# Supplementary material for: SKI complex loss renders 9p21.3-deleted or MSI-H cancers dependent on PELO
Source: Nature. 2025 Feb 5;638(8052):1104–11. doi: 10.1038/s41586-024-08509-3 (PMC11864980; doi:10.1038/s41586-024-08509-3)
Supplement: Supplementary file 3 — Source Data Fig. 1 [file 41586_2024_8509_MOESM3_ESM.xlsx]

## Sheet: Fig1b
ModelID	Relative Copy Number 9p21.3	Deleted for thresh 0.4
ACH-001131	0.108312	TRUE
ACH-001289	1.02574	FALSE
ACH-002269	1.15059	FALSE
ACH-000715	0.584303	FALSE
ACH-000730	0.323742	TRUE
ACH-000077	0.990974	FALSE
ACH-001182	0.992986	FALSE
ACH-000433	0.869671	FALSE
ACH-002121	1.07474	FALSE
ACH-000706	0.798152	FALSE
ACH-000074	0.897009	FALSE
ACH-000027	0.868869	FALSE
ACH-001818	1.00093	FALSE
ACH-002254	1.51232	FALSE
ACH-000463	0.851516	FALSE
ACH-000321	0.918371	FALSE
ACH-002486	0.817419	FALSE
ACH-001383	0.957088	FALSE
ACH-000701	0.63757	FALSE
ACH-000169	0.560194	FALSE
ACH-000530	0.76576	FALSE
ACH-002230	0.768841	FALSE
ACH-000815	1.08619	FALSE
ACH-001172	0.86985	FALSE
ACH-000753	1.1315	FALSE
ACH-000802	0.427294	FALSE
ACH-000964	0.91526	FALSE
ACH-000558	0.784291	FALSE
ACH-000434	0.588052	FALSE
ACH-000837	0.647283	FALSE
ACH-000563	0.438204	FALSE
ACH-000499	0.759625	FALSE
ACH-000486	0.936988	FALSE
ACH-000986	1.1386	FALSE
ACH-002023	1.26456	FALSE
ACH-000589	0.742195	FALSE
ACH-001370	0.828864	FALSE
ACH-000082	0.622093	FALSE
ACH-000819	3.83442e-05	TRUE
ACH-000942	1.01381	FALSE
ACH-002368	0.999491	FALSE
ACH-001709	0.867214	FALSE
ACH-000496	0.709589	FALSE
ACH-001278	1.02522	FALSE
ACH-000363	0.702853	FALSE
ACH-000948	0.972418	FALSE
ACH-000508	1.00979	FALSE
ACH-000723	1.23898	FALSE
ACH-000356	0.482434	FALSE
ACH-002364	1.0013	FALSE
ACH-002141	0.399979	TRUE
ACH-000599	1.12122	FALSE
ACH-001680	0.972921	FALSE
ACH-001738	0.556246	FALSE
ACH-002356	0.981642	FALSE
ACH-000716	0.88792	FALSE
ACH-001205	0.670766	FALSE
ACH-001417	0.616136	FALSE
ACH-001765	0.730922	FALSE
ACH-000325	1.33515	FALSE
ACH-000203	1.0086	FALSE
ACH-000789	0.851953	FALSE
ACH-002206	0.970818	FALSE
ACH-002314	0.908181	FALSE
ACH-001508	1.22634	FALSE
ACH-002156	0.40792	FALSE
ACH-000136	1.00561	FALSE
ACH-000858	0.911784	FALSE
ACH-000725	1.37689	FALSE
ACH-002351	1.00261	FALSE
ACH-002290	0.807589	FALSE
ACH-001306	1.25625	FALSE
ACH-002044	0.458463	FALSE
ACH-002275	0.985938	FALSE
ACH-001100	0.640081	FALSE
ACH-001694	1.02205	FALSE
ACH-001066	1.14767	FALSE
ACH-001691	0.723633	FALSE
ACH-000262	0.442334	FALSE
ACH-000867	0.583868	FALSE
ACH-002261	0.690017	FALSE
ACH-002249	0.674274	FALSE
ACH-000130	0.312518	TRUE
ACH-000335	0.601576	FALSE
ACH-000441	0.7805	FALSE
ACH-002252	1.0987	FALSE
ACH-000531	1.00395	FALSE
ACH-000822	0.570696	FALSE
ACH-000231	1.24329	FALSE
ACH-002300	1.02113	FALSE
ACH-000372	0.816575	FALSE
ACH-000442	0.574299	FALSE
ACH-001356	0.915459	FALSE
ACH-000668	1.76955	FALSE
ACH-000535	0.701584	FALSE
ACH-001516	1.30233	FALSE
ACH-000498	0.989394	FALSE
ACH-000719	1.04722	FALSE
ACH-000951	0.526258	FALSE
ACH-002287	1.3552	FALSE
ACH-000667	0.981745	FALSE
ACH-000967	0.619832	FALSE
ACH-000528	0.580609	FALSE
ACH-000989	0.992077	FALSE
ACH-000696	0.986824	FALSE
ACH-001282	0.950152	FALSE
ACH-000470	0.940482	FALSE
ACH-000684	0.874649	FALSE
ACH-001391	0.782269	FALSE
ACH-001208	0.769489	FALSE
ACH-000576	0.99389	FALSE
ACH-000149	1.00271	FALSE
ACH-000438	0.945495	FALSE
ACH-001458	1.42898	FALSE
ACH-000213	1.04338	FALSE
ACH-000903	0.992909	FALSE
ACH-001369	1.00817	FALSE
ACH-001740	1.13386	FALSE
ACH-001453	1.15927	FALSE
ACH-000241	0.980633	FALSE
ACH-000102	0.798147	FALSE
ACH-000362	0.829296	FALSE
ACH-000123	1.0134	FALSE
ACH-000017	0.920247	FALSE
ACH-000502	0.555013	FALSE
ACH-000045	0.991338	FALSE
ACH-002510	0.686742	FALSE
ACH-000407	0.862539	FALSE
ACH-001858	1.08755	FALSE
ACH-000990	0.8842	FALSE
ACH-000293	0.822384	FALSE
ACH-000367	0.622541	FALSE
ACH-000925	0.923183	FALSE
ACH-000210	0.913188	FALSE
ACH-000543	0.894102	FALSE
ACH-000825	0.673595	FALSE
ACH-001333	1.02487	FALSE
ACH-000997	1.00634	FALSE
ACH-000851	0.510874	FALSE
ACH-000099	1.01716	FALSE
ACH-000480	0.853565	FALSE
ACH-001151	0.725294	FALSE
ACH-001212	0.989718	FALSE
ACH-001364	1.04079	FALSE
ACH-001606	0.990312	FALSE
ACH-000040	0.0728129	TRUE
ACH-000216	0.617806	FALSE
ACH-002168	0.6281	FALSE
ACH-001001	1.16052	FALSE
ACH-000446	1.01548	FALSE
ACH-001555	0.870323	FALSE
ACH-000784	1.37498	FALSE
ACH-002801	1.29887	FALSE
ACH-002298	0.967614	FALSE
ACH-002285	0.505163	FALSE
ACH-000745	0.835238	FALSE
ACH-002231	0.623796	FALSE
ACH-000893	0.387091	TRUE
ACH-000036	0.771477	FALSE
ACH-002090	0.724479	FALSE
ACH-000006	1.01923	FALSE
ACH-001639	0.985244	FALSE
ACH-000008	0.870837	FALSE
ACH-001627	0.704703	FALSE
ACH-001059	1.01478	FALSE
ACH-000897	1.14699	FALSE
ACH-000840	0.851061	FALSE
ACH-002157	0.423721	FALSE
ACH-000122	0.626467	FALSE
ACH-000289	0.489902	FALSE
ACH-001550	1.00019	FALSE
ACH-000627	0.650592	FALSE
ACH-000141	0.728724	FALSE
ACH-002070	1.02814	FALSE
ACH-002175	1.1089	FALSE
ACH-000298	1.1258	FALSE
ACH-000085	0.816308	FALSE
ACH-001655	0.767444	FALSE
ACH-000674	1.18188	FALSE
ACH-002181	0.862208	FALSE
ACH-000750	1.19014	FALSE
ACH-000533	1.01623	FALSE
ACH-000938	0.738189	FALSE
ACH-000038	1.01364	FALSE
ACH-000544	0.927006	FALSE
ACH-000461	0.822168	FALSE
ACH-000364	0.902563	FALSE
ACH-000173	0.603189	FALSE
ACH-000162	0.980013	FALSE
ACH-000124	0.49915	FALSE
ACH-001650	1.18042	FALSE
ACH-000260	0.759821	FALSE
ACH-002342	1.00804	FALSE
ACH-000686	0.765689	FALSE
ACH-000871	0.868519	FALSE
ACH-000884	1.10154	FALSE
ACH-000638	0.457989	FALSE
ACH-001347	1.336	FALSE
ACH-002259	0.910933	FALSE
ACH-001402	0.928867	FALSE
ACH-000702	1.15054	FALSE
ACH-000155	0.883631	FALSE
ACH-001853	0.637588	FALSE
ACH-000252	1.00219	FALSE
ACH-000439	0.980725	FALSE
ACH-001687	0.882216	FALSE
ACH-002101	0.717251	FALSE
ACH-000215	0.634013	FALSE
ACH-000220	0.706044	FALSE
ACH-001519	1.02966	FALSE
ACH-000402	0.993728	FALSE
ACH-000119	0.996547	FALSE
ACH-000793	1.14573	FALSE
ACH-000344	0.618129	FALSE
ACH-001982	0.666546	FALSE
ACH-000587	0.673181	FALSE
ACH-002253	0.876188	FALSE
ACH-000722	1.12442	FALSE
ACH-001049	0.965656	FALSE
ACH-002244	1.00339	FALSE
ACH-001625	0.655199	FALSE
ACH-000651	0.912679	FALSE
ACH-001164	1.03141	FALSE
ACH-000095	0.986573	FALSE
ACH-000987	0.579887	FALSE
ACH-000794	1.00754	FALSE
ACH-002166	0.977951	FALSE
ACH-000457	0.782015	FALSE
ACH-000248	0.928842	FALSE
ACH-000908	0.965627	FALSE
ACH-002799	0.244055	TRUE
ACH-000952	0.99714	FALSE
ACH-000596	0.816733	FALSE
ACH-000880	1.0194	FALSE
ACH-001532	1.0235	FALSE
ACH-002058	1.00737	FALSE
ACH-000285	0.884208	FALSE
ACH-000329	0.63462	FALSE
ACH-000120	1.08006	FALSE
ACH-002305	0.723999	FALSE
ACH-002340	0.69737	FALSE
ACH-002247	1.01325	FALSE
ACH-000513	0.969214	FALSE
ACH-000676	0.655607	FALSE
ACH-000626	0.995672	FALSE
ACH-000982	1.03491	FALSE
ACH-000184	1.001	FALSE
ACH-000190	0.870612	FALSE
ACH-001656	1.34646	FALSE
ACH-000405	0.699717	FALSE
ACH-001630	0.308248	TRUE
ACH-000824	0.720478	FALSE
ACH-001835	0.769016	FALSE
ACH-000936	0.650951	FALSE
ACH-002149	0.92791	FALSE
ACH-000076	0.977554	FALSE
ACH-000735	1.01227	FALSE
ACH-002348	0.874884	FALSE
ACH-000654	0.977879	FALSE
ACH-000760	0.951449	FALSE
ACH-000059	0.942508	FALSE
ACH-000161	0.630018	FALSE
ACH-000959	1.00963	FALSE
ACH-002224	0.710805	FALSE
ACH-001360	1.05861	FALSE
ACH-000552	0.971049	FALSE
ACH-000382	0.687981	FALSE
ACH-001804	0.679059	FALSE
ACH-000762	1.0169	FALSE
ACH-000729	1.01582	FALSE
ACH-000373	1.123	FALSE
ACH-001838	0.934911	FALSE
ACH-002112	0.963618	FALSE
ACH-002129	0.872644	FALSE
ACH-000140	0.971941	FALSE
ACH-001735	1.0089	FALSE
ACH-002118	1.05944	FALSE
ACH-002161	0.558694	FALSE
ACH-000271	0.991536	FALSE
ACH-000475	0.425681	FALSE
ACH-000782	1.00217	FALSE
ACH-000602	0.996931	FALSE
ACH-002043	0.493976	FALSE
ACH-000862	0.945549	FALSE
ACH-000566	0.65283	FALSE
ACH-000882	1.50967	FALSE
ACH-000759	0.896685	FALSE
ACH-002115	0.533605	FALSE
ACH-001232	1.12666	FALSE
ACH-001030	0.840794	FALSE
ACH-000649	0.867094	FALSE
ACH-000337	0.610169	FALSE
ACH-000833	0.870312	FALSE
ACH-000313	1.00559	FALSE
ACH-001528	0.411592	FALSE
ACH-001408	0.810162	FALSE
ACH-000743	0.830626	FALSE
ACH-002687	0.603141	FALSE
ACH-001862	1.1403	FALSE
ACH-002659	0.80718	FALSE
ACH-000025	0.994116	FALSE
ACH-000545	0.977347	FALSE
ACH-000866	1.05098	FALSE
ACH-000051	0.998914	FALSE
ACH-002524	0.272779	TRUE
ACH-001845	0.850559	FALSE
ACH-000831	0.54093	FALSE
ACH-001610	0.184463	TRUE
ACH-000443	0.612589	FALSE
ACH-001188	1.02253	FALSE
ACH-001389	0.671133	FALSE
ACH-002040	0.796635	FALSE
ACH-000391	0.953087	FALSE
ACH-000619	0.674987	FALSE
ACH-001537	0.916549	FALSE
ACH-000595	1.1965	FALSE
ACH-002228	0.77138	FALSE
ACH-000228	0.788845	FALSE
ACH-002152	0.742204	FALSE
ACH-001068	1.31157	FALSE
ACH-002016	1.02431	FALSE
ACH-002241	0.814396	FALSE
ACH-002382	1.0098	FALSE
ACH-002270	0.97969	FALSE
ACH-000747	0.538879	FALSE
ACH-002304	0.833917	FALSE
ACH-000208	0.491328	FALSE
ACH-000554	0.768651	FALSE
ACH-000264	0.851005	FALSE
ACH-000462	0.570139	FALSE
ACH-002062	0.90176	FALSE
ACH-001973	0.583085	FALSE
ACH-002294	0.947196	FALSE
ACH-000073	0.427664	FALSE
ACH-001461	1.19702	FALSE
ACH-000560	1.04042	FALSE
ACH-001536	0.579306	FALSE
ACH-001525	1.22435	FALSE
ACH-001959	0.712658	FALSE
ACH-000247	0.979834	FALSE
ACH-000895	1.0098	FALSE
ACH-001409	0.344506	TRUE
ACH-002375	0.995154	FALSE
ACH-001618	0.950546	FALSE
ACH-000643	0.81427	FALSE
ACH-002446	1.02145	FALSE
ACH-000911	0.946596	FALSE
ACH-001688	0.832124	FALSE
ACH-000037	0.718657	FALSE
ACH-000624	0.543946	FALSE
ACH-000450	0.7224	FALSE
ACH-000709	0.666296	FALSE
ACH-000406	0.853039	FALSE
ACH-000956	0.974549	FALSE
ACH-000197	0.84348	FALSE
ACH-000251	0.92451	FALSE
ACH-000848	0.743199	FALSE
ACH-002080	0.888747	FALSE
ACH-000736	0.94111	FALSE
ACH-000853	0.920553	FALSE
ACH-000945	0.811612	FALSE
ACH-002376	0.999155	FALSE
ACH-000320	0.648284	FALSE
ACH-002195	0.738008	FALSE
ACH-000131	1.00316	FALSE
ACH-000168	0.0615929	TRUE
ACH-002227	0.843425	FALSE
ACH-001143	0.972944	FALSE
ACH-000955	0.990502	FALSE
ACH-000328	0.899325	FALSE
ACH-000234	0.755825	FALSE
ACH-000606	0.95971	FALSE
ACH-000489	0.791659	FALSE
ACH-000733	0.184324	TRUE
ACH-001864	0.276269	TRUE
ACH-000128	1.09431	FALSE
ACH-002065	0.135198	TRUE
ACH-000891	0.811251	FALSE
ACH-000316	0.6086	FALSE
ACH-000207	0.811878	FALSE
ACH-000878	0.681569	FALSE
ACH-001280	1.18088	FALSE
ACH-000004	0.752414	FALSE
ACH-000930	1.04254	FALSE
ACH-001846	1.02449	FALSE
ACH-000500	0.992398	FALSE
ACH-000861	0.901737	FALSE
ACH-000477	0.636303	FALSE
ACH-000491	0.455763	FALSE
ACH-000426	1.01964	FALSE
ACH-000592	0.12791	TRUE
ACH-002316	0.981795	FALSE
ACH-000791	0.24016	TRUE
ACH-002354	0.991821	FALSE
ACH-000713	1.09677	FALSE
ACH-000490	1.04537	FALSE
ACH-000042	0.660071	FALSE
ACH-000292	0.982801	FALSE
ACH-002238	0.538542	FALSE
ACH-000199	0.997236	FALSE
ACH-000995	0.745128	FALSE
ACH-000435	0.943743	FALSE
ACH-001193	0.919398	FALSE
ACH-000351	0.757253	FALSE
ACH-001322	0.601019	FALSE
ACH-002460	0.835381	FALSE
ACH-000055	1.02071	FALSE
ACH-001148	1.0876	FALSE
ACH-001652	1.06974	FALSE
ACH-000548	1.15882	FALSE
ACH-001401	0.80853	FALSE
ACH-000394	1.23555	FALSE
ACH-000603	0.635905	FALSE
ACH-000610	0.935075	FALSE
ACH-001541	1.05635	FALSE
ACH-000678	0.696826	FALSE
ACH-001038	0.888826	FALSE
ACH-002233	1.2395	FALSE
ACH-001651	0.904377	FALSE
ACH-001854	0.664415	FALSE
ACH-002293	0.960768	FALSE
ACH-002131	0.603802	FALSE
ACH-000517	0.383291	TRUE
ACH-000166	0.978705	FALSE
ACH-001551	1.06075	FALSE
ACH-000804	0.881677	FALSE
ACH-001034	0.965185	FALSE
ACH-000740	1.02838	FALSE
ACH-001542	0.866417	FALSE
ACH-000269	0.488376	FALSE
ACH-002485	0.613659	FALSE
ACH-001517	0.86371	FALSE
ACH-001113	0.565568	FALSE
ACH-000460	1.2551	FALSE
ACH-000622	0.978151	FALSE
ACH-002212	1.26087	FALSE
ACH-000605	0.697674	FALSE
ACH-001341	1.15899	FALSE
ACH-000632	0.798645	FALSE
ACH-002344	1.00194	FALSE
ACH-001494	0.819067	FALSE
ACH-000983	0.965321	FALSE
ACH-001338	0.997142	FALSE
ACH-000142	0.778247	FALSE
ACH-002283	1.01757	FALSE
ACH-000468	0.444963	FALSE
ACH-000979	0.8366	FALSE
ACH-001641	0.755013	FALSE
ACH-000401	0.838672	FALSE
ACH-002352	0.998266	FALSE
ACH-002309	0.933712	FALSE
ACH-000421	1.02583	FALSE
ACH-001638	1.00597	FALSE
ACH-000847	1.34209	FALSE
ACH-000425	0.833282	FALSE
ACH-000331	0.127134	TRUE
ACH-001863	0.76748	FALSE
ACH-000660	1.00915	FALSE
ACH-000118	0.31043	TRUE
ACH-000495	0.862779	FALSE
ACH-001794	0.621495	FALSE
ACH-000309	0.415798	FALSE
ACH-000963	0.891844	FALSE
ACH-001380	0.7476	FALSE
ACH-000817	0.866128	FALSE
ACH-002239	0.958961	FALSE
ACH-001295	0.983938	FALSE
ACH-002164	1.01584	FALSE
ACH-000257	1.02677	FALSE
ACH-001024	1.12088	FALSE
ACH-001707	0.838633	FALSE
ACH-002921	1.05221	FALSE
ACH-000641	0.458878	FALSE
ACH-002291	1.08332	FALSE
ACH-001561	0.184578	TRUE
ACH-002373	0.992207	FALSE
ACH-001578	0.915811	FALSE
ACH-000749	1.01544	FALSE
ACH-002146	0.770293	FALSE
ACH-001613	0.986606	FALSE
ACH-000261	0.659386	FALSE
ACH-002462	0.993837	FALSE
ACH-001573	1.00376	FALSE
ACH-000965	1.03637	FALSE
ACH-002255	0.966908	FALSE
ACH-002189	0.604523	FALSE
ACH-000728	1.00141	FALSE
ACH-000067	0.455268	FALSE
ACH-000741	0.950644	FALSE
ACH-000993	1.00131	FALSE
ACH-002800	0.610285	FALSE
ACH-002041	1.04449	FALSE
ACH-000843	0.797645	FALSE
ACH-002061	0.156994	TRUE
ACH-001431	0.989533	FALSE
ACH-001696	1.11852	FALSE
ACH-002055	0.999804	FALSE
ACH-000648	0.573803	FALSE
ACH-001196	0.694992	FALSE
ACH-001111	1.33786	FALSE
ACH-000711	0.850138	FALSE
ACH-000546	1.23628	FALSE
ACH-000307	0.697968	FALSE
ACH-001522	0.44724	FALSE
ACH-000821	1.22207	FALSE
ACH-000211	0.136745	TRUE
ACH-000242	0.408723	FALSE
ACH-000972	0.996876	FALSE
ACH-000896	0.899604	FALSE
ACH-001558	0.3354	TRUE
ACH-002349	0.230128	TRUE
ACH-002148	0.800485	FALSE
ACH-001399	1.31336	FALSE
ACH-000769	1.17602	FALSE
ACH-001538	0.801126	FALSE
ACH-000838	0.869486	FALSE
ACH-001842	0.813074	FALSE
ACH-002459	0.814998	FALSE
ACH-001081	0.730469	FALSE
ACH-000270	1.07527	FALSE
ACH-001029	0.93885	FALSE
ACH-000180	1.00096	FALSE
ACH-001039	0.965089	FALSE
ACH-000218	0.841135	FALSE
ACH-001359	1.42906	FALSE
ACH-000872	0.74569	FALSE
ACH-000744	0.538873	FALSE
ACH-000937	0.758615	FALSE
ACH-000975	0.987625	FALSE
ACH-002151	1.29297	FALSE
ACH-000969	1.04866	FALSE
ACH-000582	0.677174	FALSE
ACH-001520	1.02293	FALSE
ACH-001849	1.24689	FALSE
ACH-000286	1.09681	FALSE
ACH-001086	1.48428	FALSE
ACH-000550	0.918676	FALSE
ACH-000978	1.00342	FALSE
ACH-001433	1.04962	FALSE
ACH-000488	1.15783	FALSE
ACH-002185	0.943686	FALSE
ACH-000663	0.909614	FALSE
ACH-000396	1.06496	FALSE
ACH-002209	0.842498	FALSE
ACH-000315	0.996388	FALSE
ACH-002106	0.90239	FALSE
ACH-002847	0.425259	FALSE
ACH-001419	0.535636	FALSE
ACH-002307	0.979758	FALSE
ACH-000691	1.7445	FALSE
ACH-002672	1.04631	FALSE
ACH-002834	0.740327	FALSE
ACH-000314	0.789146	FALSE
ACH-001127	0.967278	FALSE
ACH-002463	0.995788	FALSE
ACH-000792	0.863278	FALSE
ACH-001336	1.1095	FALSE
ACH-002011	0.664272	FALSE
ACH-002339	0.994683	FALSE
ACH-000035	1.0364	FALSE
ACH-002350	0.998284	FALSE
ACH-000555	1.05229	FALSE
ACH-000444	0.308679	TRUE
ACH-002379	1.00577	FALSE
ACH-000758	0.577211	FALSE
ACH-001197	0.583282	FALSE
ACH-000340	1.00228	FALSE
ACH-000708	1.08081	FALSE
ACH-000734	0.662476	FALSE
ACH-000345	1.01341	FALSE
ACH-001106	0.994701	FALSE
ACH-000094	0.890504	FALSE
ACH-000200	0.937291	FALSE
ACH-000974	1.02815	FALSE
ACH-000458	1.28726	FALSE
ACH-000399	1.06942	FALSE
ACH-000770	0.976511	FALSE
ACH-001363	0.857215	FALSE
ACH-002104	0.708442	FALSE
ACH-002279	0.86995	FALSE
ACH-000842	0.934892	FALSE
ACH-000302	0.980715	FALSE
ACH-001395	0.690346	FALSE
ACH-002366	1.01069	FALSE
ACH-000717	0.940923	FALSE
ACH-001975	0.786139	FALSE
ACH-000267	1.2803	FALSE
ACH-000892	0.95827	FALSE
ACH-002471	1.02654	FALSE
ACH-002117	0.81139	FALSE
ACH-000183	0.978361	FALSE
ACH-000429	0.601904	FALSE
ACH-002205	0.396149	TRUE
ACH-000415	0.730551	FALSE
ACH-000478	0.397694	TRUE
ACH-001002	0.601865	FALSE
ACH-001485	1.01778	FALSE
ACH-000685	0.984765	FALSE
ACH-002024	1.02392	FALSE
ACH-000436	1.05307	FALSE
ACH-001454	0.629042	FALSE
ACH-000281	0.599163	FALSE
ACH-001515	0.81046	FALSE
ACH-000485	1.05856	FALSE
ACH-000371	0.998593	FALSE
ACH-001751	0.85662	FALSE
ACH-000221	0.812728	FALSE
ACH-000103	0.874159	FALSE
ACH-001795	1.06014	FALSE
ACH-001373	0.740415	FALSE
ACH-000988	1.05353	FALSE
ACH-001456	1.34323	FALSE
ACH-000079	0.998933	FALSE
ACH-000374	0.43644	FALSE
ACH-000291	0.67386	FALSE
ACH-001526	1.20862	FALSE
ACH-002234	0.635773	FALSE
ACH-002116	0.651403	FALSE
ACH-000075	0.372748	TRUE
ACH-001569	0.986448	FALSE
ACH-000295	0.244359	TRUE
ACH-000504	1.1974	FALSE
ACH-002202	1.05223	FALSE
ACH-002048	0.871728	FALSE
ACH-001844	0.965673	FALSE
ACH-001390	0.512013	FALSE
ACH-001392	0.744177	FALSE
ACH-002163	1.02082	FALSE
ACH-001206	1.02269	FALSE
ACH-000812	0.787143	FALSE
ACH-002059	0.169351	TRUE
ACH-002186	0.757542	FALSE
ACH-000043	0.999132	FALSE
ACH-002083	0.788146	FALSE
ACH-000332	0.302008	TRUE
ACH-000127	0.869693	FALSE
ACH-000459	0.607151	FALSE
ACH-002654	1.18049	FALSE
ACH-000829	1.02478	FALSE
ACH-000883	1.06795	FALSE
ACH-001118	1.01897	FALSE
ACH-000080	1.00085	FALSE
ACH-000633	0.914795	FALSE
ACH-000156	0.987312	FALSE
ACH-002127	0.123097	TRUE
ACH-000999	0.985427	FALSE
ACH-000507	0.830405	FALSE
ACH-001130	1.04194	FALSE
ACH-001481	0.732022	FALSE
ACH-000551	0.146287	TRUE
ACH-000857	1.35833	FALSE
ACH-002236	0.984162	FALSE
ACH-000811	0.635292	FALSE
ACH-000826	0.909358	FALSE
ACH-001023	0.71286	FALSE
ACH-001422	1.03381	FALSE
ACH-001229	1.00753	FALSE
ACH-001609	0.583335	FALSE
ACH-001495	0.920408	FALSE
ACH-001021	0.944006	FALSE
ACH-002051	1.43393	FALSE
ACH-000598	0.862352	FALSE
ACH-001194	0.61968	FALSE
ACH-000343	0.970788	FALSE
ACH-002389	0.862119	FALSE
ACH-000100	0.714808	FALSE
ACH-000350	0.746786	FALSE
ACH-002223	0.516488	FALSE
ACH-001460	0.826738	FALSE
ACH-000613	0.900187	FALSE
ACH-000317	0.599449	FALSE
ACH-000046	0.741541	FALSE
ACH-000324	0.737956	FALSE
ACH-001413	0.209666	TRUE
ACH-000656	0.946972	FALSE
ACH-002191	0.638884	FALSE
ACH-002281	0.99189	FALSE
ACH-000114	0.585886	FALSE
ACH-000813	1.02366	FALSE
ACH-002367	0.996828	FALSE
ACH-000448	0.436641	FALSE
ACH-002511	0.754327	FALSE
ACH-000665	0.8727	FALSE
ACH-001703	1.0196	FALSE
ACH-002490	1.64793	FALSE
ACH-000471	0.939182	FALSE
ACH-000381	0.64983	FALSE
ACH-002155	0.54775	FALSE
ACH-001303	1.00406	FALSE
ACH-000697	0.970906	FALSE
ACH-000631	0.228099	TRUE
ACH-000189	0.672735	FALSE
ACH-000266	0.425651	FALSE
ACH-000454	0.321787	TRUE
ACH-000647	0.849873	FALSE
ACH-000387	0.916127	FALSE
ACH-000319	1.03727	FALSE
ACH-002509	0.466105	FALSE
ACH-001549	1.18886	FALSE
ACH-002386	0.750559	FALSE
ACH-000996	0.999688	FALSE
ACH-002263	0.713109	FALSE
ACH-001053	0.767331	FALSE
ACH-001132	0.856781	FALSE
ACH-000403	0.785135	FALSE
ACH-002361	1.0127	FALSE
ACH-001715	0.944657	FALSE
ACH-000855	0.738955	FALSE
ACH-000907	0.713769	FALSE
ACH-000447	0.413514	FALSE
ACH-002187	0.626952	FALSE
ACH-001675	1.13509	FALSE
ACH-000280	0.59921	FALSE
ACH-000698	0.870274	FALSE
ACH-000797	1.00537	FALSE
ACH-000640	0.712189	FALSE
ACH-001136	0.873163	FALSE
ACH-000583	0.918135	FALSE
ACH-000223	1.05071	FALSE
ACH-001745	0.872008	FALSE
ACH-001367	0.4795	FALSE
ACH-000233	0.964101	FALSE
ACH-000521	0.673815	FALSE
ACH-000376	0.960274	FALSE
ACH-002147	1.25386	FALSE
ACH-000024	0.992153	FALSE
ACH-000226	0.596513	FALSE
ACH-000091	0.895825	FALSE
ACH-002207	0.563971	FALSE
ACH-002338	0.718003	FALSE
ACH-000766	0.457228	FALSE
ACH-002174	0.988206	FALSE
ACH-002003	1.24817	FALSE
ACH-000645	0.811047	FALSE
ACH-002377	0.999124	FALSE
ACH-002188	0.903435	FALSE
ACH-000393	0.80158	FALSE
ACH-000379	0.921458	FALSE
ACH-000177	0.963238	FALSE
ACH-002533	0.723759	FALSE
ACH-001321	0.60566	FALSE
ACH-000482	0.7726	FALSE
ACH-000820	1.04089	FALSE
ACH-000845	1.03687	FALSE
ACH-002266	1.15983	FALSE
ACH-001997	0.699014	FALSE
ACH-001201	1.02627	FALSE
ACH-000240	0.999609	FALSE
ACH-000661	0.870728	FALSE
ACH-000188	0.703615	FALSE
ACH-001064	1.24056	FALSE
ACH-000304	0.509336	FALSE
ACH-000083	0.99769	FALSE
ACH-001368	0.607858	FALSE
ACH-001274	0.57052	FALSE
ACH-002317	0.809763	FALSE
ACH-001843	1.01498	FALSE
ACH-000844	1.05109	FALSE
ACH-002177	1.53618	FALSE
ACH-000525	0.645661	FALSE
ACH-000239	0.78156	FALSE
ACH-000481	0.867079	FALSE
ACH-001850	0.639813	FALSE
ACH-002180	0.986764	FALSE
ACH-000612	1.00086	FALSE
ACH-002077	1.04319	FALSE
ACH-000117	0.633428	FALSE
ACH-002246	0.831049	FALSE
ACH-001035	0.595296	FALSE
ACH-000451	0.853055	FALSE
ACH-001374	1.01044	FALSE
ACH-001991	0.989659	FALSE
ACH-000354	6.94259e-05	TRUE
ACH-000523	1.37584	FALSE
ACH-001574	0.884998	FALSE
ACH-001557	0.253443	TRUE
ACH-002370	0.998191	FALSE
ACH-000803	1.05025	FALSE
ACH-002360	0.995197	FALSE
ACH-000549	0.614271	FALSE
ACH-002198	0.850025	FALSE
ACH-001184	0.957678	FALSE
ACH-000823	1.65912	FALSE
ACH-000440	0.980273	FALSE
ACH-002680	0.460997	FALSE
ACH-000191	0.930907	FALSE
ACH-000899	0.520066	FALSE
ACH-002213	1.29982	FALSE
ACH-000780	0.731749	FALSE
ACH-000065	0.950422	FALSE
ACH-000322	0.799993	FALSE
ACH-000836	0.733811	FALSE
ACH-002369	1.00663	FALSE
ACH-001415	1.05811	FALSE
ACH-000012	1.03953	FALSE
ACH-000145	0.773392	FALSE
ACH-000805	0.595916	FALSE
ACH-001626	0.949422	FALSE
ACH-001414	0.717181	FALSE
ACH-000093	0.814651	FALSE
ACH-000634	0.871523	FALSE
ACH-002222	0.959795	FALSE
ACH-002107	0.681112	FALSE
ACH-000941	1.07877	FALSE
ACH-000635	1.61199	FALSE
ACH-002242	0.995778	FALSE
ACH-000205	0.694315	FALSE
ACH-000056	0.79431	FALSE
ACH-002093	0.678646	FALSE
ACH-002250	0.71616	FALSE
ACH-000311	0.88978	FALSE
ACH-000944	0.99743	FALSE
ACH-000409	0.879933	FALSE
ACH-000771	0.996103	FALSE
ACH-001358	1.03202	FALSE
ACH-001958	0.961021	FALSE
ACH-000412	1.01911	FALSE
ACH-000072	0.901911	FALSE
ACH-001857	0.809688	FALSE
ACH-000569	0.587337	FALSE
ACH-000492	0.629474	FALSE
ACH-002030	0.880795	FALSE
ACH-002135	1.03129	FALSE
ACH-001693	0.805197	FALSE
ACH-002039	0.845063	FALSE
ACH-000357	0.712025	FALSE
ACH-002374	0.999392	FALSE
ACH-002257	0.48605	FALSE
ACH-000192	0.982447	FALSE
ACH-000164	0.492504	FALSE
ACH-000378	0.934314	FALSE
ACH-000810	0.65955	FALSE
ACH-000976	1.15057	FALSE
ACH-000579	0.73661	FALSE
ACH-001961	0.609145	FALSE
ACH-000224	1.00102	FALSE
ACH-000358	1.20345	FALSE
ACH-002392	1.01011	FALSE
ACH-001750	0.923481	FALSE
ACH-000355	0.876457	FALSE
ACH-000518	0.991925	FALSE
ACH-000852	0.656814	FALSE
ACH-000998	1.01231	FALSE
ACH-000255	0.726677	FALSE
ACH-002124	0.0496106	TRUE
ACH-002273	0.963372	FALSE
ACH-002526	1.05226	FALSE
ACH-002173	1.03394	FALSE
ACH-000980	0.971682	FALSE
ACH-000160	0.988701	FALSE
ACH-000677	0.886899	FALSE
ACH-000510	0.935448	FALSE
ACH-000509	0.382921	TRUE
ACH-002693	1.29686	FALSE
ACH-002512	0.49321	FALSE
ACH-001437	0.881242	FALSE
ACH-000323	0.585013	FALSE
ACH-000284	1.00129	FALSE
ACH-001577	0.935558	FALSE
ACH-001345	1.0037	FALSE
ACH-000764	0.590718	FALSE
ACH-000542	0.698036	FALSE
ACH-001377	0.600775	FALSE
ACH-000352	0.971094	FALSE
ACH-002346	0.998457	FALSE
ACH-001388	0.461721	FALSE
ACH-001335	1.0075	FALSE
ACH-001603	0.993734	FALSE
ACH-002225	0.629276	FALSE
ACH-000876	0.929241	FALSE
ACH-000527	1.04287	FALSE
ACH-000863	0.361312	TRUE
ACH-000019	0.859066	FALSE
ACH-002143	0.911729	FALSE
ACH-001307	0.822245	FALSE
ACH-001841	0.825767	FALSE
ACH-002042	0.955577	FALSE
ACH-001300	0.937817	FALSE
ACH-000026	1.08428	FALSE
ACH-000538	0.999205	FALSE
ACH-001702	0.72106	FALSE
ACH-000380	1.06202	FALSE
ACH-000243	0.138968	TRUE
ACH-001450	1.04895	FALSE
ACH-000359	1.45764	FALSE
ACH-000894	0.893666	FALSE
ACH-000547	0.797124	FALSE
ACH-000279	0.74567	FALSE
ACH-001379	0.851318	FALSE
ACH-000720	0.989982	FALSE
ACH-000961	1.04445	FALSE
ACH-000254	0.793646	FALSE
ACH-000466	0.666141	FALSE
ACH-000283	0.823876	FALSE
ACH-001032	1.08127	FALSE
ACH-000209	0.764334	FALSE
ACH-002001	1.23553	FALSE
ACH-001211	1.00076	FALSE
ACH-000584	0.365629	TRUE
ACH-001097	0.845955	FALSE
ACH-002312	0.876494	FALSE
ACH-000916	0.669055	FALSE
ACH-000585	1.0571	FALSE
ACH-002272	0.977874	FALSE
ACH-000455	0.519576	FALSE
ACH-001529	0.994202	FALSE
ACH-000125	1.0068	FALSE
ACH-002199	0.829321	FALSE
ACH-000341	1.02104	FALSE
ACH-002089	0.315513	TRUE
ACH-002132	0.720312	FALSE
ACH-002397	0.829736	FALSE
ACH-000121	0.615294	FALSE
ACH-002196	1.06481	FALSE
ACH-000138	0.672031	FALSE
ACH-000689	0.879735	FALSE
ACH-000915	0.746218	FALSE
ACH-000932	1.00121	FALSE
ACH-002292	0.864642	FALSE
ACH-001020	1.01561	FALSE
ACH-000958	1.02733	FALSE
ACH-002251	0.585696	FALSE
ACH-000030	0.770995	FALSE
ACH-000768	0.245929	TRUE
ACH-001340	0.635898	FALSE
ACH-000738	0.130141	TRUE
ACH-001310	1.01114	FALSE
ACH-001566	0.701918	FALSE
ACH-001645	0.977993	FALSE
ACH-000772	0.986019	FALSE
ACH-000827	0.954984	FALSE
ACH-000377	0.749789	FALSE
ACH-000590	0.873717	FALSE
ACH-002208	0.974185	FALSE
ACH-002248	0.966186	FALSE
ACH-000106	1.00305	FALSE
ACH-000032	0.580106	FALSE
ACH-001048	1.05769	FALSE
ACH-000163	0.682504	FALSE
ACH-001698	0.747904	FALSE
ACH-002210	0.978337	FALSE
ACH-000788	0.968751	FALSE
ACH-002353	0.983233	FALSE
ACH-000724	0.987829	FALSE
ACH-002145	0.990891	FALSE
ACH-000469	0.533712	FALSE
ACH-000400	1.45739	FALSE
ACH-000704	0.917338	FALSE
ACH-000565	0.978016	FALSE
ACH-002069	1.48837	FALSE
ACH-001511	0.645216	FALSE
ACH-002046	1.12357	FALSE
ACH-000887	0.294865	TRUE
ACH-002381	0.99818	FALSE
ACH-002027	1.04275	FALSE
ACH-000204	0.891726	FALSE
ACH-000529	0.99865	FALSE
ACH-000607	1.04551	FALSE
ACH-000966	1.06474	FALSE
ACH-000365	0.970841	FALSE
ACH-002167	0.677252	FALSE
ACH-000134	0.999451	FALSE
ACH-000614	0.755449	FALSE
ACH-000888	0.993437	FALSE
ACH-000219	1.35468	FALSE
ACH-001510	0.991944	FALSE
ACH-002345	0.820209	FALSE
ACH-000935	0.963828	FALSE
ACH-002162	0.750339	FALSE
ACH-000061	1.04663	FALSE
ACH-000971	0.988231	FALSE
ACH-000227	1.00451	FALSE
ACH-000018	0.79633	FALSE
ACH-001344	0.920932	FALSE
ACH-002262	0.577385	FALSE
ACH-000879	1.03966	FALSE
ACH-000422	0.758641	FALSE
ACH-002150	0.625412	FALSE
ACH-000414	0.780144	FALSE
ACH-001398	0.957664	FALSE
ACH-000263	0.583502	FALSE
ACH-000066	1.02506	FALSE
ACH-002128	0.185724	TRUE
ACH-000427	1.04216	FALSE
ACH-000115	1.15516	FALSE
ACH-000005	0.94009	FALSE
ACH-002096	0.793726	FALSE
ACH-000984	1.08253	FALSE
ACH-001384	1.07103	FALSE
ACH-000991	0.996868	FALSE
ACH-003019	0.997077	FALSE
ACH-001375	0.529258	FALSE
ACH-001410	0.987328	FALSE
ACH-001050	1.09306	FALSE
ACH-000278	0.694235	FALSE
ACH-000348	0.949614	FALSE
ACH-000985	1.07023	FALSE
ACH-000104	0.903771	FALSE
ACH-000193	0.736292	FALSE
ACH-000675	0.891934	FALSE
ACH-000150	0.523243	FALSE
ACH-000886	0.923824	FALSE
ACH-000287	0.991049	FALSE
ACH-002029	1.07164	FALSE
ACH-000310	0.942836	FALSE
ACH-000672	0.792301	FALSE
ACH-000022	0.392931	TRUE
ACH-000212	0.828387	FALSE
ACH-002094	0.926984	FALSE
ACH-002274	1.00167	FALSE
ACH-000591	0.828344	FALSE
ACH-001031	1.02734	FALSE
ACH-002153	0.948755	FALSE
ACH-001990	1.1938	FALSE
ACH-002099	0.75778	FALSE
ACH-000274	0.585018	FALSE
ACH-001664	0.994339	FALSE
ACH-001041	0.752722	FALSE
ACH-001852	0.698699	FALSE
ACH-000718	0.752769	FALSE
ACH-002215	1.04999	FALSE
ACH-002276	0.709539	FALSE
ACH-000534	0.986565	FALSE
ACH-000473	0.76015	FALSE
ACH-000683	0.73491	FALSE
ACH-000981	0.831676	FALSE
ACH-001498	1.00776	FALSE
ACH-001332	0.0278268	TRUE
ACH-000727	1.02619	FALSE
ACH-002220	0.96258	FALSE
ACH-002664	0.522332	FALSE
ACH-001451	1.01004	FALSE
ACH-001513	0.828972	FALSE
ACH-000756	0.968259	FALSE
ACH-000679	0.913104	FALSE
ACH-000087	0.61658	FALSE
ACH-000342	1.0156	FALSE
ACH-002781	0.988756	FALSE
ACH-002123	0.636821	FALSE
ACH-001441	0.885376	FALSE
ACH-002102	0.545397	FALSE
ACH-000611	1.2863	FALSE
ACH-002002	1.25369	FALSE
ACH-001855	0.329112	TRUE
ACH-000181	0.737223	FALSE
ACH-000318	0.278495	TRUE
ACH-001096	1.30463	FALSE
ACH-000465	0.657515	FALSE
ACH-001060	0.860449	FALSE
ACH-000111	1.26731	FALSE
ACH-002926	0.749825	FALSE
ACH-000297	1.59068	FALSE
ACH-000946	0.996907	FALSE
ACH-002357	0.982212	FALSE
ACH-000432	1.0095	FALSE
ACH-000927	0.413072	FALSE
ACH-000680	0.803569	FALSE
ACH-000512	0.995567	FALSE
ACH-001125	1.217	FALSE
ACH-002098	0.384787	TRUE
ACH-000832	1.09913	FALSE
ACH-001199	0.587965	FALSE
ACH-002362	1.00005	FALSE
ACH-000536	0.93985	FALSE
ACH-000041	0.515856	FALSE
ACH-000839	0.949004	FALSE
ACH-000143	1.00921	FALSE
ACH-002267	0.0001986	TRUE
ACH-000864	0.988575	FALSE
ACH-000865	1.39219	FALSE
ACH-002105	0.909943	FALSE
ACH-001028	0.951077	FALSE
ACH-001567	0.856841	FALSE
ACH-000423	0.644236	FALSE
ACH-001699	0.815583	FALSE
ACH-000568	0.834182	FALSE
ACH-000214	1.00335	FALSE
ACH-000090	0.799524	FALSE
ACH-002240	0.381676	TRUE
ACH-000029	1.01361	FALSE
ACH-000109	0.577179	FALSE
ACH-000514	1.2628	FALSE
ACH-000774	0.82928	FALSE
ACH-000171	0.622898	FALSE
ACH-000198	0.845511	FALSE
ACH-002021	1.17027	FALSE
ACH-001421	0.952289	FALSE
ACH-001128	1.01886	FALSE
ACH-002922	0.659758	FALSE
ACH-001568	0.780022	FALSE
ACH-000949	0.964209	FALSE
ACH-001544	0.712743	FALSE
ACH-002204	0.519045	FALSE
ACH-000137	0.973773	FALSE
ACH-000060	1.10213	FALSE
ACH-000424	0.611257	FALSE
ACH-000818	0.858098	FALSE
ACH-001318	0.525293	FALSE
ACH-001786	0.918482	FALSE
ACH-000368	0.598589	FALSE
ACH-000868	0.970647	FALSE
ACH-000922	0.982611	FALSE
ACH-002165	0.304365	TRUE
ACH-001521	0.96931	FALSE
ACH-002925	0.876433	FALSE
ACH-001807	0.891361	FALSE
ACH-000515	1.15028	FALSE
ACH-000201	1.04294	FALSE
ACH-001497	0.781394	FALSE
ACH-000918	0.935434	FALSE
ACH-001353	0.859215	FALSE
ACH-001382	1.09101	FALSE
ACH-000259	0.962027	FALSE
ACH-000556	0.794476	FALSE
ACH-001339	0.815241	FALSE
ACH-001239	0.616388	FALSE
ACH-002026	1.00899	FALSE
ACH-000133	0.738004	FALSE
ACH-000258	1.04765	FALSE
ACH-001484	0.988564	FALSE
ACH-002310	1.16252	FALSE
ACH-001819	0.531466	FALSE
ACH-002461	0.763008	FALSE
ACH-001362	1.0649	FALSE
ACH-000449	0.942474	FALSE
ACH-001365	0.954182	FALSE
ACH-000398	0.971459	FALSE
ACH-001500	0.93058	FALSE
ACH-000153	0.390974	TRUE
ACH-000021	0.827257	FALSE
ACH-002301	0.967866	FALSE
ACH-000761	0.983988	FALSE
ACH-000112	0.908654	FALSE
ACH-000390	0.593693	FALSE
ACH-000947	1.02793	FALSE
ACH-000187	0.729597	FALSE
ACH-000746	0.802186	FALSE
ACH-000101	0.90175	FALSE
ACH-002066	0.82941	FALSE
ACH-000238	0.797814	FALSE
ACH-001540	0.699282	FALSE
ACH-002388	1.06604	FALSE
ACH-000957	1.05421	FALSE
ACH-002235	0.57797	FALSE
ACH-000765	0.514677	FALSE
ACH-000503	0.754136	FALSE
ACH-000445	1.0321	FALSE
ACH-001210	0.973522	FALSE
ACH-000327	0.818849	FALSE
ACH-000763	0.627415	FALSE
ACH-000615	0.843062	FALSE
ACH-002109	0.488409	FALSE
ACH-003071	1.16338	FALSE
ACH-002095	0.878371	FALSE
ACH-002232	0.996512	FALSE
ACH-000225	0.953924	FALSE
ACH-001416	0.7196	FALSE
ACH-000671	0.879116	FALSE
ACH-000158	0.924587	FALSE
ACH-001623	0.548899	FALSE
ACH-000688	0.957487	FALSE
ACH-001847	0.660635	FALSE
ACH-001137	0.614886	FALSE
ACH-000773	1.04777	FALSE
ACH-000924	0.902759	FALSE
ACH-002200	0.661857	FALSE
ACH-002100	0.490906	FALSE
ACH-000962	1.00469	FALSE
ACH-000195	0.0637568	TRUE
ACH-002458	0.78855	FALSE
ACH-000673	0.144346	TRUE
ACH-002466	1.27536	FALSE
ACH-001999	1.20697	FALSE
ACH-001563	1.12924	FALSE
ACH-000659	0.945309	FALSE
ACH-001203	1.71647	FALSE
ACH-000541	0.972501	FALSE
ACH-000404	0.624314	FALSE
ACH-000070	0.996488	FALSE
ACH-000052	0.648746	FALSE
ACH-000249	1.01477	FALSE
ACH-000573	0.683901	FALSE
ACH-000703	1.08907	FALSE
ACH-001016	0.766713	FALSE
ACH-000206	0.983816	FALSE
ACH-000370	1.14205	FALSE
ACH-002302	1.00591	FALSE
ACH-002216	1.13837	FALSE
ACH-000108	0.778136	FALSE
ACH-000860	0.694369	FALSE
ACH-002114	1.2415	FALSE
ACH-002258	1.05709	FALSE
ACH-001668	0.937744	FALSE
ACH-002780	0.877141	FALSE
ACH-000846	0.851378	FALSE
ACH-000877	1.01426	FALSE
ACH-002286	1.04308	FALSE
ACH-001036	0.760208	FALSE
ACH-000580	0.66753	FALSE
ACH-000366	0.407637	FALSE
ACH-002264	0.53641	FALSE
ACH-001442	0.575449	FALSE
ACH-001233	0.642019	FALSE
ACH-001622	0.777635	FALSE
ACH-000705	0.657011	FALSE
ACH-000097	1.02788	FALSE
ACH-000338	0.399318	TRUE
ACH-000237	0.735249	FALSE
ACH-000721	0.25637	TRUE
ACH-000628	1.07273	FALSE
ACH-000023	0.7962	FALSE
ACH-002139	1.07304	FALSE
ACH-000940	0.992753	FALSE
ACH-002110	1.15086	FALSE
ACH-002384	0.998976	FALSE
ACH-000148	0.846005	FALSE
ACH-000437	0.251713	TRUE
ACH-001162	1.00704	FALSE
ACH-000933	1.00561	FALSE
ACH-001093	1.00146	FALSE
ACH-002372	1.0002	FALSE
ACH-000383	1.05348	FALSE
ACH-000186	0.941064	FALSE
ACH-000707	0.995303	FALSE
ACH-000557	0.957102	FALSE
ACH-000098	0.821502	FALSE
ACH-001599	0.855947	FALSE
ACH-001098	1.07795	FALSE
ACH-000276	0.319483	TRUE
ACH-000929	0.859093	FALSE
ACH-002214	0.9452	FALSE
ACH-000828	0.850795	FALSE
ACH-001386	0.649222	FALSE
ACH-001670	0.83322	FALSE
ACH-000902	0.994154	FALSE
ACH-000268	0.72701	FALSE
ACH-001692	0.693444	FALSE
ACH-001354	0.962933	FALSE
ACH-002113	0.6558	FALSE
ACH-000336	0.961437	FALSE
ACH-001649	0.604986	FALSE
ACH-001560	0.201309	TRUE
ACH-002169	0.858434	FALSE
ACH-000795	0.917575	FALSE
ACH-002299	0.976261	FALSE
ACH-002140	0.766781	FALSE
ACH-001634	1.01167	FALSE
ACH-000799	0.74494	FALSE
ACH-000456	0.761524	FALSE
ACH-000581	0.452005	FALSE
ACH-000625	1.01468	FALSE
ACH-000113	0.969852	FALSE
ACH-001711	0.885322	FALSE
ACH-000540	1.00217	FALSE
ACH-002265	1.09749	FALSE
ACH-000968	0.88296	FALSE
ACH-001163	0.99174	FALSE
ACH-000806	1.22523	FALSE
ACH-000397	0.688462	FALSE
ACH-002171	1.06721	FALSE
ACH-001355	0.531712	FALSE
ACH-002347	0.999035	FALSE
ACH-002306	0.989046	FALSE
ACH-000841	0.486283	FALSE
ACH-001802	0.996938	FALSE
ACH-000303	0.623801	FALSE
ACH-002160	1.02075	FALSE
ACH-000044	1.0526	FALSE
ACH-000147	0.86518	FALSE
ACH-000807	0.028232	TRUE
ACH-001672	1.12471	FALSE
ACH-002159	0.885308	FALSE
ACH-002108	1.15575	FALSE
ACH-001490	1.02587	FALSE
ACH-000418	0.990778	FALSE
ACH-000752	0.946751	FALSE
ACH-000107	0.682494	FALSE
ACH-000196	1.09663	FALSE
ACH-000152	1.03995	FALSE
ACH-002784	0.52074	FALSE
ACH-000236	0.823992	FALSE
ACH-000787	1.22567	FALSE
ACH-002380	1.00002	FALSE
ACH-001523	0.679354	FALSE
ACH-000670	1.00353	FALSE
ACH-002282	0.727017	FALSE
ACH-001619	0.980438	FALSE
ACH-001277	1.23055	FALSE
ACH-000849	0.83641	FALSE
ACH-000921	1.00503	FALSE
ACH-000146	0.950152	FALSE
ACH-001366	0.988649	FALSE
ACH-001654	0.548456	FALSE
ACH-000906	1.05069	FALSE
ACH-001767	1.0136	FALSE
ACH-000870	1.26078	FALSE
ACH-001400	0.652248	FALSE
ACH-000874	0.242216	TRUE
ACH-000662	0.878066	FALSE
ACH-000567	0.981199	FALSE
ACH-000692	0.972998	FALSE
ACH-002218	1.00767	FALSE
ACH-000655	0.468957	FALSE
ACH-001685	0.959485	FALSE
ACH-000695	1.0501	FALSE
ACH-000601	0.464745	FALSE
ACH-000232	1.05413	FALSE
ACH-000245	0.97834	FALSE
ACH-001054	0.722596	FALSE
ACH-002465	1.00013	FALSE
ACH-000015	0.694378	FALSE
ACH-000977	1.01661	FALSE
ACH-002787	0.732615	FALSE
ACH-000898	0.951645	FALSE
ACH-001134	0.574848	FALSE
ACH-001799	0.924951	FALSE
ACH-000369	1.04156	FALSE
ACH-000664	0.716413	FALSE
ACH-000028	0.845224	FALSE
ACH-002183	0.976149	FALSE
ACH-002278	0.931741	FALSE
ACH-001617	1.02527	FALSE
ACH-002201	0.977372	FALSE
ACH-002647	0.679888	FALSE
ACH-002097	0.802247	FALSE
ACH-000910	0.750861	FALSE
ACH-001022	0.94712	FALSE
ACH-001690	1.06226	FALSE
ACH-000408	0.904157	FALSE
ACH-000009	0.568215	FALSE
ACH-001673	0.690031	FALSE
ACH-000646	0.859035	FALSE
ACH-000798	0.988746	FALSE
ACH-000105	0.917371	FALSE
ACH-000388	1.34839	FALSE
ACH-000346	0.989398	FALSE
ACH-001524	0.744463	FALSE
ACH-000086	0.834481	FALSE
ACH-001129	1.00846	FALSE
ACH-000385	0.941764	FALSE
ACH-000172	1.01094	FALSE
ACH-002256	0.827634	FALSE
ACH-001530	1.19284	FALSE
ACH-001459	1.09386	FALSE
ACH-000453	1.16983	FALSE
ACH-001992	0.234721	TRUE
ACH-002192	0.761214	FALSE
ACH-000912	0.82682	FALSE
ACH-002296	0.76478	FALSE
ACH-002035	1.15873	FALSE
ACH-001147	1.04665	FALSE
ACH-002133	0.51313	FALSE
ACH-002154	1.09194	FALSE
ACH-000992	0.759973	FALSE
ACH-001820	1.53101	FALSE
ACH-002017	0.809747	FALSE
ACH-002355	0.993928	FALSE
ACH-001624	0.520612	FALSE
ACH-000783	1.10483	FALSE
ACH-002122	0.878784	FALSE
ACH-002190	1.0022	FALSE
ACH-000630	0.848504	FALSE
ACH-000726	0.400243	FALSE
ACH-000392	0.77813	FALSE
ACH-001669	0.805444	FALSE
ACH-001719	0.732872	FALSE
ACH-002311	0.960416	FALSE
ACH-002197	0.966953	FALSE
ACH-000970	0.995617	FALSE
ACH-000604	0.153054	TRUE
ACH-000588	0.912062	FALSE
ACH-001138	1.21759	FALSE
ACH-002020	0.649846	FALSE
ACH-000609	0.812197	FALSE
ACH-001411	0.949407	FALSE
ACH-000950	0.969272	FALSE
ACH-000081	0.991328	FALSE
ACH-000174	1.07519	FALSE
ACH-000869	0.822743	FALSE
ACH-001192	0.337567	TRUE
ACH-001145	1.01618	FALSE
ACH-000431	1.02356	FALSE
ACH-000881	0.54353	FALSE
ACH-000244	0.425876	FALSE
ACH-000960	0.647629	FALSE
ACH-002125	0.684174	FALSE
ACH-002179	0.681662	FALSE
ACH-000830	1.02351	FALSE
ACH-000681	1.31233	FALSE
ACH-000856	1.02347	FALSE
ACH-001283	0.938975	FALSE
ACH-002669	0.7774	FALSE
ACH-000144	0.574188	FALSE
ACH-001856	0.496367	FALSE
ACH-000682	0.701344	FALSE
ACH-000326	0.321601	TRUE
ACH-002045	0.837377	FALSE
ACH-000809	0.839618	FALSE
ACH-000700	0.474372	FALSE
ACH-000757	0.741952	FALSE
ACH-001183	0.788583	FALSE
ACH-000767	1.22813	FALSE
ACH-000669	1.07579	FALSE
ACH-002019	1.03182	FALSE
ACH-000917	0.554544	FALSE
ACH-000265	0.757161	FALSE
ACH-001791	0.922563	FALSE
ACH-001190	0.941072	FALSE
ACH-000487	0.210187	TRUE
ACH-000739	0.951007	FALSE
ACH-001270	1.0543	FALSE
ACH-002015	1.15478	FALSE
ACH-000571	0.889746	FALSE
ACH-002130	0.330524	TRUE
ACH-000157	1.01488	FALSE
ACH-000110	0.286006	TRUE
ACH-000617	0.832055	FALSE
ACH-001570	0.642315	FALSE
ACH-001793	0.943459	FALSE
ACH-000559	1.27787	FALSE
ACH-000653	0.821297	FALSE
ACH-000519	1.10575	FALSE
ACH-000419	1.0792	FALSE
ACH-000096	1.00283	FALSE
ACH-001539	1.02633	FALSE
ACH-000926	0.777697	FALSE
ACH-000928	1.05764	FALSE
ACH-002343	1.01285	FALSE
ACH-002193	1.40662	FALSE
ACH-000699	0.778887	FALSE
ACH-000618	0.879374	FALSE
ACH-000129	0.924022	FALSE
ACH-000574	1.2742	FALSE
ACH-001834	0.956274	FALSE
ACH-001346	0.666245	FALSE
ACH-001518	0.715015	FALSE
ACH-000493	0.96802	FALSE
ACH-001605	1.32276	FALSE
ACH-000132	6.0793e-05	TRUE
ACH-001848	0.548941	FALSE
ACH-000417	1.15779	FALSE
ACH-000714	1.01669	FALSE
ACH-001328	1.05649	FALSE
ACH-001509	0.864306	FALSE
ACH-000246	0.883706	FALSE
ACH-000790	0.678148	FALSE
ACH-002280	0.724037	FALSE
ACH-001607	1.22813	FALSE
ACH-001608	0.636694	FALSE
ACH-001089	0.745888	FALSE
ACH-001814	1.16104	FALSE
ACH-000002	0.592354	FALSE
ACH-000751	1.42149	FALSE
ACH-002358	1.00007	FALSE
ACH-001378	0.895964	FALSE
ACH-001674	0.979773	FALSE
ACH-001430	0.893114	FALSE
ACH-000816	1.00576	FALSE
ACH-000126	1.26241	FALSE
ACH-002531	0.669835	FALSE
ACH-001394	0.931482	FALSE
ACH-000050	1.03996	FALSE
ACH-000301	0.622838	FALSE
ACH-000781	0.550152	FALSE
ACH-000501	0.774577	FALSE
ACH-002523	0.738955	FALSE
ACH-000919	1.03587	FALSE
ACH-000222	0.51258	FALSE
ACH-002284	0.991562	FALSE
ACH-000616	0.89678	FALSE
ACH-000562	1.1349	FALSE
ACH-000078	0.942988	FALSE
ACH-002243	0.830272	FALSE
ACH-000089	1.24435	FALSE
ACH-001839	0.642365	FALSE
ACH-000636	1.00084	FALSE
ACH-002004	0.982866	FALSE
ACH-002178	0.932205	FALSE
ACH-000151	0.743805	FALSE
ACH-002005	0.808336	FALSE
ACH-002277	0.992589	FALSE
ACH-001334	1.0067	FALSE
ACH-000953	0.960645	FALSE
ACH-000994	1.0105	FALSE
ACH-000835	0.765158	FALSE
ACH-002289	0.687921	FALSE
ACH-000020	0.930391	FALSE
ACH-001301	0.99024	FALSE
ACH-001960	1.39144	FALSE
ACH-002221	0.889433	FALSE
ACH-000522	0.987181	FALSE
ACH-002363	0.796069	FALSE
ACH-001701	0.280094	TRUE
ACH-001737	0.930216	FALSE
ACH-001407	0.748932	FALSE
ACH-000778	1.18057	FALSE
ACH-000920	0.972444	FALSE
ACH-000217	0.989633	FALSE
ACH-002010	0.917816	FALSE
ACH-000943	1.01316	FALSE
ACH-002288	0.975493	FALSE
ACH-002018	0.686728	FALSE
ACH-001438	0.918797	FALSE
ACH-002091	0.765438	FALSE
ACH-001628	0.985537	FALSE
ACH-001275	1.01786	FALSE
ACH-000305	1.35529	FALSE
ACH-000296	0.820532	FALSE
ACH-000290	1.02897	FALSE
ACH-000308	0.818523	FALSE
ACH-000873	0.786062	FALSE
ACH-000047	0.880843	FALSE
ACH-000182	0.629026	FALSE
ACH-000464	0.265458	TRUE
ACH-000178	1.09407	FALSE
ACH-000063	1.002	FALSE
ACH-000801	0.826497	FALSE
ACH-002271	0.89276	FALSE
ACH-002785	1.1793	FALSE
ACH-002025	1.1046	FALSE
ACH-001977	1.04098	FALSE
ACH-000428	0.938775	FALSE
ACH-001971	0.573103	FALSE
ACH-001057	0.92142	FALSE
ACH-002103	0.945646	FALSE
ACH-000001	1.21632	FALSE
ACH-002052	1.02853	FALSE
ACH-000666	0.989892	FALSE
ACH-002297	0.894258	FALSE
ACH-001986	0.752756	FALSE
ACH-000657	1.03704	FALSE
ACH-002467	0.978507	FALSE
ACH-000410	0.959937	FALSE
ACH-002226	0.421041	FALSE
ACH-000693	0.905499	FALSE
ACH-000779	0.734897	FALSE
ACH-000511	0.829693	FALSE
ACH-000175	1.00439	FALSE
ACH-000062	0.990375	FALSE
ACH-000389	0.61081	FALSE
ACH-001704	0.713566	FALSE
ACH-002383	1.00391	FALSE
ACH-000039	1.00435	FALSE
ACH-002229	0.253908	TRUE
ACH-000800	1.21029	FALSE
ACH-002170	1.06148	FALSE
ACH-000785	0.317388	TRUE
ACH-002539	1.20546	FALSE
ACH-001200	0.824116	FALSE
ACH-000889	0.97873	FALSE
ACH-000386	1.01485	FALSE
ACH-000586	1.59054	FALSE
ACH-000395	1.18729	FALSE
ACH-001329	0.58971	FALSE
ACH-000914	1.00551	FALSE
ACH-000452	1.22779	FALSE
ACH-001636	1.02938	FALSE
ACH-000479	1.01284	FALSE
ACH-002211	0.526082	FALSE
ACH-001548	0.98772	FALSE
ACH-000639	0.654539	FALSE
ACH-002014	0.594273	FALSE
ACH-001970	0.705788	FALSE
ACH-002478	0.989379	FALSE
ACH-002126	0.0955052	TRUE
ACH-000748	0.612726	FALSE
ACH-000092	0.494242	FALSE
ACH-002308	0.982258	FALSE
ACH-001489	1.09699	FALSE
ACH-000312	1.03286	FALSE
ACH-000732	0.59629	FALSE
ACH-000347	0.963677	FALSE
ACH-001736	1.0057	FALSE
ACH-000235	0.806462	FALSE
ACH-000561	0.726421	FALSE
ACH-001350	1.20032	FALSE
ACH-000273	1.09856	FALSE
ACH-000520	0.521968	FALSE
ACH-001836	0.849129	FALSE
ACH-002092	0.938511	FALSE
ACH-000277	0.679653	FALSE
ACH-001228	1.2303	FALSE
ACH-002237	0.901955	FALSE
ACH-000712	0.735636	FALSE
ACH-002371	0.998866	FALSE
ACH-000905	1.21863	FALSE
ACH-000973	0.929351	FALSE
ACH-001716	0.982786	FALSE
ACH-000577	0.663513	FALSE
ACH-000330	0.33342	TRUE
ACH-000068	0.635795	FALSE
ACH-000909	0.964878	FALSE
ACH-000777	0.786994	FALSE
ACH-002067	1.11872	FALSE
ACH-001331	0.583883	FALSE
ACH-001376	1.01851	FALSE
ACH-001861	0.812271	FALSE
ACH-000472	1.01379	FALSE
ACH-000420	0.0221332	TRUE
ACH-002136	0.208112	TRUE
ACH-000476	0.881666	FALSE
ACH-001099	1.00662	FALSE
ACH-001385	0.99826	FALSE
ACH-000139	0.978106	FALSE
ACH-002245	0.987632	FALSE
ACH-002806	0.758192	FALSE
ACH-001412	0.951563	FALSE
ACH-000165	1.00437	FALSE
ACH-001063	1.12645	FALSE
ACH-001061	1.01514	FALSE
ACH-000353	1.00317	FALSE
ACH-001075	0.673587	FALSE
ACH-000506	1.27871	FALSE
ACH-001396	0.845755	FALSE
ACH-001107	0.5339	FALSE
ACH-001302	1.03402	FALSE
ACH-000154	1.00355	FALSE
ACH-000652	1.07804	FALSE
ACH-000786	1.00788	FALSE
ACH-002365	1.00238	FALSE
ACH-001705	0.559164	FALSE
ACH-000031	0.731041	FALSE
ACH-000516	0.370111	TRUE
ACH-000484	0.981783	FALSE
ACH-000623	0.327913	TRUE
ACH-000349	0.278039	TRUE
ACH-001393	0.826908	FALSE
ACH-002142	1.12687	FALSE
ACH-001648	0.236467	TRUE
ACH-000900	0.579922	FALSE
ACH-001679	1.00216	FALSE
ACH-000597	1.03282	FALSE
ACH-001647	0.989279	FALSE
ACH-000875	0.646265	FALSE
ACH-001065	0.778368	FALSE
ACH-000467	1.44237	FALSE
ACH-001547	1.04325	FALSE
ACH-000934	0.603237	FALSE
ACH-001126	0.656827	FALSE
ACH-000275	1.00897	FALSE
ACH-000637	0.508674	FALSE
ACH-000179	1.04529	FALSE
ACH-000594	1.07347	FALSE
ACH-001543	1.16182	FALSE
ACH-001616	1.34025	FALSE
ACH-001556	0.466511	FALSE
ACH-002508	1.04525	FALSE
ACH-000564	0.9175	FALSE
ACH-000593	1.28612	FALSE
ACH-000288	1.56996	FALSE
ACH-002038	1.11647	FALSE
ACH-000361	0.646818	FALSE
ACH-002182	1.03763	FALSE
ACH-000159	0.653626	FALSE
ACH-000375	1.0227	FALSE
ACH-000808	0.919355	FALSE
ACH-000913	1.01673	FALSE
ACH-001562	0.973805	FALSE
ACH-002119	0.998601	FALSE
ACH-001677	1.02614	FALSE
ACH-000483	1.14849	FALSE
ACH-000687	0.997152	FALSE
ACH-000859	0.832566	FALSE
ACH-000814	0.924221	FALSE
ACH-001993	0.95677	FALSE
ACH-001632	0.304327	TRUE
ACH-000272	0.650117	FALSE
ACH-002337	0.819359	FALSE
ACH-000524	0.961095	FALSE
ACH-000007	1.27108	FALSE
ACH-000058	0.692036	FALSE
ACH-000176	0.972618	FALSE
ACH-000294	0.739961	FALSE
ACH-000256	0.874141	FALSE
ACH-000754	0.770383	FALSE
ACH-000537	0.941244	FALSE
ACH-000621	1.26468	FALSE
ACH-001067	1.01441	FALSE
ACH-001533	0.961964	FALSE
ACH-000620	1.05156	FALSE
ACH-000776	1.12896	FALSE
ACH-001443	0.903373	FALSE
ACH-002650	0.710491	FALSE
ACH-000572	0.850579	FALSE
ACH-000939	1.05875	FALSE
ACH-000360	1.05158	FALSE
ACH-002313	0.969036	FALSE
ACH-000775	0.546827	FALSE
ACH-002134	0.624426	FALSE
ACH-002535	1.08759	FALSE
ACH-002084	1.11314	FALSE
ACH-000411	0.822388	FALSE
ACH-000167	0.994444	FALSE
ACH-001496	0.667755	FALSE
ACH-002710	0.793891	FALSE
ACH-002111	0.64054	FALSE
ACH-002497	1.40607	FALSE
ACH-000505	1.29378	FALSE
ACH-000384	0.289063	TRUE
ACH-000054	0.939021	FALSE
ACH-002268	0.822348	FALSE
ACH-000339	0.874525	FALSE
ACH-000954	0.658258	FALSE
ACH-000334	1.10332	FALSE
ACH-000013	1.02844	FALSE
ACH-001611	0.719902	FALSE
ACH-001033	0.911865	FALSE
ACH-001279	1.00422	FALSE
ACH-000253	1.05529	FALSE
ACH-000885	0.993166	FALSE
ACH-002387	0.917512	FALSE
ACH-000834	0.523652	FALSE
ACH-000901	0.781074	FALSE
ACH-000135	0.990456	FALSE
ACH-001796	0.674839	FALSE
ACH-001403	0.820742	FALSE
ACH-001418	0.758318	FALSE
ACH-002120	0.954988	FALSE
ACH-001591	0.633541	FALSE
ACH-000011	1.06401	FALSE
ACH-000570	0.920518	FALSE
ACH-000650	0.752442	FALSE
ACH-000202	1.10612	FALSE
ACH-001119	1.03153	FALSE
ACH-000430	0.864945	FALSE
ACH-001559	0.934478	FALSE
ACH-001554	0.959245	FALSE
ACH-000069	0.986666	FALSE
ACH-000053	1.01874	FALSE
ACH-000694	0.686901	FALSE
ACH-000890	0.181603	TRUE
ACH-000755	1.01975	FALSE
ACH-002399	0.883159	FALSE
ACH-001452	1.29118	FALSE
ACH-002144	0.894468	FALSE
ACH-000250	1.11712	FALSE
ACH-000608	0.877127	FALSE
ACH-002464	0.986114	FALSE
ACH-002295	0.8675	FALSE
ACH-000532	0.823433	FALSE
ACH-000416	0.448325	FALSE
ACH-000048	1.1136	FALSE
ACH-002522	0.899425	FALSE
ACH-002336	1.21622	FALSE
ACH-000644	0.7706	FALSE
ACH-001653	0.909965	FALSE
ACH-000553	0.581332	FALSE
ACH-001552	0.841978	FALSE
ACH-001642	1.05387	FALSE
ACH-000796	0.89759	FALSE

## Sheet: Fig1c
Gene	n	p	q	Effect Size
A1BG (1)	1100	0.510674	0.99917	0.000362729
A1CF (29974)	1100	0.430716	0.998294	-0.00239433
A2M (2)	1100	0.355447	0.991292	-0.00466426
A2ML1 (144568)	1100	0.150364	0.939617	-0.0134265
A3GALT2 (127550)	1100	0.00971263	0.647839	-0.0375069
A4GALT (53947)	1100	0.61308	0.99917	0.00417067
A4GNT (51146)	1100	0.0443512	0.836005	-0.0224076
AAAS (8086)	1100	0.0998781	0.909961	-0.0317007
AACS (65985)	1100	0.46647	0.998294	-0.00126221
AADAC (13)	1100	0.54219	0.99917	0.00148947
AADACL2 (344752)	1100	0.875292	0.99917	0.0149324
AADACL3 (126767)	1100	0.100197	0.909961	-0.0175276
AADACL4 (343066)	1100	0.836063	0.99917	0.0112228
AADAT (51166)	1100	0.555251	0.99917	0.00185913
AAGAB (79719)	1100	0.767506	0.99917	0.0117144
AAK1 (22848)	1100	0.0660769	0.867836	-0.0222861
AAMDC (28971)	1100	0.65378	0.99917	0.00520438
AAMP (14)	1100	0.976213	0.99992	0.0712222
AANAT (15)	1100	0.00649892	0.599566	-0.0368449
AAR2 (25980)	1100	0.296298	0.985454	-0.00877954
AARD (441376)	1100	0.75848	0.99917	0.0120115
AARS1 (16)	1100	0.742556	0.99917	0.0298803
AARS2 (57505)	1100	0.876865	0.99917	0.0445295
AARSD1 (80755)	1100	0.20604	0.96268	-0.012643
AASDH (132949)	1100	0.192969	0.957854	-0.0121527
AASDHPPT (60496)	1100	0.747998	0.99917	0.0178961
AASS (10157)	1100	0.579112	0.99917	0.00290477
AATF (26574)	1100	0.877351	0.99917	0.0321864
AATK (9625)	1100	0.867131	0.99917	0.019422
ABAT (18)	1100	0.060132	0.854379	-0.0247704
ABCA1 (19)	1100	0.0210794	0.735358	-0.0284222
ABCA10 (10349)	1100	0.588125	0.99917	0.00396195
ABCA12 (26154)	1100	0.466038	0.998294	-0.00140899
ABCA13 (154664)	1100	0.026785	0.772386	-0.0247048
ABCA2 (20)	1100	0.183228	0.95641	-0.0133526
ABCA3 (21)	1100	0.630766	0.99917	0.00468497
ABCA4 (24)	1100	0.489956	0.998294	-0.000415883
ABCA5 (23461)	1100	0.205112	0.96268	-0.0125803
ABCA6 (23460)	1100	0.201008	0.959606	-0.0140656
ABCA7 (10347)	1100	0.409796	0.998294	-0.00344329
ABCA8 (10351)	1100	0.58519	0.99917	0.00309576
ABCA9 (10350)	1100	0.25177	0.975264	-0.00921552
ABCB1 (5243)	1100	0.244512	0.971163	-0.00981793
ABCB10 (23456)	1100	0.268614	0.979958	-0.0131518
ABCB11 (8647)	1100	0.152866	0.940732	-0.0126371
ABCB4 (5244)	1100	0.393534	0.995072	-0.00395099
ABCB5 (340273)	1100	0.351269	0.991292	-0.00582212
ABCB6 (10058)	1100	0.595863	0.99917	0.00329459
ABCB7 (22)	1100	0.532148	0.99917	0.00368343
ABCB8 (11194)	1100	0.865862	0.99917	0.0172279
ABCB9 (23457)	1100	0.771192	0.99917	0.0105813
ABCC1 (4363)	1100	0.116613	0.917957	-0.0164947
ABCC10 (89845)	1100	0.403094	0.997756	-0.00370624
ABCC11 (85320)	1100	0.123273	0.917957	-0.0147664
ABCC12 (94160)	1100	0.134455	0.928186	-0.0135233
ABCC2 (1244)	1100	0.647459	0.99917	0.00428245
ABCC3 (8714)	1100	0.656525	0.99917	0.00504859
ABCC4 (10257)	1100	0.162006	0.950433	-0.0151731
ABCC5 (10057)	1100	0.499691	0.99917	-1.05532e-05
ABCC6 (368)	324	0.108333	0.915374	-0.0345077
ABCC8 (6833)	1100	0.00184211	0.471871	-0.0356992
ABCC9 (10060)	1100	0.244043	0.971163	-0.00890276
ABCD1 (215)	1100	0.896661	0.99917	0.0291689
ABCD2 (225)	1100	0.842856	0.99917	0.0144606
ABCD3 (5825)	1100	0.502091	0.99917	9.46443e-05
ABCD4 (5826)	1100	0.084917	0.892542	-0.0233779
ABCE1 (6059)	1100	0.769786	0.99917	0.0243788
ABCF1 (23)	1100	0.94489	0.99992	0.050334
ABCF3 (55324)	1100	0.921854	0.99917	0.0201569
ABCG1 (9619)	1100	0.927246	0.9993	0.0199701
ABCG2 (9429)	1100	0.491423	0.998294	-0.000273685
ABCG4 (64137)	1100	0.113424	0.917957	-0.0149101
ABCG5 (64240)	1100	0.258807	0.978465	-0.00895446
ABCG8 (64241)	1100	0.706134	0.99917	0.00750372
ABHD1 (84696)	1100	0.847691	0.99917	0.0130112
ABHD10 (55347)	1100	0.6327	0.99917	0.00557547
ABHD11 (83451)	1100	0.139951	0.935092	-0.0307006
ABHD12 (26090)	1100	0.251725	0.975264	-0.0100701
ABHD12B (145447)	1100	0.536661	0.99917	0.0016266
ABHD13 (84945)	1100	0.422578	0.998294	-0.00385514
ABHD14A (25864)	1100	0.587883	0.99917	0.00309799
ABHD14B (84836)	1100	0.254583	0.977995	-0.010025
ABHD15 (116236)	1100	0.234283	0.96789	-0.0143249
ABHD16A (7920)	1100	0.456998	0.998294	-0.00158899
ABHD16B (140701)	1100	0.678443	0.99917	0.00634307
ABHD17A (81926)	1100	0.940574	0.999799	0.0376603
ABHD17B (51104)	1100	0.0595293	0.853409	-0.024718
ABHD17C (58489)	1100	0.303841	0.985454	-0.00912569
ABHD18 (80167)	1100	0.336247	0.991292	-0.00734755
ABHD2 (11057)	1100	0.806539	0.99917	0.0154045
ABHD3 (171586)	1100	0.343473	0.991292	-0.00562703
ABHD4 (63874)	1100	0.754095	0.99917	0.00897322
ABHD5 (51099)	1100	0.556864	0.99917	0.0018905
ABHD6 (57406)	1100	0.0992589	0.909961	-0.0141977
ABHD8 (79575)	1100	0.742745	0.99917	0.0091271
ABI1 (10006)	1100	0.65431	0.99917	0.00787257
ABI2 (10152)	1100	0.447767	0.998294	-0.00162385
ABI3 (51225)	1100	0.243078	0.971163	-0.0108821
ABI3BP (25890)	1100	0.637864	0.99917	0.00506928
ABITRAM (54942)	1100	0.50649	0.99917	0.000246966
ABL1 (25)	1100	5.05753e-08	0.000181373	-0.133637
ABL2 (27)	1100	0.838476	0.99917	0.0121705
ABLIM1 (3983)	1100	0.57961	0.99917	0.00315222
ABLIM2 (84448)	1100	0.270935	0.981692	-0.00877615
ABLIM3 (22885)	1100	0.317824	0.988779	-0.00636917
ABR (29)	1100	0.994251	1	0.042683
ABRA (137735)	1100	0.490071	0.998294	-0.000454084
ABRACL (58527)	1100	0.502071	0.99917	6.54075e-05
ABRAXAS1 (84142)	1100	0.235704	0.96877	-0.0141209
ABRAXAS2 (23172)	1100	0.125586	0.922072	-0.0202214
ABT1 (29777)	1100	0.336457	0.991292	-0.0128014
ABTB1 (80325)	1100	0.280803	0.985043	-0.00815347
ABTB2 (25841)	1100	0.325365	0.991292	-0.00652372
ABTB3 (121551)	1100	0.14997	0.939617	-0.0168792
ACAA1 (30)	1100	0.347164	0.991292	-0.00852659
ACAA2 (10449)	1100	0.703509	0.99917	0.0074706
ACACA (31)	1100	0.234514	0.96789	-0.0246287
ACACB (32)	1100	0.625838	0.99917	0.00391495
ACAD10 (80724)	1100	0.128018	0.925635	-0.0159484
ACAD11 (84129)	1100	0.77028	0.99917	0.00788575
ACAD8 (27034)	1100	0.910575	0.99917	0.0197774
ACAD9 (28976)	1100	0.943795	0.99992	0.0381734
ACADL (33)	1100	0.895294	0.99917	0.02005
ACADM (34)	1100	0.982252	0.99992	0.028572
ACADS (35)	1100	0.0827041	0.891742	-0.021999
ACADSB (36)	1100	0.815273	0.99917	0.0136033
ACADVL (37)	1100	0.92151	0.99917	0.0212796
ACAN (176)	1100	0.212579	0.963379	-0.0113941
ACAP1 (9744)	1100	0.379818	0.992416	-0.00403459
ACAP2 (23527)	1100	0.790545	0.99917	0.0146075
ACAP3 (116983)	1100	0.990662	1	0.0380113
ACAT1 (38)	1100	0.473682	0.998294	-0.00100848
ACAT2 (39)	1100	0.681248	0.99917	0.00770146
ACBD3 (64746)	1100	0.942801	0.99992	0.0263932
ACBD4 (79777)	1100	0.199051	0.958558	-0.0127334
ACBD5 (91452)	1100	0.954342	0.99992	0.0315021
ACBD6 (84320)	1100	0.536408	0.99917	0.00126745
ACBD7 (414149)	1100	0.533469	0.99917	0.00132376
ACCS (84680)	1100	0.216752	0.963439	-0.0108351
ACCSL (390110)	1100	0.184297	0.95641	-0.0133709
ACD (65057)	1100	0.858816	0.99917	0.0271204
ACE (1636)	1100	0.0881111	0.892542	-0.0211942
ACE2 (59272)	1100	0.590983	0.99917	0.00273628
ACER1 (125981)	1100	0.513187	0.99917	0.000422689
ACER2 (340485)	1100	0.32251	0.991292	-0.00664157
ACER3 (55331)	1100	0.341138	0.991292	-0.00566997
ACHE (43)	1100	0.42175	0.998294	-0.00447446
ACIN1 (22985)	1100	0.0769393	0.882603	-0.0480705
ACKR1 (2532)	1100	0.452146	0.998294	-0.00155499
ACKR2 (1238)	1100	0.10105	0.909968	-0.0155523
ACKR3 (57007)	1100	0.787915	0.99917	0.010359
ACKR4 (51554)	1100	0.037377	0.812373	-0.03206
ACLY (47)	1100	0.950939	0.99992	0.0681625
ACMSD (130013)	1100	0.926133	0.9993	0.0195695
ACO1 (48)	1100	0.366833	0.991292	-0.00444694
ACO2 (50)	1100	0.997774	1	0.174262
ACOD1 (730249)	1100	0.217041	0.963439	-0.00960038
ACOT1 (641371)	315	0.0745403	0.880519	-0.0723879
ACOT11 (26027)	1100	0.582864	0.99917	0.00314761
ACOT12 (134526)	1100	0.0483113	0.83992	-0.0304002
ACOT13 (55856)	1100	0.696846	0.99917	0.00839719
ACOT2 (10965)	1100	0.0824723	0.890728	-0.0250137
ACOT4 (122970)	1098	0.85328	0.99917	0.0265401
ACOT6 (641372)	1100	0.40722	0.998294	-0.00347031
ACOT7 (11332)	1100	0.757009	0.99917	0.010839
ACOT8 (10005)	1100	0.465061	0.998294	-0.00137137
ACOT9 (23597)	1100	0.5554	0.99917	0.00191997
ACOX1 (51)	1100	0.984666	0.99992	0.0571227
ACOX2 (8309)	1100	0.751155	0.99917	0.0104639
ACOX3 (8310)	1100	0.350098	0.991292	-0.00543074
ACOXL (55289)	1100	0.357698	0.991292	-0.00550465
ACP1 (52)	1100	0.68678	0.99917	0.00731639
ACP2 (53)	1100	0.336466	0.991292	-0.0063819
ACP3 (55)	1100	0.953204	0.99992	0.0318217
ACP4 (93650)	1100	0.937424	0.9993	0.0218365
ACP5 (54)	1100	0.388046	0.993172	-0.00323314
ACP6 (51205)	1100	0.0214356	0.736325	-0.0265863
ACP7 (390928)	1100	0.573923	0.99917	0.00274054
ACR (49)	1100	0.966189	0.99992	0.0312823
ACRBP (84519)	1100	0.36558	0.991292	-0.00456499
ACRV1 (56)	1100	0.713257	0.99917	0.00673802
ACSBG1 (23205)	1100	0.558915	0.99917	0.00187173
ACSBG2 (81616)	1100	0.749909	0.99917	0.00864474
ACSF2 (80221)	1100	0.123472	0.917957	-0.0184219
ACSF3 (197322)	1100	0.0784787	0.882603	-0.021488
ACSL1 (2180)	1100	0.911886	0.99917	0.0201096
ACSL3 (2181)	1100	0.80676	0.99917	0.038662
ACSL4 (2182)	1100	0.615278	0.99917	0.00945865
ACSL5 (51703)	1100	0.262667	0.978465	-0.00905719
ACSL6 (23305)	1100	0.568681	0.99917	0.00233701
ACSM1 (116285)	1100	0.24155	0.971163	-0.0101423
ACSM2A (123876)	1098	0.108675	0.915374	-0.0215367
ACSM2B (348158)	975	0.407041	0.998294	-0.00290737
ACSM3 (6296)	1100	0.947376	0.99992	0.0237799
ACSM4 (341392)	1100	0.854793	0.99917	0.0174833
ACSM5 (54988)	1100	0.042395	0.829895	-0.0266555
ACSM6 (142827)	1100	0.213993	0.963439	-0.0114293
ACSS1 (84532)	1100	0.0111641	0.64935	-0.0286507
ACSS2 (55902)	1100	0.403178	0.997756	-0.00386555
ACSS3 (79611)	1100	0.842321	0.99917	0.0139024
ACTA1 (58)	1100	0.149514	0.939617	-0.0191148
ACTA2 (59)	1100	0.24125	0.971163	-0.00858477
ACTB (60)	1100	0.251331	0.975241	-0.0373409
ACTBL2 (345651)	1100	0.303989	0.985454	-0.0076707
ACTC1 (70)	1100	0.0207884	0.727815	-0.0319461
ACTG1 (71)	1100	0.00289753	0.548598	-0.105747
ACTG2 (72)	1100	0.676088	0.99917	0.00656595
ACTL10 (170487)	1100	0.117805	0.917957	-0.0154679
ACTL6A (86)	1100	0.0546673	0.849098	-0.0682306
ACTL6B (51412)	1100	0.0937539	0.901718	-0.0183251
ACTL7A (10881)	1100	0.103478	0.911329	-0.0222214
ACTL7B (10880)	1100	0.309968	0.985806	-0.00915024
ACTL8 (81569)	1100	0.966777	0.99992	0.0341816
ACTL9 (284382)	1100	0.60298	0.99917	0.00377455
ACTMAP (284325)	1100	0.261889	0.978465	-0.0108751
ACTN1 (87)	1100	0.940975	0.999799	0.0263158
ACTN2 (88)	1100	0.361731	0.991292	-0.00569192
ACTN3 (89)	15
ACTN4 (81)	1100	0.0330364	0.795549	-0.0336737
ACTR10 (55860)	1100	0.218947	0.964896	-0.027328
ACTR1A (10121)	1100	0.0197441	0.727815	-0.125628
ACTR1B (10120)	1100	0.0840388	0.892542	-0.0246172
ACTR2 (10097)	1100	0.186227	0.95641	-0.0457016
ACTR3 (10096)	1100	0.00205016	0.490152	-0.0910122
ACTR3B (57180)	1100	0.749921	0.99917	0.0108771
ACTR3C (653857)	975	0.64811	0.99917	0.00842522
ACTR5 (79913)	1100	0.439577	0.998294	-0.00473074
ACTR6 (64431)	1100	0.787419	0.99917	0.0296014
ACTR8 (93973)	1100	0.0323114	0.795549	-0.0578302
ACTRT1 (139741)	1100	0.796725	0.99917	0.0117701
ACTRT2 (140625)	1100	0.734604	0.99917	0.00881045
ACTRT3 (84517)	1100	0.221367	0.966042	-0.0113744
ACVR1 (90)	1100	0.527247	0.99917	0.00100407
ACVR1B (91)	1100	0.0565442	0.851558	-0.0287437
ACVR1C (130399)	1100	0.456503	0.998294	-0.00235057
ACVR2A (92)	1100	0.339468	0.991292	-0.00837219
ACVR2B (93)	1100	0.684035	0.99917	0.00775619
ACVRL1 (94)	1100	0.484153	0.998294	-0.000570066
ACY1 (95)	1100	0.642234	0.99917	0.00512976
ACY3 (91703)	1100	0.269877	0.980971	-0.00906689
ACYP1 (97)	1100	0.0250377	0.761612	-0.0242757
ACYP2 (98)	1100	0.618879	0.99917	0.00391664
ADA (100)	1100	0.164138	0.9505	-0.0115046
ADA2 (51816)	1100	0.41943	0.998294	-0.00301377
ADAD1 (132612)	1100	0.469537	0.998294	-0.00102425
ADAD2 (161931)	1100	0.851586	0.99917	0.0157242
ADAL (161823)	1100	0.533085	0.99917	0.00112333
ADAM10 (102)	1100	0.832324	0.99917	0.0190358
ADAM11 (4185)	1100	0.386769	0.992784	-0.00515245
ADAM12 (8038)	1100	0.569256	0.99917	0.00238989
ADAM15 (8751)	1100	0.821734	0.99917	0.0128153
ADAM17 (6868)	1100	0.891891	0.99917	0.0225071
ADAM18 (8749)	1100	0.617172	0.99917	0.00543444
ADAM19 (8728)	1100	0.797264	0.99917	0.0101939
ADAM2 (2515)	1100	0.611567	0.99917	0.00451192
ADAM20 (8748)	1100	0.475398	0.998294	-0.000839735
ADAM21 (8747)	1100	0.173146	0.953746	-0.0166374
ADAM22 (53616)	1100	0.729328	0.99917	0.00876226
ADAM23 (8745)	1100	0.921765	0.99917	0.021276
ADAM28 (10863)	1100	0.991717	1	0.0274712
ADAM29 (11086)	1100	0.192095	0.957854	-0.0107535
ADAM30 (11085)	1100	0.059715	0.853409	-0.0268936
ADAM32 (203102)	1100	0.716053	0.99917	0.00880195
ADAM33 (80332)	1100	0.199478	0.958558	-0.0124816
ADAM7 (8756)	1100	0.239961	0.97018	-0.00909713
ADAM8 (101)	1100	0.96156	0.99992	0.0303922
ADAM9 (8754)	1100	0.899789	0.99917	0.01632
ADAMDEC1 (27299)	1100	0.915777	0.99917	0.0167963
ADAMTS1 (9510)	1100	0.180323	0.95641	-0.0150099
ADAMTS10 (81794)	1100	0.787486	0.99917	0.011688
ADAMTS12 (81792)	1100	0.919822	0.99917	0.0219982
ADAMTS13 (11093)	1100	0.838442	0.99917	0.015038
ADAMTS14 (140766)	1100	0.00761508	0.627396	-0.0356547
ADAMTS15 (170689)	1100	0.713424	0.99917	0.00918652
ADAMTS16 (170690)	1100	0.556487	0.99917	0.00186428
ADAMTS17 (170691)	1100	0.466831	0.998294	-0.00117133
ADAMTS18 (170692)	1100	0.866342	0.99917	0.0141293
ADAMTS19 (171019)	1100	0.390499	0.994836	-0.00354704
ADAMTS2 (9509)	1100	0.922331	0.99917	0.0247085
ADAMTS20 (80070)	1100	0.826245	0.99917	0.0110858
ADAMTS3 (9508)	1100	0.856577	0.99917	0.0155817
ADAMTS4 (9507)	1100	0.88641	0.99917	0.0196695
ADAMTS5 (11096)	1100	0.425979	0.998294	-0.00282277
ADAMTS6 (11174)	1100	0.706928	0.99917	0.00764566
ADAMTS7 (11173)	324	0.876936	0.99917	0.0380211
ADAMTS8 (11095)	1100	0.531377	0.99917	0.00108634
ADAMTS9 (56999)	1100	0.416651	0.998294	-0.00283801
ADAMTSL1 (92949)	1100	0.987775	1	0.0262888
ADAMTSL2 (9719)	1100	0.458307	0.998294	-0.00192197
ADAMTSL3 (57188)	1100	0.645199	0.99917	0.00564586
ADAMTSL4 (54507)	1100	0.250012	0.974345	-0.0135088
ADAMTSL5 (339366)	1100	0.752756	0.99917	0.0129513
ADAP1 (11033)	1100	0.999289	1	0.0508304
ADAP2 (55803)	1100	0.903716	0.99917	0.0227092
ADAR (103)	1100	0.707537	0.99917	0.0261305
ADARB1 (104)	1100	0.0880036	0.892542	-0.0182263
ADARB2 (105)	1100	0.628793	0.99917	0.00417528
ADAT1 (23536)	1100	0.500318	0.99917	1.18617e-05
ADAT2 (134637)	1100	0.304845	0.985454	-0.0192777
ADAT3 (113179)	1100	0.708614	0.99917	0.0153925
ADCK1 (57143)	1100	0.440589	0.998294	-0.00179275
ADCK2 (90956)	1100	0.683609	0.99917	0.00777965
ADCK5 (203054)	1100	0.45944	0.998294	-0.001915
ADCY1 (107)	1100	0.42229	0.998294	-0.00253194
ADCY10 (55811)	1100	0.150963	0.939617	-0.0148156
ADCY2 (108)	1100	0.458651	0.998294	-0.00119767
ADCY3 (109)	1100	0.462075	0.998294	-0.00183279
ADCY4 (196883)	1100	0.674208	0.99917	0.00685261
ADCY5 (111)	1100	0.027989	0.780515	-0.025089
ADCY6 (112)	1100	0.6196	0.99917	0.00466835
ADCY7 (113)	1100	0.289735	0.985454	-0.00854793
ADCY8 (114)	1100	0.331538	0.991292	-0.00595001
ADCY9 (115)	1100	0.594132	0.99917	0.00375853
ADCYAP1 (116)	1100	0.67743	0.99917	0.00670826
ADCYAP1R1 (117)	1100	0.453222	0.998294	-0.00156813
ADD1 (118)	1100	0.0784468	0.882603	-0.0190411
ADD2 (119)	1100	0.504563	0.99917	0.000174122
ADD3 (120)	1100	0.301404	0.985454	-0.00736538
ADGRA1 (84435)	1100	0.537742	0.99917	0.00129987
ADGRA2 (25960)	1100	0.584066	0.99917	0.00336422
ADGRA3 (166647)	1100	0.489469	0.998294	-0.000463573
ADGRB1 (575)	1100	0.798134	0.99917	0.01353
ADGRB2 (576)	1100	0.736326	0.99917	0.00940273
ADGRB3 (577)	1100	0.231169	0.966317	-0.010058
ADGRD1 (283383)	1100	0.992424	1	0.038037
ADGRD2 (347088)	15
ADGRE1 (2015)	1100	0.78778	0.99917	0.0103858
ADGRE2 (30817)	1100	0.859625	0.99917	0.0219208
ADGRE3 (84658)	1100	0.926555	0.9993	0.0266532
ADGRE5 (976)	1100	0.611831	0.99917	0.00442885
ADGRF1 (266977)	1100	0.532837	0.99917	0.000991397
ADGRF3 (165082)	1100	0.054961	0.850069	-0.0253422
ADGRF4 (221393)	1100	0.142968	0.936223	-0.0163255
ADGRF5 (221395)	1100	0.648162	0.99917	0.00623256
ADGRG1 (9289)	1100	0.0294943	0.791711	-0.0283325
ADGRG2 (10149)	1100	0.394225	0.995169	-0.0030908
ADGRG3 (222487)	1100	0.0427585	0.833373	-0.0245508
ADGRG4 (139378)	1100	0.295517	0.985454	-0.0103777
ADGRG5 (221188)	1100	0.120951	0.917957	-0.0158104
ADGRG6 (57211)	1100	0.580846	0.99917	0.00243479
ADGRG7 (84873)	1100	0.221923	0.966042	-0.0105666
ADGRL1 (22859)	1100	0.0720173	0.880028	-0.0200289
ADGRL2 (23266)	1100	0.965155	0.99992	0.0371405
ADGRL3 (23284)	1100	0.494783	0.99839	-0.000202293
ADGRL4 (64123)	1100	0.919868	0.99917	0.0207936
ADGRV1 (84059)	1100	0.4239	0.998294	-0.00234927
ADH1A (124)	1100	0.0104719	0.647839	-0.0300243
ADH1B (125)	1100	0.226496	0.966317	-0.0107039
ADH1C (126)	15
ADH4 (127)	1100	0.869564	0.99917	0.0150405
ADH5 (128)	1100	0.961322	0.99992	0.0305691
ADH6 (130)	1100	0.457746	0.998294	-0.00155974
ADH7 (131)	1100	0.352196	0.991292	-0.00464956
ADHFE1 (137872)	1100	0.530446	0.99917	0.000886889
ADI1 (55256)	1100	0.859844	0.99917	0.0197012
ADIG (149685)	1100	0.899019	0.99917	0.0161381
ADIPOQ (9370)	1100	0.539442	0.99917	0.00131159
ADIPOR1 (51094)	1100	0.927826	0.9993	0.0258821
ADIPOR2 (79602)	1100	0.839405	0.99917	0.018106
ADIRF (10974)	1100	0.274754	0.982563	-0.00876906
ADK (132)	1100	0.265803	0.979799	-0.0100672
ADM (133)	1100	0.50005	0.99917	1.65189e-06
ADM2 (79924)	1100	0.43246	0.998294	-0.00273466
ADM5 (199800)	1100	0.976535	0.99992	0.026087
ADNP (23394)	1100	0.99423	1	0.070567
ADNP2 (22850)	1100	0.344914	0.991292	-0.0064958
ADO (84890)	1100	0.948713	0.99992	0.0243464
ADORA1 (134)	1100	0.00415387	0.550556	-0.0416831
ADORA2A (135)	1100	0.352963	0.991292	-0.00499589
ADORA2B (136)	1100	0.934484	0.9993	0.0258968
ADORA3 (140)	324	0.684291	0.99917	0.0206191
ADPGK (83440)	1100	0.392334	0.995072	-0.00528521
ADPRH (141)	1100	0.570792	0.99917	0.00326889
ADPRHL1 (113622)	1100	0.377281	0.991292	-0.00498575
ADPRM (56985)	1100	0.501847	0.99917	6.48635e-05
ADPRS (54936)	1100	0.449465	0.998294	-0.00204147
ADRA1A (148)	1100	0.0846345	0.892542	-0.0186447
ADRA1B (147)	1100	0.411971	0.998294	-0.00238227
ADRA1D (146)	1100	0.349219	0.991292	-0.00582683
ADRA2A (150)	1100	0.865149	0.99917	0.0170425
ADRA2B (151)	1100	0.116765	0.917957	-0.0179431
ADRA2C (152)	1100	0.82808	0.99917	0.0119122
ADRB1 (153)	1100	0.364207	0.991292	-0.00455005
ADRB2 (154)	1100	0.0117998	0.656327	-0.0357118
ADRB3 (155)	1100	0.317282	0.988339	-0.00577053
ADRM1 (11047)	1100	0.254795	0.977995	-0.0200546
ADSL (158)	1100	0.952343	0.99992	0.128514
ADSS1 (122622)	1100	0.655017	0.99917	0.00754897
ADSS2 (159)	1100	0.790105	0.99917	0.0374884
ADTRP (84830)	1100	0.15227	0.939881	-0.0158976
AEBP1 (165)	1100	0.278427	0.983159	-0.00917199
AEBP2 (121536)	1100	0.74722	0.99917	0.0104875
AEN (64782)	1100	0.469425	0.998294	-0.00104311
AFAP1 (60312)	1100	0.185807	0.95641	-0.0106696
AFAP1L1 (134265)	1100	0.641478	0.99917	0.00578458
AFAP1L2 (84632)	1100	0.547963	0.99917	0.00159959
AFDN (4301)	1100	0.762308	0.99917	0.0159352
AFF1 (4299)	1100	0.716802	0.99917	0.00978154
AFF2 (2334)	1100	0.86793	0.99917	0.0177713
AFF3 (3899)	1100	0.811304	0.99917	0.0155879
AFF4 (27125)	1100	0.548148	0.99917	0.00210422
AFG1L (246269)	1100	0.968515	0.99992	0.0290793
AFG3L2 (10939)	1100	0.741573	0.99917	0.0258171
AFM (173)	1100	0.050287	0.83992	-0.0237058
AFMID (125061)	1100	0.0320149	0.795549	-0.0275442
AFP (174)	1100	0.807285	0.99917	0.0125839
AFTPH (54812)	1100	0.571271	0.99917	0.00322681
AGA (175)	1100	0.787396	0.99917	0.0101686
AGAP1 (116987)	1100	0.414809	0.998294	-0.00349829
AGAP2 (116986)	1100	0.217933	0.964093	-0.0160998
AGAP3 (116988)	1100	0.616991	0.99917	0.00456686
AGAP5 (729092)	975	0.0333147	0.797106	-0.0440405
AGAP6 (414189)	1100	0.0707464	0.875002	-0.0377394
AGAP9 (642517)	975	0.749089	0.99917	0.0178015
AGBL1 (123624)	1100	0.517993	0.99917	0.000562394
AGBL2 (79841)	1100	0.000957311	0.343488	-0.0462562
AGBL3 (340351)	1100	0.57112	0.99917	0.00252736
AGBL4 (84871)	1100	0.139356	0.93413	-0.0178677
AGBL5 (60509)	1100	0.235317	0.96877	-0.00949308
AGER (177)	1100	0.448045	0.998294	-0.0016256
AGFG1 (3267)	1100	0.677959	0.99917	0.00817804
AGFG2 (3268)	1100	0.584613	0.99917	0.0030386
AGGF1 (55109)	1100	0.224357	0.966042	-0.013171
AGK (55750)	1100	0.98196	0.99992	0.0294087
AGL (178)	1100	0.188132	0.956447	-0.015255
AGMAT (79814)	1100	0.566614	0.99917	0.00269688
AGMO (392636)	1100	0.787534	0.99917	0.00965517
AGO1 (26523)	1100	0.470964	0.998294	-0.00112992
AGO2 (27161)	1100	0.563181	0.99917	0.00357254
AGO3 (192669)	1100	0.203517	0.961105	-0.012289
AGO4 (192670)	1100	0.294838	0.985454	-0.00663455
AGPAT1 (10554)	1100	0.796251	0.99917	0.0208194
AGPAT2 (10555)	1100	0.444203	0.998294	-0.00272227
AGPAT3 (56894)	1100	0.611744	0.99917	0.00446186
AGPAT4 (56895)	1100	0.123596	0.918202	-0.0159277
AGPAT5 (55326)	1100	0.507059	0.99917	0.000364893
AGPS (8540)	1100	0.419155	0.998294	-0.0036477
AGR2 (10551)	1100	0.17941	0.95641	-0.0169177
AGR3 (155465)	1100	0.607541	0.99917	0.00428462
AGRN (375790)	1100	0.992289	1	0.036685
AGRP (181)	1100	0.110363	0.916172	-0.0160697
AGT (183)	1100	0.834741	0.99917	0.0148702
AGTPBP1 (23287)	1100	0.286435	0.985454	-0.00796297
AGTR1 (185)	1100	0.827092	0.99917	0.0140211
AGTR2 (186)	1100	0.265274	0.979659	-0.00978513
AGTRAP (57085)	1100	0.579566	0.99917	0.00252674
AGXT (189)	1100	0.857701	0.99917	0.0152934
AGXT2 (64902)	1100	0.189106	0.956553	-0.0142935
AHCTF1 (25909)	1100	0.511431	0.99917	0.000941627
AHCY (191)	1100	0.681718	0.99917	0.0219794
AHCYL1 (10768)	1100	0.367963	0.991292	-0.0140397
AHCYL2 (23382)	1100	0.952613	0.99992	0.0224884
AHDC1 (27245)	1100	0.132704	0.927458	-0.0180853
AHI1 (54806)	1100	0.134135	0.927458	-0.0156228
AHNAK (79026)	1100	0.0525787	0.840349	-0.0271009
AHNAK2 (113146)	1100	0.931896	0.9993	0.0260045
AHR (196)	1100	0.885912	0.99917	0.0403768
AHRR (57491)	1100	0.933583	0.9993	0.0252403
AHSA1 (10598)	1100	0.840279	0.99917	0.0164092
AHSG (197)	1100	0.117751	0.917957	-0.019242
AHSP (51327)	1100	0.90577	0.99917	0.0243599
AICDA (57379)	1100	0.727133	0.99917	0.00744232
AIDA (64853)	1100	0.260621	0.978465	-0.0110061
AIF1 (199)	1100	0.194503	0.957854	-0.0114882
AIF1L (83543)	1100	0.475292	0.998294	-0.00100241
AIFM1 (9131)	1100	0.999848	1	0.167996
AIFM2 (84883)	1100	0.658706	0.99917	0.00684696
AIFM3 (150209)	1100	0.0316575	0.795549	-0.0345089
AIG1 (51390)	1100	0.295793	0.985454	-0.0084224
AIM2 (9447)	1100	0.182428	0.95641	-0.0138228
AIMP1 (9255)	1100	0.64052	0.99917	0.0058091
AIMP2 (7965)	1100	0.213522	0.963439	-0.0116623
AIP (9049)	1100	0.529454	0.99917	0.00181475
AIPL1 (23746)	1100	0.487589	0.998294	-0.000371324
AIRE (326)	1100	0.513816	0.99917	0.000416398
AJAP1 (55966)	1100	0.92857	0.9993	0.0218607
AJM1 (389813)	1100	0.234543	0.96789	-0.0129739
AJUBA (84962)	1100	0.319152	0.988942	-0.0103254
AK1 (203)	1100	0.973875	0.99992	0.0338026
AK2 (204)	1100	0.800246	0.99917	0.0262938
AK3 (50808)	1100	0.194977	0.957854	-0.0143716
AK4 (205)	1100	0.427216	0.998294	-0.00468732
AK5 (26289)	1100	0.365579	0.991292	-0.00608105
AK6 (102157402)	1100	0.686973	0.99917	0.0306234
AK7 (122481)	1100	0.0398333	0.819095	-0.0248667
AK8 (158067)	1100	0.47949	0.998294	-0.00063665
AK9 (221264)	1100	0.649759	0.99917	0.00538669
AKAIN1 (642597)	1100	0.7905	0.99917	0.009852
AKAP1 (8165)	1100	0.152336	0.939962	-0.0140541
AKAP10 (11216)	1100	0.868482	0.99917	0.0198999
AKAP11 (11215)	1100	0.095508	0.904904	-0.0163393
AKAP12 (9590)	1100	0.0929061	0.901718	-0.0184255
AKAP13 (11214)	1100	0.453814	0.998294	-0.00224255
AKAP14 (158798)	1100	0.478164	0.998294	-0.000644282
AKAP17A (8227)	15
AKAP3 (10566)	1100	0.863091	0.99917	0.0148451
AKAP4 (8852)	1100	0.348278	0.991292	-0.00474396
AKAP5 (9495)	1100	0.910119	0.99917	0.0177516
AKAP6 (9472)	1100	0.56068	0.99917	0.00222057
AKAP7 (9465)	1100	0.028956	0.784306	-0.0263156
AKAP8 (10270)	1100	0.212667	0.963379	-0.0101385
AKAP8L (26993)	1100	0.374671	0.991292	-0.00547926
AKAP9 (10142)	1100	0.621865	0.99917	0.00447375
AKIP1 (56672)	1100	0.675129	0.99917	0.00686053
AKIRIN1 (79647)	1100	0.108714	0.915374	-0.03173
AKIRIN2 (55122)	1100	0.0782107	0.882603	-0.0488085
AKNA (80709)	1100	0.323851	0.991292	-0.00601991
AKNAD1 (254268)	1100	0.0395968	0.815166	-0.0254784
AKR1A1 (10327)	1100	0.00529936	0.599566	-0.0346955
AKR1B1 (231)	1100	0.511438	0.99917	0.000736989
AKR1B10 (57016)	1100	0.959533	0.99992	0.0246311
AKR1B15 (441282)	1100	0.288834	0.985454	-0.0111244
AKR1C2 (1646)	1100	0.969046	0.99992	0.0311541
AKR1C3 (8644)	1100	0.970785	0.99992	0.0263282
AKR1C4 (1109)	1100	0.563539	0.99917	0.00226338
AKR1D1 (6718)	1100	0.475382	0.998294	-0.00101457
AKR1E2 (83592)	1100	0.626229	0.99917	0.00401827
AKR7A2 (8574)	1100	0.993787	1	0.0408787
AKR7A3 (22977)	1100	0.807873	0.99917	0.0150704
AKT1 (207)	1100	0.671476	0.99917	0.0108385
AKT1S1 (84335)	1100	0.734884	0.99917	0.0102075
AKT2 (208)	1100	0.305534	0.985454	-0.0122187
AKT3 (10000)	1100	0.436594	0.998294	-0.00283878
AKTIP (64400)	1100	0.812298	0.99917	0.0181971
ALAD (210)	1100	0.437558	0.998294	-0.00424499
ALAS1 (211)	1100	0.958111	0.99992	0.0429092
ALAS2 (212)	1100	0.20343	0.961105	-0.0112983
ALB (213)	1100	0.368745	0.991292	-0.00387389
ALCAM (214)	1100	0.614468	0.99917	0.00421952
ALDH16A1 (126133)	1100	0.924841	0.99917	0.0193664
ALDH18A1 (5832)	1100	0.197875	0.958558	-0.0229192
ALDH1A1 (216)	1100	0.450521	0.998294	-0.00144434
ALDH1A2 (8854)	1100	0.375309	0.991292	-0.0044106
ALDH1A3 (220)	1100	0.247539	0.972035	-0.0102883
ALDH1B1 (219)	1100	0.0808842	0.890002	-0.021223
ALDH1L1 (10840)	1100	0.0192586	0.727815	-0.0318515
ALDH1L2 (160428)	1100	0.505449	0.99917	0.000161374
ALDH2 (217)	1100	0.483124	0.998294	-0.000684006
ALDH3A1 (218)	1100	0.0445974	0.836005	-0.0238521
ALDH3A2 (224)	1100	0.278059	0.983159	-0.00778766
ALDH3B1 (221)	15
ALDH3B2 (222)	1100	0.401265	0.997191	-0.00405591
ALDH4A1 (8659)	1100	0.950143	0.99992	0.0245628
ALDH5A1 (7915)	1100	0.0984221	0.909961	-0.0178684
ALDH6A1 (4329)	1100	0.354226	0.991292	-0.0055485
ALDH7A1 (501)	1100	0.563679	0.99917	0.00233635
ALDH8A1 (64577)	1100	0.239434	0.969546	-0.00954386
ALDH9A1 (223)	1100	0.914497	0.99917	0.0222649
ALDOA (226)	1100	0.394484	0.995285	-0.0152464
ALDOB (229)	1100	0.195567	0.957854	-0.0111595
ALDOC (230)	1100	0.548607	0.99917	0.00272162
ALG1 (56052)	1100	0.112539	0.917957	-0.053991
ALG10 (84920)	1100	0.553809	0.99917	0.00295132
ALG10B (144245)	1100	0.956342	0.99992	0.0458728
ALG11 (440138)	1100	0.0474741	0.83992	-0.0761572
ALG12 (79087)	1100	0.304252	0.985454	-0.0152071
ALG13 (79868)	1100	0.411087	0.998294	-0.011862
ALG14 (199857)	1100	0.139289	0.934082	-0.0345547
ALG2 (85365)	1100	0.461885	0.998294	-0.00508272
ALG3 (10195)	1100	0.135875	0.929097	-0.0243402
ALG5 (29880)	1100	0.864419	0.99917	0.0277753
ALG6 (29929)	1100	0.198407	0.958558	-0.0211145
ALG8 (79053)	1100	0.23196	0.966406	-0.0191193
ALG9 (79796)	1100	0.254868	0.977995	-0.0162438
ALK (238)	1100	0.786913	0.99917	0.0136521
ALKAL1 (389658)	1100	0.522212	0.99917	0.00081153
ALKAL2 (285016)	1100	0.989608	1	0.0316021
ALKBH1 (8846)	1100	0.512113	0.99917	0.00052669
ALKBH2 (121642)	1100	0.644727	0.99917	0.00491271
ALKBH3 (221120)	1100	0.263564	0.979068	-0.0105124
ALKBH4 (54784)	1100	0.559359	0.99917	0.00244132
ALKBH5 (54890)	1100	0.168821	0.952663	-0.0152031
ALKBH6 (84964)	1100	0.892943	0.99917	0.0208843
ALKBH7 (84266)	1100	0.631207	0.99917	0.00572996
ALKBH8 (91801)	1100	0.642886	0.99917	0.00649836
ALLC (55821)	1100	0.842003	0.99917	0.0145153
ALMS1 (7840)	1100	0.554289	0.99917	0.001888
ALOX12 (239)	1100	0.44742	0.998294	-0.00202751
ALOX12B (242)	1100	0.80404	0.99917	0.0119924
ALOX15 (246)	1100	0.826519	0.99917	0.014729
ALOX15B (247)	1100	0.339725	0.991292	-0.00547592
ALOX5 (240)	1100	0.164727	0.9505	-0.0151034
ALOX5AP (241)	1100	0.603564	0.99917	0.00416413
ALOXE3 (59344)	1100	0.0255238	0.762131	-0.0256544
ALPG (251)	1098	0.742977	0.99917	0.0102634
ALPI (248)	1100	0.646117	0.99917	0.00595281
ALPK1 (80216)	1100	0.557364	0.99917	0.00153569
ALPK2 (115701)	1100	0.611276	0.99917	0.00379225
ALPK3 (57538)	324	0.956231	0.99992	0.0659365
ALPL (249)	1100	0.256444	0.978292	-0.0100471
ALPP (250)	1100	0.725194	0.99917	0.00847255
ALS2 (57679)	1100	0.202376	0.960508	-0.00858576
ALS2CL (259173)	1100	0.760116	0.99917	0.00857586
ALX1 (8092)	1100	0.489494	0.998294	-0.000412509
ALX3 (257)	1100	0.0501718	0.83992	-0.0315471
ALX4 (60529)	1100	0.280308	0.985043	-0.00850736
ALYREF (10189)	1100	0.31852	0.988942	-0.0174715
AMACR (23600)	1100	0.145917	0.937599	-0.01594
AMBN (258)	1100	0.396279	0.995552	-0.00442043
AMBP (259)	1100	0.471689	0.998294	-0.00137129
AMBRA1 (55626)	1100	0.0484457	0.83992	-0.082985
AMD1 (262)	1100	0.999973	1	0.16031
AMDHD1 (144193)	1100	0.463778	0.998294	-0.00151251
AMDHD2 (51005)	1100	0.624501	0.99917	0.00440154
AMELX (265)	1100	0.395792	0.995552	-0.00334043
AMELY (266)	324	0.0779693	0.882603	-0.0425328
AMER1 (139285)	1100	0.776216	0.99917	0.0109693
AMER2 (219287)	1100	0.851124	0.99917	0.0146703
AMER3 (205147)	1100	0.923425	0.99917	0.0196946
AMFR (267)	1100	0.00366205	0.548598	-0.0606193
AMH (268)	1100	0.678897	0.99917	0.0060348
AMHR2 (269)	1100	0.509896	0.99917	0.000306479
AMIGO1 (57463)	1100	0.0875313	0.892542	-0.018459
AMIGO2 (347902)	1100	0.384389	0.992784	-0.00480309
AMIGO3 (386724)	1100	0.901687	0.99917	0.0169279
AMMECR1 (9949)	1100	0.00390317	0.548598	-0.0356756
AMMECR1L (83607)	1100	0.456233	0.998294	-0.00182023
AMN (81693)	1100	0.139586	0.934275	-0.0170334
AMN1 (196394)	1100	0.113264	0.917957	-0.0175865
AMOT (154796)	1100	0.21037	0.963371	-0.00993248
AMOTL1 (154810)	1100	0.0408629	0.822651	-0.0298399
AMOTL2 (51421)	1100	0.390987	0.995072	-0.00698425
AMPD1 (270)	1100	0.329177	0.991292	-0.00781119
AMPD2 (271)	1100	0.384036	0.992784	-0.00375625
AMPD3 (272)	1100	0.944263	0.99992	0.0212965
AMPH (273)	1100	0.83777	0.99917	0.0128963
AMT (275)	1100	0.499704	0.99917	-1.17341e-05
AMTN (401138)	1100	0.405245	0.998172	-0.00355058
AMY2A (279)	1098	0.732883	0.99917	0.0138593
AMZ1 (155185)	1100	0.4625	0.998294	-0.00158805
AMZ2 (51321)	1100	0.715498	0.99917	0.00876161
ANAPC1 (64682)	1100	0.216647	0.963439	-0.0277228
ANAPC10 (10393)	1100	0.180187	0.95641	-0.0260019
ANAPC11 (51529)	1100	0.341447	0.991292	-0.0206596
ANAPC13 (25847)	1100	0.00305366	0.548598	-0.0849663
ANAPC15 (25906)	1100	0.00213236	0.500019	-0.115677
ANAPC16 (119504)	1100	0.334565	0.991292	-0.00602474
ANAPC2 (29882)	1100	0.464057	0.998294	-0.00415166
ANAPC4 (29945)	1100	0.0046963	0.580754	-0.094735
ANAPC5 (51433)	1100	0.0338383	0.798982	-0.0594145
ANAPC7 (51434)	1100	0.404515	0.998172	-0.00518881
ANG (283)	1100	0.634124	0.99917	0.00585652
ANGEL1 (23357)	1100	0.627984	0.99917	0.00453422
ANGEL2 (90806)	1100	0.115811	0.917957	-0.0155963
ANGPT1 (284)	1100	0.624639	0.99917	0.00499614
ANGPT2 (285)	1100	0.0944159	0.902743	-0.0155426
ANGPT4 (51378)	1100	0.900232	0.99917	0.0179601
ANGPTL1 (9068)	1100	0.109855	0.915374	-0.01549
ANGPTL2 (23452)	1100	0.254047	0.977637	-0.00862514
ANGPTL3 (27329)	1100	0.82743	0.99917	0.0168784
ANGPTL4 (51129)	1100	0.56931	0.99917	0.00276714
ANGPTL5 (253935)	1100	0.472064	0.998294	-0.0013598
ANGPTL6 (83854)	1100	0.938052	0.9993	0.028848
ANGPTL7 (10218)	1100	0.949115	0.99992	0.0206693
ANGPTL8 (55908)	1100	0.229993	0.966317	-0.0102123
ANHX (647589)	1100	0.865537	0.99917	0.0224151
ANK1 (286)	1100	0.153861	0.942039	-0.0145183
ANK2 (287)	1100	0.537095	0.99917	0.00127414
ANK3 (288)	1100	0.552769	0.99917	0.00183857
ANKAR (150709)	1100	0.810527	0.99917	0.0119514
ANKDD1A (348094)	1100	0.516961	0.99917	0.000621967
ANKDD1B (728780)	1100	0.408712	0.998294	-0.00395803
ANKEF1 (63926)	1100	0.781184	0.99917	0.00965692
ANKFN1 (162282)	1100	0.935925	0.9993	0.0208354
ANKFY1 (51479)	1100	0.962317	0.99992	0.0321584
ANKH (56172)	1100	0.882356	0.99917	0.0255849
ANKHD1 (54882)	1100	0.874868	0.99917	0.0210378
ANKIB1 (54467)	1100	0.563116	0.99917	0.00271347
ANKK1 (255239)	1100	0.370371	0.991292	-0.00453021
ANKLE1 (126549)	1100	0.458467	0.998294	-0.00163439
ANKLE2 (23141)	1100	0.962607	0.99992	0.102056
ANKMY1 (51281)	1100	0.767271	0.99917	0.0102353
ANKMY2 (57037)	1100	0.925393	0.99917	0.0303499
ANKRA2 (57763)	1100	0.922689	0.99917	0.0362406
ANKRD1 (27063)	1100	0.903323	0.99917	0.0182836
ANKRD10 (55608)	1100	0.947536	0.99992	0.0300262
ANKRD11 (29123)	1100	0.330992	0.991292	-0.013337
ANKRD12 (23253)	1100	0.417128	0.998294	-0.00275812
ANKRD13A (88455)	1100	0.377732	0.991292	-0.00515016
ANKRD13B (124930)	1100	0.452733	0.998294	-0.00209486
ANKRD13C (81573)	1100	0.356505	0.991292	-0.00616414
ANKRD13D (338692)	1100	0.408697	0.998294	-0.00415868
ANKRD16 (54522)	1100	0.713704	0.99917	0.00884222
ANKRD17 (26057)	1100	0.773662	0.99917	0.0239549
ANKRD18A (253650)	1100	0.119931	0.917957	-0.0186268
ANKRD18B (441459)	15
ANKRD2 (26287)	1100	0.00307543	0.548598	-0.0403639
ANKRD22 (118932)	1100	0.639205	0.99917	0.00600097
ANKRD23 (200539)	1100	0.00367822	0.548598	-0.0406599
ANKRD24 (170961)	1100	0.211349	0.963371	-0.0109814
ANKRD26 (22852)	1100	0.403151	0.997756	-0.00364513
ANKRD27 (84079)	1100	0.0894249	0.895882	-0.0233968
ANKRD28 (23243)	1100	0.320732	0.990262	-0.00653078
ANKRD29 (147463)	1100	0.0375279	0.813427	-0.0251874
ANKRD30A (91074)	1100	0.776134	0.99917	0.01101
ANKRD30B (374860)	1100	0.823401	0.99917	0.0128822
ANKRD30BL (554226)	15
ANKRD31 (256006)	1100	0.00571534	0.599566	-0.0402078
ANKRD33 (341405)	1100	0.205824	0.96268	-0.0124911
ANKRD33B (651746)	1100	0.656979	0.99917	0.00591016
ANKRD34A (284615)	1100	0.544804	0.99917	0.00207651
ANKRD34B (340120)	1100	0.430126	0.998294	-0.00286035
ANKRD34C (390616)	1100	0.950578	0.99992	0.0236096
ANKRD35 (148741)	1100	0.0393904	0.814053	-0.0299682
ANKRD36 (375248)	324	0.329064	0.991292	-0.0310802
ANKRD36B (57730)	15
ANKRD36C (400986)	15
ANKRD37 (353322)	1100	0.910847	0.99917	0.0175918
ANKRD39 (51239)	1100	0.0960161	0.906344	-0.0244611
ANKRD40 (91369)	1100	0.416735	0.998294	-0.00401437
ANKRD40CL (55018)	15
ANKRD42 (338699)	1100	0.478961	0.998294	-0.000843577
ANKRD44 (91526)	1100	0.754585	0.99917	0.00856435
ANKRD45 (339416)	1100	0.386161	0.992784	-0.00348797
ANKRD46 (157567)	1100	0.824032	0.99917	0.0133189
ANKRD49 (54851)	1100	0.866737	0.99917	0.0405043
ANKRD50 (57182)	1100	0.788287	0.99917	0.0108689
ANKRD52 (283373)	1100	0.922536	0.99917	0.0386217
ANKRD53 (79998)	1100	0.465567	0.998294	-0.00140619
ANKRD54 (129138)	1100	0.798707	0.99917	0.0149423
ANKRD55 (79722)	1100	0.0566188	0.851558	-0.020135
ANKRD6 (22881)	1100	0.113387	0.917957	-0.0177598
ANKRD60 (140731)	15
ANKRD61 (100310846)	1100	0.381378	0.992784	-0.00424666
ANKRD62 (342850)	1100	0.528129	0.99917	0.000901794
ANKRD63 (100131244)	15
ANKRD65 (441869)	1100	0.342878	0.991292	-0.00692852
ANKRD66 (100287718)	1100	0.0709524	0.875601	-0.0280225
ANKRD7 (56311)	1100	0.812273	0.99917	0.0129296
ANKRD9 (122416)	1100	0.296711	0.985454	-0.00835568
ANKS1A (23294)	1100	0.960025	0.99992	0.0248674
ANKS1B (56899)	1100	0.171285	0.953746	-0.0115691
ANKS3 (124401)	1100	0.343238	0.991292	-0.00717777
ANKS4B (257629)	1100	0.291065	0.985454	-0.00631345
ANKS6 (203286)	1100	0.105276	0.912168	-0.0242496
ANKUB1 (389161)	15
ANKZF1 (55139)	1100	0.141611	0.93512	-0.0143615
ANLN (54443)	1100	0.429342	0.998294	-0.00545737
ANO1 (55107)	1100	0.276911	0.982563	-0.0095286
ANO10 (55129)	1100	0.773968	0.99917	0.00828663
ANO2 (57101)	977	0.453648	0.998294	-0.00155878
ANO3 (63982)	1100	0.931503	0.9993	0.0165455
ANO4 (121601)	1100	0.762517	0.99917	0.00900859
ANO5 (203859)	1100	0.155186	0.942789	-0.0157431
ANO6 (196527)	1100	0.728325	0.99917	0.00757419
ANO7 (50636)	1100	0.745339	0.99917	0.00869736
ANO8 (57719)	1100	0.592551	0.99917	0.0035111
ANO9 (338440)	1100	0.588955	0.99917	0.00358693
ANOS1 (3730)	1100	0.634678	0.99917	0.00413336
ANP32A (8125)	1100	0.453439	0.998294	-0.00202186
ANP32B (10541)	1100	0.175371	0.95551	-0.0221433
ANP32D (23519)	1100	0.35604	0.991292	-0.00642314
ANP32E (81611)	1100	0.164397	0.9505	-0.0183498
ANPEP (290)	1100	0.508019	0.99917	0.000313138
ANTKMT (65990)	1100	0.640147	0.99917	0.00536454
ANTXR1 (84168)	1100	0.975373	0.99992	0.0357025
ANTXR2 (118429)	1100	0.335236	0.991292	-0.0059866
ANTXRL (195977)	1100	0.278419	0.983159	-0.0100973
ANXA1 (301)	1100	0.163771	0.9505	-0.0129733
ANXA10 (11199)	1100	0.678999	0.99917	0.00677884
ANXA11 (311)	1100	0.0193104	0.727815	-0.0277014
ANXA13 (312)	1100	0.493186	0.998294	-0.000321565
ANXA2 (302)	1100	0.000731556	0.305059	-0.0422669
ANXA2R (389289)	1100	0.00653797	0.599566	-0.0369488
ANXA3 (306)	1100	0.562877	0.99917	0.00241991
ANXA4 (307)	1100	0.110238	0.916172	-0.0160465
ANXA5 (308)	1100	0.130207	0.927239	-0.0135911
ANXA6 (309)	1100	0.0179399	0.727815	-0.0314403
ANXA7 (310)	1100	0.040441	0.822414	-0.025689
ANXA8 (653145)	975	0.245154	0.971163	-0.0125838
ANXA8L1 (728113)	975	0.0329162	0.795549	-0.03835
ANXA9 (8416)	1100	0.538318	0.99917	0.00173372
AOAH (313)	1100	0.840786	0.99917	0.0144788
AOC1 (26)	1100	0.889875	0.99917	0.016751
AOC2 (314)	1100	0.105595	0.913414	-0.0187535
AOC3 (8639)	1100	0.0565578	0.851558	-0.0257914
AOPEP (84909)	1100	0.27903	0.984263	-0.00671318
AOX1 (316)	1100	0.187337	0.95641	-0.00992013
AP1AR (55435)	1100	0.898401	0.99917	0.0178476
AP1B1 (162)	1100	0.636555	0.99917	0.0065327
AP1G1 (164)	1100	0.506933	0.99917	0.00047661
AP1G2 (8906)	1100	0.489881	0.998294	-0.000493125
AP1M1 (8907)	1100	0.0503679	0.83992	-0.0395825
AP1M2 (10053)	1100	0.623488	0.99917	0.00484337
AP1S1 (1174)	1100	0.512601	0.99917	0.000499921
AP1S2 (8905)	1100	0.990975	1	0.0383246
AP1S3 (130340)	1100	0.212047	0.963371	-0.0111174
AP2A1 (160)	1100	0.514056	0.99917	0.000701899
AP2A2 (161)	1100	0.695771	0.99917	0.00750048
AP2B1 (163)	1100	0.00838605	0.634692	-0.0504296
AP2M1 (1173)	1100	0.872958	0.99917	0.057862
AP2S1 (1175)	1100	0.732792	0.99917	0.0340038
AP3B1 (8546)	1100	0.40115	0.997191	-0.00592234
AP3B2 (8120)	1100	0.905788	0.99917	0.0188181
AP3D1 (8943)	1100	0.914798	0.99917	0.0266531
AP3M1 (26985)	1100	0.215044	0.963439	-0.0124773
AP3M2 (10947)	1100	0.215767	0.963439	-0.0120507
AP3S1 (1176)	1100	0.968105	0.99992	0.0377427
AP3S2 (10239)	1100	0.537328	0.99917	0.00137358
AP4B1 (10717)	1100	0.0511016	0.839967	-0.0242505
AP4E1 (23431)	1100	0.710818	0.99917	0.0086616
AP4M1 (9179)	1100	0.911549	0.99917	0.0171922
AP4S1 (11154)	1100	0.42238	0.998294	-0.00362232
AP5B1 (91056)	1100	0.296599	0.985454	-0.00811606
AP5M1 (55745)	1100	0.122844	0.917957	-0.0183234
AP5S1 (55317)	1100	0.0701191	0.873735	-0.0210365
AP5Z1 (9907)	1100	0.689772	0.99917	0.00719769
APAF1 (317)	1100	0.184737	0.95641	-0.0133271
APBA1 (320)	1100	0.907902	0.99917	0.0180395
APBA2 (321)	1100	0.341746	0.991292	-0.00772281
APBA3 (9546)	1100	0.875591	0.99917	0.0177123
APBB1 (322)	1100	0.433329	0.998294	-0.00211257
APBB1IP (54518)	1100	0.230316	0.966317	-0.0110148
APBB2 (323)	1100	0.150888	0.939617	-0.0127261
APBB3 (10307)	1100	0.142669	0.936223	-0.0128795
APC (324)	1100	0.475873	0.998294	-0.00202027
APC2 (10297)	1100	0.666071	0.99917	0.00681313
APCDD1 (147495)	1100	0.295747	0.985454	-0.00760809
APCDD1L (164284)	1100	0.117345	0.917957	-0.0159933
APCS (325)	1100	0.500645	0.99917	2.62731e-05
APEH (327)	1100	0.736711	0.99917	0.00964767
APELA (100506013)	15
APEX1 (328)	1100	0.881464	0.99917	0.0189239
APEX2 (27301)	1100	0.752008	0.99917	0.0227127
APH1A (51107)	1100	0.851357	0.99917	0.0215238
APH1B (83464)	1100	0.776185	0.99917	0.011166
API5 (8539)	1100	0.125827	0.922141	-0.0256361
APIP (51074)	1100	0.0344098	0.798982	-0.0359423
APLF (200558)	1100	0.0945839	0.903493	-0.016831
APLN (8862)	1100	0.299594	0.985454	-0.00568509
APLNR (187)	1100	0.0931526	0.901718	-0.0217938
APLP1 (333)	1100	0.974879	0.99992	0.0298154
APLP2 (334)	1100	0.731738	0.99917	0.00845481
APMAP (57136)	1100	0.604382	0.99917	0.00439353
APOA1 (335)	1100	0.353251	0.991292	-0.00579263
APOA2 (336)	1100	0.339751	0.991292	-0.00507493
APOA4 (337)	1100	0.811857	0.99917	0.0129892
APOA5 (116519)	1100	0.173241	0.953746	-0.014257
APOB (338)	1100	0.260938	0.978465	-0.00778286
APOBEC1 (339)	1100	0.773071	0.99917	0.00926373
APOBEC2 (10930)	1100	0.0351886	0.801736	-0.0264676
APOBEC3A (200315)	1100	0.47283	0.998294	-0.000963187
APOBEC3B (9582)	1100	0.544198	0.99917	0.00236205
APOBEC3C (27350)	1100	0.19531	0.957854	-0.0108266
APOBEC3D (140564)	1100	0.487898	0.998294	-0.000466828
APOBEC3F (200316)	324	0.369764	0.991292	-0.0112154
APOBEC3G (60489)	1100	0.0315207	0.795549	-0.0310802
APOBEC3H (164668)	1100	0.457569	0.998294	-0.00165036
APOBEC4 (403314)	1100	0.409016	0.998294	-0.00335398
APOBR (55911)	1100	0.065702	0.867836	-0.0212193
APOC1 (341)	1100	0.324566	0.991292	-0.00918713
APOC2 (344)	1100	0.348822	0.991292	-0.00550847
APOC3 (345)	1100	0.62384	0.99917	0.00480928
APOC4 (346)	1100	0.121342	0.917957	-0.0131564
APOD (347)	1100	0.91952	0.99917	0.0197609
APOE (348)	1100	0.258291	0.978465	-0.0114686
APOF (319)	1100	0.442585	0.998294	-0.00206175
APOH (350)	1100	0.650831	0.99917	0.00535
APOL1 (8542)	1100	0.427066	0.998294	-0.00223248
APOL2 (23780)	1100	0.255563	0.978066	-0.00925805
APOL3 (80833)	1100	0.338708	0.991292	-0.00583811
APOL4 (80832)	15
APOL5 (80831)	1100	0.0323914	0.795549	-0.025233
APOL6 (80830)	1100	0.476545	0.998294	-0.000772676
APOLD1 (81575)	1100	0.653549	0.99917	0.00834796
APOM (55937)	1100	0.00914033	0.634692	-0.0292179
APOO (79135)	1100	0.150846	0.939617	-0.0119977
APOOL (139322)	1100	0.732043	0.99917	0.0102238
APP (351)	1100	0.762963	0.99917	0.0107316
APPBP2 (10513)	1100	0.248156	0.972236	-0.0111436
APPL1 (26060)	1100	0.540116	0.99917	0.00156423
APPL2 (55198)	1100	0.92241	0.99917	0.0163649
APRT (353)	1100	0.739986	0.99917	0.0119112
APTX (54840)	1100	0.0640923	0.86287	-0.0257866
AQP1 (358)	1100	0.467384	0.998294	-0.00116053
AQP10 (89872)	1100	0.145087	0.936892	-0.0183054
AQP11 (282679)	1100	0.618037	0.99917	0.00410199
AQP12B (653437)	1100	0.807131	0.99917	0.018869
AQP2 (359)	1100	0.01473	0.706339	-0.0369807
AQP3 (360)	1100	0.0734938	0.880028	-0.0237202
AQP4 (361)	1100	0.911016	0.99917	0.0219451
AQP5 (362)	1100	0.156598	0.942858	-0.014847
AQP6 (363)	1100	0.166665	0.951927	-0.0162137
AQP7 (364)	1100	0.479583	0.998294	-0.00137455
AQP7B (100509620)	14
AQP8 (343)	1100	0.170808	0.953746	-0.0132095
AQP9 (366)	1100	0.781583	0.99917	0.0109024
AQR (9716)	1100	0.780262	0.99917	0.0257116
AR (367)	1100	0.766626	0.99917	0.012671
ARAF (369)	1100	0.716069	0.99917	0.0075762
ARAP1 (116985)	1100	0.751046	0.99917	0.0109388
ARAP2 (116984)	1100	0.855355	0.99917	0.0158473
ARAP3 (64411)	1100	0.465989	0.998294	-0.00117645
ARC (23237)	1100	0.107799	0.915374	-0.0234768
ARCN1 (372)	1100	0.761217	0.99917	0.0282965
AREG (374)	1100	0.628585	0.99917	0.00503115
AREL1 (9870)	1100	0.536925	0.99917	0.00148698
ARF1 (375)	1100	0.711894	0.99917	0.0231949
ARF3 (377)	1100	0.0113594	0.650754	-0.0362615
ARF4 (378)	1100	0.645038	0.99917	0.020629
ARF5 (381)	1100	0.135361	0.929097	-0.0147983
ARF6 (382)	1100	0.830371	0.99917	0.0297964
ARFGAP1 (55738)	1100	0.815483	0.99917	0.0135158
ARFGAP2 (84364)	1100	0.0382522	0.814053	-0.0320462
ARFGAP3 (26286)	1100	0.70446	0.99917	0.00729577
ARFGEF1 (10565)	1100	0.0329751	0.795549	-0.034909
ARFGEF2 (10564)	1100	0.644079	0.99917	0.00589175
ARFGEF3 (57221)	1100	0.112812	0.917957	-0.017451
ARFIP1 (27236)	1100	0.847345	0.99917	0.0157484
ARFIP2 (23647)	1100	0.282369	0.985454	-0.00882432
ARFRP1 (10139)	1100	0.925348	0.99917	0.0657332
ARG1 (383)	1100	0.312011	0.986382	-0.00602529
ARG2 (384)	1100	0.667478	0.99917	0.00482916
ARGFX (503582)	1100	0.266018	0.979799	-0.0115348
ARGLU1 (55082)	1100	0.250399	0.974765	-0.0194981
ARHGAP1 (392)	1100	0.0938609	0.901718	-0.0304662
ARHGAP10 (79658)	1100	0.0693667	0.872615	-0.0177574
ARHGAP11A (9824)	1100	0.223301	0.966042	-0.0175914
ARHGAP12 (94134)	1100	0.0530859	0.841417	-0.0235369
ARHGAP15 (55843)	1100	0.860834	0.99917	0.0139751
ARHGAP17 (55114)	1100	0.0911864	0.901357	-0.0195405
ARHGAP18 (93663)	1100	0.079696	0.886494	-0.0190334
ARHGAP19 (84986)	1100	0.643771	0.99917	0.00493266
ARHGAP20 (57569)	1100	0.534008	0.99917	0.00110645
ARHGAP21 (57584)	1100	0.217884	0.964093	-0.0156039
ARHGAP22 (58504)	1100	0.768943	0.99917	0.00997766
ARHGAP23 (57636)	1100	0.12424	0.918202	-0.0221305
ARHGAP24 (83478)	1100	0.692344	0.99917	0.00706762
ARHGAP25 (9938)	1100	0.0699808	0.872772	-0.0197796
ARHGAP26 (23092)	1100	0.373058	0.991292	-0.00578243
ARHGAP27 (201176)	1100	0.336551	0.991292	-0.00825563
ARHGAP28 (79822)	1100	0.62698	0.99917	0.00402173
ARHGAP29 (9411)	1100	0.00100288	0.343488	-0.0879358
ARHGAP30 (257106)	1100	0.409499	0.998294	-0.00384762
ARHGAP31 (57514)	1100	0.227922	0.966317	-0.0102158
ARHGAP32 (9743)	1100	0.857299	0.99917	0.0151972
ARHGAP33 (115703)	1100	0.0539559	0.845504	-0.0236394
ARHGAP35 (2909)	1100	0.497898	0.99917	-8.65726e-05
ARHGAP36 (158763)	1100	0.57129	0.99917	0.00233423
ARHGAP39 (80728)	1100	0.321607	0.991292	-0.00723037
ARHGAP4 (393)	1100	0.56301	0.99917	0.00270914
ARHGAP44 (9912)	1100	0.152662	0.940681	-0.0127322
ARHGAP45 (23526)	1100	0.83543	0.99917	0.0237303
ARHGAP5 (394)	1100	0.590523	0.99917	0.00412956
ARHGAP6 (395)	1100	0.7713	0.99917	0.0106023
ARHGAP8 (23779)	1100	0.740737	0.99917	0.00760579
ARHGAP9 (64333)	1100	0.118623	0.917957	-0.0227591
ARHGDIA (396)	1100	0.849798	0.99917	0.0225618
ARHGDIB (397)	1100	0.274059	0.982563	-0.00861214
ARHGDIG (398)	1100	0.697344	0.99917	0.00705905
ARHGEF1 (9138)	1100	0.40149	0.997191	-0.0046453
ARHGEF10 (9639)	1100	0.560994	0.99917	0.0019712
ARHGEF10L (55160)	1100	0.864797	0.99917	0.0158287
ARHGEF11 (9826)	1100	0.517596	0.99917	0.000730531
ARHGEF12 (23365)	1100	0.541441	0.99917	0.00195537
ARHGEF15 (22899)	1100	0.122381	0.917957	-0.0135783
ARHGEF16 (27237)	1100	0.869284	0.99917	0.0168731
ARHGEF17 (9828)	1100	0.550951	0.99917	0.00194249
ARHGEF18 (23370)	1100	0.631409	0.99917	0.00485483
ARHGEF19 (128272)	1100	0.839029	0.99917	0.0136918
ARHGEF2 (9181)	1100	0.0658244	0.867836	-0.0242392
ARHGEF25 (115557)	1100	0.264584	0.97947	-0.0115859
ARHGEF26 (26084)	1100	0.705964	0.99917	0.00841453
ARHGEF28 (64283)	1100	0.497166	0.998845	-0.000121223
ARHGEF3 (50650)	1100	0.813031	0.99917	0.0108538
ARHGEF33 (100271715)	1100	0.869556	0.99917	0.0198865
ARHGEF35 (445328)	975	0.657555	0.99917	0.00789054
ARHGEF37 (389337)	1100	0.202003	0.960444	-0.0093063
ARHGEF38 (54848)	1100	0.682034	0.99917	0.00644307
ARHGEF39 (84904)	1100	0.00587577	0.599566	-0.037193
ARHGEF4 (50649)	1100	0.601715	0.99917	0.00412795
ARHGEF40 (55701)	1100	0.238912	0.969546	-0.0125016
ARHGEF5 (7984)	1100	0.16781	0.952663	-0.0242033
ARHGEF6 (9459)	1100	0.0386135	0.814053	-0.0202269
ARHGEF7 (8874)	1100	0.861757	0.99917	0.0474742
ARHGEF9 (23229)	1100	0.0487948	0.83992	-0.0215575
ARID1A (8289)	1100	0.42697	0.998294	-0.00689658
ARID1B (57492)	1100	0.403083	0.997756	-0.00623696
ARID2 (196528)	1100	0.511997	0.99917	0.00101049
ARID3A (1820)	1100	0.114599	0.917957	-0.0223332
ARID3B (10620)	1100	0.427851	0.998294	-0.00363123
ARID3C (138715)	1100	0.231064	0.966317	-0.0113859
ARID4A (5926)	1100	0.153985	0.942039	-0.0216293
ARID4B (51742)	1100	0.972338	0.99992	0.0549202
ARID5A (10865)	1100	0.329516	0.991292	-0.00788313
ARID5B (84159)	1100	0.260378	0.978465	-0.0122321
ARIH1 (25820)	1100	0.119483	0.917957	-0.0574494
ARIH2 (10425)	1100	0.919592	0.99917	0.0388217
ARL1 (400)	1100	0.802749	0.99917	0.0190736
ARL10 (285598)	1100	0.292918	0.985454	-0.0125054
ARL11 (115761)	1100	0.312116	0.986382	-0.00623258
ARL13A (392509)	1100	0.30406	0.985454	-0.00588457
ARL13B (200894)	1100	0.176214	0.95551	-0.0171155
ARL14 (80117)	1100	0.994081	1	0.035652
ARL14EP (120534)	1100	0.408982	0.998294	-0.00397217
ARL14EPL (644100)	1100	0.275083	0.982563	-0.00865719
ARL15 (54622)	1100	0.541762	0.99917	0.00171077
ARL16 (339231)	324	0.739645	0.99917	0.0225304
ARL2 (402)	1100	0.256752	0.978292	-0.0282326
ARL2BP (23568)	1100	0.684595	0.99917	0.00803368
ARL3 (403)	1100	0.791324	0.99917	0.0119076
ARL4A (10124)	1100	0.390078	0.994584	-0.00555959
ARL4C (10123)	1100	0.828283	0.99917	0.0162321
ARL4D (379)	1100	0.159765	0.947961	-0.0181497
ARL5A (26225)	1100	0.602886	0.99917	0.00427167
ARL5B (221079)	1100	0.117355	0.917957	-0.0168791
ARL5C (390790)	1100	0.353211	0.991292	-0.00607098
ARL6 (84100)	1100	0.266095	0.979799	-0.00910186
ARL6IP1 (23204)	1100	0.654617	0.99917	0.00537794
ARL6IP4 (51329)	315	0.580878	0.99917	0.00609064
ARL6IP5 (10550)	1100	0.668154	0.99917	0.00666472
ARL6IP6 (151188)	1100	0.199559	0.958558	-0.013645
ARL8A (127829)	1100	0.255382	0.978066	-0.0104181
ARL8B (55207)	1100	0.488712	0.998294	-0.000620891
ARL9 (132946)	1100	0.0566508	0.851558	-0.0215757
ARMC1 (55156)	1100	0.591088	0.99917	0.00382267
ARMC10 (83787)	1100	0.534672	0.99917	0.00162375
ARMC12 (221481)	1100	0.937068	0.9993	0.0232194
ARMC2 (84071)	1100	0.151254	0.939617	-0.0143485
ARMC3 (219681)	1100	0.595479	0.99917	0.00290189
ARMC5 (79798)	1100	0.421192	0.998294	-0.00722329
ARMC6 (93436)	1100	0.0899192	0.896924	-0.0266371
ARMC7 (79637)	1100	0.567571	0.99917	0.0082963
ARMC8 (25852)	1100	0.857415	0.99917	0.015805
ARMC9 (80210)	1100	0.657987	0.99917	0.00623554
ARMCX1 (51309)	1100	0.523237	0.99917	0.000730219
ARMCX2 (9823)	1100	0.0998295	0.909961	-0.0162624
ARMCX3 (51566)	1100	0.164901	0.9505	-0.0132902
ARMCX4 (100131755)	1100	0.932661	0.9993	0.0200678
ARMCX5 (64860)	1100	0.337502	0.991292	-0.00581397
ARMCX6 (54470)	1100	0.343455	0.991292	-0.00785673
ARMH1 (339541)	1100	0.334019	0.991292	-0.00708245
ARMH2 (101928603)	1100	0.136737	0.930887	-0.0162444
ARMH3 (79591)	1100	0.343107	0.991292	-0.00972571
ARMH4 (145407)	1100	0.78578	0.99917	0.0118778
ARMS2 (387715)	1100	0.912891	0.99917	0.0171703
ARMT1 (79624)	1100	0.453719	0.998294	-0.00197261
ARNT (405)	1100	0.646196	0.99917	0.0130231
ARNT2 (9915)	1100	0.756501	0.99917	0.00869999
ARPC1A (10552)	1100	0.473687	0.998294	-0.000969122
ARPC1B (10095)	1100	0.0185128	0.727815	-0.0292184
ARPC2 (10109)	1100	0.114979	0.917957	-0.0315987
ARPC3 (10094)	1100	0.0547109	0.849098	-0.0496963
ARPC4 (10093)	1100	0.0894334	0.895882	-0.0539303
ARPC5 (10092)	1100	0.466803	0.998294	-0.00155634
ARPC5L (81873)	1100	0.28635	0.985454	-0.00760045
ARPIN (348110)	1100	0.328376	0.991292	-0.00451946
ARPP19 (10776)	1100	0.0902681	0.8978	-0.0295291
ARPP21 (10777)	1100	0.602268	0.99917	0.00260428
ARR3 (407)	1100	0.0716996	0.878773	-0.0194732
ARRB1 (408)	1100	0.943963	0.99992	0.0257457
ARRB2 (409)	1100	0.883759	0.99917	0.0202901
ARRDC1 (92714)	1100	0.909127	0.99917	0.0210173
ARRDC2 (27106)	1100	0.398243	0.996646	-0.00535838
ARRDC3 (57561)	1100	0.075431	0.882603	-0.0358744
ARRDC4 (91947)	1100	0.895185	0.99917	0.0188188
ARRDC5 (645432)	1100	0.469445	0.998294	-0.0011209
ARSA (410)	1100	0.991396	1	0.0504832
ARSB (411)	1100	0.178254	0.95641	-0.015509
ARSD (414)	1100	0.936987	0.9993	0.0232791
ARSF (416)	1100	0.360611	0.991292	-0.00439082
ARSG (22901)	1100	0.140128	0.935092	-0.0146893
ARSH (347527)	1100	0.746106	0.99917	0.00700865
ARSI (340075)	1100	0.767932	0.99917	0.0123274
ARSJ (79642)	1100	0.990272	1	0.0253064
ARSK (153642)	1100	0.316559	0.988339	-0.00756127
ARSL (415)	1100	0.366705	0.991292	-0.0044958
ART1 (417)	1100	0.738044	0.99917	0.0102696
ART3 (419)	1100	0.486732	0.998294	-0.000516756
ART4 (420)	1100	0.189701	0.956553	-0.01242
ART5 (116969)	1100	0.622426	0.99917	0.00372234
ARTN (9048)	1100	0.560057	0.99917	0.00283729
ARV1 (64801)	1100	0.773287	0.99917	0.0128381
ARVCF (421)	1100	0.0843304	0.892542	-0.0220334
ARX (170302)	1100	0.66346	0.99917	0.00636411
AS3MT (57412)	1100	0.247327	0.972035	-0.00866842
ASAH1 (427)	1100	0.430933	0.998294	-0.00306999
ASAH2 (56624)	1100	0.561824	0.99917	0.00252189
ASAP1 (50807)	1100	0.584248	0.99917	0.00346119
ASAP2 (8853)	1100	0.789602	0.99917	0.0128803
ASAP3 (55616)	1100	0.914188	0.99917	0.0211263
ASB1 (51665)	1100	0.453675	0.998294	-0.0020396
ASB10 (136371)	1100	0.56211	0.99917	0.00241425
ASB11 (140456)	1100	0.814174	0.99917	0.0103895
ASB12 (142689)	1100	0.156732	0.942858	-0.0135864
ASB13 (79754)	1100	0.639291	0.99917	0.00471764
ASB14 (142686)	1100	0.859019	0.99917	0.0148175
ASB15 (142685)	1100	0.303722	0.985454	-0.00748185
ASB16 (92591)	1100	0.930598	0.9993	0.0251912
ASB17 (127247)	1100	0.462128	0.998294	-0.00148553
ASB18 (401036)	1100	0.94767	0.99992	0.0265576
ASB2 (51676)	1100	0.693801	0.99917	0.00634267
ASB3 (51130)	1100	0.678223	0.99917	0.00953342
ASB4 (51666)	1100	0.329487	0.991292	-0.00656459
ASB5 (140458)	1100	0.620633	0.99917	0.00435282
ASB6 (140459)	1100	0.619398	0.99917	0.00520241
ASB7 (140460)	1100	0.384893	0.992784	-0.00541123
ASB8 (140461)	1100	0.0408611	0.822651	-0.0230407
ASB9 (140462)	1100	0.616012	0.99917	0.00347601
ASCC1 (51008)	1100	0.229454	0.966317	-0.011535
ASCC2 (84164)	1100	0.17431	0.953944	-0.0158422
ASCC3 (10973)	1100	0.938204	0.999319	0.0498482
ASCL1 (429)	1100	0.86426	0.99917	0.0302153
ASCL2 (430)	1100	0.96569	0.99992	0.0300608
ASCL3 (56676)	1100	0.509041	0.99917	0.000281995
ASCL4 (121549)	1100	0.414782	0.998294	-0.00383262
ASCL5 (647219)	1100	0.781042	0.99917	0.0150425
ASDURF (110599588)	15
ASF1A (25842)	1100	0.25493	0.977995	-0.0173135
ASF1B (55723)	1100	0.035424	0.802275	-0.0428921
ASGR1 (432)	1100	0.927142	0.9993	0.0189366
ASGR2 (433)	1100	0.421209	0.998294	-0.00239895
ASH1L (55870)	1100	0.2948	0.985454	-0.0132349
ASH2L (9070)	1100	0.994934	1	0.0644329
ASIC1 (41)	1100	0.512206	0.99917	0.00059082
ASIC2 (40)	1100	0.111286	0.917957	-0.0178726
ASIC3 (9311)	1100	0.982813	0.99992	0.026113
ASIC4 (55515)	1100	0.333006	0.991292	-0.00658274
ASIC5 (51802)	1100	0.779942	0.99917	0.00906234
ASIP (434)	1100	0.420187	0.998294	-0.00378852
ASL (435)	1100	0.19712	0.958558	-0.0138022
ASMT (438)	15
ASMTL (8623)	15
ASNS (440)	1100	0.803281	0.99917	0.0293995
ASNSD1 (54529)	1100	0.0550878	0.850069	-0.0274966
ASPA (443)	1100	0.605784	0.99917	0.00304267
ASPDH (554235)	1100	0.958602	0.99992	0.0224932
ASPG (374569)	1100	0.451829	0.998294	-0.00193973
ASPH (444)	1100	0.268217	0.979799	-0.0113499
ASPHD1 (253982)	1100	0.645094	0.99917	0.00533873
ASPHD2 (57168)	1100	0.735382	0.99917	0.00915173
ASPM (259266)	1100	0.653196	0.99917	0.011879
ASPRV1 (151516)	1100	0.906413	0.99917	0.0256112
ASPSCR1 (79058)	1100	0.691911	0.99917	0.00842281
ASRGL1 (80150)	1100	0.64524	0.99917	0.00528054
ASS1 (445)	1100	0.284242	0.985454	-0.0110684
ASTE1 (28990)	1100	0.261096	0.978465	-0.00902396
ASTL (431705)	1100	0.221126	0.966042	-0.0128501
ASTN1 (460)	1100	0.8723	0.99917	0.0175142
ASTN2 (23245)	1100	0.22734	0.966317	-0.0109146
ASXL1 (171023)	1100	0.324057	0.991292	-0.0084917
ASXL2 (55252)	15
ASXL3 (80816)	1100	0.636192	0.99917	0.00559347
ASZ1 (136991)	1100	0.329391	0.991292	-0.00655028
ATAD1 (84896)	1100	0.74306	0.99917	0.0104311
ATAD2 (29028)	1100	0.803559	0.99917	0.0145475
ATAD2B (54454)	1100	0.817369	0.99917	0.0116099
ATAD3A (55210)	1100	0.896451	0.99917	0.0281447
ATAD3B (83858)	1100	0.767481	0.99917	0.0138671
ATAD3C (219293)	1100	0.750142	0.99917	0.0108677
ATAD5 (79915)	1100	0.906982	0.99917	0.0275212
ATAT1 (79969)	1100	0.0265362	0.771083	-0.0250625
ATCAY (85300)	1100	0.992884	1	0.035526
ATE1 (11101)	1100	0.375931	0.991292	-0.00561535
ATF1 (466)	1100	0.453468	0.998294	-0.00209824
ATF2 (1386)	1100	0.818736	0.99917	0.0144038
ATF3 (467)	1100	0.0449437	0.836005	-0.0235637
ATF4 (468)	1100	0.722802	0.99917	0.0236529
ATF5 (22809)	1100	0.110114	0.915793	-0.0209108
ATF6 (22926)	1100	0.572729	0.99917	0.00306674
ATF6B (1388)	1100	0.759209	0.99917	0.0122592
ATF7 (11016)	1100	0.774078	0.99917	0.0136309
ATF7IP (55729)	1100	0.566073	0.99917	0.00417955
ATF7IP2 (80063)	1100	0.697536	0.99917	0.00787325
ATG10 (83734)	1100	0.882184	0.99917	0.020648
ATG101 (60673)	1100	0.954687	0.99992	0.0386315
ATG12 (9140)	1100	0.910483	0.99917	0.0259573
ATG13 (9776)	1100	0.891611	0.99917	0.0262183
ATG14 (22863)	1100	0.948927	0.99992	0.0370294
ATG16L1 (55054)	1100	0.326134	0.991292	-0.00680951
ATG16L2 (89849)	1100	0.859265	0.99917	0.0192406
ATG2A (23130)	1100	0.168593	0.952663	-0.017291
ATG2B (55102)	1100	0.846172	0.99917	0.0134983
ATG3 (64422)	1100	0.473808	0.998294	-0.00131117
ATG4A (115201)	1100	0.148245	0.938638	-0.0147255
ATG4B (23192)	1100	0.811404	0.99917	0.0151101
ATG4C (84938)	1100	0.87837	0.99917	0.0175995
ATG4D (84971)	1100	0.8938	0.99917	0.028204
ATG5 (9474)	1100	0.450997	0.998294	-0.00188607
ATG7 (10533)	1100	0.913072	0.99917	0.0221886
ATG9A (79065)	1100	0.901822	0.99917	0.0377824
ATG9B (285973)	15
ATIC (471)	1100	0.935427	0.9993	0.0708735
ATL1 (51062)	1100	0.9071	0.99917	0.02179
ATL2 (64225)	1100	0.922674	0.99917	0.0691514
ATL3 (25923)	1100	0.341894	0.991292	-0.00604159
ATM (472)	1100	0.53035	0.99917	0.00198521
ATMIN (23300)	1100	0.0942655	0.902653	-0.0348941
ATN1 (1822)	1100	0.724607	0.99917	0.0106422
ATOH1 (474)	1100	0.804906	0.99917	0.0147265
ATOH7 (220202)	1100	0.493867	0.998294	-0.000236641
ATOH8 (84913)	1100	0.313556	0.987832	-0.00687803
ATOSA (56204)	1100	0.526322	0.99917	0.00101209
ATOSB (80256)	1100	0.0284205	0.784306	-0.0310907
ATOX1 (475)	1100	0.714612	0.99917	0.010783
ATP10A (57194)	1100	0.836501	0.99917	0.0134948
ATP10B (23120)	1100	0.926991	0.9993	0.0213765
ATP10D (57205)	1100	0.0914657	0.901718	-0.0172966
ATP11A (23250)	1100	0.841539	0.99917	0.0146111
ATP11B (23200)	1100	0.741936	0.99917	0.00939155
ATP11C (286410)	1100	0.575156	0.99917	0.00257851
ATP12A (479)	1100	0.825581	0.99917	0.0144922
ATP13A1 (57130)	1100	0.377688	0.991292	-0.00703316
ATP13A2 (23400)	1100	0.918776	0.99917	0.0245781
ATP13A3 (79572)	1100	0.756342	0.99917	0.010198
ATP13A4 (84239)	1100	0.103969	0.91167	-0.0195083
ATP13A5 (344905)	1100	0.843873	0.99917	0.0123258
ATP1A1 (476)	1100	0.559802	0.99917	0.0113751
ATP1A2 (477)	1100	0.111868	0.917957	-0.0177383
ATP1A3 (478)	1100	0.10396	0.91167	-0.0195946
ATP1A4 (480)	1100	0.477695	0.998294	-0.000703873
ATP1B1 (481)	1100	0.964958	0.99992	0.0267028
ATP1B2 (482)	1100	0.293603	0.985454	-0.00755417
ATP1B3 (483)	1100	0.363209	0.991292	-0.0156782
ATP1B4 (23439)	1100	0.313047	0.987377	-0.00752599
ATP23 (91419)	1100	0.684345	0.99917	0.00984105
ATP2A1 (487)	1100	0.409781	0.998294	-0.0028354
ATP2A2 (488)	1100	0.889381	0.99917	0.0548441
ATP2A3 (489)	1100	0.71848	0.99917	0.00894913
ATP2B1 (490)	1100	0.593594	0.99917	0.00748697
ATP2B2 (491)	1100	0.536596	0.99917	0.00117237
ATP2B3 (492)	1100	0.925073	0.99917	0.0255693
ATP2B4 (493)	1100	0.0455504	0.836005	-0.0297147
ATP2C1 (27032)	1100	0.282815	0.985454	-0.0162965
ATP2C2 (9914)	1100	0.0588166	0.853269	-0.0213462
ATP4A (495)	1100	0.768716	0.99917	0.0101237
ATP4B (496)	1100	0.882097	0.99917	0.0179057
ATP5F1A (498)	1100	0.708363	0.99917	0.0196294
ATP5F1B (506)	1100	0.831244	0.99917	0.0408033
ATP5F1C (509)	1100	0.857199	0.99917	0.0410891
ATP5F1D (513)	1100	0.980353	0.99992	0.0827739
ATP5F1E (514)	977	0.926871	0.9993	0.055973
ATP5IF1 (93974)	1100	0.275227	0.982563	-0.00963016
ATP5MC1 (516)	1100	0.366313	0.991292	-0.00640334
ATP5MC2 (517)	1100	0.103917	0.91167	-0.0229314
ATP5MC3 (518)	1100	0.904375	0.99917	0.018151
ATP5ME (521)	1100	0.689626	0.99917	0.0226639
ATP5MF (9551)	1100	0.704958	0.99917	0.0168421
ATP5MG (10632)	1100	0.301698	0.985454	-0.0136649
ATP5MGL (267020)	1100	0.963947	0.99992	0.032553
ATP5MJ (9556)	1100	0.6455	0.99917	0.00822393
ATP5MK (84833)	1100	0.803343	0.99917	0.0162591
ATP5PB (515)	1100	0.896207	0.99917	0.0405213
ATP5PD (10476)	1100	0.966603	0.99992	0.0417642
ATP5PF (522)	1100	0.966033	0.99992	0.0462291
ATP5PO (539)	1100	0.913403	0.99917	0.0371005
ATP6AP1 (537)	1100	0.990056	1	0.128883
ATP6AP2 (10159)	1100	0.784084	0.99917	0.0358187
ATP6V0A1 (535)	1100	0.920399	0.99917	0.030424
ATP6V0A2 (23545)	1100	0.275618	0.982563	-0.0125154
ATP6V0A4 (50617)	1100	0.848602	0.99917	0.0145419
ATP6V0B (533)	1100	0.785583	0.99917	0.0300718
ATP6V0C (527)	1100	0.787808	0.99917	0.0569416
ATP6V0D1 (9114)	1100	0.900306	0.99917	0.0509755
ATP6V0D2 (245972)	1100	0.765937	0.99917	0.0111329
ATP6V0E1 (8992)	1100	0.956682	0.99992	0.0660127
ATP6V0E2 (155066)	1100	0.962736	0.99992	0.0318421
ATP6V1A (523)	1100	0.74785	0.99917	0.038172
ATP6V1B1 (525)	1100	0.695942	0.99917	0.00755861
ATP6V1B2 (526)	1100	0.418383	0.998294	-0.0156646
ATP6V1C1 (528)	1100	0.74297	0.99917	0.0233905
ATP6V1C2 (245973)	1100	0.667157	0.99917	0.00648708
ATP6V1D (51382)	1100	0.573425	0.99917	0.00558796
ATP6V1E1 (529)	1100	0.289979	0.985454	-0.0210554
ATP6V1E2 (90423)	1100	0.0483481	0.83992	-0.0259384
ATP6V1F (9296)	1100	0.636607	0.99917	0.0190107
ATP6V1FNB (100130705)	15
ATP6V1G1 (9550)	1100	0.749177	0.99917	0.0332948
ATP6V1G2 (534)	1100	0.229763	0.966317	-0.0111356
ATP6V1G3 (127124)	1100	0.573684	0.99917	0.00275119
ATP6V1H (51606)	1100	0.762154	0.99917	0.0268707
ATP7A (538)	1100	0.8383	0.99917	0.020752
ATP7B (540)	1100	0.984106	0.99992	0.0263612
ATP8A1 (10396)	1100	0.657298	0.99917	0.00517809
ATP8A2 (51761)	1100	0.966512	0.99992	0.0287209
ATP8B1 (5205)	1100	0.391644	0.995072	-0.00398771
ATP8B2 (57198)	1100	0.497837	0.99917	-7.32137e-05
ATP8B3 (148229)	1100	0.62734	0.99917	0.00544127
ATP8B4 (79895)	1100	0.420073	0.998294	-0.00327073
ATP9A (10079)	1100	0.622156	0.99917	0.00387801
ATP9B (374868)	1100	0.713711	0.99917	0.00900476
ATPAF1 (64756)	1100	0.119486	0.917957	-0.0181166
ATPAF2 (91647)	1100	0.594701	0.99917	0.00549208
ATPSCKMT (134145)	1100	0.105271	0.912168	-0.0164047
ATR (545)	1100	0.269388	0.980971	-0.0217762
ATRAID (51374)	1100	0.486062	0.998294	-0.000444969
ATRIP (84126)	1100	0.667375	0.99917	0.0129252
ATRN (8455)	1100	0.233137	0.96789	-0.0144291
ATRNL1 (26033)	1100	0.719381	0.99917	0.00669481
ATRX (546)	1100	0.656044	0.99917	0.0107346
ATXN1 (6310)	1100	0.649715	0.99917	0.00720787
ATXN10 (25814)	1100	0.639561	0.99917	0.00911032
ATXN1L (342371)	1100	0.155764	0.942858	-0.0177978
ATXN2 (6311)	1100	0.947019	0.99992	0.0317009
ATXN2L (11273)	1100	0.857361	0.99917	0.0239639
ATXN3 (4287)	1100	0.145915	0.937599	-0.0143931
ATXN3L (92552)	1100	0.598905	0.99917	0.00309378
ATXN7 (6314)	1100	0.813206	0.99917	0.0166158
ATXN7L1 (222255)	1100	0.289192	0.985454	-0.00815447
ATXN7L2 (127002)	1100	0.0576904	0.852239	-0.0270633
ATXN7L3 (56970)	1100	0.490328	0.998294	-0.000933374
ATXN7L3B (552889)	1100	0.0181569	0.727815	-0.0348884
AUH (549)	1100	0.550709	0.99917	0.00176305
AUNIP (79000)	1100	0.765512	0.99917	0.0120835
AUP1 (550)	1100	0.560673	0.99917	0.00289492
AURKA (6790)	1100	0.203795	0.961232	-0.0297403
AURKAIP1 (54998)	1100	0.99573	1	0.0610403
AURKB (9212)	1100	0.506736	0.99917	0.000765251
AURKC (6795)	1100	0.319168	0.988942	-0.00634828
AUTS2 (26053)	1100	0.81896	0.99917	0.0151387
AVEN (57099)	1100	0.960258	0.99992	0.0381214
AVIL (10677)	1100	0.628447	0.99917	0.00605776
AVL9 (23080)	1100	0.84549	0.99917	0.0144996
AVP (551)	1100	0.783953	0.99917	0.0122168
AVPI1 (60370)	1100	0.395404	0.995552	-0.00342332
AVPR1A (552)	1100	0.318759	0.988942	-0.0101135
AVPR1B (553)	1100	0.602496	0.99917	0.00441711
AVPR2 (554)	1100	0.490662	0.998294	-0.000341517
AWAT1 (158833)	1100	0.641644	0.99917	0.00550616
AWAT2 (158835)	1100	0.125407	0.921208	-0.016586
AXDND1 (126859)	1100	0.0128392	0.677117	-0.0304742
AXIN1 (8312)	1100	0.432899	0.998294	-0.00446603
AXIN2 (8313)	1100	0.289087	0.985454	-0.00907397
AXL (558)	1100	0.111909	0.917957	-0.0205626
AZGP1 (563)	1100	0.527642	0.99917	0.000992865
AZI2 (64343)	1100	0.88332	0.99917	0.0174672
AZIN1 (51582)	1100	0.626145	0.99917	0.00679318
AZIN2 (113451)	1100	0.163695	0.9505	-0.0134914
AZU1 (566)	1100	0.72243	0.99917	0.00923636
B2M (567)	1100	0.685314	0.99917	0.00638347
B3GALNT1 (8706)	1100	0.503773	0.99917	0.000125476
B3GALNT2 (148789)	1100	0.965631	0.99992	0.042989
B3GALT1 (8708)	1100	0.277697	0.983159	-0.00738229
B3GALT2 (8707)	1100	0.491041	0.998294	-0.000319007
B3GALT4 (8705)	1100	0.294812	0.985454	-0.00763012
B3GALT5 (10317)	1100	0.4378	0.998294	-0.00175029
B3GALT6 (126792)	1100	0.0623589	0.859763	-0.0378955
B3GAT1 (27087)	1100	0.753052	0.99917	0.0109298
B3GAT2 (135152)	1100	0.12748	0.925635	-0.0212155
B3GAT3 (26229)	1100	0.137157	0.931901	-0.026511
B3GLCT (145173)	1100	0.39774	0.996489	-0.00390672
B3GNT2 (10678)	1100	0.889242	0.99917	0.0269756
B3GNT3 (10331)	1100	0.244503	0.971163	-0.0122179
B3GNT4 (79369)	1100	0.686152	0.99917	0.00899916
B3GNT5 (84002)	1100	0.343416	0.991292	-0.00678086
B3GNT6 (192134)	1100	0.556416	0.99917	0.00248297
B3GNT7 (93010)	1100	0.519919	0.99917	0.000741515
B3GNT8 (374907)	1100	0.0317976	0.795549	-0.0254752
B3GNT9 (84752)	1100	0.729882	0.99917	0.00959642
B3GNTL1 (146712)	1100	0.377442	0.991292	-0.00448471
B4GALNT1 (2583)	1100	0.722644	0.99917	0.0103114
B4GALNT2 (124872)	1100	0.35272	0.991292	-0.00649979
B4GALNT3 (283358)	1100	0.873139	0.99917	0.01725
B4GALNT4 (338707)	1100	0.666988	0.99917	0.00597264
B4GALT1 (2683)	1100	0.00635319	0.599566	-0.0423469
B4GALT2 (8704)	1100	0.100854	0.909961	-0.0182244
B4GALT3 (8703)	1100	0.6842	0.99917	0.00778986
B4GALT4 (8702)	1100	0.214438	0.963439	-0.0112586
B4GALT5 (9334)	1100	0.109432	0.915374	-0.025577
B4GALT6 (9331)	1100	0.574046	0.99917	0.0025284
B4GALT7 (11285)	1100	0.351215	0.991292	-0.00776952
B4GAT1 (11041)	1100	0.0621848	0.858894	-0.0225402
B9D1 (27077)	1100	0.53086	0.99917	0.00112528
B9D2 (80776)	1100	0.0764236	0.882603	-0.0200641
BAALC (79870)	1100	0.156792	0.942858	-0.0124857
BAAT (570)	1100	0.579536	0.99917	0.00233378
BABAM1 (29086)	1100	0.239014	0.969546	-0.0102144
BABAM2 (9577)	1100	0.0742316	0.880028	-0.0280614
BACE1 (23621)	1100	0.369485	0.991292	-0.00482512
BACE2 (25825)	1100	0.139291	0.934082	-0.0170384
BACH1 (571)	1100	0.980514	0.99992	0.0361732
BACH2 (60468)	1100	0.558425	0.99917	0.00209168
BAD (572)	1100	0.720492	0.99917	0.011695
BAG1 (573)	1100	4.00756e-06	0.00798439	-0.0550728
BAG2 (9532)	1100	0.658695	0.99917	0.00700701
BAG3 (9531)	1100	0.798483	0.99917	0.0112251
BAG4 (9530)	1100	0.073837	0.880028	-0.02527
BAG5 (9529)	1100	0.858542	0.99917	0.0135356
BAG6 (7917)	1100	0.0780865	0.882603	-0.0300856
BAHCC1 (57597)	15
BAHD1 (22893)	1100	0.00396566	0.548598	-0.0462884
BAIAP2 (10458)	1100	0.774138	0.99917	0.0111826
BAIAP2L1 (55971)	1100	0.914661	0.99917	0.0232203
BAIAP2L2 (80115)	1100	0.815961	0.99917	0.0147828
BAIAP3 (8938)	1100	0.963822	0.99992	0.0249758
BAK1 (578)	1100	0.532017	0.99917	0.00187981
BAMBI (25805)	1100	0.583635	0.99917	0.00491817
BANF1 (8815)	1100	0.638414	0.99917	0.0145206
BANF2 (140836)	1100	0.577562	0.99917	0.00222028
BANK1 (55024)	1100	0.561604	0.99917	0.00257369
BANP (54971)	1100	0.104976	0.912052	-0.0399822
BAP1 (8314)	1100	0.478359	0.998294	-0.00209016
BARD1 (580)	1100	0.863927	0.99917	0.0367294
BARHL1 (56751)	1100	0.793107	0.99917	0.0107589
BARHL2 (343472)	1100	0.618533	0.99917	0.00533552
BARX1 (56033)	1100	0.627193	0.99917	0.00519151
BARX2 (8538)	1100	0.954541	0.99992	0.0298384
BASP1 (10409)	1100	0.661719	0.99917	0.00575063
BATF (10538)	1100	0.982176	0.99992	0.0339207
BATF2 (116071)	1100	0.234121	0.96789	-0.0131824
BATF3 (55509)	1100	0.992323	1	0.0416926
BAX (581)	1100	0.288038	0.985454	-0.00953201
BAZ1A (11177)	1100	0.103179	0.911214	-0.0263271
BAZ1B (9031)	1100	0.853914	0.99917	0.0215247
BAZ2A (11176)	1100	0.0943537	0.902743	-0.0247674
BAZ2B (29994)	1100	0.678945	0.99917	0.0056514
BBC3 (27113)	1100	0.534645	0.99917	0.00112824
BBIP1 (92482)	1100	0.30712	0.985454	-0.00733083
BBLN (79095)	1100	0.182475	0.95641	-0.0167285
BBOF1 (80127)	1100	0.472376	0.998294	-0.000960605
BBOX1 (8424)	1100	0.446722	0.998294	-0.00185109
BBS1 (582)	1100	0.0464387	0.838563	-0.02607
BBS10 (79738)	1100	0.75349	0.99917	0.0125002
BBS12 (166379)	1100	0.0120095	0.656327	-0.0379451
BBS2 (583)	1100	0.224683	0.966042	-0.00884566
BBS4 (585)	1100	0.905812	0.99917	0.0180859
BBS5 (129880)	1100	0.197917	0.958558	-0.0138337
BBS7 (55212)	1100	0.400361	0.997005	-0.00333381
BBS9 (27241)	1100	0.799595	0.99917	0.0127269
BBX (56987)	1100	0.762555	0.99917	0.00992552
BCAM (4059)	1100	0.695588	0.99917	0.00707584
BCAN (63827)	1100	0.802264	0.99917	0.0166937
BCAP29 (55973)	1100	0.810095	0.99917	0.0150459
BCAP31 (10134)	1100	0.243202	0.971163	-0.0173135
BCAR1 (9564)	1100	0.376793	0.991292	-0.00879471
BCAR3 (8412)	1100	0.153264	0.941969	-0.0230577
BCAS1 (8537)	1100	0.711104	0.99917	0.00807021
BCAS2 (10286)	1100	0.327121	0.991292	-0.014152
BCAS3 (54828)	1100	0.996768	1	0.0434914
BCAS4 (55653)	1100	0.069747	0.872772	-0.0222145
BCAT1 (586)	1100	0.944138	0.99992	0.0236566
BCAT2 (587)	1100	0.781036	0.99917	0.0111853
BCCIP (56647)	1100	0.65377	0.99917	0.010267
BCDIN3D (144233)	1100	0.676875	0.99917	0.00913227
BCHE (590)	1100	0.18334	0.95641	-0.0121739
BCKDHA (593)	1100	0.495014	0.998398	-0.000165728
BCKDHB (594)	1100	0.638097	0.99917	0.00569148
BCKDK (10295)	1100	0.0247857	0.761612	-0.027608
BCL10 (8915)	1100	0.514776	0.99917	0.000747898
BCL11A (53335)	1100	0.142885	0.936223	-0.0176897
BCL11B (64919)	1100	0.039435	0.814053	-0.0307307
BCL2 (596)	1100	0.880439	0.99917	0.0303759
BCL2A1 (597)	1100	0.801559	0.99917	0.0140822
BCL2L1 (598)	1100	0.389293	0.993767	-0.0229486
BCL2L10 (10017)	1100	0.455878	0.998294	-0.00163275
BCL2L11 (10018)	1100	0.0505823	0.83992	-0.025184
BCL2L12 (83596)	1098	0.0684458	0.872498	-0.0250501
BCL2L13 (23786)	1100	0.0256341	0.762131	-0.0275312
BCL2L14 (79370)	1100	0.831176	0.99917	0.0133014
BCL2L15 (440603)	1100	0.344731	0.991292	-0.00531674
BCL2L2 (599)	1100	0.683478	0.99917	0.00871836
BCL3 (602)	1100	0.344023	0.991292	-0.00609869
BCL6 (604)	1100	0.274974	0.982563	-0.0176157
BCL6B (255877)	1100	0.275137	0.982563	-0.00857201
BCL7A (605)	1100	0.0310291	0.795549	-0.0313743
BCL7B (9275)	1100	0.558189	0.99917	0.00218862
BCL7C (9274)	1100	0.137684	0.932639	-0.0177956
BCL9 (607)	1100	0.479873	0.998294	-0.00136823
BCL9L (283149)	1100	0.272346	0.982563	-0.0155931
BCLAF1 (9774)	1100	0.117688	0.917957	-0.0465454
BCLAF3 (256643)	1100	0.9347	0.9993	0.0211255
BCO1 (53630)	1100	0.586858	0.99917	0.00329177
BCO2 (83875)	1100	0.483411	0.998294	-0.000654227
BCOR (54880)	1100	0.785437	0.99917	0.0199573
BCORL1 (63035)	1100	0.12408	0.918202	-0.0239237
BCR (613)	1100	2.16957e-08	9.72565e-05	-0.121495
BCS1L (617)	1100	0.970897	0.99992	0.0656447
BDH1 (622)	1100	0.747123	0.99917	0.00908563
BDH2 (56898)	1100	0.210863	0.963371	-0.0167405
BDKRB1 (623)	1100	0.668675	0.99917	0.00587283
BDKRB2 (624)	1100	0.0326075	0.795549	-0.027829
BDNF (627)	1100	0.129955	0.927239	-0.0125206
BDP1 (55814)	1100	0.710536	0.99917	0.019436
BEAN1 (146227)	1098	0.294807	0.985454	-0.00839639
BECN1 (8678)	1100	0.954387	0.99992	0.0377358
BECN2 (441925)	15
BEGAIN (57596)	1100	0.404862	0.998172	-0.00387621
BEND2 (139105)	1100	0.154252	0.942039	-0.0105943
BEND3 (57673)	1100	0.503201	0.99917	0.000172964
BEND4 (389206)	1100	0.406264	0.998172	-0.0032496
BEND5 (79656)	1100	0.388546	0.993172	-0.00359411
BEND6 (221336)	1100	0.761468	0.99917	0.0108894
BEND7 (222389)	1100	0.153873	0.942039	-0.0158151
BEST1 (7439)	1100	0.363405	0.991292	-0.00437188
BEST2 (54831)	1100	0.791826	0.99917	0.0124694
BEST3 (144453)	1100	0.580036	0.99917	0.00283899
BEST4 (266675)	1100	0.177077	0.95551	-0.0127595
BET1 (10282)	1100	0.768508	0.99917	0.0214941
BET1L (51272)	1100	0.626336	0.99917	0.00602255
BEX1 (55859)	1100	0.210925	0.963371	-0.0107331
BEX2 (84707)	1100	0.30153	0.985454	-0.00853327
BEX3 (27018)	1100	0.758512	0.99917	0.0103557
BEX4 (56271)	1100	0.121694	0.917957	-0.0175153
BEX5 (340542)	1100	0.364031	0.991292	-0.00499339
BFAR (51283)	1100	0.298526	0.985454	-0.0069086
BFSP1 (631)	1100	0.28832	0.985454	-0.00805511
BFSP2 (8419)	1100	0.019972	0.727815	-0.0225335
BGLAP (632)	1100	0.235598	0.96877	-0.0110549
BGN (633)	1100	0.869323	0.99917	0.0130108
BHLHA15 (168620)	1100	0.57761	0.99917	0.00359312
BHLHA9 (727857)	1100	0.992927	1	0.032966
BHLHE22 (27319)	1100	0.0783384	0.882603	-0.0230151
BHLHE23 (128408)	977	0.981251	0.99992	0.0367123
BHLHE40 (8553)	1100	0.367679	0.991292	-0.00631027
BHLHE41 (79365)	1100	0.869065	0.99917	0.0225968
BHMT (635)	1100	0.168988	0.952663	-0.0118359
BHMT2 (23743)	1100	0.11492	0.917957	-0.0196464
BICC1 (80114)	1100	0.405202	0.998172	-0.00380718
BICD1 (636)	1100	0.0851327	0.892542	-0.0220577
BICD2 (23299)	1100	0.899246	0.99917	0.0224874
BICDL1 (92558)	1100	0.367376	0.991292	-0.00500533
BICDL2 (146439)	1100	0.364863	0.991292	-0.00666076
BICRA (29998)	1100	0.975293	0.99992	0.0445916
BICRAL (23506)	1100	0.730279	0.99917	0.00919731
BID (637)	1100	0.0712582	0.876358	-0.0372922
BIK (638)	1100	0.893105	0.99917	0.0159094
BIN1 (274)	1100	0.231677	0.966317	-0.0115145
BIN2 (51411)	1100	0.301172	0.985454	-0.00657676
BIN3 (55909)	1100	0.653455	0.99917	0.00567418
BIRC2 (329)	1100	0.27832	0.983159	-0.0181497
BIRC3 (330)	1100	0.92449	0.99917	0.0215304
BIRC5 (332)	1100	0.397124	0.996039	-0.0121149
BIRC6 (57448)	1100	0.164442	0.9505	-0.0400279
BIRC7 (79444)	1100	0.652586	0.99917	0.00526283
BIVM (54841)	1100	0.305404	0.985454	-0.00685766
BLCAP (10904)	1100	0.191927	0.957854	-0.0124425
BLID (414899)	1100	0.525131	0.99917	0.000870197
BLK (640)	1100	0.248224	0.972236	-0.0100308
BLM (641)	1100	0.848668	0.99917	0.0239918
BLMH (642)	1100	0.935292	0.9993	0.0279901
BLNK (29760)	1100	0.309239	0.985806	-0.00671058
BLOC1S1 (2647)	1100	0.557926	0.99917	0.00229604
BLOC1S2 (282991)	1100	0.870114	0.99917	0.0216531
BLOC1S3 (388552)	1100	0.99745	1	0.0501103
BLOC1S4 (55330)	1100	0.484473	0.998294	-0.000618518
BLOC1S5 (63915)	1100	0.576859	0.99917	0.00273248
BLOC1S6 (26258)	1100	0.547714	0.99917	0.00194199
BLTP1 (84162)	1100	0.726242	0.99917	0.00998896
BLTP2 (9703)	1100	0.216365	0.963439	-0.0213394
BLTP3A (54887)	1100	0.332145	0.991292	-0.00715922
BLTP3B (23074)	1100	0.634826	0.99917	0.00520354
BLVRA (644)	1100	0.540176	0.99917	0.00131638
BLVRB (645)	1100	0.38458	0.992784	-0.00403836
BLZF1 (8548)	1100	0.385651	0.992784	-0.00496997
BMAL1 (406)	1100	0.04445	0.836005	-0.031752
BMAL2 (56938)	1100	0.0671112	0.868717	-0.0283815
BMERB1 (89927)	1100	0.182129	0.95641	-0.0134143
BMF (90427)	1100	0.340353	0.991292	-0.00777057
BMI1 (648)	1100	0.784872	0.99917	0.0167848
BMP1 (649)	1100	0.255795	0.978069	-0.0082049
BMP10 (27302)	1100	0.625917	0.99917	0.00432159
BMP15 (9210)	1100	0.032011	0.795549	-0.022894
BMP2 (650)	1100	0.845978	0.99917	0.0133193
BMP2K (55589)	1100	0.922543	0.99917	0.0198002
BMP3 (651)	1100	0.605684	0.99917	0.0035019
BMP4 (652)	1100	0.374246	0.991292	-0.00585367
BMP5 (653)	1100	0.855449	0.99917	0.0181462
BMP6 (654)	1100	0.182514	0.95641	-0.01223
BMP7 (655)	1100	0.635687	0.99917	0.00479748
BMP8A (353500)	975	0.879048	0.99917	0.0217888
BMP8B (656)	975	0.389124	0.993504	-0.00714995
BMPER (168667)	1100	0.741538	0.99917	0.00781746
BMPR1A (657)	1100	0.211076	0.963371	-0.0224503
BMPR1B (658)	1100	0.474982	0.998294	-0.000874455
BMPR2 (659)	1100	0.352029	0.991292	-0.00726335
BMS1 (9790)	1100	0.384901	0.992784	-0.00879132
BMT2 (154743)	1100	0.880679	0.99917	0.0172681
BMX (660)	1100	0.425039	0.998294	-0.00196518
BNC1 (646)	1100	0.520764	0.99917	0.000935025
BNC2 (54796)	1100	0.582406	0.99917	0.00373914
BNIP1 (662)	1100	0.896458	0.99917	0.0396859
BNIP2 (663)	324	0.399472	0.996646	-0.0167374
BNIP3 (664)	1100	0.578413	0.99917	0.00419014
BNIP3L (665)	1100	0.99049	1	0.0264819
BNIP5 (389384)	1100	0.445859	0.998294	-0.00214401
BNIPL (149428)	1100	0.0331537	0.795549	-0.0321672
BOC (91653)	1100	0.122019	0.917957	-0.0198297
BOD1 (91272)	1100	0.956256	0.99992	0.0292764
BOD1L1 (259282)	1100	0.579044	0.99917	0.0038364
BOD1L2 (284257)	1100	0.765207	0.99917	0.00857417
BOK (666)	1100	0.879559	0.99917	0.0203165
BOLA1 (51027)	1100	0.552829	0.99917	0.00201283
BOLA3 (388962)	1100	0.609178	0.99917	0.00685342
BOLL (66037)	1100	0.166857	0.951927	-0.0122238
BOP1 (23246)	1100	0.204072	0.961232	-0.0313039
BORA (79866)	1100	0.429554	0.998294	-0.00660005
BORCS5 (118426)	1100	0.333309	0.991292	-0.00691631
BORCS6 (54785)	1100	0.209313	0.963371	-0.012572
BORCS7 (119032)	1100	0.269373	0.980971	-0.0112326
BORCS8 (729991)	1100	0.601135	0.99917	0.00512978
BPGM (669)	1100	0.558303	0.99917	0.00230914
BPHL (670)	1100	0.61999	0.99917	0.00468189
BPI (671)	1100	0.387409	0.993172	-0.00428889
BPIFA1 (51297)	1100	0.378819	0.992137	-0.00371851
BPIFA2 (140683)	1100	0.0915948	0.901718	-0.0161017
BPIFA3 (128861)	1100	0.408576	0.998294	-0.00304096
BPIFB1 (92747)	1100	0.0348836	0.800868	-0.0267307
BPIFB2 (80341)	1100	0.165519	0.951538	-0.0126126
BPIFB3 (359710)	1100	0.266531	0.979799	-0.00903664
BPIFB4 (149954)	1100	0.404245	0.998172	-0.00351864
BPIFB6 (128859)	1100	0.358686	0.991292	-0.00480549
BPIFC (254240)	1100	0.0997908	0.909961	-0.0185462
BPNT1 (10380)	1100	0.223619	0.966042	-0.0144945
BPNT2 (54928)	1100	0.677609	0.99917	0.00763703
BPTF (2186)	1100	0.811033	0.99917	0.0327155
BRAF (673)	1100	0.948287	0.99992	0.0701757
BRAP (8315)	1100	0.769474	0.99917	0.0216578
BRAT1 (221927)	1100	0.322391	0.991292	-0.0210247
BRCA1 (672)	1100	0.758588	0.99917	0.0238234
BRCA2 (675)	1100	0.756465	0.99917	0.0206851
BRCC3 (79184)	1100	0.0458564	0.836005	-0.0305437
BRD1 (23774)	1100	0.0774945	0.882603	-0.0375268
BRD2 (6046)	1100	0.715484	0.99917	0.0257279
BRD3 (8019)	1100	0.59749	0.99917	0.00312673
BRD3OS (266655)	15
BRD4 (23476)	1100	0.653076	0.99917	0.0141621
BRD7 (29117)	1100	0.429602	0.998294	-0.00433753
BRD8 (10902)	1100	0.0192706	0.727815	-0.0517967
BRD9 (65980)	1100	0.992436	1	0.0704683
BRDT (676)	1100	0.576882	0.99917	0.0029206
BRF1 (2972)	1100	0.808171	0.99917	0.0286403
BRF2 (55290)	1100	0.798252	0.99917	0.034006
BRI3 (25798)	1100	0.558274	0.99917	0.00287209
BRI3BP (140707)	1100	0.228923	0.966317	-0.0115598
BRICD5 (283870)	1100	0.38309	0.992784	-0.00443569
BRINP1 (1620)	1100	0.848031	0.99917	0.0128237
BRINP2 (57795)	1100	0.310417	0.985806	-0.00688468
BRINP3 (339479)	1100	0.949463	0.99992	0.0174252
BRIP1 (83990)	1100	0.640915	0.99917	0.0100388
BRIX1 (55299)	1100	0.236798	0.969546	-0.0273899
BRK1 (55845)	1100	0.372215	0.991292	-0.010782
BRME1 (79173)	1100	0.0486425	0.83992	-0.0220889
BRMS1 (25855)	1100	0.113689	0.917957	-0.0296517
BRMS1L (84312)	1100	0.819655	0.99917	0.0152242
BROX (148362)	1100	0.017699	0.727815	-0.0267221
BRPF1 (7862)	1100	0.201586	0.95981	-0.0244158
BRPF3 (27154)	1100	0.405369	0.998172	-0.00282645
BRS3 (680)	1100	0.394382	0.995285	-0.00291004
BRSK1 (84446)	1100	0.244475	0.971163	-0.0093613
BRSK2 (9024)	1100	0.294767	0.985454	-0.00862902
BRWD1 (54014)	1100	0.648383	0.99917	0.00589486
BRWD3 (254065)	1100	0.6521	0.99917	0.00567234
BSCL2 (26580)	1100	0.479901	0.998294	-0.000844441
BSDC1 (55108)	1100	0.0197824	0.727815	-0.0303806
BSG (682)	1100	0.922595	0.99917	0.0340756
BSN (8927)	1100	0.981527	0.99992	0.0344684
BSND (7809)	1100	0.147647	0.938638	-0.0178224
BSPH1 (100131137)	1100	0.816697	0.99917	0.013122
BSPRY (54836)	1100	0.186519	0.95641	-0.0117047
BST1 (683)	1100	0.777231	0.99917	0.0115859
BST2 (684)	1100	0.237571	0.969546	-0.00977658
BSX (390259)	1100	0.848358	0.99917	0.0130561
BTAF1 (9044)	1100	0.786621	0.99917	0.027373
BTBD1 (53339)	1100	0.583585	0.99917	0.00321541
BTBD10 (84280)	1100	0.885833	0.99917	0.0179826
BTBD16 (118663)	1100	0.946043	0.99992	0.0212603
BTBD17 (388419)	1100	0.586746	0.99917	0.00452326
BTBD18 (643376)	1100	0.246422	0.972035	-0.011148
BTBD19 (149478)	15
BTBD2 (55643)	1100	0.602816	0.99917	0.00396726
BTBD3 (22903)	1100	0.634339	0.99917	0.00587257
BTBD6 (90135)	1100	0.316918	0.988339	-0.0107256
BTBD7 (55727)	1100	0.484536	0.998294	-0.000677938
BTBD8 (284697)	1100	0.293997	0.985454	-0.00766526
BTBD9 (114781)	1100	0.933742	0.9993	0.0324607
BTC (685)	1100	0.588118	0.99917	0.00350294
BTD (686)	1100	0.336792	0.991292	-0.0057597
BTF3 (689)	1100	0.308009	0.985477	-0.0143823
BTF3L4 (91408)	1100	0.144632	0.936892	-0.0325406
BTG1 (694)	1100	0.568908	0.99917	0.00357454
BTG2 (7832)	1100	0.162094	0.950461	-0.0164375
BTG3 (10950)	1100	0.0840702	0.892542	-0.0184117
BTG4 (54766)	1100	0.880652	0.99917	0.0157037
BTK (695)	1100	0.265831	0.979799	-0.00914561
BTLA (151888)	1100	0.131555	0.927239	-0.015318
BTN1A1 (696)	1100	0.141694	0.93512	-0.019269
BTN2A1 (11120)	1100	0.134888	0.928829	-0.0149475
BTN2A2 (10385)	1100	0.858515	0.99917	0.0128413
BTN3A1 (11119)	1100	0.949851	0.99992	0.0213911
BTN3A2 (11118)	1098	0.191266	0.957854	-0.0147868
BTN3A3 (10384)	1100	0.629092	0.99917	0.00482208
BTNL2 (56244)	15
BTNL3 (10917)	1100	0.783556	0.99917	0.0122376
BTNL8 (79908)	1100	0.879405	0.99917	0.0171629
BTNL9 (153579)	1100	0.936256	0.9993	0.0186352
BTRC (8945)	1100	0.785202	0.99917	0.012469
BUB1 (699)	1100	0.170303	0.953746	-0.0247933
BUB1B (701)	1100	0.2246	0.966042	-0.0313333
BUB3 (9184)	1100	0.411757	0.998294	-0.0161157
BUD13 (84811)	1100	0.960667	0.99992	0.053529
BUD23 (114049)	1100	0.325952	0.991292	-0.0154249
BUD31 (8896)	1100	0.531571	0.99917	0.00371655
BVES (11149)	1100	0.749585	0.99917	0.00920792
BYSL (705)	1100	0.945551	0.99992	0.0489369
BZW1 (9689)	1100	0.655924	0.99917	0.00647731
BZW2 (28969)	1100	0.905456	0.99917	0.0188834
C10orf105 (414152)	1100	0.665233	0.99917	0.00657807
C10orf120 (399814)	1100	0.511859	0.99917	0.00036404
C10orf143 (387723)	15
C10orf53 (282966)	1100	0.406409	0.998172	-0.00353812
C10orf62 (414157)	1100	0.0477855	0.83992	-0.0214544
C10orf67 (256815)	1100	0.814814	0.99917	0.014783
C10orf71 (118461)	1100	0.233744	0.96789	-0.00879924
C10orf82 (143379)	1100	0.820976	0.99917	0.0105011
C10orf88 (80007)	1100	0.746588	0.99917	0.013488
C10orf90 (118611)	1100	0.162757	0.9505	-0.0163854
C10orf95 (79946)	324	0.270796	0.981692	-0.0262784
C11orf16 (56673)	1100	0.995	1	0.0379961
C11orf21 (29125)	1100	0.830834	0.99917	0.0131304
C11orf24 (53838)	1100	0.374426	0.991292	-0.00468648
C11orf42 (160298)	1100	0.0657221	0.867836	-0.0200772
C11orf52 (91894)	1100	0.00343671	0.548598	-0.044961
C11orf54 (28970)	1100	0.5384	0.99917	0.00157774
C11orf58 (10944)	1100	0.0863338	0.892542	-0.0229559
C11orf65 (160140)	1100	0.178286	0.95641	-0.01627
C11orf68 (83638)	1100	0.277755	0.983159	-0.0108012
C11orf71 (54494)	1100	0.251655	0.975241	-0.0113926
C11orf80 (79703)	1100	0.247372	0.972035	-0.0122046
C11orf86 (254439)	1100	0.378381	0.991651	-0.00423803
C11orf87 (399947)	1100	0.171841	0.953746	-0.0147537
C11orf91 (100131378)	1100	0.384858	0.992784	-0.00510837
C11orf96 (387763)	15
C11orf97 (643037)	15
C12orf29 (91298)	1100	0.86708	0.99917	0.0150626
C12orf4 (57102)	1100	0.302729	0.985454	-0.00750212
C12orf40 (283461)	1100	0.546091	0.99917	0.00155813
C12orf42 (374470)	1100	0.244544	0.971163	-0.0110136
C12orf43 (64897)	1100	0.543283	0.99917	0.0013798
C12orf50 (160419)	1100	0.527811	0.99917	0.00121779
C12orf54 (121273)	1100	0.859189	0.99917	0.0153695
C12orf56 (115749)	1100	0.902437	0.99917	0.0263356
C12orf57 (113246)	1100	0.727245	0.99917	0.0113061
C12orf60 (144608)	1100	0.1072	0.914903	-0.0165561
C12orf71 (728858)	1100	0.137894	0.932639	-0.0187761
C12orf75 (387882)	1100	0.104981	0.912052	-0.0219383
C13orf42 (647166)	15
C14orf119 (55017)	1100	0.66245	0.99917	0.00623826
C14orf132 (56967)	15
C14orf180 (400258)	1100	0.151617	0.939617	-0.0145967
C14orf28 (122525)	1100	0.583156	0.99917	0.00314899
C14orf39 (317761)	1100	0.286595	0.985454	-0.0104164
C14orf93 (60686)	1100	0.0120059	0.656327	-0.0299515
C15orf39 (56905)	1100	0.191247	0.957854	-0.0126609
C15orf40 (123207)	1100	0.363916	0.991292	-0.00474102
C15orf48 (84419)	1100	0.353338	0.991292	-0.00558201
C15orf61 (145853)	1100	0.503801	0.99917	0.000157942
C15orf62 (643338)	1100	0.0727986	0.880028	-0.0201473
C16orf46 (123775)	1100	0.0672455	0.868717	-0.0231933
C16orf54 (283897)	1100	0.304099	0.985454	-0.00707616
C16orf74 (404550)	1100	0.659724	0.99917	0.00523967
C16orf78 (123970)	1100	0.483151	0.998294	-0.000553028
C16orf86 (388284)	1100	0.937338	0.9993	0.0298525
C16orf87 (388272)	1100	0.561954	0.99917	0.0027289
C16orf89 (146556)	1100	0.484498	0.998294	-0.000591698
C16orf90 (646174)	1100	0.0955671	0.904904	-0.0182494
C16orf92 (146378)	1100	0.320356	0.989715	-0.00752041
C16orf95 (100506581)	1100	0.432791	0.998294	-0.00268835
C16orf96 (342346)	1100	0.213426	0.963439	-0.0115183
C17orf100 (388327)	15
C17orf107 (100130311)	1100	0.0565397	0.851558	-0.0211292
C17orf113 (110806298)	15
C17orf49 (124944)	1100	0.470771	0.998294	-0.00140684
C17orf50 (146853)	1100	0.379127	0.992137	-0.00613061
C17orf58 (284018)	1100	0.367843	0.991292	-0.00785286
C17orf67 (339210)	977	0.659286	0.99917	0.00516931
C17orf75 (64149)	1100	0.290599	0.985454	-0.00884469
C17orf78 (284099)	1100	0.695673	0.99917	0.00765023
C17orf80 (55028)	1100	0.671945	0.99917	0.00708078
C17orf97 (400566)	1100	0.919159	0.99917	0.0192096
C17orf98 (388381)	1100	0.601575	0.99917	0.00475488
C17orf99 (100141515)	1100	0.204295	0.961232	-0.0133656
C18orf21 (83608)	1100	0.756025	0.99917	0.0138268
C18orf25 (147339)	1100	0.0202871	0.727815	-0.0283289
C18orf32 (497661)	1100	0.972079	0.99992	0.0348143
C18orf54 (162681)	1100	0.203385	0.961105	-0.00980865
C18orf63 (644041)	1100	0.354649	0.991292	-0.00477319
C19orf12 (83636)	1100	0.215013	0.963439	-0.0121964
C19orf18 (147685)	1100	0.74949	0.99917	0.00907148
C19orf25 (148223)	1100	0.479239	0.998294	-0.00180415
C19orf33 (64073)	1100	0.057532	0.852239	-0.0227066
C19orf38 (255809)	1100	0.0381606	0.814053	-0.0301506
C19orf44 (84167)	1100	0.455777	0.998294	-0.00162787
C19orf47 (126526)	1100	0.234915	0.968112	-0.0106135
C19orf53 (28974)	1100	0.150708	0.939617	-0.0425014
C19orf67 (646457)	1100	0.299291	0.985454	-0.00929136
C19orf73 (55150)	1100	0.429049	0.998294	-0.00207329
C19orf81 (342918)	1100	0.392542	0.995072	-0.00444047
C19orf84 (147646)	1100	0.347297	0.991292	-0.00530138
C1D (10438)	1100	0.87109	0.99917	0.0336157
C1GALT1 (56913)	1100	0.792451	0.99917	0.0115508
C1GALT1C1 (29071)	1100	0.767998	0.99917	0.011067
C1GALT1C1L (728819)	15
C1QA (712)	1100	0.967928	0.99992	0.027467
C1QB (713)	1100	0.594744	0.99917	0.00302195
C1QBP (708)	1100	0.772896	0.99917	0.0234765
C1QC (714)	1100	0.86281	0.99917	0.0165837
C1QL1 (10882)	1100	0.611053	0.99917	0.00381496
C1QL2 (165257)	1100	0.592883	0.99917	0.00337149
C1QL3 (389941)	1100	0.723112	0.99917	0.00735204
C1QL4 (338761)	1100	0.517575	0.99917	0.000570485
C1QTNF1 (114897)	1100	0.0510693	0.839967	-0.0266631
C1QTNF12 (388581)	1100	0.994264	1	0.0396005
C1QTNF2 (114898)	1100	0.793119	0.99917	0.0130422
C1QTNF3 (114899)	1100	0.073147	0.880028	-0.0189849
C1QTNF4 (114900)	1100	0.0153058	0.706339	-0.0555756
C1QTNF5 (114902)	1100	0.468258	0.998294	-0.00144441
C1QTNF6 (114904)	1100	0.311739	0.986382	-0.00728607
C1QTNF7 (114905)	1100	0.310679	0.985806	-0.00644626
C1QTNF8 (390664)	1100	0.615169	0.99917	0.0036332
C1QTNF9 (338872)	975	0.887684	0.99917	0.0200543
C1QTNF9B (387911)	975	0.643231	0.99917	0.00703945
C1R (715)	15
C1RL (51279)	1100	0.613905	0.99917	0.00360059
C1S (716)	1100	0.406248	0.998172	-0.00347296
C1orf100 (200159)	1100	0.672174	0.99917	0.00640437
C1orf105 (92346)	1100	0.266196	0.979799	-0.00936164
C1orf109 (54955)	1100	0.386095	0.992784	-0.0224487
C1orf112 (55732)	1100	0.613859	0.99917	0.0053207
C1orf115 (79762)	1100	0.37755	0.991292	-0.00438356
C1orf116 (79098)	1100	0.0621938	0.858894	-0.0212755
C1orf122 (127687)	1100	0.126	0.922141	-0.0203226
C1orf127 (148345)	1100	0.911631	0.99917	0.0191454
C1orf131 (128061)	1100	0.505031	0.99917	0.000297892
C1orf141 (400757)	1100	0.0169466	0.723344	-0.0282162
C1orf146 (388649)	1100	0.841234	0.99917	0.0142702
C1orf159 (54991)	1100	0.879226	0.99917	0.0181852
C1orf162 (128346)	1100	0.0870644	0.892542	-0.0204964
C1orf167 (284498)	15
C1orf174 (339448)	1100	0.388086	0.993172	-0.00406167
C1orf185 (284546)	1100	0.606283	0.99917	0.00426707
C1orf198 (84886)	1100	0.783631	0.99917	0.0100801
C1orf21 (81563)	1100	0.130826	0.927239	-0.0161688
C1orf210 (149466)	1100	0.177383	0.955639	-0.0140881
C1orf216 (127703)	1100	0.379633	0.992416	-0.00410067
C1orf226 (400793)	1100	0.518859	0.99917	0.000793305
C1orf232 (110806296)	15
C1orf35 (79169)	1100	0.381915	0.992784	-0.00476431
C1orf43 (25912)	1100	0.618067	0.99917	0.0050908
C1orf50 (79078)	1100	0.0825398	0.890728	-0.0212405
C1orf52 (148423)	1100	0.731859	0.99917	0.0101107
C1orf53 (388722)	1100	0.163148	0.9505	-0.0150286
C1orf54 (79630)	1100	0.363474	0.991292	-0.00680255
C1orf56 (54964)	1100	0.703497	0.99917	0.00861452
C1orf68 (100129271)	1100	0.453241	0.998294	-0.00132619
C1orf74 (148304)	1100	0.212756	0.963379	-0.0151755
C1orf87 (127795)	1100	0.833641	0.99917	0.0164231
C1orf94 (84970)	1100	0.0595627	0.853409	-0.0197885
C2 (717)	1100	0.0286946	0.784306	-0.0238021
C20orf141 (128653)	1100	0.582598	0.99917	0.00251314
C20orf144 (128864)	1100	0.232563	0.96789	-0.00971462
C20orf173 (140873)	1100	0.36452	0.991292	-0.00436762
C20orf202 (400831)	1100	0.414076	0.998294	-0.00348571
C20orf203 (284805)	15
C20orf204 (284739)	15
C20orf27 (54976)	1100	0.823906	0.99917	0.0115887
C20orf85 (128602)	1100	0.708916	0.99917	0.00912966
C20orf96 (140680)	1100	0.0503257	0.83992	-0.0252979
C21orf140 (101928147)	1100	0.0217765	0.742346	-0.0269211
C21orf58 (54058)	1100	0.942379	0.99992	0.0251427
C21orf62 (56245)	1100	0.113825	0.917957	-0.0166783
C21orf91 (54149)	1100	0.0768517	0.882603	-0.0190578
C22orf15 (150248)	1100	0.459664	0.998294	-0.00145984
C22orf23 (84645)	1100	0.920878	0.99917	0.0209401
C22orf31 (25770)	1100	0.215727	0.963439	-0.00875694
C22orf39 (128977)	1100	0.00101474	0.343488	-0.0610865
C22orf42 (150297)	1100	0.348633	0.991292	-0.00457537
C2CD2 (25966)	1100	0.614544	0.99917	0.00459289
C2CD2L (9854)	1100	0.753604	0.99917	0.00997562
C2CD3 (26005)	1100	0.368172	0.991292	-0.00532924
C2CD4A (145741)	1100	0.780557	0.99917	0.0118016
C2CD4B (388125)	1100	0.677034	0.99917	0.00810726
C2CD4C (126567)	1100	0.549869	0.99917	0.00178981
C2CD4D (100191040)	1100	0.481062	0.998294	-0.00105737
C2CD5 (9847)	1100	0.866671	0.99917	0.0165444
C2CD6 (151254)	1100	0.297594	0.985454	-0.00682439
C2orf15 (150590)	1100	0.0799344	0.887045	-0.0254632
C2orf42 (54980)	1100	0.331701	0.991292	-0.00586663
C2orf49 (79074)	1100	0.909309	0.99917	0.0212305
C2orf50 (130813)	1100	0.62016	0.99917	0.00563951
C2orf66 (401027)	1100	0.356874	0.991292	-0.00603587
C2orf68 (388969)	1100	0.166704	0.951927	-0.0167853
C2orf69 (205327)	1100	0.968773	0.99992	0.0302065
C2orf72 (257407)	1100	0.697739	0.99917	0.00821138
C2orf73 (129852)	1100	0.123454	0.917957	-0.0140832
C2orf74 (339804)	15
C2orf76 (130355)	1100	0.442346	0.998294	-0.00303356
C2orf78 (388960)	1100	0.462311	0.998294	-0.00160263
C2orf80 (389073)	1100	0.154098	0.942039	-0.0152726
C2orf81 (388963)	15
C2orf88 (84281)	1100	0.0529589	0.841417	-0.0175648
C2orf92 (728537)	15
C3 (718)	1100	0.536205	0.99917	0.00113588
C3AR1 (719)	1100	0.757605	0.99917	0.0078093
C3orf14 (57415)	1100	0.0256306	0.762131	-0.0298337
C3orf18 (51161)	1100	0.415042	0.998294	-0.00269272
C3orf20 (84077)	1100	0.257344	0.978465	-0.00874085
C3orf22 (152065)	1100	0.521658	0.99917	0.000760033
C3orf33 (285315)	1100	0.0627936	0.86059	-0.0227826
C3orf38 (285237)	1100	0.0110898	0.647839	-0.0836551
C3orf49 (132200)	15
C3orf52 (79669)	1100	0.72289	0.99917	0.00783649
C3orf62 (375341)	1100	0.520369	0.99917	0.000908671
C3orf70 (285382)	1100	0.449202	0.998294	-0.00194718
C3orf80 (401097)	1100	0.866045	0.99917	0.0160687
C3orf84 (646498)	1100	0.309883	0.985806	-0.00492895
C3orf85 (401081)	15
C4B (721)	315	0.0664918	0.867836	-0.0534565
C4BPA (722)	1100	0.472451	0.998294	-0.000817029
C4BPB (725)	1100	0.349913	0.991292	-0.00561263
C4orf17 (84103)	1100	0.170768	0.953746	-0.0121437
C4orf19 (55286)	1100	0.445382	0.998294	-0.00213831
C4orf3 (401152)	1100	0.179418	0.95641	-0.0112627
C4orf33 (132321)	1100	0.211552	0.963371	-0.0106995
C4orf36 (132989)	1100	0.44077	0.998294	-0.00197101
C4orf45 (152940)	1100	0.134063	0.927458	-0.0148513
C4orf46 (201725)	1100	0.800876	0.99917	0.0160571
C4orf47 (441054)	1100	0.950649	0.99992	0.023291
C4orf48 (401115)	1100	0.233251	0.96789	-0.0132533
C4orf50 (389197)	15
C4orf51 (646603)	1100	0.183325	0.95641	-0.0110913
C4orf54 (285556)	15
C5 (727)	1100	0.332659	0.991292	-0.00479944
C5AR1 (728)	1100	0.743482	0.99917	0.00840024
C5AR2 (27202)	1100	0.881573	0.99917	0.0133452
C5orf15 (56951)	1100	0.688432	0.99917	0.00927495
C5orf22 (55322)	1100	0.584352	0.99917	0.00299791
C5orf24 (134553)	1100	0.422052	0.998294	-0.00297861
C5orf34 (375444)	1100	0.652077	0.99917	0.00733069
C5orf46 (389336)	1100	0.75832	0.99917	0.00871559
C5orf47 (133491)	1100	0.796091	0.99917	0.0133544
C5orf52 (100190949)	1100	0.862778	0.99917	0.0175775
C5orf58 (133874)	324	0.441592	0.998294	-0.00860385
C5orf63 (401207)	1100	0.109298	0.915374	-0.020701
C6 (729)	1100	0.12229	0.917957	-0.015799
C6orf118 (168090)	1100	0.185105	0.95641	-0.0125775
C6orf120 (387263)	1100	0.846277	0.99917	0.0154593
C6orf132 (647024)	1100	0.111293	0.917957	-0.0154667
C6orf136 (221545)	1100	0.828311	0.99917	0.0183236
C6orf141 (135398)	1100	0.210574	0.963371	-0.0123999
C6orf15 (29113)	1100	0.453221	0.998294	-0.00167283
C6orf163 (206412)	1100	0.964939	0.99992	0.0261705
C6orf226 (441150)	1100	0.144847	0.936892	-0.0175189
C6orf47 (57827)	1100	0.118606	0.917957	-0.018212
C6orf52 (347744)	1100	0.613592	0.99917	0.0033474
C6orf58 (352999)	1100	0.294381	0.985454	-0.00808143
C6orf62 (81688)	1100	0.538316	0.99917	0.00211112
C6orf89 (221477)	1100	0.897485	0.99917	0.0209536
C7 (730)	1100	0.338013	0.991292	-0.00501864
C7orf25 (79020)	1100	0.689062	0.99917	0.00777789
C7orf31 (136895)	1100	0.277344	0.983124	-0.00815825
C7orf33 (202865)	1100	0.632384	0.99917	0.00459131
C7orf50 (84310)	1100	0.29892	0.985454	-0.010665
C7orf57 (136288)	1100	0.98652	0.99992	0.0347176
C8A (731)	1100	0.0865021	0.892542	-0.0153326
C8B (732)	1100	0.883861	0.99917	0.0170098
C8G (733)	1100	0.736784	0.99917	0.0106333
C8orf33 (65265)	1100	0.968319	0.99992	0.0484146
C8orf34 (116328)	1100	0.723261	0.99917	0.00719458
C8orf48 (157773)	1100	0.712025	0.99917	0.00670043
C8orf58 (541565)	1100	0.194238	0.957854	-0.00961408
C8orf74 (203076)	1100	0.0298332	0.795549	-0.0245511
C8orf76 (84933)	1100	0.203162	0.961105	-0.0145063
C8orf82 (414919)	1100	0.663313	0.99917	0.0059529
C8orf88 (100127983)	1100	0.318984	0.988942	-0.00848093
C8orf89 (100130301)	15
C9 (735)	1100	0.430625	0.998294	-0.00249557
C9orf131 (138724)	1100	0.000914031	0.343488	-0.0502782
C9orf152 (401546)	1100	0.883534	0.99917	0.0162856
C9orf153 (389766)	1100	0.942755	0.99992	0.024524
C9orf24 (84688)	1100	0.0254437	0.762131	-0.0407181
C9orf40 (55071)	1100	0.490001	0.998294	-0.000330405
C9orf43 (257169)	1100	0.115826	0.917957	-0.0158115
C9orf50 (375759)	1100	0.251057	0.975241	-0.0113411
C9orf57 (138240)	324	0.0803874	0.888539	-0.0492992
C9orf64 (84267)	1100	0.933429	0.9993	0.0210398
C9orf72 (203228)	1100	0.999959	1	0.0609461
C9orf78 (51759)	1100	0.481636	0.998294	-0.00115291
C9orf85 (138241)	1100	0.185169	0.95641	-0.0149819
CA1 (759)	1100	0.389902	0.994584	-0.00366007
CA10 (56934)	1100	0.242523	0.971163	-0.0102722
CA11 (770)	1100	0.598668	0.99917	0.00355273
CA12 (771)	1100	0.48533	0.998294	-0.000501624
CA13 (377677)	1100	0.356964	0.991292	-0.00374051
CA14 (23632)	1100	0.368984	0.991292	-0.00421048
CA2 (760)	1100	0.463336	0.998294	-0.00123605
CA3 (761)	1100	0.303551	0.985454	-0.00651018
CA4 (762)	1100	0.517855	0.99917	0.000772514
CA5A (763)	1100	0.721538	0.99917	0.0116141
CA5B (11238)	1100	0.612917	0.99917	0.00389479
CA6 (765)	1100	0.851365	0.99917	0.0148709
CA7 (766)	1100	0.246083	0.972035	-0.0115785
CA8 (767)	1100	0.185245	0.95641	-0.0109362
CA9 (768)	1100	0.000459114	0.235211	-0.0444857
CAAP1 (79886)	1100	0.998592	1	0.0526884
CAB39 (51719)	1100	0.623148	0.99917	0.0148171
CAB39L (81617)	1100	0.427255	0.998294	-0.00193213
CABCOCO1 (219621)	1100	0.0262909	0.766539	-0.0298551
CABIN1 (23523)	1100	0.232971	0.96789	-0.0170202
CABLES1 (91768)	1100	0.0840283	0.892542	-0.0185276
[truncated: 16,444 more rows]

## Sheet: Fig1d
ModelID	9p21.3 Relative Copy Number	PELO Dependency	MSI-H
ACH-001289	1.02574	-0.395468	FALSE
ACH-002269	1.15059	-0.460543	FALSE
ACH-000077	0.990974	-0.976823	FALSE
ACH-000433	0.869671	-0.618326	FALSE
ACH-000706	0.798152	-0.894928	FALSE
ACH-000074	0.897009	-0.325254	FALSE
ACH-000463	0.851516	-1.02879	FALSE
ACH-002486	0.817419	-1.43545	FALSE
ACH-000701	0.63757	-1.68727	FALSE
ACH-000169	0.560194	-0.853594	FALSE
ACH-002230	0.768841	-0.25213	FALSE
ACH-001172	0.86985	-0.567027	FALSE
ACH-000753	1.1315	-1.38757	FALSE
ACH-000802	0.427294	-0.833143	FALSE
ACH-000558	0.784291	-0.20058	FALSE
ACH-000434	0.588052	-0.637968	FALSE
ACH-000837	0.647283	-1.38192	FALSE
ACH-000563	0.438204	-1.06299	FALSE
ACH-000499	0.759625	-1.15923	FALSE
ACH-000486	0.936988	-0.533055	FALSE
ACH-000986	1.1386	-1.02887	FALSE
ACH-002023	1.26456	-0.808303	FALSE
ACH-000589	0.742195	-0.905664	FALSE
ACH-001370	0.828864	-1.19199	FALSE
ACH-000082	0.622093	-0.225423	FALSE
ACH-000819	3.83442e-05	-1.68054	FALSE
ACH-001709	0.867214	-0.905529	TRUE
ACH-000496	0.709589	-0.946429	FALSE
ACH-001278	1.02522	-0.851907	FALSE
ACH-000363	0.702853	-0.143331	FALSE
ACH-000948	0.972418	-1.53888	TRUE
ACH-000356	0.482434	-0.754682	FALSE
ACH-002141	0.399979	-1.46131	FALSE
ACH-000599	1.12122	-0.230763	FALSE
ACH-000716	0.88792	-1.1087	FALSE
ACH-001205	0.670766	-0.369672	FALSE
ACH-001765	0.730922	-1.07488	FALSE
ACH-000325	1.33515	-0.478007	FALSE
ACH-002156	0.40792	-0.31967	FALSE
ACH-000858	0.911784	-0.476287	FALSE
ACH-000725	1.37689	-1.10738	FALSE
ACH-001306	1.25625	-0.7588	FALSE
ACH-002044	0.458463	-1.5111	FALSE
ACH-001694	1.02205	-1.15233	FALSE
ACH-001691	0.723633	-0.565172	FALSE
ACH-000262	0.442334	-0.828651	FALSE
ACH-000867	0.583868	-0.829482	FALSE
ACH-002261	0.690017	-0.693297	FALSE
ACH-002249	0.674274	-1.61039	FALSE
ACH-000335	0.601576	-0.82317	FALSE
ACH-000441	0.7805	-0.25335	FALSE
ACH-000822	0.570696	-0.805759	FALSE
ACH-000231	1.24329	-0.420363	FALSE
ACH-000442	0.574299	-2.01554	FALSE
ACH-001356	0.915459	-0.26491	FALSE
ACH-000668	1.76955	-0.954219	FALSE
ACH-000535	0.701584	-1.01614	FALSE
ACH-000719	1.04722	-0.531961	FALSE
ACH-000667	0.981745	-0.911918	FALSE
ACH-000528	0.580609	-0.422437	FALSE
ACH-000696	0.986824	-1.16037	FALSE
ACH-000470	0.940482	-0.212723	FALSE
ACH-000684	0.874649	-0.797587	FALSE
ACH-001391	0.782269	-1.26602	FALSE
ACH-000576	0.99389	-1.38122	FALSE
ACH-000149	1.00271	-0.366987	FALSE
ACH-000438	0.945495	-0.399689	FALSE
ACH-001458	1.42898	-0.445386	FALSE
ACH-000213	1.04338	-0.366573	FALSE
ACH-000903	0.992909	-0.667717	FALSE
ACH-001740	1.13386	-0.881256	FALSE
ACH-001453	1.15927	-0.979068	FALSE
ACH-000362	0.829296	-0.201503	FALSE
ACH-000123	1.0134	-0.735113	FALSE
ACH-000017	0.920247	-0.365042	FALSE
ACH-000502	0.555013	-0.734962	FALSE
ACH-000045	0.991338	-0.284441	FALSE
ACH-002510	0.686742	-0.453895	FALSE
ACH-000407	0.862539	-0.52729	FALSE
ACH-001858	1.08755	-1.15144	FALSE
ACH-000293	0.822384	-0.596038	FALSE
ACH-000367	0.622541	-0.0872986	FALSE
ACH-001333	1.02487	-1.41607	TRUE
ACH-000997	1.00634	-2.82032	TRUE
ACH-000851	0.510874	-0.336218	FALSE
ACH-000099	1.01716	-0.431235	FALSE
ACH-000480	0.853565	-1.3576	FALSE
ACH-001151	0.725294	-0.699692	FALSE
ACH-001212	0.989718	-0.0440992	FALSE
ACH-001606	0.990312	-0.285575	FALSE
ACH-000040	0.0728129	-1.73543	FALSE
ACH-000216	0.617806	-0.67062	FALSE
ACH-001001	1.16052	-0.917926	FALSE
ACH-001555	0.870323	-0.0952504	FALSE
ACH-000784	1.37498	-0.804595	FALSE
ACH-002298	0.967614	-1.06372	FALSE
ACH-002285	0.505163	-0.534617	FALSE
ACH-000036	0.771477	-0.410641	FALSE
ACH-001639	0.985244	-1.39262	FALSE
ACH-001627	0.704703	-0.885983	FALSE
ACH-000840	0.851061	-0.557332	FALSE
ACH-001550	1.00019	-0.843583	FALSE
ACH-000627	0.650592	-0.501878	FALSE
ACH-000141	0.728724	-0.151788	FALSE
ACH-002070	1.02814	-0.814216	FALSE
ACH-000085	0.816308	-0.467778	FALSE
ACH-001655	0.767444	-1.20632	FALSE
ACH-002181	0.862208	-0.358754	FALSE
ACH-000533	1.01623	-0.203404	FALSE
ACH-000938	0.738189	-1.11873	TRUE
ACH-000544	0.927006	-0.889336	FALSE
ACH-000461	0.822168	-1.12272	FALSE
ACH-000364	0.902563	-0.499425	FALSE
ACH-000124	0.49915	-1.11894	FALSE
ACH-001650	1.18042	-1.0455	FALSE
ACH-000260	0.759821	-0.853318	FALSE
ACH-000871	0.868519	-1.50134	FALSE
ACH-000884	1.10154	-1.14491	FALSE
ACH-000638	0.457989	-0.596987	FALSE
ACH-001347	1.336	-1.39136	FALSE
ACH-001402	0.928867	-0.485196	FALSE
ACH-000702	1.15054	-0.532829	FALSE
ACH-000155	0.883631	-0.746079	FALSE
ACH-001853	0.637588	-0.165087	FALSE
ACH-000252	1.00219	-0.917429	FALSE
ACH-001687	0.882216	-0.785701	FALSE
ACH-000215	0.634013	-1.3064	FALSE
ACH-000402	0.993728	-0.365502	FALSE
ACH-000793	1.14573	-1.23068	FALSE
ACH-000344	0.618129	-0.960096	FALSE
ACH-001982	0.666546	-0.388524	FALSE
ACH-000587	0.673181	-0.980497	FALSE
ACH-000722	1.12442	-0.342355	FALSE
ACH-001625	0.655199	-0.53259	FALSE
ACH-000651	0.912679	-0.826494	FALSE
ACH-001164	1.03141	-1.00904	FALSE
ACH-000095	0.986573	-0.536619	FALSE
ACH-000794	1.00754	-1.22342	FALSE
ACH-000248	0.928842	-0.47925	FALSE
ACH-002799	0.244055	-0.743174	FALSE
ACH-000596	0.816733	-0.837023	FALSE
ACH-000880	1.0194	-0.801003	FALSE
ACH-001532	1.0235	-0.215291	FALSE
ACH-000329	0.63462	-0.489596	FALSE
ACH-000120	1.08006	-0.533819	FALSE
ACH-002305	0.723999	-0.963758	FALSE
ACH-002247	1.01325	-0.692098	FALSE
ACH-000676	0.655607	-1.05417	FALSE
ACH-000190	0.870612	-0.783154	FALSE
ACH-001656	1.34646	-0.364902	FALSE
ACH-000405	0.699717	-0.525852	FALSE
ACH-001630	0.308248	-1.9706	FALSE
ACH-000824	0.720478	-0.751304	FALSE
ACH-001835	0.769016	-0.879692	FALSE
ACH-000936	0.650951	-1.24651	TRUE
ACH-000076	0.977554	-0.467967	FALSE
ACH-000735	1.01227	-1.02682	FALSE
ACH-000654	0.977879	-0.729863	FALSE
ACH-000760	0.951449	-0.337436	FALSE
ACH-000161	0.630018	-0.672955	FALSE
ACH-000959	1.00963	-1.1788	TRUE
ACH-001360	1.05861	-0.719288	FALSE
ACH-000552	0.971049	-0.722226	FALSE
ACH-001804	0.679059	-0.265404	FALSE
ACH-000762	1.0169	-0.905497	FALSE
ACH-001838	0.934911	-0.320537	FALSE
ACH-001735	1.0089	-1.3015	TRUE
ACH-002161	0.558694	-0.909939	FALSE
ACH-000271	0.991536	-0.515438	FALSE
ACH-000475	0.425681	-0.807917	FALSE
ACH-000782	1.00217	-0.551165	TRUE
ACH-000602	0.996931	-0.679583	FALSE
ACH-002043	0.493976	-0.666055	FALSE
ACH-000862	0.945549	-0.526999	FALSE
ACH-000882	1.50967	-0.524898	FALSE
ACH-001232	1.12666	-0.314535	FALSE
ACH-000649	0.867094	-1.62638	FALSE
ACH-000337	0.610169	-0.982363	FALSE
ACH-000833	0.870312	-0.546387	FALSE
ACH-000313	1.00559	-0.823148	FALSE
ACH-001528	0.411592	-1.40893	FALSE
ACH-001408	0.810162	-0.696736	FALSE
ACH-002687	0.603141	-0.291171	FALSE
ACH-001862	1.1403	-0.601447	FALSE
ACH-002659	0.80718	-1.59684	FALSE
ACH-000025	0.994116	-1.40772	FALSE
ACH-000545	0.977347	-1.42356	FALSE
ACH-000866	1.05098	-0.906604	TRUE
ACH-002524	0.272779	-0.937568	FALSE
ACH-000831	0.54093	-1.1381	FALSE
ACH-001610	0.184463	-1.69756	TRUE
ACH-001188	1.02253	-0.326527	FALSE
ACH-001389	0.671133	-0.22835	FALSE
ACH-002040	0.796635	-0.469778	FALSE
ACH-000391	0.953087	-0.99061	FALSE
ACH-000619	0.674987	-1.55852	FALSE
ACH-000595	1.1965	-0.95251	FALSE
ACH-002228	0.77138	-0.731569	FALSE
ACH-000228	0.788845	-0.609902	FALSE
ACH-002016	1.02431	-0.0331812	FALSE
ACH-000747	0.538879	-0.91957	FALSE
ACH-002304	0.833917	-0.310003	FALSE
ACH-000554	0.768651	-0.83246	FALSE
ACH-000264	0.851005	-1.3454	FALSE
ACH-002062	0.90176	-0.745204	FALSE
ACH-001973	0.583085	-1.30523	FALSE
ACH-002294	0.947196	-1.89807	FALSE
ACH-001461	1.19702	-0.748999	FALSE
ACH-001536	0.579306	-0.958817	FALSE
ACH-001525	1.22435	-0.374578	FALSE
ACH-001959	0.712658	-0.41445	FALSE
ACH-000247	0.979834	-1.27221	FALSE
ACH-001409	0.344506	-1.79371	FALSE
ACH-001618	0.950546	-0.730502	FALSE
ACH-002446	1.02145	-1.0663	FALSE
ACH-000911	0.946596	-1.1057	TRUE
ACH-001688	0.832124	-1.42623	FALSE
ACH-000037	0.718657	-0.52642	FALSE
ACH-000624	0.543946	-0.824183	FALSE
ACH-000450	0.7224	-0.603175	FALSE
ACH-000709	0.666296	-0.304049	FALSE
ACH-000406	0.853039	-0.0871218	FALSE
ACH-000956	0.974549	-0.600625	TRUE
ACH-000251	0.92451	-0.936882	FALSE
ACH-000848	0.743199	-0.974653	FALSE
ACH-002080	0.888747	-0.760987	FALSE
ACH-000736	0.94111	-0.756006	FALSE
ACH-000853	0.920553	-0.748942	FALSE
ACH-000945	0.811612	-0.797472	FALSE
ACH-000320	0.648284	-1.6714	FALSE
ACH-000168	0.0615929	-1.5389	FALSE
ACH-000234	0.755825	-0.694473	FALSE
ACH-000606	0.95971	-1.23836	FALSE
ACH-000489	0.791659	-0.876996	FALSE
ACH-001864	0.276269	-1.10434	FALSE
ACH-000128	1.09431	-1.10619	FALSE
ACH-000316	0.6086	-0.639696	FALSE
ACH-000207	0.811878	-0.881521	FALSE
ACH-000878	0.681569	-0.546067	FALSE
ACH-001280	1.18088	-0.664361	FALSE
ACH-000004	0.752414	-0.983226	FALSE
ACH-000500	0.992398	-0.397896	FALSE
ACH-000861	0.901737	-1.0083	FALSE
ACH-000477	0.636303	-0.546177	FALSE
ACH-000491	0.455763	-0.717769	FALSE
ACH-000426	1.01964	-1.24961	FALSE
ACH-000592	0.12791	-1.94907	FALSE
ACH-000791	0.24016	-1.04757	FALSE
ACH-000713	1.09677	-1.42178	FALSE
ACH-000490	1.04537	-0.817867	FALSE
ACH-000042	0.660071	-0.238841	FALSE
ACH-000292	0.982801	-1.52817	FALSE
ACH-000995	0.745128	-1.38442	TRUE
ACH-000435	0.943743	-0.879186	FALSE
ACH-001193	0.919398	-0.643825	FALSE
ACH-001322	0.601019	-0.894097	FALSE
ACH-002460	0.835381	-0.386876	FALSE
ACH-000055	1.02071	-0.496163	FALSE
ACH-001652	1.06974	-0.60881	FALSE
ACH-000548	1.15882	-0.898022	FALSE
ACH-001038	0.888826	-1.14814	FALSE
ACH-002233	1.2395	-1.19799	FALSE
ACH-001651	0.904377	-0.452054	FALSE
ACH-000517	0.383291	-0.325725	FALSE
ACH-001551	1.06075	-0.859269	FALSE
ACH-000804	0.881677	-1.64692	FALSE
ACH-000740	1.02838	-1.03158	FALSE
ACH-001542	0.866417	-1.61125	FALSE
ACH-000269	0.488376	-1.481	FALSE
ACH-002485	0.613659	-1.36591	FALSE
ACH-001517	0.86371	-2.10215	TRUE
ACH-000460	1.2551	-0.470745	FALSE
ACH-000622	0.978151	-0.779428	FALSE
ACH-002212	1.26087	-1.21957	FALSE
ACH-000605	0.697674	-0.478329	FALSE
ACH-001341	1.15899	-0.46111	FALSE
ACH-000632	0.798645	-0.941925	FALSE
ACH-001494	0.819067	-1.10324	FALSE
ACH-000983	0.965321	-0.197798	TRUE
ACH-001338	0.997142	-0.785804	FALSE
ACH-000142	0.778247	-0.791967	FALSE
ACH-002283	1.01757	-0.383483	FALSE
ACH-000468	0.444963	-0.819429	FALSE
ACH-000979	0.8366	-1.13905	TRUE
ACH-001641	0.755013	-1.10943	FALSE
ACH-000401	0.838672	-0.746677	FALSE
ACH-000421	1.02583	-0.381372	FALSE
ACH-000847	1.34209	-0.47048	FALSE
ACH-000425	0.833282	-0.0588186	FALSE
ACH-000331	0.127134	-0.970376	FALSE
ACH-001863	0.76748	-0.697603	FALSE
ACH-000660	1.00915	-0.611346	FALSE
ACH-000118	0.31043	-1.06846	FALSE
ACH-000495	0.862779	-0.562602	FALSE
ACH-001794	0.621495	-0.54613	FALSE
ACH-000963	0.891844	-1.67806	TRUE
ACH-001380	0.7476	-0.618948	FALSE
ACH-000817	0.866128	-0.729337	FALSE
ACH-002239	0.958961	-0.518505	FALSE
ACH-001295	0.983938	-0.969726	FALSE
ACH-000257	1.02677	-0.718523	FALSE
ACH-001707	0.838633	-0.386429	FALSE
ACH-002291	1.08332	-1.60612	FALSE
ACH-000261	0.659386	-0.740931	FALSE
ACH-002462	0.993837	-0.251911	FALSE
ACH-000965	1.03637	-2.57954	TRUE
ACH-002189	0.604523	-0.851049	TRUE
ACH-000067	0.455268	-0.817462	FALSE
ACH-000741	0.950644	-0.672064	FALSE
ACH-000993	1.00131	-1.23007	FALSE
ACH-002800	0.610285	-0.33372	FALSE
ACH-002041	1.04449	-1.06699	FALSE
ACH-000843	0.797645	-1.75433	FALSE
ACH-002061	0.156994	-1.90461	FALSE
ACH-001431	0.989533	-0.97298	FALSE
ACH-001696	1.11852	-0.374996	FALSE
ACH-000648	0.573803	-0.564464	FALSE
ACH-001196	0.694992	-0.559219	FALSE
ACH-000711	0.850138	-0.7652	FALSE
ACH-000546	1.23628	-0.749322	FALSE
ACH-000307	0.697968	-1.1543	FALSE
ACH-001522	0.44724	-0.543721	FALSE
ACH-000821	1.22207	0.061488	FALSE
ACH-000211	0.136745	-1.45099	FALSE
ACH-000896	0.899604	-0.772472	FALSE
ACH-001558	0.3354	-1.17847	FALSE
ACH-001399	1.31336	-0.901169	FALSE
ACH-000769	1.17602	-0.816705	FALSE
ACH-001538	0.801126	-0.769642	FALSE
ACH-000838	0.869486	-0.0659655	FALSE
ACH-001842	0.813074	-0.842516	FALSE
ACH-002459	0.814998	-0.887612	FALSE
ACH-001081	0.730469	-0.846475	FALSE
ACH-001029	0.93885	-0.633555	FALSE
ACH-001039	0.965089	-0.797574	FALSE
ACH-000872	0.74569	-1.07361	FALSE
ACH-000937	0.758615	-1.47628	FALSE
ACH-000975	0.987625	-0.547084	FALSE
ACH-000969	1.04866	-2.02025	TRUE
ACH-001520	1.02293	-0.601944	FALSE
ACH-001849	1.24689	-0.17537	FALSE
ACH-000286	1.09681	-0.416414	FALSE
ACH-000550	0.918676	-0.577309	FALSE
ACH-000978	1.00342	-0.725903	TRUE
ACH-001433	1.04962	-0.0700523	FALSE
ACH-000488	1.15783	-1.29852	FALSE
ACH-000663	0.909614	-0.578955	FALSE
ACH-000396	1.06496	-1.09359	FALSE
ACH-000315	0.996388	-0.510487	FALSE
ACH-002106	0.90239	-1.14131	FALSE
ACH-002847	0.425259	-2.20023	FALSE
ACH-001419	0.535636	-0.605806	FALSE
ACH-002672	1.04631	-1.03497	FALSE
ACH-002834	0.740327	-0.845817	FALSE
ACH-002463	0.995788	-0.25638	FALSE
ACH-000792	0.863278	-1.47006	FALSE
ACH-001336	1.1095	-1.20206	FALSE
ACH-000035	1.0364	-1.05234	FALSE
ACH-000444	0.308679	-1.39565	FALSE
ACH-000758	0.577211	-1.07007	FALSE
ACH-001197	0.583282	-0.810753	FALSE
ACH-000734	0.662476	-0.616798	FALSE
ACH-000094	0.890504	-0.678086	FALSE
ACH-000200	0.937291	-0.34334	FALSE
ACH-000974	1.02815	-1.46822	TRUE
ACH-000458	1.28726	-0.784625	FALSE
ACH-000770	0.976511	-0.895497	TRUE
ACH-000302	0.980715	-0.171764	FALSE
ACH-000717	0.940923	-0.88794	FALSE
ACH-001975	0.786139	-0.650626	FALSE
ACH-002471	1.02654	-1.32379	FALSE
ACH-000183	0.978361	-0.23166	FALSE
ACH-000415	0.730551	-1.67627	FALSE
ACH-000478	0.397694	-0.630656	FALSE
ACH-000685	0.984765	-0.745979	FALSE
ACH-002024	1.02392	-1.06273	FALSE
ACH-000436	1.05307	-0.273754	FALSE
ACH-001454	0.629042	-1.16256	FALSE
ACH-000281	0.599163	-0.755673	FALSE
ACH-001515	0.81046	-0.844615	FALSE
ACH-000485	1.05856	-0.0999571	FALSE
ACH-000371	0.998593	-0.297973	FALSE
ACH-000221	0.812728	-1.14076	FALSE
ACH-000103	0.874159	-0.77276	FALSE
ACH-001795	1.06014	-1.07414	FALSE
ACH-000988	1.05353	-2.01423	TRUE
ACH-000374	0.43644	-1.06463	FALSE
ACH-000291	0.67386	-0.621887	FALSE
ACH-001526	1.20862	-0.84229	FALSE
ACH-002234	0.635773	-1.06063	FALSE
ACH-002116	0.651403	-0.468472	FALSE
ACH-000075	0.372748	-1.64632	FALSE
ACH-000295	0.244359	-0.390247	FALSE
ACH-000504	1.1974	-0.151874	FALSE
ACH-002202	1.05223	-0.590822	FALSE
ACH-002048	0.871728	-0.767341	FALSE
ACH-001844	0.965673	-0.724892	FALSE
ACH-001390	0.512013	-1.56492	FALSE
ACH-001392	0.744177	-0.9573	FALSE
ACH-002059	0.169351	-1.27454	TRUE
ACH-002186	0.757542	-0.780068	FALSE
ACH-002083	0.788146	-0.612684	FALSE
ACH-000332	0.302008	-0.596508	FALSE
ACH-000127	0.869693	-0.742357	FALSE
ACH-000459	0.607151	0.0290303	FALSE
ACH-002654	1.18049	-0.500113	FALSE
ACH-000829	1.02478	-0.530084	FALSE
ACH-000633	0.914795	-0.086048	FALSE
ACH-000507	0.830405	-0.810638	FALSE
ACH-001481	0.732022	-1.43342	FALSE
ACH-000551	0.146287	-2.09923	FALSE
ACH-000811	0.635292	-0.668312	TRUE
ACH-001422	1.03381	-0.096702	FALSE
ACH-001229	1.00753	-0.939896	FALSE
ACH-001609	0.583335	-0.888227	FALSE
ACH-001495	0.920408	-0.342076	FALSE
ACH-002051	1.43393	-0.363525	FALSE
ACH-001194	0.61968	-0.546344	FALSE
ACH-000343	0.970788	-0.684506	FALSE
ACH-000350	0.746786	-0.510852	FALSE
ACH-001460	0.826738	-0.929192	FALSE
ACH-000317	0.599449	-1.06875	FALSE
ACH-000324	0.737956	-0.577952	FALSE
ACH-001413	0.209666	-1.23243	FALSE
ACH-000656	0.946972	-0.706178	FALSE
ACH-000114	0.585886	-3.44057	FALSE
ACH-000448	0.436641	-0.429673	FALSE
ACH-002511	0.754327	-0.688863	FALSE
ACH-000665	0.8727	-1.7008	FALSE
ACH-000471	0.939182	-0.287611	FALSE
ACH-000381	0.64983	-1.0553	FALSE
ACH-001303	1.00406	-0.434031	FALSE
ACH-000697	0.970906	-0.941535	FALSE
ACH-000189	0.672735	-1.21584	FALSE
ACH-000266	0.425651	-0.234585	FALSE
ACH-000454	0.321787	-0.832732	FALSE
ACH-000647	0.849873	-0.811714	FALSE
ACH-000387	0.916127	-0.664705	FALSE
ACH-000319	1.03727	-1.07266	FALSE
ACH-001549	1.18886	-0.976579	FALSE
ACH-000996	0.999688	-0.269544	FALSE
ACH-002263	0.713109	-1.13122	FALSE
ACH-001053	0.767331	-1.80047	FALSE
ACH-000403	0.785135	-0.358331	FALSE
ACH-001715	0.944657	-0.76095	FALSE
ACH-000855	0.738955	-1.41114	FALSE
ACH-000907	0.713769	-0.135509	TRUE
ACH-001675	1.13509	-0.984059	FALSE
ACH-000280	0.59921	-0.770359	FALSE
ACH-000698	0.870274	-2.18282	FALSE
ACH-000583	0.918135	-0.498697	FALSE
ACH-000223	1.05071	-0.680271	FALSE
ACH-001745	0.872008	-0.729178	FALSE
ACH-001367	0.4795	-1.24149	FALSE
ACH-000233	0.964101	-1.09205	FALSE
ACH-000521	0.673815	-0.735053	FALSE
ACH-000376	0.960274	-0.774892	FALSE
ACH-000024	0.992153	-1.19669	FALSE
ACH-000226	0.596513	-0.858906	FALSE
ACH-000766	0.457228	-0.0807598	FALSE
ACH-002003	1.24817	-0.902331	FALSE
ACH-000645	0.811047	-1.21958	FALSE
ACH-000393	0.80158	-0.753391	FALSE
ACH-002533	0.723759	-0.53384	FALSE
ACH-000820	1.04089	-1.01552	FALSE
ACH-000845	1.03687	-0.691212	FALSE
ACH-001997	0.699014	-0.631319	FALSE
ACH-000661	0.870728	-0.310599	FALSE
ACH-000188	0.703615	-1.16019	FALSE
ACH-000304	0.509336	-0.435042	FALSE
ACH-001368	0.607858	-0.576802	FALSE
ACH-001274	0.57052	-0.792452	FALSE
ACH-001843	1.01498	-0.803689	FALSE
ACH-000525	0.645661	-0.995653	FALSE
ACH-000481	0.867079	-0.515251	FALSE
ACH-001850	0.639813	-1.30405	FALSE
ACH-002077	1.04319	-0.642689	FALSE
ACH-001374	1.01044	-0.803709	FALSE
ACH-001991	0.989659	-0.910985	FALSE
ACH-000354	6.94259e-05	-3.25144	FALSE
ACH-001574	0.884998	-0.303519	FALSE
ACH-001557	0.253443	-1.06223	FALSE
ACH-000549	0.614271	-1.32833	FALSE
ACH-002198	0.850025	-0.534174	FALSE
ACH-001184	0.957678	-0.99223	FALSE
ACH-000823	1.65912	-1.12238	FALSE
ACH-002680	0.460997	-0.273348	FALSE
ACH-000191	0.930907	-0.510957	FALSE
ACH-000899	0.520066	-0.520588	FALSE
ACH-000322	0.799993	-0.367408	FALSE
ACH-000836	0.733811	-0.409517	FALSE
ACH-001415	1.05811	-0.468504	FALSE
ACH-000012	1.03953	-1.38356	FALSE
ACH-000145	0.773392	-0.437599	FALSE
ACH-000805	0.595916	-0.474745	FALSE
ACH-001626	0.949422	-0.839618	FALSE
ACH-001414	0.717181	-0.73658	FALSE
ACH-000093	0.814651	-0.114267	FALSE
ACH-000634	0.871523	-0.590479	FALSE
ACH-000941	1.07877	-2.06962	TRUE
ACH-002250	0.71616	-0.866377	FALSE
ACH-000311	0.88978	-0.27947	FALSE
ACH-000944	0.99743	-0.685306	FALSE
ACH-000771	0.996103	-0.825887	FALSE
ACH-001857	0.809688	-0.298812	FALSE
ACH-002030	0.880795	-0.91509	FALSE
ACH-002039	0.845063	-1.24552	FALSE
ACH-002257	0.48605	-0.405332	FALSE
ACH-000192	0.982447	-0.136081	FALSE
ACH-000164	0.492504	-0.554475	FALSE
ACH-000378	0.934314	-0.496581	FALSE
ACH-000810	0.65955	-0.529289	FALSE
ACH-000976	1.15057	-0.457322	FALSE
ACH-000579	0.73661	-0.937587	FALSE
ACH-001961	0.609145	-0.783805	FALSE
ACH-001750	0.923481	-0.467364	FALSE
ACH-000355	0.876457	-1.87245	FALSE
ACH-000518	0.991925	-1.30587	FALSE
ACH-000255	0.726677	-1.05906	FALSE
ACH-002526	1.05226	-0.138951	FALSE
ACH-000980	0.971682	-1.41068	FALSE
ACH-000160	0.988701	-0.466306	FALSE
ACH-000677	0.886899	-0.491163	FALSE
ACH-000510	0.935448	-0.706221	FALSE
ACH-002693	1.29686	-0.860035	FALSE
ACH-002512	0.49321	-0.123687	FALSE
ACH-000323	0.585013	-1.05227	FALSE
ACH-001577	0.935558	-0.329486	FALSE
ACH-001345	1.0037	-2.58751	TRUE
ACH-000764	0.590718	-1.21355	FALSE
ACH-000542	0.698036	-1.37317	FALSE
ACH-001377	0.600775	-1.28723	TRUE
ACH-000352	0.971094	-0.652925	FALSE
ACH-001388	0.461721	-0.467801	FALSE
ACH-001335	1.0075	-0.478838	FALSE
ACH-001603	0.993734	-0.537593	FALSE
ACH-000876	0.929241	-0.26482	FALSE
ACH-000527	1.04287	-0.518888	FALSE
ACH-000863	0.361312	-0.613347	FALSE
ACH-000019	0.859066	-0.830228	FALSE
ACH-002143	0.911729	-0.392443	FALSE
ACH-001307	0.822245	-0.334896	FALSE
ACH-001841	0.825767	-0.6133	FALSE
ACH-002042	0.955577	-0.624546	FALSE
ACH-001300	0.937817	-0.591182	FALSE
ACH-001702	0.72106	-0.693407	FALSE
ACH-000243	0.138968	-1.29311	FALSE
ACH-001450	1.04895	-1.5567	FALSE
ACH-000359	1.45764	-0.178143	FALSE
ACH-000894	0.893666	-2.03879	FALSE
ACH-000547	0.797124	-1.09975	FALSE
ACH-000279	0.74567	-1.21566	FALSE
ACH-001379	0.851318	-0.694479	FALSE
ACH-000720	0.989982	-1.03188	FALSE
ACH-000961	1.04445	-1.27281	TRUE
ACH-000466	0.666141	-0.770912	FALSE
ACH-000209	0.764334	-0.825897	FALSE
ACH-002001	1.23553	-0.778416	FALSE
ACH-001211	1.00076	-0.528126	FALSE
ACH-000584	0.365629	-0.734608	FALSE
ACH-000916	0.669055	-0.388233	FALSE
ACH-000585	1.0571	-0.616458	FALSE
ACH-000455	0.519576	-1.19901	FALSE
ACH-001529	0.994202	-0.793304	FALSE
ACH-000341	1.02104	-0.848353	FALSE
ACH-000138	0.672031	-0.622743	FALSE
ACH-000915	0.746218	-0.324847	FALSE
ACH-000932	1.00121	-1.43614	TRUE
ACH-001020	1.01561	-1.00615	FALSE
ACH-000958	1.02733	-1.21469	TRUE
ACH-002251	0.585696	-1.5281	FALSE
ACH-000030	0.770995	-1.1069	FALSE
ACH-000768	0.245929	-2.27367	FALSE
ACH-001340	0.635898	-0.524742	FALSE
ACH-000738	0.130141	-2.21861	FALSE
ACH-001310	1.01114	-0.485826	FALSE
ACH-001566	0.701918	-0.263416	FALSE
ACH-001645	0.977993	-0.149489	FALSE
ACH-000827	0.954984	-0.37105	FALSE
ACH-000377	0.749789	-0.477102	FALSE
ACH-001048	1.05769	-0.967843	FALSE
ACH-000163	0.682504	-1.2239	FALSE
ACH-001698	0.747904	-0.647893	FALSE
ACH-002210	0.978337	-0.7318	FALSE
ACH-000788	0.968751	-0.933175	FALSE
ACH-000724	0.987829	-0.582977	FALSE
ACH-000469	0.533712	-0.471523	FALSE
ACH-000704	0.917338	-0.316565	FALSE
ACH-000565	0.978016	-0.479016	FALSE
ACH-002069	1.48837	-1.26148	FALSE
ACH-001511	0.645216	-1.0751	FALSE
ACH-002046	1.12357	-0.50852	FALSE
ACH-000887	0.294865	-0.866638	FALSE
ACH-002027	1.04275	-0.765952	TRUE
ACH-000204	0.891726	-0.428745	FALSE
ACH-000607	1.04551	-0.820972	FALSE
ACH-000966	1.06474	-1.85109	TRUE
ACH-000365	0.970841	-1.03346	FALSE
ACH-000614	0.755449	-0.0822425	FALSE
ACH-000888	0.993437	-0.514961	FALSE
ACH-000219	1.35468	-1.10447	FALSE
ACH-001510	0.991944	-0.542761	FALSE
ACH-000935	0.963828	-0.500431	FALSE
ACH-000971	0.988231	-1.80716	TRUE
ACH-000227	1.00451	-0.391003	FALSE
ACH-000018	0.79633	-1.44082	FALSE
ACH-001344	0.920932	-0.98362	FALSE
ACH-000879	1.03966	-0.520795	TRUE
ACH-000422	0.758641	-0.863463	FALSE
ACH-002150	0.625412	-0.689249	FALSE
ACH-000414	0.780144	-0.944966	FALSE
ACH-001398	0.957664	-0.610238	FALSE
ACH-000263	0.583502	-0.452686	FALSE
ACH-000427	1.04216	-0.323027	FALSE
ACH-000115	1.15516	-0.243694	FALSE
ACH-000005	0.94009	-1.00946	FALSE
ACH-000984	1.08253	-1.32344	TRUE
ACH-000991	0.996868	-0.631079	FALSE
ACH-001375	0.529258	-0.494438	FALSE
ACH-001050	1.09306	-0.729371	FALSE
ACH-000278	0.694235	-1.1877	FALSE
ACH-000348	0.949614	-0.460465	FALSE
ACH-000985	1.07023	-2.35688	TRUE
ACH-000886	0.923824	-1.20989	FALSE
ACH-002029	1.07164	-1.3456	FALSE
ACH-000310	0.942836	-0.24477	FALSE
ACH-000022	0.392931	-0.59989	FALSE
ACH-000212	0.828387	-0.654336	FALSE
ACH-000591	0.828344	-0.417459	FALSE
ACH-001031	1.02734	-0.525778	FALSE
ACH-001990	1.1938	-0.614562	FALSE
ACH-000274	0.585018	-0.737627	FALSE
ACH-001664	0.994339	-1.43725	TRUE
ACH-001041	0.752722	-0.572709	FALSE
ACH-001852	0.698699	-0.77178	FALSE
ACH-000718	0.752769	-0.552718	FALSE
ACH-002215	1.04999	-0.408278	FALSE
ACH-000473	0.76015	-0.377772	FALSE
ACH-000683	0.73491	-0.538122	FALSE
ACH-001498	1.00776	-0.926427	TRUE
ACH-001332	0.0278268	-2.08633	FALSE
ACH-002664	0.522332	-0.98091	FALSE
ACH-001451	1.01004	-0.681325	FALSE
ACH-001513	0.828972	-0.537169	FALSE
ACH-000756	0.968259	-0.510157	FALSE
ACH-002002	1.25369	-1.07783	FALSE
ACH-000181	0.737223	-1.26792	FALSE
ACH-000318	0.278495	-0.786588	FALSE
ACH-001096	1.30463	-1.02521	FALSE
ACH-000111	1.26731	-1.40261	FALSE
ACH-002926	0.749825	-0.538451	FALSE
ACH-000946	0.996907	-0.971802	TRUE
ACH-000680	0.803569	-0.312235	FALSE
ACH-000512	0.995567	-0.844791	FALSE
ACH-000832	1.09913	-1.20666	FALSE
ACH-000041	0.515856	-1.2174	FALSE
ACH-000839	0.949004	-0.995119	FALSE
ACH-000143	1.00921	-1.01242	FALSE
ACH-000864	0.988575	-1.87387	TRUE
ACH-000865	1.39219	-0.956733	FALSE
ACH-002105	0.909943	-0.611457	FALSE
ACH-001028	0.951077	-0.63715	FALSE
ACH-001567	0.856841	-2.16359	FALSE
ACH-001699	0.815583	-1.11704	FALSE
ACH-000090	0.799524	-0.79568	FALSE
ACH-000029	1.01361	-1.103	FALSE
ACH-000514	1.2628	-0.719453	FALSE
ACH-000774	0.82928	-0.700155	FALSE
ACH-000198	0.845511	-0.607773	FALSE
ACH-002021	1.17027	-0.892279	FALSE
ACH-001421	0.952289	-1.27261	FALSE
ACH-001128	1.01886	-0.3629	FALSE
ACH-002922	0.659758	-0.959745	FALSE
ACH-001568	0.780022	-0.293927	FALSE
ACH-001544	0.712743	-0.571465	FALSE
ACH-000137	0.973773	-0.779923	FALSE
ACH-000060	1.10213	-0.142577	FALSE
ACH-000424	0.611257	-0.98712	FALSE
ACH-001318	0.525293	-0.966289	FALSE
ACH-001786	0.918482	-1.70837	TRUE
ACH-000368	0.598589	-0.486	FALSE
ACH-000922	0.982611	-0.533728	FALSE
ACH-001521	0.96931	-0.293221	FALSE
ACH-002925	0.876433	-0.145152	FALSE
ACH-001497	0.781394	-0.537472	FALSE
ACH-001353	0.859215	-1.19171	FALSE
ACH-001382	1.09101	-0.83692	FALSE
ACH-000259	0.962027	-0.884313	FALSE
ACH-000556	0.794476	-0.836778	FALSE
ACH-001239	0.616388	-0.535052	FALSE
ACH-002026	1.00899	-1.14856	TRUE
ACH-000133	0.738004	-0.59309	FALSE
ACH-000258	1.04765	-0.249573	FALSE
ACH-001819	0.531466	-0.334462	FALSE
ACH-002461	0.763008	-0.594054	FALSE
ACH-000398	0.971459	-1.19252	FALSE
ACH-001500	0.93058	-1.1502	FALSE
ACH-000153	0.390974	-0.872836	FALSE
ACH-000021	0.827257	-0.645111	FALSE
ACH-000390	0.593693	-2.01225	FALSE
ACH-000947	1.02793	-1.52884	TRUE
ACH-000187	0.729597	-0.401159	FALSE
ACH-000746	0.802186	-0.276397	FALSE
ACH-000101	0.90175	-1.00643	FALSE
ACH-002066	0.82941	-0.462926	FALSE
ACH-000238	0.797814	-1.02066	FALSE
ACH-000957	1.05421	-2.34821	TRUE
ACH-000765	0.514677	-0.886164	FALSE
ACH-000503	0.754136	-0.647625	FALSE
ACH-000445	1.0321	-0.608319	FALSE
ACH-000763	0.627415	-0.930553	FALSE
ACH-002109	0.488409	-0.606883	FALSE
ACH-001416	0.7196	-0.517526	FALSE
ACH-000671	0.879116	-1.27127	FALSE
ACH-001623	0.548899	-1.37155	FALSE
ACH-000688	0.957487	-0.688803	FALSE
ACH-001137	0.614886	-1.38514	FALSE
ACH-000773	1.04777	-0.516667	FALSE
ACH-000924	0.902759	-0.13085	FALSE
ACH-000962	1.00469	-1.34911	TRUE
ACH-000195	0.0637568	-1.48915	FALSE
ACH-002458	0.78855	-0.433062	FALSE
ACH-000673	0.144346	-1.1252	FALSE
ACH-001999	1.20697	-1.28295	FALSE
ACH-001563	1.12924	-0.674259	FALSE
ACH-000541	0.972501	-0.0776454	FALSE
ACH-000404	0.624314	-0.73337	FALSE
ACH-000070	0.996488	-0.77195	FALSE
ACH-000052	0.648746	-1.30536	FALSE
ACH-000249	1.01477	-0.72409	FALSE
ACH-000573	0.683901	-1.35968	FALSE
ACH-001016	0.766713	-1.01904	FALSE
ACH-000206	0.983816	-1.45709	FALSE
ACH-000370	1.14205	-0.106178	FALSE
ACH-000108	0.778136	-1.43639	FALSE
ACH-000860	0.694369	-0.766874	FALSE
ACH-002114	1.2415	-0.664454	FALSE
ACH-001668	0.937744	-0.893007	FALSE
ACH-000846	0.851378	-1.08867	FALSE
ACH-001036	0.760208	-0.851892	FALSE
ACH-000580	0.66753	-0.368463	FALSE
ACH-000366	0.407637	-1.15215	FALSE
ACH-001442	0.575449	-0.285377	FALSE
ACH-001233	0.642019	-3.15293	FALSE
ACH-001622	0.777635	-0.755245	FALSE
ACH-000097	1.02788	-0.584817	FALSE
ACH-000237	0.735249	-0.955435	FALSE
ACH-000721	0.25637	-0.55765	FALSE
ACH-000023	0.7962	-0.535737	FALSE
ACH-002110	1.15086	-1.05934	FALSE
ACH-000148	0.846005	-0.714126	FALSE
ACH-000437	0.251713	-0.456882	FALSE
ACH-000383	1.05348	-0.957201	FALSE
ACH-000557	0.957102	-0.329988	FALSE
ACH-000098	0.821502	-0.465361	FALSE
ACH-001098	1.07795	-1.59967	FALSE
ACH-000276	0.319483	-0.782774	FALSE
ACH-000929	0.859093	-0.911011	FALSE
ACH-002214	0.9452	-0.0275578	FALSE
ACH-001386	0.649222	-0.5583	FALSE
ACH-001670	0.83322	-0.87377	FALSE
ACH-001692	0.693444	-1.27627	FALSE
ACH-001354	0.962933	-1.49259	FALSE
ACH-000336	0.961437	-1.1686	FALSE
ACH-001649	0.604986	-0.897858	FALSE
ACH-001560	0.201309	-1.23936	FALSE
ACH-002140	0.766781	-1.12562	FALSE
ACH-001634	1.01167	-0.815896	FALSE
ACH-000799	0.74494	-0.400867	FALSE
ACH-000456	0.761524	-0.884603	FALSE
ACH-000581	0.452005	-2.3109	FALSE
ACH-000113	0.969852	-0.794803	FALSE
ACH-001711	0.885322	-1.0174	FALSE
ACH-002265	1.09749	-0.230178	FALSE
ACH-000968	0.88296	-0.177259	FALSE
ACH-001163	0.99174	-0.468479	FALSE
ACH-000397	0.688462	-0.0417667	FALSE
ACH-000841	0.486283	-0.642492	FALSE
ACH-001802	0.996938	-0.373903	FALSE
ACH-000303	0.623801	-1.01833	FALSE
ACH-002160	1.02075	-0.536226	FALSE
ACH-000147	0.86518	-0.462231	FALSE
ACH-000807	0.028232	-1.27867	FALSE
ACH-000152	1.03995	-0.504818	FALSE
ACH-000787	1.22567	-1.07981	FALSE
ACH-001523	0.679354	-1.08231	FALSE
ACH-002282	0.727017	-0.662547	FALSE
ACH-001619	0.980438	-0.313412	FALSE
ACH-001277	1.23055	-1.20797	FALSE
ACH-000849	0.83641	-0.292098	FALSE
ACH-000921	1.00503	-1.0945	FALSE
ACH-000146	0.950152	-0.388298	FALSE
ACH-001366	0.988649	-0.387462	FALSE
ACH-001654	0.548456	-2.92056	FALSE
ACH-000906	1.05069	-1.23127	FALSE
ACH-001400	0.652248	-0.795466	FALSE
ACH-000662	0.878066	-0.921019	FALSE
ACH-000567	0.981199	-0.789674	FALSE
ACH-000655	0.468957	-0.540095	FALSE
ACH-001685	0.959485	-1.57459	FALSE
ACH-000695	1.0501	-0.827703	FALSE
ACH-000601	0.464745	-3.26635	FALSE
ACH-000232	1.05413	-0.643548	FALSE
ACH-001054	0.722596	-0.467348	FALSE
ACH-002465	1.00013	-0.407897	FALSE
ACH-000015	0.694378	-1.49142	FALSE
ACH-000977	1.01661	-0.631796	TRUE
ACH-000898	0.951645	0.0173283	FALSE
ACH-001134	0.574848	-1.15979	FALSE
ACH-001799	0.924951	-0.167521	FALSE
ACH-000664	0.716413	-0.44363	FALSE
ACH-000028	0.845224	-0.604027	FALSE
ACH-002183	0.976149	-0.268749	FALSE
ACH-002278	0.931741	-0.337781	FALSE
ACH-002647	0.679888	-0.925087	FALSE
ACH-000910	0.750861	-0.571807	FALSE
ACH-001690	1.06226	-1.44514	FALSE
ACH-000408	0.904157	-0.69352	FALSE
ACH-000009	0.568215	-0.478271	FALSE
ACH-001673	0.690031	-1.15651	FALSE
ACH-000646	0.859035	-0.62325	FALSE
ACH-000346	0.989398	-0.738318	FALSE
ACH-001524	0.744463	-0.983045	FALSE
ACH-000086	0.834481	-0.967966	FALSE
ACH-001129	1.00846	-0.493011	FALSE
ACH-000385	0.941764	-0.324583	FALSE
ACH-001530	1.19284	-0.554489	FALSE
ACH-001459	1.09386	-1.1098	FALSE
ACH-001992	0.234721	-0.810404	FALSE
ACH-000912	0.82682	-0.874363	FALSE
ACH-002296	0.76478	-0.957967	FALSE
ACH-002035	1.15873	-0.84947	FALSE
ACH-001820	1.53101	-0.673149	FALSE
ACH-001624	0.520612	-0.160704	FALSE
ACH-000783	1.10483	-0.278526	FALSE
ACH-000630	0.848504	-1.03077	FALSE
ACH-001669	0.805444	-1.07068	TRUE
ACH-001719	0.732872	-0.421568	TRUE
ACH-000970	0.995617	-2.0474	TRUE
ACH-000604	0.153054	-1.66123	FALSE
ACH-000588	0.912062	-0.851552	FALSE
ACH-002020	0.649846	-1.04242	FALSE
ACH-000609	0.812197	-0.621819	FALSE
ACH-001411	0.949407	-0.714356	FALSE
ACH-000950	0.969272	-1.39768	TRUE
ACH-000174	1.07519	-0.947889	FALSE
ACH-000869	0.822743	-0.528028	FALSE
ACH-001192	0.337567	-1.51773	FALSE
ACH-001145	1.01618	-1.34499	TRUE
ACH-000431	1.02356	-0.922498	FALSE
ACH-000881	0.54353	-0.768451	FALSE
ACH-000244	0.425876	-1.74742	FALSE
ACH-000960	0.647629	-1.48172	TRUE
ACH-002179	0.681662	-0.910038	TRUE
ACH-000681	1.31233	-0.967748	FALSE
ACH-000856	1.02347	-1.02588	TRUE
ACH-001283	0.938975	-0.276548	FALSE
ACH-002669	0.7774	-0.827631	FALSE
ACH-000144	0.574188	-0.513929	FALSE
ACH-001856	0.496367	-0.789383	FALSE
ACH-000682	0.701344	-1.03393	FALSE
ACH-000326	0.321601	-0.861864	FALSE
ACH-002045	0.837377	-0.729864	FALSE
ACH-000809	0.839618	-0.895495	FALSE
ACH-000700	0.474372	-0.826493	FALSE
ACH-000757	0.741952	-0.973827	FALSE
ACH-001183	0.788583	-0.491521	FALSE
ACH-000767	1.22813	-0.336607	FALSE
ACH-002019	1.03182	-0.596496	FALSE
ACH-000917	0.554544	-0.919023	FALSE
ACH-000265	0.757161	-0.748244	FALSE
ACH-001791	0.922563	0.171889	FALSE
ACH-001190	0.941072	-0.353762	TRUE
ACH-000487	0.210187	-0.254184	FALSE
ACH-000739	0.951007	-0.64916	FALSE
ACH-001270	1.0543	-0.630513	FALSE
ACH-002015	1.15478	-0.50981	FALSE
ACH-000571	0.889746	-0.588181	FALSE
ACH-001570	0.642315	-0.928486	FALSE
ACH-001793	0.943459	-0.553987	FALSE
ACH-000559	1.27787	-0.358194	FALSE
ACH-000653	0.821297	-0.380632	FALSE
ACH-001539	1.02633	-0.00953642	FALSE
ACH-000926	0.777697	-0.767844	FALSE
ACH-000928	1.05764	-0.395764	TRUE
ACH-000699	0.778887	-0.831336	FALSE
ACH-000618	0.879374	-1.70785	FALSE
ACH-001834	0.956274	-0.59646	FALSE
ACH-001346	0.666245	-1.02054	FALSE
ACH-001518	0.715015	-0.4524	TRUE
ACH-000493	0.96802	-0.25051	FALSE
ACH-001605	1.32276	-0.461645	FALSE
ACH-000132	6.0793e-05	-2.39547	FALSE
ACH-001848	0.548941	-0.228816	FALSE
ACH-000417	1.15779	-0.995201	FALSE
ACH-000714	1.01669	-0.31165	FALSE
ACH-001328	1.05649	-0.910703	FALSE
ACH-001509	0.864306	-0.729117	FALSE
ACH-000246	0.883706	-0.547361	FALSE
ACH-000790	0.678148	-1.16185	FALSE
ACH-002280	0.724037	-1.02091	FALSE
ACH-001607	1.22813	-1.18905	FALSE
ACH-001608	0.636694	-0.479655	FALSE
ACH-001814	1.16104	-0.775978	FALSE
ACH-001674	0.979773	-0.833301	FALSE
ACH-001430	0.893114	-0.531302	FALSE
ACH-002531	0.669835	-0.628607	FALSE
ACH-001394	0.931482	-0.503854	FALSE
ACH-000781	0.550152	-1.32284	FALSE
ACH-000501	0.774577	-0.891066	FALSE
ACH-002523	0.738955	-0.798971	FALSE
ACH-000919	1.03587	-1.63951	TRUE
ACH-000222	0.51258	-1.05473	FALSE
ACH-002284	0.991562	-0.692781	FALSE
ACH-000616	0.89678	-0.676975	FALSE
ACH-000562	1.1349	-0.25989	FALSE
ACH-000078	0.942988	-0.836332	FALSE
ACH-002243	0.830272	-1.13685	FALSE
ACH-001839	0.642365	0.0746733	FALSE
ACH-000151	0.743805	-1.11751	FALSE
ACH-002005	0.808336	-0.751082	FALSE
ACH-001334	1.0067	-0.715527	FALSE
ACH-000953	0.960645	-0.484191	TRUE
ACH-000994	1.0105	-2.2872	TRUE
ACH-000835	0.765158	-1.3016	FALSE
ACH-001301	0.99024	-0.530243	FALSE
ACH-001960	1.39144	-1.27572	FALSE
ACH-000522	0.987181	-0.905784	FALSE
ACH-001701	0.280094	-1.27647	FALSE
ACH-001737	0.930216	-0.948558	TRUE
ACH-001407	0.748932	-0.717007	FALSE
ACH-000778	1.18057	-1.54451	FALSE
ACH-000920	0.972444	-1.05364	TRUE
ACH-000217	0.989633	-0.575262	FALSE
ACH-000943	1.01316	-1.76623	TRUE
ACH-002018	0.686728	-0.308913	FALSE
ACH-001628	0.985537	-1.39223	FALSE
ACH-001275	1.01786	-0.640908	FALSE
ACH-000305	1.35529	-0.875352	FALSE
ACH-000296	0.820532	-0.336437	FALSE
ACH-000290	1.02897	-0.963873	FALSE
ACH-000308	0.818523	-0.360843	FALSE
ACH-000873	0.786062	-1.25752	FALSE
ACH-000047	0.880843	-0.161329	FALSE
ACH-000182	0.629026	-0.688132	FALSE
ACH-000464	0.265458	-0.419011	FALSE
ACH-000178	1.09407	-1.0191	FALSE
ACH-000801	0.826497	-0.122359	FALSE
ACH-002785	1.1793	-0.53303	FALSE
ACH-002025	1.1046	-1.2203	FALSE
ACH-001977	1.04098	-1.08021	FALSE
ACH-000001	1.21632	-0.417967	FALSE
ACH-000666	0.989892	-1.28226	FALSE
ACH-002297	0.894258	-1.25171	FALSE
ACH-001986	0.752756	0.101182	FALSE
ACH-000657	1.03704	-0.522071	FALSE
ACH-002467	0.978507	-0.727506	FALSE
ACH-000410	0.959937	-0.640065	FALSE
ACH-000693	0.905499	-1.11385	FALSE
ACH-000511	0.829693	-0.392776	FALSE
ACH-000389	0.61081	-0.609724	FALSE
ACH-000039	1.00435	-0.628928	FALSE
ACH-002229	0.253908	-0.276114	FALSE
ACH-000800	1.21029	-0.892029	FALSE
ACH-000785	0.317388	-1.00086	FALSE
ACH-000889	0.97873	-0.183067	FALSE
ACH-000395	1.18729	-1.00496	FALSE
ACH-001329	0.58971	-0.654665	FALSE
ACH-000914	1.00551	-0.763328	TRUE
ACH-000452	1.22779	-0.515578	FALSE
ACH-000479	1.01284	-0.234794	FALSE
ACH-001548	0.98772	0.0781105	FALSE
ACH-000639	0.654539	-0.3255	FALSE
ACH-002014	0.594273	0.0428121	FALSE
ACH-001970	0.705788	-0.545885	FALSE
ACH-002478	0.989379	-0.540574	FALSE
ACH-000748	0.612726	-0.914295	FALSE
ACH-000092	0.494242	-0.765332	FALSE
ACH-000312	1.03286	-0.353644	FALSE
ACH-000732	0.59629	-0.598724	FALSE
ACH-001736	1.0057	-0.776283	FALSE
ACH-000235	0.806462	-0.840758	FALSE
ACH-000561	0.726421	-1.62324	FALSE
ACH-000273	1.09856	-0.887421	FALSE
ACH-000520	0.521968	-0.431282	FALSE
ACH-001836	0.849129	-1.24051	FALSE
ACH-000277	0.679653	0.0753972	FALSE
ACH-001228	1.2303	-0.37859	FALSE
ACH-000905	1.21863	-0.892105	FALSE
ACH-000973	0.929351	-0.406756	TRUE
ACH-000577	0.663513	-0.800538	FALSE
ACH-000330	0.33342	-0.598456	FALSE
ACH-000777	0.786994	-0.63929	FALSE
ACH-002067	1.11872	-1.16108	FALSE
ACH-001331	0.583883	-0.409102	FALSE
ACH-001861	0.812271	-0.964538	FALSE
ACH-000472	1.01379	-0.731371	FALSE
ACH-000420	0.0221332	-1.01752	FALSE
ACH-000476	0.881666	-0.424099	FALSE
ACH-001099	1.00662	-0.370499	FALSE
ACH-001385	0.99826	-0.679952	FALSE
ACH-000139	0.978106	-0.647631	FALSE
ACH-001412	0.951563	-0.967131	FALSE
ACH-001063	1.12645	-1.55979	TRUE
ACH-001061	1.01514	-1.12577	TRUE
ACH-001075	0.673587	-0.755729	FALSE
ACH-001396	0.845755	-0.863093	FALSE
ACH-001107	0.5339	-1.00373	FALSE
ACH-001302	1.03402	-0.908005	FALSE
ACH-000652	1.07804	-0.574851	FALSE
ACH-000516	0.370111	-1.0929	FALSE
ACH-000484	0.981783	-0.43383	FALSE
ACH-000623	0.327913	-0.331622	FALSE
ACH-001393	0.826908	-0.173324	FALSE
ACH-001648	0.236467	-1.15355	FALSE
ACH-000900	0.579922	-1.09988	FALSE
ACH-000597	1.03282	-0.288025	FALSE
ACH-001647	0.989279	-0.566642	FALSE
ACH-001065	0.778368	-0.674807	FALSE
ACH-000467	1.44237	-0.674066	FALSE
ACH-001547	1.04325	-1.38987	FALSE
ACH-000934	0.603237	-0.808651	FALSE
ACH-001126	0.656827	-0.992226	FALSE
ACH-000637	0.508674	-0.921382	FALSE
ACH-001543	1.16182	-0.662339	FALSE
ACH-001616	1.34025	-0.729631	FALSE
ACH-001556	0.466511	-1.62941	FALSE
ACH-002508	1.04525	-0.463894	FALSE
ACH-000593	1.28612	-0.634944	FALSE
ACH-000288	1.56996	-0.695824	FALSE
ACH-000361	0.646818	-0.419447	FALSE
ACH-000159	0.653626	-0.732451	FALSE
ACH-000375	1.0227	-0.199371	FALSE
ACH-000913	1.01673	-0.698658	FALSE
ACH-001562	0.973805	-0.516137	FALSE
ACH-002119	0.998601	-0.760672	FALSE
ACH-001677	1.02614	-1.32282	FALSE
ACH-000483	1.14849	-0.329341	FALSE
ACH-000859	0.832566	-0.844375	FALSE
ACH-001993	0.95677	-0.787216	FALSE
ACH-001632	0.304327	-1.99749	FALSE
ACH-000272	0.650117	-0.705574	FALSE
ACH-000524	0.961095	-0.784845	FALSE
ACH-000007	1.27108	-0.99467	FALSE
ACH-000176	0.972618	-1.01107	FALSE
ACH-000294	0.739961	-0.515523	FALSE
ACH-000256	0.874141	-0.782597	FALSE
ACH-000754	0.770383	-0.740746	FALSE
ACH-000537	0.941244	-0.672807	FALSE
ACH-000621	1.26468	-0.52988	FALSE
ACH-001067	1.01441	-0.0651311	FALSE
ACH-001533	0.961964	-1.11968	FALSE
ACH-000620	1.05156	-0.920033	FALSE
ACH-000776	1.12896	-0.688034	FALSE
ACH-001443	0.903373	-0.84363	FALSE
ACH-002650	0.710491	-0.51327	FALSE
ACH-000939	1.05875	-0.261113	TRUE
ACH-000775	0.546827	-0.945185	FALSE
ACH-002535	1.08759	-0.626138	FALSE
ACH-002084	1.11314	-0.883865	FALSE
ACH-000411	0.822388	-0.667435	FALSE
ACH-001496	0.667755	-0.557702	FALSE
ACH-002710	0.793891	-0.766979	FALSE
ACH-000505	1.29378	-0.803014	FALSE
ACH-000054	0.939021	-0.285256	FALSE
ACH-000339	0.874525	-1.27899	FALSE
ACH-000334	1.10332	-0.950794	FALSE
ACH-000013	1.02844	-0.443452	FALSE
ACH-001611	0.719902	-0.54887	FALSE
ACH-001033	0.911865	-0.241745	FALSE
ACH-001279	1.00422	-0.0795422	FALSE
ACH-000253	1.05529	-1.15833	FALSE
ACH-000885	0.993166	-1.68222	TRUE
ACH-000834	0.523652	-0.759246	FALSE
ACH-000901	0.781074	-1.07469	FALSE
ACH-001796	0.674839	-1.17831	FALSE
ACH-001403	0.820742	-0.746211	FALSE
ACH-001418	0.758318	-0.687178	FALSE
ACH-000011	1.06401	-0.751147	FALSE
ACH-000570	0.920518	-1.16914	FALSE
ACH-000202	1.10612	-0.846219	FALSE
ACH-001119	1.03153	-1.35806	FALSE
ACH-000430	0.864945	-0.734991	FALSE
ACH-001559	0.934478	-0.675265	FALSE
ACH-001554	0.959245	-1.19963	FALSE
ACH-000053	1.01874	-1.00379	FALSE
ACH-000694	0.686901	-0.887659	FALSE
ACH-000890	0.181603	-1.06741	FALSE
ACH-002399	0.883159	-1.05854	FALSE
ACH-000250	1.11712	-0.198337	FALSE
ACH-000608	0.877127	-0.906163	FALSE
ACH-002464	0.986114	0.17627	FALSE
ACH-002295	0.8675	-0.285558	FALSE
ACH-000532	0.823433	-0.979157	FALSE
ACH-000416	0.448325	-1.87953	FALSE
ACH-000048	1.1136	-0.583199	FALSE
ACH-002522	0.899425	-0.240558	FALSE
ACH-001653	0.909965	-0.977571	FALSE
ACH-001552	0.841978	-0.863255	FALSE
ACH-000796	0.89759	-0.482783	FALSE

## Sheet: Fig1e
Gene	n	p	q	Effect Size
EXPR_TSPAN6 (7105)	960	0.141448	0.365157	-0.0474927
EXPR_TNMD (64102)	960	0.800992	0.912684	-0.0081458
EXPR_DPM1 (8813)	960	0.834421	0.926229	0.00675528
EXPR_SCYL3 (57147)	960	0.706741	0.863867	0.0121584
EXPR_C1orf112 (55732)	960	0.153332	0.383706	-0.0461196
EXPR_FGR (2268)	960	0.0331612	0.151744	0.0687577
EXPR_CFH (3075)	960	0.487948	0.720481	0.0224115
EXPR_FUCA2 (2519)	960	0.290915	0.549517	0.0341205
EXPR_GCLC (2729)	960	0.000523591	0.0104442	-0.111737
EXPR_NFYA (4800)	960	0.902061	0.958493	0.00397687
EXPR_STPG1 (90529)	960	0.00646514	0.0552098	-0.0878357
EXPR_NIPAL3 (57185)	960	0.941677	0.973769	-0.00236438
EXPR_LAS1L (81887)	960	0.119782	0.331062	0.0502434
EXPR_ENPP4 (22875)	960	0.0647062	0.227854	-0.0596454
EXPR_SEMA3F (6405)	960	0.0306607	0.145094	-0.0697663
EXPR_CFTR (1080)	960	0.134214	0.354412	-0.0483724
EXPR_ANKIB1 (54467)	960	0.401092	0.650964	0.0271307
EXPR_CYP51A1 (1595)	960	0.694768	0.857585	-0.0126804
EXPR_KRIT1 (889)	960	0.773606	0.898026	0.00929614
EXPR_RAD52 (5893)	960	2.6794e-05	0.00112391	-0.135081
EXPR_BAD (572)	960	0.358511	0.613075	-0.0296671
EXPR_LAP3 (51056)	960	0.0777188	0.255048	0.0569634
EXPR_CD99 (4267)	960	0.913417	0.963002	0.00351378
EXPR_HS3ST1 (9957)	960	0.0377521	0.16471	-0.0670641
EXPR_AOC1 (26)	960	0.0593215	0.21609	-0.0608869
EXPR_WNT16 (51384)	960	0.047463	0.1889	-0.0639913
EXPR_HECW1 (23072)	960	0.152729	0.382808	-0.0461873
EXPR_MAD1L1 (8379)	960	0.122049	0.334713	0.0499383
EXPR_LASP1 (3927)	960	0.458088	0.698279	-0.0239757
EXPR_SNX11 (29916)	960	0.415784	0.663186	0.0262936
EXPR_TMEM176A (55365)	960	0.00789357	0.0620512	-0.0856949
EXPR_M6PR (4074)	960	0.82396	0.921317	0.00718898
EXPR_KLHL13 (90293)	960	0.575907	0.781923	-0.0180758
EXPR_CYP26B1 (56603)	960	0.0300147	0.143232	-0.0700383
EXPR_ICA1 (3382)	960	0.510259	0.73716	-0.0212762
EXPR_DBNDD1 (79007)	960	0.960721	0.982294	-0.00159156
EXPR_ALS2 (57679)	960	0.569215	0.77753	-0.0183935
EXPR_CASP10 (843)	960	0.769574	0.896166	-0.00946647
EXPR_CFLAR (8837)	960	0.881472	0.947911	-0.00481853
EXPR_TFPI (7035)	960	0.503611	0.732222	-0.0216117
EXPR_NDUFAF7 (55471)	960	0.303432	0.562009	-0.0332482
EXPR_RBM5 (10181)	960	0.649344	0.829291	-0.0146929
EXPR_MTMR7 (9108)	960	0.24588	0.500037	0.0374879
EXPR_SLC7A2 (6542)	960	0.0921696	0.283678	0.0543835
EXPR_ARF5 (381)	960	0.435923	0.681345	-0.025174
EXPR_SARM1 (23098)	960	0.111424	0.31727	0.051409
EXPR_POLDIP2 (26073)	960	0.168911	0.405102	0.0444368
EXPR_PLXND1 (23129)	960	0.0575202	0.211778	0.061323
EXPR_AK2 (204)	960	0.605763	0.802184	-0.0166786
EXPR_CD38 (952)	960	0.753663	0.88683	0.0101412
EXPR_FKBP4 (2288)	960	0.0965228	0.291816	-0.0536705
EXPR_KDM1A (23028)	960	0.00103926	0.0162214	-0.105692
EXPR_RBM6 (10180)	960	0.86205	0.939274	0.00561553
EXPR_CAMKK1 (84254)	960	9.43838e-05	0.00293954	-0.125684
EXPR_RECQL (5965)	960	0.958855	0.98137	0.00166723
EXPR_VPS50 (55610)	960	0.314468	0.57259	0.0324988
EXPR_HSPB6 (126393)	960	0.365686	0.619126	0.0292272
EXPR_ARHGAP33 (115703)	960	0.440109	0.684658	0.0249451
EXPR_NDUFAB1 (4706)	960	0.564255	0.774074	0.0186302
EXPR_PDK4 (5166)	960	0.123307	0.337041	-0.0497709
EXPR_SLC22A16 (85413)	960	0.00566777	0.0507152	0.0892235
EXPR_ZMYND10 (51364)	960	0.854906	0.936071	-0.00590953
EXPR_ABCB5 (340273)	960	4.99025e-07	4.90129e-05	0.161381
EXPR_ARX (170302)	960	0.522647	0.746058	-0.0206571
EXPR_SLC25A13 (10165)	960	0.0614206	0.220466	0.0603923
EXPR_ST7 (7982)	960	0.000897183	0.0150011	0.107014
EXPR_CDC27 (996)	960	0.687995	0.853449	0.0129772
EXPR_SLC4A1 (6521)	960	0.923704	0.965645	-0.00309496
EXPR_CALCR (799)	960	0.185827	0.427524	0.0427366
EXPR_HCCS (3052)	960	0.972929	0.987451	0.00109667
EXPR_DVL2 (1856)	960	0.000984573	0.0155872	-0.10618
EXPR_PRSS22 (64063)	960	0.00553828	0.049945	-0.0894653
EXPR_UPF1 (5976)	960	0.906049	0.959729	0.00381413
EXPR_SKAP2 (8935)	960	0.736704	0.878534	-0.0108654
EXPR_SLC25A5 (292)	960	0.254621	0.510032	-0.0368029
EXPR_MCUB (55013)	960	0.0137268	0.0888166	-0.0795137
EXPR_HOXA11 (3207)	960	0.00103831	0.0162116	-0.1057
EXPR_POLR2J (5439)	960	0.203973	0.450576	0.0410354
EXPR_DHX33 (56919)	960	0.00357561	0.0374627	-0.0939427
EXPR_MEOX1 (4222)	960	0.409076	0.657745	0.0266736
EXPR_THSD7A (221981)	960	0.724781	0.872644	0.0113777
EXPR_LIG3 (3980)	960	0.833862	0.92595	0.00677843
EXPR_RPAP3 (79657)	960	0.00643569	0.0550597	-0.0878841
EXPR_ACSM3 (6296)	960	0.472912	0.709132	-0.0231924
EXPR_REXO5 (81691)	960	0.825192	0.921716	0.00713783
EXPR_CIAPIN1 (57019)	960	0.0104458	0.0747574	-0.0826129
EXPR_SPPL2B (56928)	960	0.815846	0.917458	-0.00752621
EXPR_FAM214B (80256)	960	6.37023e-06	0.000368749	0.145097
EXPR_COPZ2 (51226)	960	0.0378578	0.165047	0.0670272
EXPR_PRKAR2B (5577)	960	0.00925427	0.0690241	0.0839569
EXPR_MSL3 (10943)	960	0.771624	0.897146	-0.00937983
EXPR_CREBBP (1387)	960	0.483233	0.71726	-0.0226549
EXPR_TSPOAP1 (9256)	960	0.864592	0.940563	-0.00551103
EXPR_MPO (4353)	960	0.139292	0.362087	0.0477512
EXPR_PON1 (5444)	960	0.530847	0.75212	-0.0202514
EXPR_GCFC2 (6936)	960	0.710324	0.864697	-0.0120028
EXPR_WDR54 (84058)	960	0.89684	0.955432	0.00418999
EXPR_CROT (54677)	960	0.0722886	0.243963	0.0580342
EXPR_ABCB4 (5244)	960	0.01597	0.0980632	0.0777531
EXPR_KMT2E (55904)	960	0.649816	0.829603	0.0146717
EXPR_RHBDD2 (57414)	960	0.301651	0.560302	-0.0333709
EXPR_SOX8 (30812)	960	0.490215	0.722232	0.0222948
EXPR_IBTK (25998)	960	0.781064	0.902422	-0.00898178
EXPR_ZNF195 (7748)	960	0.0984756	0.295446	-0.0533589
EXPR_MYCBP2 (23077)	960	0.588991	0.790278	0.0174595
EXPR_FBXL3 (26224)	960	0.807967	0.914358	0.00785449
EXPR_ITGAL (3683)	960	0.15535	0.386708	0.0458945
EXPR_PDK2 (5164)	960	0.0732771	0.246129	0.0578345
EXPR_ITGA3 (3675)	960	0.623986	0.813094	-0.0158411
EXPR_ZFX (7543)	960	0.588404	0.789935	-0.017487
EXPR_LAMP2 (3920)	960	8.25641e-05	0.00264262	0.126713
EXPR_ITGA2B (3674)	960	0.556192	0.768991	-0.0190171
EXPR_ASB4 (51666)	960	0.457498	0.697806	-0.0240072
EXPR_GDE1 (51573)	960	0.0274027	0.135445	-0.0711921
EXPR_REX1BD (55049)	960	0.62061	0.811112	0.0159954
EXPR_CRLF1 (9244)	960	0.447893	0.690939	-0.0245227
EXPR_OSBPL7 (114881)	960	0.882581	0.948305	0.00477314
EXPR_TMEM98 (26022)	960	0.665717	0.840064	-0.0139613
EXPR_YBX2 (51087)	960	0.0042308	0.0418272	-0.092243
EXPR_KRT33A (3883)	960	0.634958	0.820084	0.0153419
EXPR_MAP3K14 (9020)	960	0.297303	0.555306	-0.0336723
EXPR_ABCC8 (6833)	960	0.161537	0.395111	-0.045218
EXPR_CACNG3 (10368)	960	0.340174	0.595252	-0.0308173
EXPR_TMEM132A (54972)	960	0.147283	0.374163	-0.0468079
EXPR_AP2B1 (163)	960	0.0188367	0.108872	-0.0757952
EXPR_TAC1 (6863)	960	0.738546	0.879615	0.0107864
EXPR_ZNF263 (10127)	960	0.395124	0.645605	0.0274759
EXPR_CX3CL1 (6376)	960	0.028868	0.139933	0.0705338
EXPR_SPATA20 (64847)	960	0.633559	0.819056	0.0154053
EXPR_CACNA1G (8913)	960	0.434497	0.680384	-0.0252523
EXPR_TNFRSF12A (51330)	960	0.429747	0.675674	-0.0255141
EXPR_DLX6 (1750)	960	0.00121825	0.0180231	-0.104247
EXPR_MAP3K9 (4293)	960	8.56004e-05	0.00271854	-0.126436
EXPR_RALA (5898)	960	0.957195	0.980605	0.00173459
EXPR_BAIAP2L1 (55971)	960	0.0144388	0.0916704	-0.078929
EXPR_KDM7A (80853)	960	0.00586434	0.0517593	-0.0888658
EXPR_ETV1 (2115)	960	0.139919	0.363268	0.0476757
EXPR_AGK (55750)	960	0.0181476	0.106154	0.0762407
EXPR_ALDH3B1 (221)	960	0.48626	0.719188	0.0224985
EXPR_TTC22 (55001)	960	0.000118882	0.00349765	-0.12389
EXPR_PHTF2 (57157)	960	0.795916	0.909599	-0.00835819
EXPR_CCL26 (10344)	960	0.858093	0.937495	-0.00577829
EXPR_FARP2 (9855)	960	0.733629	0.876864	0.0109972
EXPR_USH1C (10083)	960	0.000807368	0.0138961	-0.107954
EXPR_GGCT (79017)	960	0.154896	0.385962	-0.0459449
EXPR_DBF4 (10926)	960	0.118183	0.328497	-0.0504614
EXPR_TBXA2R (6915)	960	0.00682092	0.0570408	0.0872655
EXPR_IFRD1 (3475)	960	0.0316058	0.147635	-0.0693771
EXPR_LGALS14 (56891)	960	0.00450834	0.0435679	0.0915941
EXPR_COX10 (1352)	960	0.000529842	0.0104798	-0.111634
EXPR_GTF2IRD1 (9569)	960	0.00276925	0.0315858	-0.096475
EXPR_PAF1 (54623)	960	0.58478	0.788	0.0176571
EXPR_VPS41 (27072)	960	0.00263954	0.0305819	0.0969439
EXPR_ARHGAP44 (9912)	960	0.029991	0.143182	-0.0700484
EXPR_ELAC2 (60528)	960	0.00707275	0.0578968	-0.0868779
EXPR_SCIN (85477)	960	0.243037	0.49725	-0.0377143
EXPR_ARSD (414)	960	0.748352	0.884656	0.0103674
EXPR_PNPLA4 (8228)	960	0.32837	0.585499	-0.0315788
EXPR_MYH13 (8735)	960	0.0991301	0.29664	-0.0532556
EXPR_ADIPOR2 (79602)	960	0.783817	0.904046	-0.00886592
EXPR_CDKL3 (51265)	960	0.158681	0.390717	0.0455279
EXPR_UPP2 (151531)	960	0.665982	0.84018	-0.0139496
EXPR_PRSS21 (10942)	960	0.00202563	0.0254353	-0.0994971
EXPR_MARK4 (57787)	960	0.598263	0.796708	0.0170266
EXPR_PROM1 (8842)	960	0.0133143	0.0870955	-0.0798647
EXPR_CCDC124 (115098)	960	0.760886	0.891176	0.00983437
EXPR_CEACAM21 (90273)	960	0.0533815	0.201912	0.0623698
EXPR_PAFAH1B1 (5048)	960	0.000615656	0.011482	-0.110335
EXPR_NOS2 (4843)	960	0.461876	0.700954	-0.0237742
EXPR_DNAH9 (1770)	960	0.121401	0.333804	0.050025
EXPR_KIAA0100 (9703)	960	0.350128	0.605044	0.0301882
EXPR_SLC13A2 (9058)	960	0.644028	0.825642	-0.014932
EXPR_GAS7 (8522)	960	4.83249e-05	0.00183962	0.130758
EXPR_TRAPPC6A (79090)	960	0.00211819	0.0262073	0.0990701
EXPR_MATK (4145)	960	0.501986	0.730832	0.021694
EXPR_CEACAM7 (1087)	960	0.851912	0.934686	-0.00603285
EXPR_CD79B (974)	960	0.0563477	0.209023	0.0616131
EXPR_SCN4A (6329)	960	0.100368	0.298891	-0.0530617
EXPR_ST7L (54879)	960	0.153146	0.383449	-0.0461404
EXPR_TKTL1 (8277)	960	0.414406	0.662013	0.0263714
EXPR_PAX6 (5080)	960	0.355582	0.610476	-0.0298483
EXPR_RPUSD1 (113000)	960	0.0131298	0.0864235	-0.0800249
EXPR_RHBDF1 (64285)	960	0.152184	0.38185	-0.0462486
EXPR_LUC7L (55692)	960	0.0299675	0.143098	-0.0700584
EXPR_CACNA2D2 (9254)	960	0.825444	0.921824	-0.00712735
EXPR_BAIAP3 (8938)	960	8.0178e-05	0.00258275	-0.126938
EXPR_TSR3 (115939)	960	0.168171	0.404197	-0.0445141
EXPR_PIGQ (9091)	960	0.898227	0.956245	-0.00413338
EXPR_CRAMP1 (57585)	960	0.0410785	0.173691	-0.0659432
EXPR_TEAD3 (7005)	960	0.382033	0.633969	-0.0282445
EXPR_SELE (6401)	960	0.41455	0.662119	-0.0263632
EXPR_DNAJC11 (55735)	960	0.541767	0.759796	-0.019716
EXPR_FMO3 (2328)	960	0.31371	0.571774	0.0325497
EXPR_MYLIP (29116)	960	0.917727	0.963894	-0.00333825
EXPR_NOX1 (27035)	960	0.219808	0.470504	-0.0396386
EXPR_E2F2 (1870)	960	0.0633534	0.224831	-0.059949
EXPR_PSMB1 (5689)	960	0.598034	0.796597	-0.0170372
EXPR_SYN1 (6853)	960	0.37441	0.626942	-0.0286994
EXPR_JARID2 (3720)	960	0.611037	0.804786	0.0164351
EXPR_CDKL5 (6792)	960	0.45024	0.692498	-0.0243962
EXPR_CAMK1G (57172)	960	0.928666	0.968243	-0.00289313
EXPR_CDK11A (728642)	960	0.017732	0.104578	-0.0765165
EXPR_NADK (65220)	960	0.0980215	0.294615	-0.0534309
EXPR_TFAP2B (7021)	960	0.476888	0.712075	0.0229845
EXPR_TFAP2D (83741)	960	0.0214582	0.117268	-0.0742208
EXPR_DLEC1 (9940)	960	0.0338009	0.153342	-0.0685102
EXPR_CYTH3 (9265)	960	0.520042	0.744533	0.0207866
EXPR_ADAM22 (53616)	960	0.915044	0.963669	-0.00344752
EXPR_SYPL1 (6856)	960	0.937934	0.972408	-0.00251643
EXPR_CYB561 (1534)	960	0.00304881	0.0336545	-0.0955288
EXPR_SPAG9 (9043)	960	0.0271511	0.134661	0.0713082
EXPR_CELSR3 (1951)	960	0.867125	0.941957	0.00540696
EXPR_AASS (10157)	960	0.094871	0.288621	-0.0539379
EXPR_PLEKHG6 (55200)	960	0.00173187	0.0228726	-0.100982
EXPR_SS18L2 (51188)	960	0.184643	0.425902	-0.0428518
EXPR_MPND (84954)	960	0.617985	0.809442	-0.0161157
EXPR_MGST1 (4257)	960	0.27301	0.530445	-0.0354133
EXPR_CRY1 (1407)	960	0.0232298	0.123113	-0.0732491
EXPR_PGLYRP1 (8993)	960	0.3883	0.639513	-0.0278746
EXPR_NFIX (4784)	960	0.0417062	0.175015	0.0657404
EXPR_ST3GAL1 (6482)	960	0.00504697	0.0470919	0.0904317
EXPR_MMP25 (64386)	960	0.717649	0.868492	0.0116855
EXPR_IL32 (9235)	960	0.0102968	0.0740078	-0.0827734
EXPR_PKD1 (5310)	960	0.494223	0.725115	-0.0220894
EXPR_MAPK8IP2 (23542)	960	0.594304	0.793958	0.017211
EXPR_MED24 (9862)	960	0.812374	0.91634	0.00767079
EXPR_RHOBTB2 (23221)	960	0.0343843	0.155096	0.0682879
EXPR_HEATR5B (54497)	960	0.166325	0.401915	0.0447078
EXPR_SEC62 (7095)	960	0.258531	0.514367	0.0365018
EXPR_RPS20 (6224)	960	0.667948	0.841624	0.0138622
EXPR_CSDE1 (7812)	960	0.36179	0.615857	0.0294654
EXPR_UBE3C (9690)	960	0.381405	0.633224	0.0282817
EXPR_REV3L (5980)	960	0.0360406	0.159749	0.0676739
EXPR_TENM1 (10178)	960	0.577154	0.782808	-0.0180168
EXPR_PAX7 (5081)	960	0.0989651	0.296321	-0.0532816
EXPR_MASP2 (10747)	960	0.177747	0.417017	-0.0435337
EXPR_IYD (389434)	960	0.21709	0.467089	-0.0398731
EXPR_FAM76A (199870)	960	0.307399	0.565994	-0.0329768
EXPR_TRAF3IP3 (80342)	960	0.232587	0.485647	0.0385631
EXPR_POMT2 (29954)	960	0.469508	0.706773	-0.023371
EXPR_VTA1 (51534)	960	0.644992	0.826415	0.0148886
EXPR_MLXIPL (51085)	960	1.19141e-08	3.87104e-06	-0.182685
EXPR_BAZ1B (9031)	960	0.648982	0.829041	-0.0147091
EXPR_RANBP9 (10048)	960	0.072916	0.245342	0.0579072
EXPR_ETV7 (51513)	960	0.00266397	0.030788	-0.096854
EXPR_SPRTN (83932)	960	0.0214777	0.117342	-0.0742098
EXPR_EEF1AKNMT (51603)	960	0.682917	0.850844	0.0132005
EXPR_DYRK4 (8798)	960	0.397885	0.648139	-0.0273158
EXPR_ZNF207 (7756)	960	0.887484	0.950729	0.00457246
EXPR_UQCRC1 (7384)	960	0.539354	0.758381	-0.0198339
EXPR_STARD3NL (83930)	960	0.0347505	0.156103	0.06815
EXPR_CD9 (928)	960	0.0136961	0.0886944	-0.0795395
EXPR_HHATL (57467)	960	0.0588494	0.214882	-0.0610001
EXPR_NCAPD2 (9918)	960	0.00326455	0.0351854	-0.0948512
EXPR_IFFO1 (25900)	960	5.72179e-07	5.45057e-05	0.160548
EXPR_GIPR (2696)	960	0.267115	0.524226	-0.0358516
EXPR_PHF7 (51533)	960	0.730072	0.87496	-0.01115
EXPR_SEMA3G (56920)	960	0.0261364	0.131643	-0.071786
EXPR_NISCH (11188)	960	0.293102	0.55128	-0.0339664
EXPR_STAB1 (23166)	960	0.726973	0.87367	0.0112833
EXPR_FUZ (80199)	960	0.00343995	0.0364806	0.0943297
EXPR_SLC6A13 (6540)	960	0.817222	0.918159	0.007469
EXPR_IDS (3423)	960	0.00715992	0.0583481	0.0867466
EXPR_PRSS3 (5646)	960	0.000522874	0.0104442	-0.111748
EXPR_ZNF200 (7752)	960	0.188116	0.430499	-0.0425154
EXPR_CD4 (920)	960	0.627406	0.815376	0.0156851
EXPR_LRRC23 (10233)	960	0.474682	0.71051	0.0230997
EXPR_BTK (695)	960	0.0208156	0.115234	0.0745905
EXPR_HFE (3077)	960	0.594937	0.794549	-0.0171815
EXPR_SCMH1 (22955)	960	0.710458	0.864782	0.011997
EXPR_FYN (2534)	960	0.00129747	0.0188465	0.103669
EXPR_HIVEP2 (3097)	960	0.281276	0.539408	0.0348096
EXPR_FMO1 (2326)	960	0.914067	0.963174	0.00348733
EXPR_ELOA (6924)	960	0.484668	0.717975	0.0225807
EXPR_LYPLA2 (11313)	960	0.154931	0.385972	-0.0459411
EXPR_CLCN6 (1185)	960	0.39254	0.643429	-0.0276264
EXPR_MRC2 (9902)	960	0.117053	0.326512	0.0506167
EXPR_NME1-NME2 (654364)	960	0.129092	0.346518	0.0490177
EXPR_SLC6A7 (6534)	960	0.049158	0.193266	-0.0635104
EXPR_TSPAN9 (10867)	960	0.9906	0.996052	-0.000380728
EXPR_BTBD7 (55727)	960	0.318599	0.577158	-0.0322227
EXPR_APBA3 (9546)	960	0.30061	0.559337	-0.0334428
EXPR_MKS1 (54903)	960	0.362458	0.616357	-0.0294244
EXPR_ABHD5 (51099)	960	0.819678	0.919326	-0.00736683
EXPR_ANOS1 (3730)	960	0.880112	0.947279	-0.00487424
EXPR_AKAP8L (26993)	960	0.452657	0.693765	0.0242662
EXPR_MBTD1 (54799)	960	0.469491	0.70677	0.0233719
EXPR_UTP18 (51096)	960	0.928051	0.967904	0.00291814
EXPR_RNF216 (54476)	960	0.879802	0.947182	-0.00488694
EXPR_TTC19 (54902)	960	0.000311749	0.00726314	-0.116119
EXPR_PTBP1 (5725)	960	0.219714	0.470377	-0.0396467
EXPR_DPF1 (8193)	960	0.640054	0.82345	0.0151113
EXPR_SYT7 (9066)	960	0.0721159	0.24357	-0.0580693
EXPR_LARS2 (23395)	960	0.791708	0.907612	-0.00853453
EXPR_PIK3C2A (5286)	960	0.914205	0.963174	0.00348169
EXPR_PLAUR (5329)	960	0.754842	0.887668	-0.0100911
EXPR_ANLN (54443)	960	0.0470771	0.187856	-0.0641028
EXPR_WIZ (58525)	960	0.121569	0.334021	0.0500025
EXPR_RABGAP1 (23637)	960	0.10956	0.31421	-0.0516782
EXPR_DCN (1634)	960	0.0235199	0.123937	0.0730962
EXPR_QPCTL (54814)	960	0.0247857	0.128004	0.0724474
EXPR_PPP5C (5536)	960	0.328423	0.585499	0.0315753
EXPR_CEP68 (23177)	960	0.388517	0.639713	0.0278618
EXPR_MAP4K3 (8491)	960	0.160927	0.394212	0.0452838
EXPR_ZBTB32 (27033)	960	0.558182	0.769977	-0.0189213
EXPR_TYROBP (7305)	960	0.109394	0.313932	0.0517024
EXPR_TMEM159 (57146)	960	0.0888051	0.27726	-0.0549533
EXPR_GABRA3 (2556)	960	0.244473	0.498486	0.0375997
EXPR_BRCA1 (672)	960	0.765442	0.89397	-0.00964131
EXPR_ERCC1 (2067)	960	0.000586916	0.011136	0.110751
EXPR_CD22 (933)	960	0.182463	0.423168	0.0430653
EXPR_SEMA3B (7869)	960	0.714105	0.86684	0.0118388
EXPR_MBTPS2 (51360)	960	0.00488875	0.0460132	0.090761
EXPR_PRICKLE3 (4007)	960	7.2149e-05	0.00239457	-0.127743
EXPR_LTF (4057)	960	0.117224	0.326777	0.0505932
EXPR_EXTL3 (2137)	960	0.653162	0.831816	-0.0145216
EXPR_NR1H4 (9971)	960	0.0614569	0.220505	0.0603838
EXPR_ELOVL5 (60481)	960	0.114923	0.323101	0.0509129
EXPR_ALOX5 (240)	960	0.627077	0.815212	-0.0157001
EXPR_KDM5D (8284)	960	0.133129	0.352507	0.0485075
EXPR_CALCOCO1 (57658)	960	0.00299856	0.0332608	0.0956929
EXPR_UBR7 (55148)	960	0.901184	0.958002	0.00401264
EXPR_MAP4K5 (11183)	960	0.202188	0.44866	-0.0411977
EXPR_EHD3 (30845)	960	0.0120175	0.081687	0.0810348
EXPR_PSMC4 (5704)	960	0.889976	0.951947	-0.00447054
EXPR_MAN2B2 (23324)	960	0.0231296	0.122818	0.0733023
EXPR_SLC7A14 (57709)	960	0.700331	0.860916	0.0124375
EXPR_CLDN11 (5010)	960	0.0311471	0.146404	-0.0695648
EXPR_SLC25A39 (51629)	960	0.0775803	0.25487	-0.0569899
EXPR_MVP (9961)	960	0.836623	0.927123	0.00666418
EXPR_NUB1 (51667)	960	0.564009	0.773807	-0.0186419
EXPR_PGM3 (5238)	960	0.340494	0.595605	-0.0307969
EXPR_RWDD2A (112611)	960	0.814412	0.916835	0.0075859
EXPR_CLK1 (1195)	960	0.0181074	0.106048	-0.0762671
EXPR_POLR3B (55703)	960	0.897103	0.955607	-0.00417927
EXPR_ANGEL1 (23357)	960	0.708984	0.864119	-0.012061
EXPR_RNF14 (9604)	960	0.00157867	0.0214736	0.10185
EXPR_DNASE1L1 (1774)	960	0.417735	0.664944	0.0261838
EXPR_DDX11 (1663)	960	0.00035738	0.00801557	-0.114979
EXPR_HEBP1 (50865)	960	0.818268	0.918612	-0.00742548
EXPR_GPRC5A (9052)	960	0.00224125	0.0272383	-0.0985283
EXPR_MAMLD1 (10046)	960	0.778777	0.901069	0.00907807
EXPR_CD6 (923)	960	0.0300502	0.143367	-0.0700233
EXPR_TACC3 (10460)	960	0.0286691	0.139277	-0.0706214
EXPR_UFL1 (23376)	960	0.890807	0.952245	0.00443655
EXPR_POLA2 (23649)	960	0.0189085	0.109181	-0.0757496
EXPR_ZC3H3 (23144)	960	0.406443	0.655238	-0.0268237
EXPR_CAPN1 (823)	960	0.00779771	0.0615703	-0.0858272
EXPR_ACP3 (55)	960	0.640413	0.823551	0.0150951
EXPR_MDH1 (4190)	960	0.113709	0.321019	0.0510836
EXPR_SLC30A9 (10463)	960	0.0679052	0.234945	0.0589477
EXPR_MTMR11 (10903)	960	0.300012	0.558621	-0.0334842
EXPR_COX15 (1355)	960	0.0852973	0.270446	-0.0555663
EXPR_CCDC88C (440193)	960	0.000426514	0.00917256	-0.113488
EXPR_YAF2 (10138)	960	0.171622	0.408733	-0.0441561
EXPR_ZMYND11 (10771)	960	0.728257	0.874307	-0.011228
EXPR_WAS (7454)	960	0.502001	0.730836	0.0216933
EXPR_DPEP1 (1800)	960	0.0167944	0.101	-0.0771604
EXPR_BID (637)	960	0.0554985	0.206971	-0.0618263
EXPR_MATR3 (9782)	960	0.495146	0.725876	0.0220422
EXPR_NPC1L1 (29881)	960	0.0503601	0.195448	-0.0631776
EXPR_XYLT2 (64132)	960	0.0363536	0.160757	0.0675605
EXPR_RGPD5 (84220)	960	0.00444919	0.0431837	-0.0917293
EXPR_STMN4 (81551)	960	0.681929	0.850504	0.0132439
EXPR_NUDCD3 (23386)	960	0.129179	0.346677	0.0490066
EXPR_ISL1 (3670)	960	0.435575	0.681104	-0.0251931
EXPR_CHDH (55349)	960	0.0370609	0.162772	-0.0673074
EXPR_IL20RA (53832)	960	0.0294885	0.141821	-0.0702636
EXPR_CLCA1 (1179)	960	0.91432	0.96321	-0.00347702
EXPR_CLCA4 (22802)	960	0.765985	0.894317	-0.00961832
EXPR_GLT8D1 (55830)	960	0.0497456	0.194325	0.0633469
EXPR_ATP2C1 (27032)	960	0.37572	0.628246	-0.0286208
EXPR_IGF1 (3479)	960	0.00299548	0.0332412	0.095703
EXPR_SLC38A5 (92745)	960	0.228259	0.480372	-0.0389226
EXPR_RALBP1 (10928)	960	0.391766	0.642546	-0.0276716
EXPR_RUFY3 (22902)	960	0.119034	0.329663	0.0503451
EXPR_CNTN1 (1272)	960	0.709825	0.864422	-0.0120244
EXPR_SLC11A1 (6556)	960	0.116096	0.32482	-0.0507493
EXPR_WWTR1 (25937)	960	0.0792724	0.258139	0.0566682
EXPR_AGPS (8540)	960	0.671382	0.843838	-0.0137099
EXPR_CXorf56 (63932)	960	0.877778	0.946046	0.0049699
EXPR_ATP1A2 (477)	960	0.55876	0.770288	0.0188935
EXPR_TTC27 (55622)	960	0.596114	0.795291	-0.0171266
EXPR_ZNF582 (147948)	960	0.000435679	0.0092965	0.113308
EXPR_VSIG2 (23584)	960	0.559783	0.770975	-0.0188444
EXPR_PHLDB1 (23187)	960	0.491334	0.72296	0.0222374
EXPR_MARCO (8685)	960	0.878612	0.946647	-0.0049357
EXPR_CYP24A1 (1591)	960	0.288906	0.547558	-0.0342629
EXPR_PRDM11 (56981)	960	0.131034	0.34953	-0.0487708
EXPR_SYT13 (57586)	960	0.514159	0.739687	-0.0210804
EXPR_SNAI2 (6591)	960	0.0514898	0.197559	0.062871
EXPR_CD74 (972)	960	0.0333732	0.152222	0.0686752
EXPR_HGF (3082)	960	0.0388895	0.167801	0.0666717
EXPR_ZRANB1 (54764)	960	0.769782	0.896183	-0.00945769
EXPR_NCDN (23154)	960	0.0090115	0.067709	0.0842495
EXPR_ADGRA2 (25960)	960	0.00115222	0.0173582	0.104756
EXPR_ZFP64 (55734)	960	0.191524	0.435281	-0.0421899
EXPR_MNAT1 (4331)	960	0.00523759	0.0482936	-0.0900471
EXPR_SAMD4A (23034)	960	0.354324	0.609336	0.0299264
EXPR_RUNX3 (864)	960	0.0492012	0.193341	0.0634983
EXPR_MRE11 (4361)	960	0.180674	0.420988	-0.0432419
EXPR_PLEKHB1 (58473)	960	0.833417	0.925764	0.00679685
EXPR_SERPINB1 (1992)	960	0.0010238	0.0160426	-0.105828
EXPR_CYP3A43 (64816)	960	0.450571	0.692498	0.0243784
EXPR_SLC7A9 (11136)	960	0.6576	0.835238	-0.0143231
EXPR_SPAST (6683)	960	0.932905	0.970356	-0.00272076
EXPR_NRXN3 (9369)	960	0.273707	0.531371	0.035362
EXPR_OSBPL5 (114879)	960	0.714677	0.867135	0.0118141
EXPR_AQR (9716)	960	0.00389384	0.0395029	-0.0930847
EXPR_CPS1 (1373)	960	0.12501	0.339871	0.0495464
EXPR_C8B (732)	960	0.216763	0.466636	0.0399014
EXPR_FHL1 (2273)	960	0.271466	0.528966	0.0355275
EXPR_RTF2 (51507)	960	0.00396974	0.0400633	0.0928895
EXPR_GABRA1 (2554)	960	0.246906	0.501157	0.0374067
EXPR_NLRP2 (55655)	960	0.0157788	0.0973359	-0.0778943
EXPR_SLC45A4 (57210)	960	0.0002818	0.00673508	-0.116955
EXPR_RNF10 (9921)	960	0.263429	0.51969	-0.036129
EXPR_ZNF839 (55778)	960	0.00285488	0.0322261	-0.0961762
EXPR_ZDHHC6 (64429)	960	0.0262952	0.132177	-0.0717102
EXPR_GRAMD1B (57476)	960	0.302332	0.560803	-0.0333239
EXPR_RNH1 (6050)	960	0.0367113	0.161661	0.067432
EXPR_NDUFS1 (4719)	960	0.23804	0.49211	-0.038117
EXPR_RB1CC1 (9821)	960	0.163709	0.398467	0.0449852
EXPR_ERP44 (23071)	960	0.709902	0.864469	-0.0120211
EXPR_ALAS1 (211)	960	0.926056	0.966962	-0.00299928
EXPR_BIRC3 (330)	960	0.0350241	0.156793	-0.0680478
EXPR_AKAP11 (11215)	960	0.151471	0.380794	0.0463291
EXPR_GLRX2 (51022)	960	0.389189	0.640116	0.0278224
EXPR_SNAPC1 (6617)	960	0.454448	0.69534	-0.0241702
EXPR_DERA (51071)	960	0.0252273	0.128913	-0.0722278
EXPR_STRAP (11171)	960	0.0190088	0.109476	-0.0756862
EXPR_ABCC2 (1244)	960	0.264525	0.521169	0.0360462
EXPR_DEF6 (50619)	960	0.0967054	0.292075	-0.0536411
EXPR_PLEKHO1 (51177)	960	0.200752	0.446793	0.0413291
EXPR_GCLM (2730)	960	0.0018841	0.0242392	-0.100186
EXPR_UBR2 (23304)	960	0.0186249	0.108021	-0.0759305
EXPR_EHD2 (30846)	960	0.440966	0.685265	0.0248984
EXPR_DEPDC1 (55635)	960	0.0548106	0.2054	-0.062001
EXPR_CCDC28A (25901)	960	0.523221	0.74643	0.0206286
EXPR_RRAGD (58528)	960	1.89613e-06	0.000145006	0.153056
EXPR_HSF2 (3298)	960	0.745001	0.883168	-0.0105104
EXPR_PHF20 (51230)	960	0.400144	0.650095	-0.0271853
EXPR_HSD17B6 (8630)	960	0.146675	0.373105	-0.0468783
EXPR_NR1H3 (10062)	960	0.00447069	0.0433294	-0.0916799
EXPR_TYMP (1890)	960	0.00284562	0.0321517	-0.0962081
EXPR_NCAPH2 (29781)	960	0.282485	0.540709	-0.0347223
EXPR_TOMM34 (10953)	960	0.0946693	0.288221	-0.0539709
EXPR_SEC63 (11231)	960	0.00398365	0.0401295	0.0928541
EXPR_KPNA6 (23633)	960	0.0873152	0.274356	-0.0552113
EXPR_VIM (7431)	960	0.000288403	0.00685473	0.116764
EXPR_FAS (355)	960	0.679273	0.848777	0.013361
EXPR_RNASET2 (8635)	960	0.620928	0.811349	-0.0159809
EXPR_CD44 (960)	960	0.736548	0.878404	-0.010872
EXPR_KCNG1 (3755)	960	0.178782	0.418522	0.0434302
EXPR_AGPAT4 (56895)	960	0.894598	0.954427	-0.00428162
EXPR_SLAMF7 (57823)	960	0.000551711	0.0107636	0.111286
EXPR_BTN3A1 (11119)	960	0.0117509	0.080512	0.0812891
EXPR_MIPEP (4285)	960	0.494619	0.725402	-0.0220692
EXPR_PRKCH (5583)	960	0.927873	0.967904	0.00292535
EXPR_INSRR (3645)	960	0.350056	0.604979	0.0301927
EXPR_IFNGR1 (3459)	960	0.240047	0.493451	-0.0379545
EXPR_B4GALT7 (11285)	960	0.00606112	0.0527629	0.0885184
EXPR_SH2D2A (9047)	960	0.00261151	0.0303881	-0.097048
EXPR_VRK2 (7444)	960	0.00541803	0.0494942	-0.0896945
EXPR_TNFRSF1B (7133)	960	0.848312	0.932953	-0.00618131
EXPR_VEZT (55591)	960	0.173759	0.411717	-0.0439371
EXPR_POU2F2 (5452)	960	0.790105	0.907013	0.00860177
EXPR_BRD9 (65980)	960	0.063044	0.224088	-0.0600192
EXPR_SNX1 (6642)	960	0.0335802	0.152857	0.0685951
EXPR_TBPL1 (9519)	960	0.926763	0.967263	0.00297052
EXPR_ARNTL2 (56938)	960	0.000609391	0.0113934	-0.110424
EXPR_BCLAF1 (9774)	960	0.903297	0.958909	0.00392642
EXPR_SLC39A9 (55334)	960	0.22415	0.475735	-0.0392683
EXPR_ANK1 (286)	960	0.0435627	0.179338	-0.0651552
EXPR_IBSP (3381)	960	0.0432072	0.178731	-0.0652656
EXPR_TFB1M (51106)	960	0.609635	0.804631	-0.0164997
EXPR_RABEP1 (9135)	960	0.0209832	0.115778	-0.0744931
EXPR_HMGB3 (3149)	960	0.00344229	0.0364925	-0.0943229
EXPR_NUP160 (23279)	960	0.0141468	0.0905395	-0.0791656
EXPR_BAK1 (578)	960	0.0498906	0.194417	-0.0633068
EXPR_MUSK (4593)	960	0.0389624	0.167931	0.0666469
EXPR_IKZF2 (22807)	960	0.257424	0.51303	-0.0365867
EXPR_GRN (2896)	960	0.00440432	0.0429066	0.0918329
EXPR_FAM13B (51306)	960	0.000382316	0.00844565	0.114413
EXPR_ARHGAP31 (57514)	960	0.000468169	0.00980174	0.112695
EXPR_CENPQ (55166)	960	0.60464	0.801577	0.0167306
EXPR_SARS1 (6301)	960	0.860816	0.938662	-0.00566627
EXPR_RANBP3 (8498)	960	0.68519	0.851892	0.0131005
EXPR_ARID4A (5926)	960	0.844901	0.931152	-0.00632205
EXPR_EIPR1 (7260)	960	0.496774	0.726818	-0.0219591
EXPR_PNPLA6 (10908)	960	0.59358	0.793421	-0.0172448
EXPR_IFT88 (8100)	960	0.22634	0.478243	-0.0390835
EXPR_ALG1 (56052)	960	0.878455	0.946519	0.00494213
EXPR_ZCCHC8 (55596)	960	0.00729956	0.0591311	-0.0865392
EXPR_ABCF2 (10061)	960	0.506554	0.734246	0.0214629
EXPR_CHPF2 (54480)	960	0.0111108	0.0776945	0.0819211
EXPR_LRRC7 (57554)	960	0.920486	0.964573	-0.00322594
EXPR_FUT8 (2530)	960	0.68565	0.852243	-0.0130802
EXPR_UBA6 (55236)	960	0.0864162	0.272586	-0.0553686
EXPR_GAB2 (9846)	960	0.0496353	0.194325	0.0633774
EXPR_ATP6V0A1 (535)	960	0.0300957	0.143528	0.070004
EXPR_PIAS1 (8554)	960	0.423446	0.669921	-0.025864
EXPR_SLC4A7 (9497)	960	0.720159	0.869919	0.0115771
EXPR_APBA2 (321)	960	0.491191	0.722873	0.0222448
EXPR_MAP2K3 (5606)	960	0.0162352	0.0989941	-0.0775595
EXPR_EFCAB1 (79645)	960	0.375305	0.62783	-0.0286457
EXPR_TMSB10 (9168)	960	0.782744	0.903417	-0.00891105
EXPR_ASTE1 (28990)	960	0.109369	0.313889	0.051706
EXPR_RNF19A (25897)	960	0.0203956	0.113908	0.0748376
EXPR_PEX3 (8504)	960	0.468635	0.706422	0.023417
EXPR_GABARAPL2 (11345)	960	0.88054	0.947416	-0.00485673
EXPR_MYOC (4653)	960	0.0780467	0.25556	0.0569007
EXPR_SH3YL1 (26751)	960	0.136942	0.358421	-0.0480365
EXPR_FAM136A (84908)	960	0.00282703	0.032032	-0.0962725
EXPR_VCL (7414)	960	0.508566	0.735694	-0.0213614
EXPR_DEPDC1B (55789)	960	0.02746	0.135628	-0.0711658
EXPR_DAPK2 (23604)	960	0.758007	0.889625	-0.00995657
EXPR_NSMAF (8439)	960	0.856064	0.93662	-0.00586183
EXPR_ADSS2 (159)	960	0.0659481	0.230559	0.0593712
EXPR_STAP1 (26228)	960	0.20385	0.450558	0.0410466
EXPR_TIMP2 (7077)	960	0.000137038	0.00389283	0.122773
EXPR_RFC1 (5981)	960	0.842424	0.929939	-0.00642436
EXPR_TBC1D23 (55773)	960	0.495231	0.725939	0.0220379
EXPR_CUL3 (8452)	960	0.326225	0.583598	-0.0317191
EXPR_MYOM2 (9172)	960	0.48594	0.718927	-0.022515
EXPR_OTC (5009)	960	0.684068	0.851247	0.0131498
EXPR_CYP46A1 (10858)	960	0.336132	0.593135	0.0310761
EXPR_ZZZ3 (26009)	960	0.692855	0.85642	-0.0127641
EXPR_SLC18A1 (6570)	960	0.0129192	0.0854582	0.0802102
EXPR_USP2 (9099)	960	0.157401	0.388686	0.045668
EXPR_CASR (846)	960	0.953405	0.978571	-0.00188832
EXPR_TUBG2 (27175)	960	0.0983775	0.295314	-0.0533745
EXPR_RPL26L1 (51121)	960	0.548815	0.764035	0.0193734
EXPR_FLT4 (2324)	960	0.540606	0.759378	-0.0197727
EXPR_NSUN2 (54888)	960	0.00788269	0.0620021	-0.0857099
EXPR_FBXO42 (54455)	960	0.207775	0.45531	-0.040693
EXPR_MFAP3 (4238)	960	0.0215082	0.117424	0.0741924
EXPR_MRI1 (84245)	960	0.913397	0.962998	-0.00351461
EXPR_METTL1 (4234)	960	0.0414284	0.174458	0.0658298
EXPR_HOXC8 (3224)	960	0.281026	0.539015	0.0348277
EXPR_AGA (175)	960	0.000710328	0.0127113	0.109084
EXPR_PI4K2B (55300)	960	0.444168	0.687715	0.0247243
EXPR_BOD1L1 (259282)	960	0.0739313	0.247297	0.0577035
EXPR_MAT2B (27430)	960	0.18889	0.431597	-0.0424411
EXPR_TLL1 (7092)	960	0.338638	0.594516	0.0309154
EXPR_EDC4 (23644)	960	0.00500115	0.0467494	-0.0905261
EXPR_TRIO (7204)	960	0.828239	0.922938	-0.00701143
EXPR_VCAN (1462)	960	0.0909688	0.2815	0.0545849
EXPR_CLEC16A (23274)	960	0.603539	0.800802	0.0167816
EXPR_MSR1 (4481)	960	0.772789	0.897653	-0.00933064
EXPR_CDH1 (999)	960	0.00829911	0.0641444	-0.0851506
EXPR_MTREX (23517)	960	0.873289	0.944043	0.00515393
EXPR_DNAH5 (1767)	960	0.113938	0.321382	-0.0510513
EXPR_ZFYVE16 (9765)	960	0.021834	0.118621	0.074009
EXPR_RIPOR1 (79567)	960	0.0021929	0.0268349	-0.0987379
EXPR_C6 (729)	960	0.593152	0.79308	0.0172648
EXPR_RAI14 (26064)	960	0.588203	0.789802	-0.0174964
EXPR_SOX30 (11063)	960	0.584341	0.787674	-0.0176778
EXPR_PNKP (11284)	960	0.594214	0.793924	-0.0172153
EXPR_BEST2 (54831)	960	0.429503	0.675373	-0.0255276
EXPR_PHLPP2 (23035)	960	0.0159027	0.09781	-0.0778026
EXPR_SPDL1 (54908)	960	0.831099	0.924573	0.00689288
EXPR_STAU2 (27067)	960	0.42694	0.672896	0.0256696
EXPR_SLC66A1 (54896)	960	0.14657	0.372989	0.0468905
EXPR_CTNS (1497)	960	0.830509	0.924268	0.00691732
EXPR_RTN4R (65078)	960	0.073826	0.247055	-0.0577245
EXPR_PHF23 (79142)	960	0.0972615	0.293194	-0.053552
EXPR_CDH10 (1008)	960	0.0583503	0.213786	0.0611206
EXPR_INPP4A (3631)	960	0.494043	0.72494	0.0220986
EXPR_RAB27B (5874)	960	0.359296	0.613949	-0.0296187
EXPR_PSMA4 (5685)	960	0.26111	0.517477	-0.0363049
EXPR_MYO16 (23026)	960	0.460518	0.70028	0.0238464
EXPR_LSG1 (55341)	960	0.51091	0.737714	-0.0212435
EXPR_PARP3 (10039)	960	0.248425	0.502607	-0.0372867
EXPR_TNC (3371)	960	0.376548	0.628865	0.0285713
EXPR_THAP3 (90326)	960	0.0310992	0.146248	-0.0695845
EXPR_RIPOR3 (140876)	960	0.692624	0.856355	0.0127743
EXPR_TDP1 (55775)	960	0.0406213	0.172421	-0.0660926
EXPR_AIFM2 (84883)	960	0.0612574	0.220117	-0.0604302
EXPR_C2orf83 (56918)	960	0.483749	0.717273	0.0226282
EXPR_SPATA7 (55812)	960	0.163211	0.397671	-0.0450384
EXPR_MED17 (9440)	960	0.0144595	0.0917216	-0.0789124
EXPR_RETSAT (54884)	960	0.977152	0.98978	0.000925539
EXPR_CAPG (822)	960	0.182405	0.423112	-0.043071
EXPR_AP2S1 (1175)	960	0.0851468	0.27044	0.055593
EXPR_USH2A (7399)	960	0.450583	0.692498	-0.0243777
EXPR_ZPBP (11055)	960	0.378646	0.630839	-0.0284459
EXPR_TG (7038)	960	0.823554	0.921039	0.00720583
EXPR_ADAM28 (10863)	960	0.864006	0.940161	0.00553512
EXPR_BARX2 (8538)	960	6.95038e-05	0.00235237	-0.128027
EXPR_DCUN1D1 (54165)	960	0.640564	0.823607	-0.0150883
EXPR_JADE2 (23338)	960	0.0406754	0.172488	-0.0660748
EXPR_ZIC2 (7546)	960	0.00612344	0.0531591	-0.0884104
EXPR_LCP2 (3937)	960	0.01491	0.0937377	0.0785559
EXPR_TRIT1 (54802)	960	0.00665654	0.0560939	-0.0875255
EXPR_ADRB1 (153)	960	0.0500211	0.194673	-0.0632708
EXPR_GUCA2B (2981)	960	0.31196	0.570159	-0.0326675
EXPR_CUL7 (9820)	960	0.090214	0.280031	0.0547127
EXPR_CTNNA1 (1495)	960	0.818513	0.918726	0.00741529
EXPR_PHKA2 (5256)	960	0.340349	0.595507	-0.0308061
EXPR_CNTLN (54875)	960	0.109877	0.314583	0.0516321
EXPR_EPHA3 (2042)	960	0.00793454	0.0622471	0.0856388
EXPR_HSPA5 (3309)	960	0.5356	0.755469	0.0200177
EXPR_DSG2 (1829)	960	1.31803e-05	0.000632794	-0.140113
EXPR_GEMIN8 (54960)	960	0.218778	0.469292	0.0397272
EXPR_OFD1 (8481)	960	0.819763	0.91935	-0.00736333
EXPR_GPM6B (2824)	960	0.000165646	0.00454441	0.121268
EXPR_MAGEC2 (51438)	960	0.923556	0.965567	-0.00310099
EXPR_PREX2 (80243)	960	0.511332	0.737941	-0.0212223
EXPR_WDR37 (22884)	960	0.227381	0.479345	0.038996
EXPR_YTHDC2 (64848)	960	0.791515	0.907442	0.00854263
EXPR_CTPS2 (56474)	960	0.822151	0.920585	0.00726409
EXPR_ATP6V1H (51606)	960	0.000252702	0.00619526	0.117852
EXPR_POLR2B (5431)	960	0.834558	0.926232	0.00674961
EXPR_FAM214A (56204)	960	0.0121118	0.0821147	0.080946
EXPR_ARAP2 (116984)	960	0.181204	0.421568	-0.0431894
EXPR_TPR (7175)	960	0.404825	0.653849	-0.0269163
EXPR_CP (1356)	960	0.342117	0.597209	0.0306936
EXPR_KATNIP (23247)	960	0.535321	0.755324	-0.0200314
EXPR_DTNBP1 (84062)	960	0.133339	0.352876	0.0484813
EXPR_XK (7504)	960	0.408579	0.657281	-0.0267019
EXPR_ANO2 (57101)	960	0.47991	0.714545	-0.0228273
EXPR_C12orf4 (57102)	960	0.723923	0.872119	0.0114146
EXPR_SCML1 (6322)	960	0.0301757	0.143717	-0.0699701
EXPR_WWC3 (55841)	960	0.627865	0.815707	0.0156642
EXPR_ARHGAP6 (395)	960	0.545264	0.761883	-0.0195458
EXPR_FAM184B (27146)	960	0.169706	0.406295	0.0443542
EXPR_MAP4 (4134)	960	0.0790346	0.257658	0.0567131
EXPR_GOPC (57120)	960	0.0834295	0.266876	0.0559009
EXPR_ROS1 (6098)	960	0.371054	0.623721	0.0289015
EXPR_USP28 (57646)	960	0.0202222	0.113432	-0.0749409
EXPR_HDAC9 (9734)	960	0.0137223	0.0888063	0.0795175
EXPR_TSPAN17 (26262)	960	0.824989	0.921667	-0.00714625
EXPR_NOP16 (51491)	960	0.619053	0.810072	0.0160667
EXPR_CC2D2A (57545)	960	0.107404	0.310442	0.0519942
EXPR_RRM2B (50484)	960	0.0573137	0.211471	0.0613737
EXPR_ZNF800 (168850)	960	0.832676	0.925197	-0.00682756
EXPR_TNFRSF17 (608)	960	0.0553459	0.206784	0.0618649
EXPR_SNX29 (92017)	960	0.0079201	0.0621627	0.0856585
EXPR_LMO3 (55885)	960	0.356658	0.611191	-0.0297816
EXPR_MRPS10 (55173)	960	0.0972987	0.293233	-0.0535461
EXPR_GUCA1A (2978)	960	0.852682	0.935119	-0.00600111
EXPR_RSF1 (51773)	960	0.242683	0.49683	-0.0377427
EXPR_VPS13D (55187)	960	0.809672	0.915097	-0.00778338
EXPR_CELF2 (10659)	960	0.00451476	0.0436158	0.0915795
EXPR_FAM120A (23196)	960	0.0517003	0.19794	-0.0628145
EXPR_R3HDM1 (23518)	960	0.0895702	0.278616	-0.0548223
EXPR_COL9A2 (1298)	960	0.340034	0.59513	0.0308262
EXPR_KITLG (4254)	960	0.0727974	0.245112	-0.0579311
EXPR_ERCC8 (1161)	960	0.706326	0.863867	-0.0121764
EXPR_ADAMTS6 (11174)	960	0.72736	0.873773	0.0112666
EXPR_H6PD (9563)	960	0.410579	0.659016	0.0265881
EXPR_VAMP3 (9341)	960	0.929527	0.96871	-0.0028581
EXPR_PER3 (8863)	960	0.232191	0.485098	0.0385958
EXPR_UTS2 (10911)	960	0.102182	0.301776	-0.052781
EXPR_TNFRSF9 (3604)	960	0.296164	0.554276	-0.0337517
EXPR_EPN3 (55040)	960	0.0316454	0.147635	-0.069361
EXPR_LTBP1 (4052)	960	0.143658	0.368659	0.0472308
EXPR_RCN1 (5954)	960	0.620701	0.811151	0.0159913
EXPR_ELN (2006)	960	0.636685	0.821257	0.0152637
EXPR_RFC2 (5982)	960	0.254948	0.510327	-0.0367776
EXPR_ARID1B (57492)	960	0.176175	0.414633	0.0436919
EXPR_CLPTM1L (81037)	960	0.818522	0.918726	0.00741491
EXPR_NEDD4L (23327)	960	0.321007	0.578947	-0.0320628
EXPR_FOXP3 (50943)	960	0.767497	0.895152	0.00955431
EXPR_PPP1R3F (89801)	960	0.530752	0.752056	0.0202561
EXPR_HEXB (3074)	960	0.0364245	0.160957	0.0675349
EXPR_PTCD2 (79810)	960	0.519436	0.744215	0.0208168
EXPR_NEXMIF (340533)	960	0.57858	0.783496	-0.0179494
EXPR_JKAMP (51528)	960	0.608669	0.804011	-0.0165443
EXPR_DKK3 (27122)	960	0.400474	0.650354	0.0271663
EXPR_ARHGEF5 (7984)	960	0.0016022	0.0216956	-0.101712
EXPR_NFE2L3 (9603)	960	0.0690548	0.23742	-0.0587035
EXPR_MCUR1 (63933)	960	0.59956	0.797746	0.0169663
EXPR_LIMA1 (51474)	960	0.506074	0.733975	-0.0214871
EXPR_LETMD1 (25875)	960	0.538859	0.758124	-0.0198581
EXPR_SLC4A8 (9498)	960	0.175675	0.413908	0.0437425
EXPR_LAMC3 (10319)	960	0.939557	0.973218	-0.00245049
EXPR_PTGER3 (5733)	960	0.965082	0.984241	-0.00141474
EXPR_TNIP3 (79931)	960	0.346504	0.601687	-0.0304159
EXPR_MAPK9 (5601)	960	0.395077	0.64557	0.0274786
EXPR_COL23A1 (91522)	960	0.0328675	0.150915	0.0688727
EXPR_BCAR1 (9564)	960	0.14624	0.372459	-0.0469288
EXPR_FAM160A2 (84067)	960	0.0387396	0.167441	-0.0667229
EXPR_HERPUD1 (9709)	960	0.551272	0.765912	0.0192545
EXPR_HOMER3 (9454)	960	0.252317	0.507208	0.0369819
EXPR_RAD51 (5888)	960	0.0110338	0.0774349	-0.0819993
EXPR_POLQ (10721)	960	0.0412248	0.173991	-0.0658957
EXPR_PIK3CB (5291)	960	0.486554	0.719359	0.0224833
EXPR_CYBA (1535)	960	0.000241187	0.0059789	-0.118233
EXPR_THOC3 (84321)	960	0.00332794	0.0356283	-0.0946599
EXPR_HEBP2 (23593)	960	0.816366	0.91778	-0.00750459
EXPR_MPHOSPH9 (10198)	960	0.156787	0.388315	-0.0457356
EXPR_PLEKHA5 (54477)	960	0.21926	0.469857	-0.0396857
EXPR_PRSS8 (5652)	960	0.0156614	0.0968555	-0.0779818
EXPR_SIKE1 (80143)	960	0.0206736	0.114792	-0.0746736
EXPR_RRP12 (23223)	960	0.326713	0.584041	-0.0316871
EXPR_FNIP2 (57600)	960	0.00117922	0.017631	0.104544
EXPR_MSMO1 (6307)	960	0.212532	0.461402	-0.0402711
EXPR_TTC17 (55761)	960	0.869299	0.942036	-0.00531768
EXPR_ALX4 (60529)	960	0.427526	0.67345	-0.0256371
EXPR_FSTL4 (23105)	960	0.30772	0.566238	-0.032955
EXPR_FOXN3 (1112)	960	0.0593621	0.216136	0.0608772
EXPR_METTL24 (728464)	960	0.892437	0.953068	-0.00436991
EXPR_AKR7A2 (8574)	960	0.839221	0.928164	0.00655672
EXPR_MRTO4 (51154)	960	0.142505	0.366914	-0.0473671
EXPR_NNAT (4826)	960	0.436935	0.682158	0.0251186
EXPR_USE1 (55850)	960	0.0611323	0.219825	0.0604594
EXPR_MCF2L2 (23101)	960	0.0237967	0.124834	-0.0729518
EXPR_NRIP2 (83714)	960	0.924544	0.966057	0.00306079
EXPR_LAMA3 (3909)	960	5.71578e-05	0.00206923	-0.129503
EXPR_AP5M1 (55745)	960	0.0230256	0.122471	-0.0733578
EXPR_ANAPC4 (29945)	960	0.481416	0.715795	-0.0227491
EXPR_KCNQ1 (3784)	960	0.35189	0.606937	-0.030078
EXPR_TRAPPC3 (27095)	960	0.69016	0.854903	-0.0128822
EXPR_THRAP3 (9967)	960	0.172054	0.409308	-0.0441117
EXPR_PHPT1 (29085)	960	0.291255	0.549913	0.0340965
EXPR_ENTPD2 (954)	960	0.00171361	0.0226929	-0.101081
EXPR_LY75 (4065)	960	0.792438	0.907933	-0.00850392
EXPR_ARID4B (51742)	960	0.696845	0.859111	-0.0125896
EXPR_OPN3 (23596)	960	0.322411	0.580338	-0.03197
EXPR_SDCCAG8 (10806)	960	0.81116	0.915781	0.00772136
EXPR_PTPRN (5798)	960	0.514921	0.740428	0.0210423
EXPR_HHAT (55733)	960	0.00203466	0.0255188	0.0994546
EXPR_KIF1B (23095)	960	0.357632	0.612255	-0.0297214
EXPR_FOXC1 (2296)	960	0.222304	0.473655	-0.0394251
EXPR_TBC1D22A (25771)	960	0.343424	0.598655	-0.0306106
EXPR_SYNE2 (23224)	960	0.0280619	0.13746	-0.0708923
EXPR_PLEKHH1 (57475)	960	0.0373957	0.163677	-0.0671891
EXPR_ATP9A (10079)	960	0.847696	0.93262	0.00620669
EXPR_SPO11 (23626)	960	0.367473	0.620846	0.0291184
EXPR_CBLN4 (140689)	960	0.729861	0.874832	-0.011159
EXPR_CHRDL2 (25884)	960	0.306108	0.564719	0.0330649
EXPR_FAM168A (23201)	960	0.0582045	0.213499	0.061156
EXPR_RELT (84957)	960	0.195303	0.439351	-0.0418337
EXPR_GALC (2581)	960	0.994232	0.997751	0.000233628
EXPR_NOP58 (51602)	960	0.0291126	0.140681	-0.0704267
EXPR_SZRD1 (26099)	960	0.883336	0.948696	-0.0047422
EXPR_KCNH2 (3757)	960	0.237459	0.491475	-0.0381641
EXPR_CUL1 (8454)	960	0.552366	0.766758	0.0192016
EXPR_FAM114A2 (10827)	960	2.52867e-05	0.00107341	0.135498
EXPR_CYFIP2 (26999)	960	0.0358298	0.15912	0.0677506
EXPR_TAB2 (23118)	960	0.0945759	0.288074	0.0539861
EXPR_GINM1 (116254)	960	0.0938837	0.286707	0.0540996
EXPR_EIF2AK2 (5610)	960	0.468827	0.706422	-0.0234068
EXPR_USP36 (57602)	960	0.791731	0.90762	0.00853359
EXPR_KMT2C (58508)	960	0.242525	0.496591	0.0377553
EXPR_MCOLN3 (55283)	960	0.300922	0.559658	-0.0334212
EXPR_CCDC85A (114800)	960	0.0837749	0.267639	0.0558386
EXPR_PUM2 (23369)	960	0.258937	0.514925	0.0364707
EXPR_MRPL43 (84545)	960	0.500035	0.729558	-0.0217931
EXPR_ITIH4 (3700)	960	0.310286	0.568505	-0.0327807
EXPR_ITIH1 (3697)	960	0.221951	0.473261	0.0394552
EXPR_HPF1 (54969)	960	0.747336	0.884078	0.0104108
EXPR_ZFR (51663)	960	0.564673	0.774322	0.0186102
EXPR_ZNF280C (55609)	960	0.10997	0.314756	-0.0516186
EXPR_NPFFR2 (10886)	960	0.704016	0.862702	-0.0122769
EXPR_PHF21B (112885)	960	0.48571	0.718801	-0.0225269
EXPR_TRAF1 (7185)	960	0.952179	0.978039	0.00193808
EXPR_RC3H2 (54542)	960	0.264449	0.521071	-0.036052
EXPR_IL17RB (55540)	960	0.153007	0.383244	-0.0461561
EXPR_TRAF3IP2 (10758)	960	0.298256	0.556421	0.033606
EXPR_GYG2 (8908)	960	0.081576	0.263005	0.0562391
EXPR_DCBLD2 (131566)	960	0.176363	0.414977	0.0436729
EXPR_SERPINB3 (6317)	960	0.212275	0.461101	-0.0402937
EXPR_SOAT1 (6646)	960	0.165833	0.401243	0.0447597
EXPR_PKP2 (5318)	960	0.00146077	0.0204057	-0.102573
EXPR_MSH4 (4438)	960	7.81188e-06	0.000421759	-0.143715
EXPR_F7 (2155)	960	0.143337	0.368214	0.0472687
EXPR_GDI2 (2665)	960	0.714064	0.86684	-0.0118406
EXPR_PRDM1 (639)	960	0.302269	0.56074	0.0333283
EXPR_ATG5 (9474)	960	0.461289	0.700635	-0.0238054
EXPR_TMCC3 (57458)	960	0.909466	0.961484	-0.00367482
EXPR_PITHD1 (57095)	960	0.00507133	0.0472044	-0.0903818
EXPR_MTA3 (57504)	960	0.297956	0.55613	-0.0336269
EXPR_USP13 (8975)	960	0.637414	0.821735	0.0152307
EXPR_ATP11B (23200)	960	0.457586	0.69785	-0.0240025
EXPR_LAMC2 (3918)	960	3.2679e-07	3.51396e-05	-0.163935
EXPR_CDK14 (5218)	960	0.0527893	0.200601	0.0625251
EXPR_SEC61A1 (29927)	960	0.0183328	0.106912	0.0761195
EXPR_PPP1R12A (4659)	960	0.6942	0.857218	0.0127053
EXPR_RASGRF1 (5923)	960	0.877787	0.946046	0.00496953
EXPR_CAMK2B (816)	960	0.809457	0.915014	0.00779237
EXPR_CROCC (9696)	960	0.0253101	0.129126	-0.072187
EXPR_POLR3E (55718)	960	0.207844	0.455411	-0.0406869
EXPR_ATP2B4 (493)	960	0.000388384	0.00854204	0.11428
EXPR_ZC3H11A (9877)	960	0.0606331	0.218841	-0.0605762
EXPR_RIOK2 (55781)	960	0.104686	0.30603	0.0523998
EXPR_YIPF1 (54432)	960	0.225725	0.477517	0.0391352
EXPR_NDC1 (55706)	960	0.00375778	0.0385305	-0.0934435
EXPR_DGKG (1608)	960	0.0328887	0.150945	0.0688644
EXPR_FLYWCH1 (84256)	960	0.286608	0.54513	-0.0344265
EXPR_UNKL (64718)	960	0.133834	0.353724	-0.0484196
EXPR_TBXAS1 (6916)	960	0.941505	0.973717	0.00237136
EXPR_PARP12 (64761)	960	0.0140091	0.0900726	-0.0792787
EXPR_ALDH18A1 (5832)	960	0.741027	0.880945	-0.0106803
EXPR_TARBP1 (6894)	960	0.988161	0.995115	-0.000479522
EXPR_GATB (5188)	960	0.249704	0.504113	0.0371862
EXPR_MXD1 (4084)	960	0.106409	0.308532	-0.0521417
EXPR_CDK17 (5128)	960	0.0157709	0.0972978	0.0779002
EXPR_DNAJC25 (548645)	960	0.116674	0.325754	-0.0506691
EXPR_SLC2A3 (6515)	960	0.0261557	0.131719	0.0717767
EXPR_PSD (5662)	960	0.448961	0.691911	-0.0244651
EXPR_CTDP1 (9150)	960	0.702616	0.861812	0.0123379
EXPR_YBX3 (8531)	960	0.0240655	0.125536	-0.0728129
EXPR_STYK1 (55359)	960	0.00267044	0.030828	-0.0968303
EXPR_WNK1 (65125)	960	0.428232	0.674156	0.025598
EXPR_CCAR1 (55749)	960	0.0351296	0.157169	-0.0680085
EXPR_OGFR (11054)	960	0.731995	0.87603	-0.0110673
EXPR_GNA15 (2769)	960	0.00114379	0.0173135	-0.104823
EXPR_CREB3L3 (84699)	960	0.228305	0.48042	-0.0389187
EXPR_PIGV (55650)	960	0.326529	0.583851	-0.0316992
EXPR_PTPRU (10076)	960	0.00430813	0.0423271	-0.0920584
EXPR_SNRNP40 (9410)	960	0.00172848	0.0228396	-0.101
EXPR_RIMBP2 (23504)	960	0.270529	0.528049	-0.035597
EXPR_COL11A1 (1301)	960	0.00134819	0.0193317	0.103315
EXPR_QSER1 (79832)	960	0.288929	0.547558	-0.0342613
EXPR_MPC1 (51660)	960	0.333479	0.590569	0.0312471
EXPR_ACAA1 (30)	960	0.173223	0.410918	0.0439918
EXPR_BCAT1 (586)	960	0.86515	0.940998	0.00548809
EXPR_HDAC7 (51564)	960	0.858403	0.937638	-0.00576556
EXPR_LZTS1 (11178)	960	0.000129898	0.003727	0.123194
EXPR_PRDM6 (93166)	960	0.0506193	0.196074	-0.0631068
EXPR_WNT8A (7478)	960	0.831408	0.924643	0.00688005
EXPR_SPAG4 (6676)	960	0.621862	0.811917	0.0159381
EXPR_NCKAP1 (10787)	960	0.0843609	0.268815	-0.0557333
EXPR_MRPS35 (60488)	960	0.00130873	0.018933	-0.103589
EXPR_GUCY1B1 (2983)	960	0.000311455	0.00725911	0.116127
EXPR_SFSWAP (6433)	960	0.590548	0.79146	-0.0173866
EXPR_TNK2 (10188)	960	0.536358	0.75599	-0.0199805
EXPR_MON2 (23041)	960	0.827236	0.922563	0.00705303
EXPR_CDH3 (1001)	960	0.000654366	0.0119882	-0.109804
EXPR_ARSF (416)	960	0.466498	0.704594	0.0235296
EXPR_GPBP1 (65056)	960	0.176783	0.415656	-0.0436306
EXPR_DGAT2 (84649)	960	0.867279	0.941984	0.00540062
EXPR_ZNF112 (7771)	960	0.0147543	0.0929826	0.078678
EXPR_CS (1431)	960	0.520409	0.744636	-0.0207683
EXPR_LTK (4058)	960	0.210674	0.459001	-0.0404351
EXPR_MRPS24 (64951)	960	0.612557	0.805891	-0.0163651
EXPR_ELMO2 (63916)	960	0.0159279	0.0979153	0.0777841
EXPR_WAPL (23063)	960	0.249811	0.504227	-0.0371778
EXPR_VMP1 (81671)	960	0.840016	0.92853	0.00652385
EXPR_APPBP2 (10513)	960	0.232006	0.484914	0.0386111
EXPR_POLD1 (5424)	960	0.0668949	0.232642	-0.0591651
EXPR_SEZ6 (124925)	960	0.936618	0.971824	0.00256987
EXPR_EIF4B (1975)	960	0.375828	0.628285	0.0286144
EXPR_SLC6A16 (28968)	960	0.0967433	0.29213	-0.053635
EXPR_BICRA (29998)	960	0.666809	0.840807	0.0139128
EXPR_SPHK2 (56848)	960	0.647738	0.828129	0.014765
EXPR_RPL18 (6141)	960	0.578501	0.783443	-0.0179531
EXPR_CA11 (770)	960	0.120807	0.33275	0.0501049
EXPR_ISOC2 (79763)	960	0.126359	0.342084	0.0493702
EXPR_U2AF2 (11338)	960	0.849114	0.933319	-0.00614822
EXPR_EPN1 (29924)	960	0.1184	0.328787	0.0504316
EXPR_MED29 (55588)	960	0.0131823	0.0866835	0.0799791
EXPR_AHRR (57491)	960	0.0715856	0.242446	0.0581776
EXPR_GSC2 (2928)	960	0.0364405	0.160964	-0.0675292
EXPR_ZNF275 (10838)	960	0.13999	0.36331	0.0476672
EXPR_MTMR1 (8776)	960	0.931108	0.969364	-0.00279384
EXPR_GPC1 (2817)	960	0.226319	0.478243	-0.0390852
EXPR_ADCK1 (57143)	960	0.115791	0.32451	-0.0507917
EXPR_HAGH (3029)	960	0.0582995	0.213665	0.061133
EXPR_RNF4 (6047)	960	0.484551	0.717898	0.0225867
EXPR_CASP8 (841)	960	0.372555	0.625335	-0.028811
EXPR_LIMCH1 (22998)	960	0.982326	0.992157	0.000715909
EXPR_INTS13 (55726)	960	0.0252685	0.129027	-0.0722075
EXPR_TM7SF3 (51768)	960	0.313187	0.571347	0.0325849
EXPR_DLX3 (1747)	960	0.801231	0.912821	-0.0081358
EXPR_SPA17 (53340)	960	0.0908825	0.281325	-0.0545995
EXPR_TSPAN32 (10077)	960	0.000636225	0.0117815	0.110049
EXPR_CCN5 (8839)	960	0.0261016	0.131578	0.0718026
EXPR_DMRT3 (58524)	960	0.521614	0.745346	-0.0207084
EXPR_ST3GAL6 (10402)	960	3.79371e-07	3.95913e-05	0.163039
EXPR_ATP2C2 (9914)	960	0.00115158	0.0173582	-0.104761
EXPR_NGFR (4804)	960	0.612519	0.805891	0.0163668
EXPR_CDON (50937)	960	0.121375	0.333748	0.0500285
EXPR_TAF2 (6873)	960	0.191918	0.43579	-0.0421526
EXPR_HIPK2 (28996)	960	0.851996	0.934725	-0.00602938
EXPR_TNPO3 (23534)	960	0.609909	0.804631	0.0164871
EXPR_RFXANK (8625)	960	0.0261745	0.131783	0.0717678
EXPR_TMEM161A (54929)	960	0.764246	0.893198	0.00969196
EXPR_LPAR2 (9170)	960	0.000286645	0.00682105	-0.116815
EXPR_CTSA (5476)	960	0.00153007	0.0210593	0.102142
EXPR_SUGP2 (10147)	960	0.49247	0.723886	0.0221792
EXPR_SLC12A2 (6558)	960	0.195503	0.439587	-0.0418151
EXPR_SNX24 (28966)	960	0.795662	0.90959	0.00836883
EXPR_EYA2 (2139)	960	0.608578	0.80396	-0.0165485
EXPR_CNN2 (1265)	960	0.474399	0.710299	-0.0231145
EXPR_ABCA7 (10347)	960	0.0215928	0.117729	-0.0741446
EXPR_SNCAIP (9627)	960	0.595194	0.794627	-0.0171695
EXPR_DDX20 (11218)	960	0.466908	0.704894	-0.023508
EXPR_BTBD1 (53339)	960	0.772195	0.897497	-0.00935571
EXPR_FAR2 (55711)	960	0.862463	0.939453	-0.00559852
EXPR_BCAS1 (8537)	960	0.739704	0.880317	0.0107368
EXPR_POU1F1 (5449)	960	0.433175	0.679321	-0.025325
EXPR_CHI3L2 (1117)	960	0.558792	0.770288	0.018892
EXPR_SBNO2 (22904)	960	0.601787	0.799399	-0.0168629
EXPR_PMS1 (5378)	960	0.57536	0.781535	-0.0181017
EXPR_HMG20B (10362)	960	0.0595885	0.216649	0.0608232
EXPR_CALCRL (10203)	960	0.558775	0.770288	0.0188928
EXPR_TAF11 (6882)	960	0.251101	0.505745	0.0370767
EXPR_ANKS1A (23294)	960	0.204816	0.451476	0.040959
EXPR_AP3D1 (8943)	960	0.0484461	0.191355	0.0637106
EXPR_ZNF76 (7629)	960	0.346299	0.601505	0.0304288
EXPR_SLC9A3R2 (9351)	960	0.198976	0.444303	-0.0414924
EXPR_NTHL1 (4913)	960	0.104533	0.305879	-0.0524229
EXPR_UHRF1BP1 (54887)	960	0.694826	0.857638	0.0126779
EXPR_GNAI3 (2773)	960	0.50759	0.735074	-0.0214106
EXPR_IPO5 (3843)	960	0.169183	0.405496	-0.0444085
EXPR_OAT (4942)	960	0.483299	0.717263	-0.0226515
EXPR_WDR3 (10885)	960	0.784289	0.90435	-0.00884606
EXPR_PKN2 (5586)	960	0.000108277	0.00325909	-0.124619
EXPR_WDR18 (57418)	960	0.071976	0.243319	-0.0580978
EXPR_TRAM2 (9697)	960	0.0106285	0.0755607	0.0824191
EXPR_NTN1 (9423)	960	0.441561	0.685671	-0.024866
EXPR_GLP2R (9340)	960	0.252491	0.507371	-0.0369683
EXPR_MCM10 (55388)	960	0.0107846	0.0763454	-0.0822558
EXPR_DGKA (1606)	960	0.000886767	0.0149	-0.107118
EXPR_ERBB3 (2065)	960	0.724267	0.872374	-0.0113998
EXPR_ROPN1 (54763)	960	3.07188e-05	0.00126211	0.134091
EXPR_ANKRD44 (91526)	960	0.000861302	0.0145713	0.107378
EXPR_KARS1 (3735)	960	8.70723e-05	0.0027532	-0.126305
EXPR_ADAT1 (23536)	960	0.124825	0.339552	-0.0495707
EXPR_PDIA5 (10954)	960	0.810451	0.915376	0.00775091
EXPR_TBC1D22B (55633)	960	0.978219	0.99028	-0.000882294
EXPR_NDUFB4 (4710)	960	0.211638	0.460419	0.0403499
EXPR_SPEN (23013)	960	0.00304695	0.0336485	-0.0955348
EXPR_MYLK (4638)	960	0.0257783	0.130705	0.0719584
EXPR_ZC3H15 (55854)	960	0.5615	0.772103	-0.018762
EXPR_MAP2K4 (6416)	960	0.00707022	0.0578839	-0.0868817
EXPR_PACC1 (55248)	960	0.0321833	0.149129	-0.0691442
EXPR_SNAP91 (9892)	960	0.47557	0.711065	0.0230533
EXPR_SLK (9748)	960	0.00269957	0.0310621	-0.0967243
EXPR_CYB5R4 (51167)	960	0.104723	0.306121	-0.0523943
EXPR_COL17A1 (1308)	960	0.000379603	0.00839808	-0.114473
EXPR_GSTO2 (119391)	960	3.48812e-05	0.00141095	-0.133164
EXPR_SEC61A2 (55176)	960	0.0689171	0.237055	-0.0587326
EXPR_PRKCQ (5588)	960	0.175085	0.413036	-0.0438023
EXPR_TLE2 (7089)	960	0.00973595	0.0713855	-0.083396
EXPR_ASB1 (51665)	960	0.00565243	0.0506269	-0.0892519
EXPR_FAM107B (83641)	960	0.518751	0.743755	-0.020851
EXPR_ME1 (4199)	960	0.00191832	0.0244867	-0.100015
EXPR_TBC1D1 (23216)	960	0.911614	0.962153	-0.00358727
EXPR_CDK13 (8621)	960	0.553081	0.767202	-0.019167
EXPR_MTHFD2 (10797)	960	0.0573952	0.211568	-0.0613537
EXPR_SLC9A7 (84679)	960	0.478814	0.713549	-0.0228842
EXPR_FOXJ2 (55810)	960	0.800842	0.91255	-0.00815206
EXPR_YBX1 (4904)	960	0.264348	0.520923	-0.0360596
EXPR_PDE4A (5141)	960	0.732701	0.876394	-0.011037
EXPR_PPP2R5A (5525)	960	0.0338017	0.153342	-0.0685099
EXPR_CTNNA2 (1496)	960	0.00356403	0.037368	0.0939752
EXPR_ELAVL1 (1994)	960	0.932605	0.97026	-0.00273295
EXPR_TIE1 (7075)	960	0.677096	0.847482	0.0134571
EXPR_DIP2B (57609)	960	0.521834	0.745518	0.0206975
EXPR_SMARCD1 (6602)	960	0.399734	0.649736	-0.0272089
EXPR_KDM4A (9682)	960	0.265351	0.521975	-0.035984
EXPR_NFYC (4802)	960	0.518551	0.743638	-0.0208609
EXPR_ZMYND12 (84217)	960	0.0383743	0.166439	-0.0668482
EXPR_SLC9A3 (6550)	960	0.482334	0.716557	-0.0227015
EXPR_NGEF (25791)	960	0.00100606	0.0158473	-0.105985
EXPR_ASPM (259266)	960	0.00476307	0.0451084	-0.0910296
EXPR_CD84 (8832)	960	0.529109	0.750772	0.0203371
EXPR_ELOVL1 (64834)	960	0.366662	0.619928	-0.0291677
EXPR_SPI1 (6688)	960	0.0344924	0.155291	0.068247
EXPR_POLR1H (30834)	960	0.354801	0.609767	-0.0298967
EXPR_MPPED2 (744)	960	0.739751	0.880352	0.0107348
EXPR_CLDN18 (51208)	960	0.196896	0.441348	-0.0416852
EXPR_ZBTB11 (27107)	960	0.525584	0.748403	-0.0205114
EXPR_ATXN3 (4287)	960	0.140087	0.363421	-0.0476555
EXPR_GOLGA5 (9950)	960	0.65864	0.8355	-0.0142766
EXPR_FGFR2 (2263)	960	0.0225458	0.120839	-0.0736164
EXPR_LRRC40 (55631)	960	0.0920869	0.28355	-0.0543973
EXPR_ISOC1 (51015)	960	0.00803132	0.0627606	-0.0855073
EXPR_EML1 (2009)	960	0.0718014	0.242986	0.0581335
EXPR_TRMT11 (60487)	960	0.12203	0.334691	-0.0499409
EXPR_THUMPD1 (55623)	960	0.898728	0.956467	-0.0041129
EXPR_MSANTD3 (91283)	960	0.638126	0.822108	-0.0151985
EXPR_KIF26A (26153)	960	0.0286836	0.139325	-0.070615
EXPR_ATG2B (55102)	960	0.913541	0.963032	0.00350873
EXPR_ARFGEF1 (10565)	960	0.220054	0.470804	-0.0396175
EXPR_ACSM2B (348158)	960	0.57685	0.782677	-0.0180312
EXPR_ZFAT (57623)	960	0.178415	0.417974	0.0434668
EXPR_MTFR1 (9650)	960	0.00389184	0.0394893	-0.0930899
EXPR_STAG3 (10734)	960	0.407749	0.656389	0.0267492
EXPR_FECH (2235)	960	0.845484	0.931497	0.00629801
EXPR_MYO9A (4649)	960	0.193866	0.437618	0.0419685
EXPR_DDX3Y (8653)	960	0.237348	0.491415	0.0381731
EXPR_PFKP (5214)	960	0.820445	0.919751	-0.00733497
EXPR_IDI1 (3422)	960	0.164208	0.399272	-0.044932
EXPR_SP100 (6672)	960	0.630087	0.817143	-0.0155631
EXPR_KLF6 (1316)	960	0.385423	0.636974	0.0280439
EXPR_PLPP1 (8611)	960	0.518425	0.743493	0.0208672
EXPR_NEO1 (4756)	960	0.787605	0.905995	-0.00870673
EXPR_TRAM1 (23471)	960	0.121572	0.334021	0.0500021
EXPR_PHKA1 (5255)	960	0.0372778	0.163342	-0.0672307
EXPR_TNFRSF1A (7132)	960	0.988495	0.995221	-0.000465988
EXPR_CACNB1 (782)	960	0.251969	0.506844	-0.037009
EXPR_EVI5 (7813)	960	0.163176	0.397615	0.0450421
EXPR_STOML1 (9399)	960	0.00319324	0.0346466	0.0950706
EXPR_PKM (5315)	960	0.890456	0.952162	0.00445091
EXPR_DHX29 (54505)	960	0.48454	0.717898	0.0225873
EXPR_DNTTIP2 (30836)	960	0.0148455	0.0934301	-0.0786063
EXPR_METTL22 (79091)	960	0.650351	0.830028	-0.0146477
EXPR_TP53BP1 (7158)	960	0.451966	0.693174	-0.0243033
EXPR_TRO (7216)	960	0.00697251	0.0573888	0.0870307
EXPR_RRP15 (51018)	960	0.445924	0.689298	-0.0246292
EXPR_RHOA (387)	960	0.246474	0.500687	0.0374408
EXPR_DHX8 (1659)	960	0.936941	0.971955	0.00255675
EXPR_PRKCZ (5590)	960	0.0182125	0.106437	-0.0761981
EXPR_ZFY (7544)	960	0.0951791	0.289179	0.0538878
EXPR_IARS2 (55699)	960	0.121647	0.334084	-0.049992
EXPR_SYT1 (6857)	960	0.508944	0.736007	-0.0213424
EXPR_NAV3 (89795)	960	0.0492611	0.193481	0.0634815
EXPR_IDH3G (3421)	960	0.0149803	0.0940187	0.0785011
EXPR_ROGDI (79641)	960	0.153464	0.38391	-0.0461048
EXPR_PDZD4 (57595)	960	0.0392312	0.168716	0.0665557
EXPR_ATP2B3 (492)	960	0.513599	0.73943	0.0211085
EXPR_ROCK1 (6093)	960	0.633405	0.818923	0.0154123
EXPR_CBFB (865)	960	7.6885e-05	0.00250216	-0.127258
EXPR_PDK3 (5165)	960	0.521178	0.745059	-0.0207301
EXPR_HYAL2 (8692)	960	0.849407	0.933451	-0.00613615
EXPR_HDAC4 (9759)	960	0.742832	0.882167	-0.0106031
EXPR_RASSF1 (11186)	960	0.846252	0.931966	-0.00626629
EXPR_FGFR3 (2261)	960	0.0134787	0.0878448	-0.0797237
EXPR_IFI35 (3430)	960	0.0238181	0.124918	0.0729407
EXPR_HEATR6 (63897)	960	0.811704	0.916056	0.0076987
EXPR_COASY (80347)	960	0.0107677	0.0762762	-0.0822733
EXPR_PLEKHH3 (79990)	960	0.365706	0.619126	-0.029226
EXPR_MEF2A (4205)	960	0.204901	0.451596	0.0409514
EXPR_OTUD5 (55593)	960	0.32545	0.583061	0.0317699
EXPR_TFE3 (7030)	960	0.296239	0.55431	0.0337465
EXPR_TBC1D25 (4943)	960	0.106847	0.309321	0.0520767
EXPR_ACSL4 (2182)	960	0.443246	0.686939	0.0247744
EXPR_INPP5A (3632)	960	0.673625	0.84535	-0.0136106
EXPR_GPKOW (27238)	960	0.637148	0.821589	0.0152427
EXPR_GRIPAP1 (56850)	960	0.680673	0.849697	-0.0132993
EXPR_FTSJ1 (24140)	960	0.3751	0.627645	0.028658
EXPR_PRR11 (55771)	960	0.942691	0.974139	0.00232321
EXPR_REEP1 (65055)	960	0.733654	0.876864	0.0109961
EXPR_ATP11A (23250)	960	0.771972	0.897377	0.00936513
EXPR_POLR1A (25885)	960	0.609203	0.804366	0.0165197
EXPR_LAPTM4A (9741)	960	0.306656	0.565423	0.0330274
EXPR_TTC7A (57217)	960	0.281782	0.539932	-0.034773
EXPR_IP6K2 (51447)	960	0.0216184	0.117815	-0.0741301
EXPR_STON1-GTF2A1L (286749)	960	0.0161741	0.0987832	0.0776039
EXPR_SRBD1 (55133)	960	0.659842	0.836258	0.014223
EXPR_KIF2A (3796)	960	0.700297	0.860916	0.012439
EXPR_RASGRP2 (10235)	960	0.533168	0.753614	0.0201372
EXPR_PSME4 (23198)	960	0.148775	0.376497	-0.0466361
EXPR_IFT80 (57560)	960	0.488431	0.720859	0.0223866
EXPR_SIRT2 (22933)	960	0.000125054	0.00362258	0.123493
EXPR_ERLEC1 (27248)	960	0.015497	0.0961908	0.0781053
EXPR_PPP2R5B (5526)	960	0.837796	0.927459	-0.00661564
EXPR_PYGM (5837)	960	0.677693	0.847825	-0.0134307
EXPR_PAGE1 (8712)	960	0.391752	0.642546	0.0276724
EXPR_PITX1 (5307)	960	2.20648e-05	0.000967389	-0.136476
EXPR_TRPC7 (57113)	960	0.495443	0.726019	0.0220271
EXPR_MAST4 (375449)	960	0.528068	0.750152	-0.0203885
EXPR_ADGRF5 (221395)	960	0.690032	0.854811	0.0128878
EXPR_SDK2 (54549)	960	0.353683	0.608894	-0.0299663
EXPR_ADAM7 (8756)	960	0.180793	0.421144	0.0432301
EXPR_NUP133 (55746)	960	0.128492	0.345387	-0.0490946
EXPR_NUCKS1 (64710)	960	0.691865	0.855905	-0.0128075
EXPR_VPS35 (55737)	960	0.0303486	0.144253	-0.0698971
EXPR_DNAJA2 (10294)	960	1.32852e-05	0.000636812	-0.140058
EXPR_BCL3 (602)	960	0.920344	0.964573	0.00323169
EXPR_KCNAB2 (8514)	960	0.638079	0.822065	-0.0152006
EXPR_ABCC9 (10060)	960	0.103019	0.303354	-0.0526527
EXPR_GAL (51083)	960	0.00209028	0.0259741	-0.0991971
EXPR_CLEC2D (29121)	960	0.748534	0.884748	0.0103597
EXPR_FUNDC1 (139341)	960	0.286213	0.544934	0.0344547
EXPR_MAOB (4129)	960	0.860035	0.93832	-0.0056984
EXPR_RORA (6095)	960	0.301036	0.559748	0.0334133
EXPR_DRD4 (1815)	960	0.00234152	0.0281236	-0.0981065
EXPR_TGFBR3 (7049)	960	0.840014	0.92853	-0.00652392
EXPR_PLA2G10 (8399)	960	4.2533e-05	0.00166772	-0.131705
EXPR_HES2 (54626)	960	0.000420852	0.00908655	-0.113602
EXPR_ATP1B3 (483)	960	0.101868	0.301263	-0.0528293
EXPR_NEDD4 (4734)	960	0.960404	0.982185	-0.00160442
EXPR_PIGB (9488)	960	0.21913	0.469698	0.0396968
EXPR_MAPK6 (5597)	960	0.996957	0.998764	-0.000123257
EXPR_GNB5 (10681)	960	0.248986	0.503147	-0.0372426
EXPR_RAB27A (5873)	960	1.25139e-05	0.000606908	0.140474
EXPR_HDHD5 (27440)	960	0.39255	0.643429	-0.0276258
EXPR_UFD1 (7353)	960	0.630752	0.817447	0.0155328
EXPR_LRP6 (4040)	960	0.0682813	0.235704	-0.0588674
EXPR_GUCY2C (2984)	960	0.00666223	0.0561265	-0.0875165
EXPR_SCT (6343)	960	0.358042	0.612503	-0.0296961
EXPR_PHRF1 (57661)	960	0.696638	0.859051	-0.0125987
EXPR_ELP1 (8518)	960	0.00158767	0.0215668	-0.101797
EXPR_NUCB2 (4925)	960	0.0239927	0.125393	0.0728504
EXPR_PFN2 (5217)	960	0.918056	0.963938	0.00332483
EXPR_PTPN3 (5774)	960	2.19928e-06	0.000161668	-0.152104
EXPR_SPTB (6710)	960	0.794127	0.908609	-0.00843315
EXPR_DAPP1 (27071)	960	0.218644	0.469089	-0.0397388
EXPR_FGF10 (2255)	960	0.541372	0.759617	-0.0197353
EXPR_SLC44A1 (23446)	960	0.907166	0.960489	0.00376857
EXPR_TMEM260 (54916)	960	0.116315	0.325205	-0.0507189
EXPR_SMG6 (23293)	960	0.0252276	0.128913	-0.0722277
EXPR_EXOC5 (10640)	960	0.456104	0.696609	-0.0240816
EXPR_CLTCL1 (8218)	960	0.358877	0.613531	0.0296445
EXPR_FGF22 (27006)	960	0.686742	0.852826	0.0130323
EXPR_FSTL3 (10272)	960	0.941668	0.973769	-0.00236473
EXPR_DGCR2 (9993)	960	0.989831	0.995712	0.000411871
EXPR_RNF126 (55658)	960	0.431002	0.677044	-0.0254448
EXPR_MNT (4335)	960	0.079189	0.257993	-0.0566839
EXPR_ZXDC (79364)	960	0.735516	0.877888	-0.0109163
EXPR_JMJD6 (23210)	960	0.750195	0.885487	-0.0102889
EXPR_POLB (5423)	960	0.873881	0.944377	0.00512965
EXPR_ST6GALNAC1 (55808)	960	0.0676087	0.234163	-0.0590112
EXPR_WIPI1 (55062)	960	4.71569e-06	0.00029404	0.147111
EXPR_FRMPD1 (22844)	960	0.266182	0.522915	-0.0359216
EXPR_GBA2 (57704)	960	0.336758	0.593596	-0.0310359
EXPR_NDST1 (3340)	960	0.000500495	0.0102907	0.112124
EXPR_ASNS (440)	960	0.420463	0.667448	-0.0260308
EXPR_AP3M2 (10947)	960	0.428003	0.673954	0.0256106
EXPR_CNGB1 (1258)	960	0.0117134	0.0803732	-0.0813252
EXPR_ST6GALNAC2 (10610)	960	0.396748	0.647097	0.0273817
EXPR_CHAT (1103)	960	0.936928	0.971955	-0.00255729
EXPR_PABPC1 (26986)	960	0.542152	0.760022	0.0196973
EXPR_TESK2 (10420)	960	0.883248	0.948649	0.00474582
EXPR_CFAP20 (29105)	960	0.000391569	0.00859727	-0.114211
EXPR_CSNK2A2 (1459)	960	0.00488678	0.0460046	-0.0907652
EXPR_PTPN21 (11099)	960	0.182005	0.422593	-0.0431104
EXPR_EIF2B3 (8891)	960	0.342503	0.597571	0.030669
EXPR_CAMK2A (815)	960	0.78377	0.904046	-0.00886791
EXPR_TCOF1 (6949)	960	0.0151316	0.0945868	-0.078384
EXPR_CDC42 (998)	960	0.608638	0.804011	-0.0165457
EXPR_OSBPL3 (26031)	960	0.0517189	0.197986	-0.0628095
EXPR_EPHA8 (2046)	960	0.464859	0.703173	-0.0236162
EXPR_SLC12A3 (6559)	960	0.241808	0.495426	-0.0378129
EXPR_RAD18 (56852)	960	0.312439	0.570553	0.0326353
EXPR_ATP2B1 (490)	960	0.376626	0.628914	-0.0285666
EXPR_TRPM5 (29850)	960	0.406952	0.655673	0.0267947
EXPR_NCK2 (8440)	960	0.578291	0.783335	0.017963
EXPR_MAP4K4 (9448)	960	0.118274	0.328648	-0.0504489
EXPR_MGAT4A (11320)	960	0.508677	0.735762	-0.0213558
EXPR_RPL31 (6160)	960	0.520266	0.744636	-0.0207755
EXPR_WDR1 (9948)	960	0.07343	0.246416	0.0578038
EXPR_SNX13 (23161)	960	0.874698	0.944785	-0.00509616
EXPR_MS4A12 (54860)	960	0.159413	0.391861	0.045448
EXPR_ARHGAP10 (79658)	960	0.580702	0.785167	-0.0178492
EXPR_RPS6KA2 (6196)	960	0.114928	0.323101	0.0509122
EXPR_ING3 (54556)	960	0.570363	0.778296	-0.0183389
EXPR_VASH1 (22846)	960	0.116011	0.324776	0.0507611
EXPR_LMCD1 (29995)	960	0.0506907	0.196237	0.0630873
EXPR_BUD23 (114049)	960	0.853672	0.935553	0.00596035
EXPR_SEL1L (6400)	960	0.00961551	0.070888	0.0835339
EXPR_TRIP13 (9319)	960	0.012642	0.0843489	-0.0804581
EXPR_ATP6AP1 (537)	960	1.10115e-05	0.000549285	0.141361
EXPR_TCF3 (6929)	960	0.178502	0.41808	-0.0434581
EXPR_TRIB2 (28951)	960	0.00451641	0.0436247	0.0915758
EXPR_DAZAP1 (26528)	960	0.35168	0.606661	-0.0300911
EXPR_MBD3 (53615)	960	0.80762	0.914274	0.00786898
EXPR_PRLH (51052)	960	0.21734	0.467375	0.0398514
EXPR_HLTF (6596)	960	0.078016	0.255487	0.0569065
EXPR_FAM50A (9130)	960	0.0193802	0.110543	0.0754537
EXPR_FAM3A (60343)	960	0.0384354	0.166629	0.0668272
EXPR_CPSF1 (29894)	960	0.0250245	0.128526	-0.0723282
EXPR_MYO3B (140469)	960	0.421406	0.668064	-0.0259779
EXPR_CYBRD1 (79901)	960	0.0231196	0.122786	0.0733077
EXPR_CDH19 (28513)	960	8.11023e-05	0.00260555	0.12685
EXPR_PDCD2 (5134)	960	0.217872	0.468036	-0.0398054
EXPR_SLC6A15 (55117)	960	0.0806773	0.261129	0.0564053
EXPR_RDH11 (51109)	960	0.0738807	0.247183	-0.0577136
EXPR_PRKACA (5566)	960	0.0301296	0.143628	0.0699896
EXPR_ADGRL1 (22859)	960	0.772992	0.897729	-0.00932208
EXPR_SPP2 (6694)	960	0.316713	0.575215	0.0323484
EXPR_ACTN1 (87)	960	0.667981	0.841634	0.0138608
EXPR_ZFYVE26 (23503)	960	0.404514	0.653452	0.0269341
EXPR_RPS6KA6 (27330)	960	0.0746066	0.248657	0.0575693
EXPR_EPN2 (22905)	960	0.10772	0.31101	-0.0519476
EXPR_PTPN18 (26469)	960	0.0754566	0.250421	-0.0574018
EXPR_LIMS2 (55679)	960	0.226952	0.478864	0.039032
EXPR_ASIC4 (55515)	960	0.809558	0.915063	0.00778817
EXPR_SPEG (10290)	960	0.782262	0.903104	0.00893134
EXPR_LNX1 (84708)	960	0.677615	0.84778	0.0134342
EXPR_ALDH3A2 (224)	960	0.000686094	0.0123771	-0.109389
EXPR_TFRC (7037)	960	0.348765	0.603991	0.0302736
EXPR_SREBF1 (6720)	960	0.0225016	0.120688	-0.0736405
EXPR_TRPC5 (7224)	960	0.576129	0.782055	0.0180652
EXPR_AFF4 (27125)	960	0.0777476	0.255067	0.0569579
EXPR_UBE2D1 (7321)	960	0.0123981	0.083239	-0.0806802
EXPR_MPP5 (64398)	960	0.0238676	0.125031	-0.072915
EXPR_RHOBTB1 (9886)	960	0.00125178	0.0184046	0.103998
EXPR_SMC1A (8243)	960	0.299918	0.558515	-0.0334907
EXPR_HSD17B10 (3028)	960	0.326549	0.583869	0.0316979
EXPR_MARK2 (2011)	960	0.109439	0.313974	-0.0516958
EXPR_HMMR (3161)	960	0.0667639	0.232478	-0.0591934
EXPR_CHFR (55743)	960	0.014628	0.0925215	0.0787779
EXPR_TRHDE (29953)	960	0.994426	0.997845	0.000225779
EXPR_P4HA2 (8974)	960	0.893452	0.953628	0.00432843
EXPR_FCGR2B (2213)	960	0.0340763	0.154204	0.0684049
EXPR_NFATC3 (4775)	960	0.16167	0.395307	-0.0452037
EXPR_TRNT1 (51095)	960	0.591023	0.791679	0.0173644
EXPR_ACADVL (37)	960	6.58166e-05	0.0022949	-0.12844
EXPR_STK10 (6793)	960	0.0472777	0.188424	0.0640447
EXPR_FBXW11 (23291)	960	0.00408355	0.0408009	0.0926031
EXPR_ACAP1 (9744)	960	0.712726	0.866088	-0.0118986
EXPR_CRMP1 (1400)	960	0.434354	0.680218	0.0252602
EXPR_EVC (2121)	960	0.0163785	0.099399	0.0774561
EXPR_DERL2 (51009)	960	0.00080422	0.01387	-0.107988
EXPR_SIDT1 (54847)	960	0.848953	0.93321	0.00615486
EXPR_NDE1 (54820)	960	0.0850205	0.270233	-0.0556155
EXPR_IRAG1 (10335)	960	0.202986	0.449586	0.041125
EXPR_TMEM38A (79041)	960	0.148339	0.375922	-0.0466863
EXPR_AP1M1 (8907)	960	0.00449071	0.0434463	0.0916342
EXPR_PVR (5817)	960	0.963447	0.983474	0.00148103
EXPR_XRCC1 (7515)	960	0.351372	0.6063	0.0301104
EXPR_SCARB1 (949)	960	0.0966394	0.292022	0.0536517
EXPR_CYP2W1 (54905)	960	0.0280479	0.137448	-0.0708986
EXPR_MCM2 (4171)	960	0.0758348	0.251011	-0.0573278
EXPR_MOV10L1 (54456)	960	0.916154	0.963712	0.00340229
EXPR_PANX2 (56666)	960	0.335692	0.592751	-0.0311044
EXPR_SELENOO (83642)	960	0.42738	0.67336	-0.0256452
EXPR_TP63 (8626)	960	0.00189638	0.0243315	-0.100124
EXPR_ALPK1 (80216)	960	0.856631	0.936815	-0.00583848
EXPR_LLGL2 (3993)	960	2.2618e-05	0.000984816	-0.136299
EXPR_PDE8A (5151)	960	0.00781447	0.0616188	-0.085804
EXPR_CLCN4 (1183)	960	0.132369	0.351454	0.0486026
EXPR_NLE1 (54475)	960	0.54216	0.760022	-0.0196969
EXPR_SDHA (6389)	960	0.0418329	0.175351	-0.0656997
EXPR_SMARCE1 (6605)	960	0.765164	0.893732	0.00965307
EXPR_FNDC8 (54752)	960	0.182893	0.42387	-0.0430231
EXPR_GSDMB (55876)	960	0.000493058	0.0101767	-0.112252
EXPR_KDM5A (5927)	960	0.424322	0.670707	0.0258152
EXPR_ADAM11 (4185)	960	0.485901	0.718927	0.022517
EXPR_PPP2R3A (5523)	960	0.0654138	0.229336	0.0594887
EXPR_FERMT2 (10979)	960	0.174227	0.412168	0.0438893
EXPR_ABCB11 (8647)	960	0.396616	0.647022	-0.0273893
EXPR_DHRS9 (10170)	960	0.141233	0.364757	-0.0475184
EXPR_CD5L (922)	960	0.838386	0.927779	0.00659125
EXPR_PTGS2 (5743)	960	0.289317	0.547855	-0.0342337
EXPR_IGF2BP2 (10644)	960	0.949028	0.976555	0.00206593
EXPR_MAP3K13 (9175)	960	0.287829	0.546344	0.0343395
EXPR_ST6GAL1 (6480)	960	0.0205355	0.114367	0.0747548
EXPR_TBX21 (30009)	960	0.930108	0.969092	-0.00283448
EXPR_FRY (10129)	960	0.239472	0.492573	0.038001
EXPR_PICALM (8301)	960	0.115069	0.323241	0.0508924
EXPR_NSF (4905)	960	0.130302	0.348351	0.0488635
EXPR_GLI2 (2736)	960	0.768091	0.895411	-0.00952919
EXPR_CLASP1 (23332)	960	0.615995	0.808163	-0.016207
EXPR_MRPS34 (65993)	960	0.123028	0.336645	-0.0498079
EXPR_NOTCH3 (4854)	960	0.64716	0.827715	-0.014791
EXPR_CLNS1A (1207)	960	0.289741	0.548312	-0.0342036
EXPR_PPP2R2C (5522)	960	0.00603549	0.052616	-0.088563
EXPR_TEAD2 (8463)	960	0.920601	0.9646	-0.00322124
EXPR_EED (8726)	960	0.0155732	0.0965014	-0.0780479
EXPR_CDHR2 (54825)	960	0.538964	0.758153	-0.019853
EXPR_SNCB (6620)	960	0.99904	0.999522	3.88978e-05
EXPR_TSG101 (7251)	960	0.491265	0.722911	0.0222409
EXPR_NCBP3 (55421)	960	7.20381e-10	4.86026e-07	-0.197165
EXPR_ATP2A3 (489)	960	0.449288	0.692142	-0.0244474
EXPR_CA12 (771)	960	0.961597	0.982703	-0.00155605
EXPR_MGLL (11343)	960	0.33103	0.588069	0.0314057
EXPR_NTN4 (59277)	960	0.424618	0.670855	-0.0257987
EXPR_BCS1L (617)	960	0.303687	0.562139	-0.0332307
EXPR_NUAK1 (9891)	960	0.777976	0.900776	-0.00911184
EXPR_DPP8 (54878)	960	0.460176	0.69998	0.0238645
EXPR_SLC24A1 (9187)	960	0.0601581	0.217845	0.060688
EXPR_ZNF532 (55205)	960	0.878958	0.946748	0.00492153
EXPR_SCARF1 (8578)	960	0.057411	0.211596	-0.0613498
EXPR_LMAN1 (3998)	960	0.00706456	0.0578455	0.0868903
EXPR_HACD3 (51495)	960	0.670057	0.842904	-0.0137686
EXPR_IPCEF1 (26034)	960	0.402239	0.651645	0.0270647
EXPR_ZZEF1 (23140)	960	0.0943286	0.287481	-0.0540266
EXPR_NOX3 (50508)	960	0.506908	0.73447	0.021445
EXPR_ENO1 (2023)	960	0.454823	0.695721	0.0241501
EXPR_SLC12A1 (6557)	960	0.751787	0.886114	0.0102211
EXPR_MYDGF (56005)	960	0.0378591	0.165047	0.0670267
EXPR_ANO8 (57719)	960	0.802625	0.913044	-0.00807755
EXPR_TUBE1 (51175)	960	0.0871554	0.274012	-0.0552391
EXPR_ARHGEF10L (55160)	960	0.110386	0.315472	-0.0515585
EXPR_TXK (7294)	960	0.439382	0.683882	0.0249848
EXPR_WSCD2 (9671)	960	0.100075	0.298561	0.0531074
EXPR_KCNQ2 (3785)	960	0.271958	0.529477	-0.0354911
EXPR_TACR2 (6865)	960	0.254235	0.509563	0.0368328
EXPR_ACTR6 (64431)	960	0.00945202	0.0700292	-0.0837235
EXPR_TIPIN (54962)	960	0.0387042	0.167373	-0.066735
EXPR_SRI (6717)	960	0.447068	0.690304	-0.0245673
EXPR_EIF4G3 (8672)	960	0.709652	0.864324	-0.012032
EXPR_NUP37 (79023)	960	0.00656156	0.0557626	-0.0876784
EXPR_SEMA3A (10371)	960	0.47353	0.709633	-0.02316
EXPR_GTSE1 (51512)	960	0.0864679	0.272677	-0.0553595
EXPR_SEMA3C (10512)	960	0.89255	0.953068	0.00436528
EXPR_TTC38 (55020)	960	0.0469746	0.187614	-0.0641325
EXPR_ACAT1 (38)	960	0.361046	0.615431	0.0295111
EXPR_GRAMD4 (23151)	960	0.146242	0.372459	0.0469286
EXPR_CELSR1 (9620)	960	0.161003	0.394253	-0.0452757
EXPR_WNT8B (7479)	960	0.553908	0.767498	-0.0191271
EXPR_ZNF638 (27332)	960	0.135371	0.356044	-0.0482293
EXPR_SLC25A40 (55972)	960	0.631081	0.817629	-0.0155179
EXPR_TIMM21 (29090)	960	0.0812254	0.262352	0.0563038
EXPR_ADD2 (119)	960	0.428769	0.674718	-0.0255682
EXPR_FGF4 (2249)	960	0.0867674	0.273262	0.055307
EXPR_RASAL2 (9462)	960	0.587358	0.789317	0.0175361
EXPR_VPS9D1 (9605)	960	0.507456	0.734948	0.0214174
EXPR_ZNF37A (7587)	960	0.93594	0.971541	-0.00259745
EXPR_MARK3 (4140)	960	0.0713113	0.241926	-0.0582339
EXPR_SLC25A3 (5250)	960	0.887969	0.950953	-0.00455261
EXPR_FNDC3B (64778)	960	0.0446703	0.182176	0.064816
EXPR_FOSL2 (2355)	960	0.75722	0.889222	0.00999002
EXPR_CACNG5 (27091)	960	0.0812172	0.26234	-0.0563053
EXPR_CACNG4 (27092)	960	0.731477	0.875745	-0.0110896
EXPR_FRYL (285527)	960	0.989577	0.995569	-0.000422172
EXPR_TMEM131 (23505)	960	0.24285	0.497087	0.0377293
EXPR_FSCN1 (6624)	960	0.0937516	0.286481	-0.0541213
EXPR_ACTB (60)	960	0.480226	0.714785	0.0228108
EXPR_MOCOS (55034)	960	0.0013019	0.0188797	-0.103637
EXPR_PLD1 (5337)	960	0.877778	0.946046	0.00496989
EXPR_ATP12A (479)	960	0.0975059	0.293695	-0.053513
EXPR_WDR62 (284403)	960	0.280779	0.538747	-0.0348456
EXPR_DLG1 (1739)	960	0.26044	0.516968	-0.0363559
EXPR_RAB7A (7879)	960	5.73215e-05	0.00207313	0.129482
EXPR_BCAP29 (55973)	960	0.488913	0.721256	0.0223618
EXPR_SEC31B (25956)	960	0.174915	0.412855	-0.0438195
EXPR_SART3 (9733)	960	0.0799437	0.25955	-0.0565422
EXPR_ARHGAP15 (55843)	960	0.0470494	0.187788	0.0641108
EXPR_TUBA3D (113457)	960	0.555473	0.76871	0.0190517
EXPR_PAX2 (5076)	960	0.291933	0.550474	-0.0340487
EXPR_EXOSC7 (23016)	960	0.341383	0.596464	-0.0307403
EXPR_KIFAP3 (22920)	960	0.021455	0.117261	0.0742226
EXPR_MKRN2 (23609)	960	0.763337	0.892605	0.00973045
EXPR_MCM6 (4175)	960	0.307795	0.566278	-0.0329498
EXPR_REXO2 (25996)	960	0.690177	0.854903	0.0128815
EXPR_RBM7 (10179)	960	0.167657	0.403478	-0.0445679
EXPR_RBMS2 (5939)	960	0.0307828	0.145386	-0.0697155
EXPR_BAZ2A (11176)	960	0.133314	0.35284	-0.0484845
EXPR_PTPN23 (25930)	960	0.713412	0.866558	-0.0118689
EXPR_MLH1 (4292)	960	2.18555e-07	2.66473e-05	0.166325
EXPR_UNG (7374)	960	0.338744	0.594516	-0.0309086
EXPR_FMO4 (2329)	960	0.00779165	0.06156	0.0858356
EXPR_KLHL20 (27252)	960	0.0288017	0.139714	0.0705629
EXPR_RGS11 (8786)	960	0.331722	0.588849	-0.0313608
EXPR_SLC46A1 (113235)	960	0.356591	0.611191	-0.0297858
EXPR_PLXNA2 (5362)	960	0.294011	0.552005	-0.0339025
EXPR_SPAG5 (10615)	960	0.0395393	0.169607	-0.0664519
EXPR_ANKRD13A (88455)	960	0.48654	0.719356	0.022484
EXPR_TPD52 (7163)	960	0.263201	0.519496	-0.0361463
EXPR_ACACB (32)	960	0.39593	0.646277	0.0274291
EXPR_TRAF4 (9618)	960	0.00762011	0.0606351	-0.0860763
EXPR_PAG1 (55824)	960	0.060206	0.217898	0.0606767
EXPR_GPATCH1 (55094)	960	0.579673	0.784464	-0.0178977
EXPR_ICAM3 (3385)	960	0.115017	0.323185	0.0508997
EXPR_NT5C2 (22978)	960	0.712151	0.865848	-0.0119235
EXPR_MCAM (4162)	960	0.0413032	0.174151	0.0658703
EXPR_GPC4 (2239)	960	0.66849	0.841954	0.0138381
EXPR_MBNL3 (55796)	960	0.551841	0.766312	-0.0192269
EXPR_CAMSAP3 (57662)	960	4.6618e-07	4.63167e-05	-0.161795
EXPR_RAP1GAP (5909)	960	0.196268	0.440501	-0.0417436
EXPR_XAB2 (56949)	960	0.142705	0.3672	-0.0473434
EXPR_ARHGEF1 (9138)	960	0.44035	0.684897	-0.024932
EXPR_STXBP2 (6813)	960	0.00043051	0.00922404	-0.113409
EXPR_MAP2K7 (5609)	960	0.555344	0.768603	-0.0190579
EXPR_NMRK2 (27231)	960	0.564984	0.774544	0.0185953
EXPR_DGKD (8527)	960	0.0626604	0.22321	-0.0601067
EXPR_CTTNBP2 (83992)	960	0.301231	0.559849	0.0333999
EXPR_ACTL6B (51412)	960	0.631748	0.817943	-0.0154875
EXPR_RARB (5915)	960	0.00277472	0.0316061	0.0964556
EXPR_TOP2B (7155)	960	0.0977246	0.294045	0.0534782
EXPR_TM9SF3 (56889)	960	0.220677	0.471768	0.039564
EXPR_NFKB2 (4791)	960	0.112228	0.318595	-0.0512939
EXPR_UBE2T (29089)	960	0.0551298	0.20621	-0.0619197
EXPR_PPP1R12B (4660)	960	0.735519	0.877888	-0.0109161
EXPR_DNAJC10 (54431)	960	0.889365	0.951669	0.00449553
EXPR_GTF3C1 (2975)	960	0.488886	0.721253	0.0223632
EXPR_IL4R (3566)	960	0.00323846	0.0350046	-0.0949309
EXPR_USP33 (23032)	960	0.31108	0.569284	-0.032727
EXPR_PAK3 (5063)	960	0.963951	0.98377	-0.00146062
EXPR_CAPN6 (827)	960	0.656449	0.834429	-0.0143745
EXPR_DCX (1641)	960	0.648252	0.828513	0.0147419
EXPR_SNRPA (6626)	960	0.00175008	0.0230036	-0.100883
EXPR_SPAG6 (9576)	960	0.851774	0.934644	0.00603853
EXPR_EXOSC5 (56915)	960	0.577647	0.783049	0.0179935
EXPR_DYNC1I2 (1781)	960	0.0132691	0.0869312	0.0799038
EXPR_APBB1IP (54518)	960	0.0813414	0.262586	0.0562824
EXPR_LRCH4 (4034)	960	0.904153	0.959162	0.00389149
EXPR_FAM76B (143684)	960	0.215103	0.464577	-0.0400458
EXPR_SIRT6 (51548)	960	0.735211	0.877766	-0.0109294
EXPR_TYR (7299)	960	6.60621e-06	0.000372158	0.144851
EXPR_POLD3 (10714)	960	0.0452268	0.183425	-0.0646483
EXPR_ACTN2 (88)	960	0.0353979	0.157985	0.0679092
EXPR_CAPZB (832)	960	0.732256	0.876168	0.0110561
EXPR_GPR137B (7107)	960	0.00297395	0.0331039	0.0957742
EXPR_NAALAD2 (10003)	960	0.548997	0.764253	-0.0193646
EXPR_JADE1 (79960)	960	0.998157	0.999318	7.4638e-05
EXPR_SLC25A43 (203427)	960	0.145458	0.37138	0.0470198
EXPR_UBE2A (7319)	960	0.928907	0.968428	0.0028833
EXPR_FGFR1 (2260)	960	0.19792	0.442868	0.0415901
EXPR_FKBP6 (8468)	960	0.697595	0.859466	-0.0125569
EXPR_SMC1B (27127)	960	0.936221	0.971639	-0.00258601
EXPR_FBLN1 (2192)	960	0.981152	0.991528	-0.000763482
EXPR_ITGA8 (8516)	960	0.0632099	0.224464	0.0599816
EXPR_CST7 (8530)	960	0.0189353	0.109271	0.0757326
EXPR_MAP2 (4133)	960	0.28952	0.548032	0.0342193
EXPR_PIAS2 (9063)	960	0.912649	0.962602	-0.0035451
EXPR_AMPH (273)	960	0.0758325	0.251011	0.0573282
EXPR_ARAF (369)	960	0.196034	0.440202	0.0417655
EXPR_MCCC1 (56922)	960	0.711987	0.86572	0.0119306
EXPR_LAMP3 (27074)	960	0.0136944	0.0886929	-0.0795409
EXPR_FAP (2191)	960	0.00264888	0.0306609	0.0969094
EXPR_NEBL (10529)	960	0.0797263	0.259083	-0.0565829
EXPR_ACER3 (55331)	960	0.230416	0.483254	-0.0387428
EXPR_UBE2K (3093)	960	0.884408	0.94942	-0.00469833
EXPR_PIK3C3 (5289)	960	0.629889	0.817013	0.015572
EXPR_N4BP2 (55728)	960	0.545882	0.762324	-0.0195157
EXPR_TIGAR (57103)	960	0.78555	0.905004	-0.00879309
EXPR_TULP3 (7289)	960	0.224619	0.476298	-0.0392286
EXPR_SYNJ2 (8871)	960	0.919792	0.964479	0.00325419
EXPR_ADCY2 (108)	960	6.56073e-05	0.0022949	0.128464
EXPR_PPP2R5C (5527)	960	0.00266197	0.0307782	-0.0968613
EXPR_RBFOX1 (54715)	960	0.859332	0.938001	0.0057273
EXPR_GNB1 (2782)	960	0.924172	0.965938	-0.0030759
EXPR_HOXA9 (3205)	960	0.0153895	0.0957278	-0.0781867
EXPR_EDN1 (1906)	960	0.817565	0.91832	0.00745473
EXPR_MLLT10 (8028)	960	0.101984	0.301429	-0.0528114
EXPR_ZCWPW1 (55063)	960	0.0461828	0.185611	0.0643641
EXPR_ADCYAP1R1 (117)	960	0.933349	0.970395	0.00270274
EXPR_FGF20 (26281)	960	0.173254	0.41093	0.0439887
EXPR_P2RY10 (27334)	960	0.813664	0.916764	0.00761707
EXPR_ITM2A (9452)	960	0.108741	0.312728	0.0517976
EXPR_NRDC (4898)	960	0.231819	0.484725	-0.0386265
EXPR_VDAC3 (7419)	960	0.577151	0.782808	-0.0180169
EXPR_PCM1 (5108)	960	0.186522	0.42841	0.0426693
EXPR_TNRC6C (57690)	960	0.705513	0.863753	0.0122118
EXPR_CBFA2T2 (9139)	960	0.135273	0.355911	-0.0482414
EXPR_BRINP1 (1620)	960	0.611423	0.805065	0.0164173
EXPR_ITCH (83737)	960	0.176688	0.415499	-0.0436401
EXPR_PKD2L2 (27039)	960	0.303769	0.562169	-0.0332251
EXPR_TP53INP2 (58476)	960	0.0349795	0.156687	0.0680644
EXPR_SDF4 (51150)	960	0.214516	0.463892	0.0400971
EXPR_MYH7B (57644)	960	0.20678	0.45399	-0.0407822
EXPR_BPIFB2 (80341)	960	0.123109	0.336769	0.0497972
EXPR_TP73 (7161)	960	0.00201117	0.0253118	-0.0995654
EXPR_TOLLIP (54472)	960	0.0132855	0.0869772	0.0798896
EXPR_UBE2D4 (51619)	960	0.182433	0.423147	0.0430683
EXPR_CLUL1 (27098)	960	0.421388	0.668064	0.025979
EXPR_RUNX1T1 (862)	960	0.37586	0.628322	0.0286124
EXPR_CDH17 (1015)	960	0.00845985	0.0650061	-0.0849414
EXPR_THOC1 (9984)	960	0.00284209	0.0321361	-0.0962203
EXPR_FKBP7 (51661)	960	0.0124417	0.0834282	0.0806402
EXPR_OSBPL6 (114880)	960	0.660696	0.836995	0.0141849
EXPR_SLC1A3 (6507)	960	0.523242	0.74643	-0.0206275
EXPR_XRCC5 (7520)	960	0.901024	0.957951	0.00401916
EXPR_LXN (56925)	960	0.0161575	0.0987588	0.077616
EXPR_SP140 (11262)	960	0.640679	0.823685	-0.0150831
EXPR_MKNK1 (8569)	960	0.00370531	0.0382356	-0.093585
EXPR_TNS1 (7145)	960	0.005	0.0467483	0.0905285
EXPR_REXO1 (57455)	960	0.652815	0.831505	-0.0145372
EXPR_SAR1A (56681)	960	0.936233	0.971639	0.00258554
EXPR_CDC14A (8556)	960	0.00089084	0.0149407	-0.107077
EXPR_RAPGEF3 (10411)	960	0.116234	0.325024	-0.0507301
EXPR_CEACAM1 (634)	960	0.21621	0.465962	0.0399494
EXPR_SENP1 (29843)	960	0.371301	0.623984	-0.0288866
EXPR_DUSP13 (51207)	960	0.217292	0.467339	0.0398556
EXPR_CIC (23152)	960	0.0337704	0.153269	0.0685219
EXPR_LIPE (3991)	960	0.211947	0.460719	-0.0403226
EXPR_FDFT1 (2222)	960	0.292988	0.55128	-0.0339744
EXPR_PAFAH1B3 (5050)	960	0.600036	0.798194	-0.0169442
EXPR_OPHN1 (4983)	960	0.0698388	0.239076	0.058539
EXPR_AFM (173)	960	0.672015	0.844161	-0.0136819
EXPR_KIF22 (3835)	960	0.021027	0.115931	-0.0744678
EXPR_SCGN (10590)	960	0.488263	0.720681	0.0223952
EXPR_CARMIL1 (55604)	960	0.00464344	0.0444943	-0.0912912
EXPR_PGM1 (5236)	960	0.680962	0.849809	-0.0132866
EXPR_DDX1 (1653)	960	0.228717	0.480924	0.0388843
EXPR_DNM2 (1785)	960	0.0467201	0.186972	-0.0642066
EXPR_EPB41L2 (2037)	960	0.237366	0.491424	-0.0381717
EXPR_RIMS1 (22999)	960	0.00101467	0.0159432	0.105909
EXPR_MOXD1 (26002)	960	0.00355165	0.0372901	0.0940101
EXPR_STX7 (8417)	960	0.00554265	0.0499609	0.0894571
EXPR_RABL2B (11158)	960	0.610841	0.804674	-0.0164442
EXPR_KEAP1 (9817)	960	0.183268	0.424234	-0.0429862
EXPR_DDX43 (55510)	960	0.795895	0.909599	-0.00835907
EXPR_PTPRH (5794)	960	0.817271	0.91816	-0.00746695
EXPR_DCT (1638)	960	0.00174875	0.0229962	0.10089
EXPR_SLC35C2 (51006)	960	0.0803098	0.260416	0.0564738
EXPR_CRYBG3 (131544)	960	0.0194958	0.11079	-0.0753822
EXPR_EPHA6 (285220)	960	0.213909	0.463128	0.0401501
EXPR_SCTR (6344)	960	0.728082	0.87415	-0.0112355
EXPR_RFX3 (5991)	960	0.27302	0.530448	-0.0354126
EXPR_RIF1 (55183)	960	0.243902	0.498341	-0.0376453
EXPR_RAB21 (23011)	960	0.791892	0.907701	0.0085268
EXPR_SLC4A4 (8671)	960	0.0488427	0.19234	0.0635987
EXPR_SMARCA2 (6595)	960	0.310799	0.569131	0.032746
EXPR_RDH8 (50700)	960	0.179761	0.419814	0.0433325
EXPR_SESN1 (27244)	960	0.0029337	0.0328383	0.0959084
EXPR_MID2 (11043)	960	0.81325	0.916743	-0.00763431
EXPR_DNAAF6 (139212)	960	0.58729	0.789264	0.0175393
EXPR_COL5A3 (50509)	960	0.0541515	0.203793	0.0621701
EXPR_SRCAP (10847)	960	0.793211	0.908193	0.00847154
EXPR_PUM3 (9933)	960	0.875993	0.945253	-0.00504304
EXPR_CPB2 (1361)	960	0.276184	0.534349	0.0351801
EXPR_CHRNA3 (1136)	960	0.287818	0.546342	-0.0343402
EXPR_KCNN2 (3781)	960	0.000955575	0.0153336	0.106449
EXPR_CNOT4 (4850)	960	0.188972	0.431746	0.0424333
EXPR_PSEN1 (5663)	960	0.0830014	0.266079	-0.0559785
EXPR_CPOX (1371)	960	0.489489	0.721704	-0.0223321
EXPR_CLDND1 (56650)	960	0.249475	0.503803	-0.0372042
EXPR_MOK (5891)	960	0.87485	0.944818	0.00508992
EXPR_HSP90AA1 (3320)	960	0.0659067	0.230512	-0.0593803
EXPR_RBL1 (5933)	960	0.86907	0.942036	-0.00532708
EXPR_DLGAP4 (22839)	960	0.091868	0.283125	0.0544339
EXPR_IGSF9B (22997)	960	0.272057	0.529538	-0.0354837
EXPR_CFHR2 (3080)	960	0.244111	0.498486	0.0376286
EXPR_NDC80 (10403)	960	0.0163079	0.0992058	-0.077507
EXPR_AP4E1 (23431)	960	0.735816	0.877998	0.0109034
EXPR_RSBN1 (54665)	960	0.473252	0.709412	-0.0231746
EXPR_MAGI3 (260425)	960	0.0388828	0.167794	-0.066674
EXPR_CXCL2 (2920)	960	0.00650135	0.0554233	-0.0877764
EXPR_AFP (174)	960	0.270234	0.527781	0.0356189
EXPR_COL4A4 (1286)	960	0.115459	0.324001	0.050838
EXPR_TCF7 (6932)	960	0.146105	0.372278	-0.0469445
EXPR_OSTM1 (28962)	960	3.14391e-06	0.000215727	0.149785
EXPR_CDH7 (1005)	960	0.499071	0.72899	0.0218421
EXPR_IMPG2 (50939)	960	0.0413682	0.174325	-0.0658492
EXPR_PCNP (57092)	960	0.655183	0.833421	0.0144312
EXPR_EXD2 (55218)	960	0.118745	0.329346	-0.0503845
EXPR_ARG2 (384)	960	9.97703e-05	0.00305974	-0.125255
EXPR_MEF2C (4208)	960	5.04076e-05	0.0018715	0.130444
EXPR_PTPRC (5788)	960	0.264886	0.521557	0.0360191
EXPR_CACNA1S (779)	960	0.86332	0.939932	0.00556329
EXPR_PKP1 (5317)	960	0.000730678	0.0129482	-0.108836
EXPR_UBA5 (79876)	960	0.645587	0.826777	-0.0148618
EXPR_STK17B (9262)	960	0.838303	0.927712	0.00659466
EXPR_CDC14B (8555)	960	0.0108956	0.0768062	-0.0821408
EXPR_ZNF510 (22869)	960	0.0949854	0.288751	-0.0539193
EXPR_LRP2 (4036)	960	0.00897891	0.0675232	0.0842893
EXPR_ZNF506 (440515)	960	0.523628	0.746734	0.0206084
EXPR_JMJD4 (65094)	960	0.0552889	0.20672	0.0618793
EXPR_DUSP12 (11266)	960	0.261241	0.517565	-0.036295
EXPR_AACS (65985)	960	0.0539244	0.203232	-0.0622287
EXPR_DELE1 (9812)	960	0.0665727	0.232037	0.059235
EXPR_SLC13A1 (6561)	960	0.624036	0.813115	0.0158388
EXPR_CADPS2 (93664)	960	0.433441	0.679499	-0.0253104
EXPR_PCDHB4 (56131)	960	0.00130062	0.0188656	0.103646
EXPR_PCDHA6 (56142)	960	0.779585	0.901554	-0.00904406
EXPR_PCDHGA2 (56113)	960	0.0929935	0.285017	0.0542465
EXPR_HSPB11 (51668)	960	0.0457299	0.184408	-0.0644981
EXPR_PHLPP1 (23239)	960	0.16503	0.400522	-0.0448448
EXPR_ATP8B1 (5205)	960	0.205501	0.452361	-0.0408972
EXPR_IL12RB2 (3595)	960	0.152979	0.383212	0.0461592
EXPR_SMARCD3 (6604)	960	0.387566	0.6389	0.0279177
EXPR_WDR70 (55100)	960	0.554395	0.767943	-0.0191036
EXPR_FYB1 (2533)	960	0.676788	0.847332	0.0134707
EXPR_MPP4 (58538)	960	0.172206	0.409502	0.044096
EXPR_STRADB (55437)	960	0.262655	0.518898	0.0361876
EXPR_BZW1 (9689)	960	0.438269	0.683215	-0.0250456
EXPR_PGR (5241)	960	0.32406	0.581811	0.0318612
EXPR_C1QTNF3 (114899)	960	0.658576	0.8355	0.0142795
EXPR_ME2 (4200)	960	0.559647	0.77087	-0.0188509
EXPR_C5orf22 (55322)	960	0.582715	0.786505	0.0177543
EXPR_CCNT2 (905)	960	0.134969	0.355593	-0.0482789
EXPR_FAM135A (57579)	960	1.16768e-05	0.000577596	-0.140955
EXPR_COL19A1 (1310)	960	0.00159468	0.0216327	0.101756
EXPR_EPB41L3 (23136)	960	0.000162891	0.00448317	0.121402
EXPR_COBLL1 (22837)	960	0.199441	0.445002	-0.0414495
EXPR_DLG3 (1741)	960	8.02314e-05	0.00258309	-0.126933
EXPR_KCNK2 (3776)	960	0.00712722	0.0582158	0.0867957
EXPR_SERTAD4 (56256)	960	0.199628	0.445199	0.0414323
EXPR_TRAF5 (7188)	960	0.352681	0.607751	-0.0300287
EXPR_MRPL22 (29093)	960	0.632917	0.818584	-0.0154345
EXPR_GEMIN5 (25929)	960	0.970557	0.986276	0.0011928
EXPR_OPRK1 (4986)	960	0.420239	0.667286	-0.0260433
EXPR_NFE2L1 (4779)	960	0.0891844	0.277879	0.0548882
EXPR_SEMA5B (54437)	960	0.173928	0.411794	0.0439199
EXPR_GSK3B (2932)	960	0.932744	0.970308	-0.0027273
EXPR_ITGB5 (3693)	960	0.174699	0.412564	0.0438414
EXPR_ERC1 (23085)	960	0.856874	0.936909	0.00582846
EXPR_XPO1 (7514)	960	0.195998	0.440191	-0.0417688
EXPR_RNF13 (11342)	960	0.0586238	0.214422	0.0610545
EXPR_TRPM3 (80036)	960	7.54598e-05	0.0024678	0.127401
EXPR_PALB2 (79728)	960	0.902554	0.958772	-0.00395675
EXPR_DOP1A (23033)	960	0.63684	0.821362	0.0152566
EXPR_LYRM2 (57226)	960	0.0369225	0.162354	0.0673566
EXPR_BCKDHB (594)	960	0.176074	0.414542	0.0437021
EXPR_KAT6A (7994)	960	0.929481	0.968691	0.00285996
EXPR_TUT7 (79670)	960	0.0611763	0.219905	-0.0604491
EXPR_ULK2 (9706)	960	0.412812	0.66073	0.0264615
EXPR_GRHL2 (79977)	960	0.00336518	0.0359158	-0.094549
EXPR_TNPO1 (3842)	960	0.404561	0.65351	-0.0269314
EXPR_PLOD1 (5351)	960	0.0450596	0.18313	0.0646985
EXPR_P2RX5 (5026)	960	0.410642	0.659055	-0.0265845
EXPR_ITGAE (3682)	960	0.000358935	0.00803859	-0.114943
EXPR_DIS3 (22894)	960	0.15591	0.387528	-0.0458325
EXPR_PIBF1 (10464)	960	0.563648	0.773653	-0.0186592
EXPR_TDRD3 (81550)	960	0.0527582	0.200534	0.0625333
EXPR_NUFIP1 (26747)	960	0.995032	0.998221	0.000201222
EXPR_PDS5B (23047)	960	0.556114	0.768991	-0.0190208
EXPR_OXCT1 (5019)	960	0.140632	0.363989	-0.0475901
EXPR_RRAGB (10325)	960	0.0175854	0.103978	0.0766152
EXPR_EPYC (1833)	960	0.602921	0.800321	0.0168103
EXPR_CYLD (1540)	960	0.627952	0.815763	0.0156602
EXPR_SLC27A5 (10998)	960	0.394078	0.644777	-0.0275368
EXPR_ZNF324 (25799)	960	0.591073	0.791692	0.017362
EXPR_ZNF671 (79891)	960	2.2425e-05	0.000980767	0.13636
EXPR_ZNF416 (55659)	960	0.0738086	0.247052	0.057728
EXPR_ZNF586 (54807)	960	0.898655	0.956467	-0.0041159
EXPR_ZNF446 (55663)	960	0.471431	0.708191	0.02327
EXPR_ZNF264 (9422)	960	0.183887	0.425017	-0.0429256
EXPR_RPS5 (6193)	960	0.875675	0.945143	-0.0050561
EXPR_FAT1 (2195)	960	0.110338	0.315389	-0.0515654
EXPR_YTHDC1 (91746)	960	0.387183	0.63856	-0.0279402
EXPR_CHMP2B (25978)	960	0.58841	0.789935	-0.0174867
EXPR_SMAP2 (64744)	960	0.343632	0.598732	0.0305974
EXPR_PPIE (10450)	960	0.00909599	0.0680462	-0.0841468
EXPR_ZMPSTE24 (10269)	960	0.857508	0.937163	0.00580238
EXPR_STARD7 (56910)	960	0.600687	0.798635	-0.0169139
EXPR_NOA1 (84273)	960	0.193682	0.437618	-0.0419859
EXPR_REST (5978)	960	0.929533	0.96871	0.00285788
EXPR_HAL (3034)	960	0.592383	0.792452	-0.0173008
EXPR_SSH1 (54434)	960	0.189779	0.43278	0.0423561
EXPR_GSTP1 (2950)	960	0.00548192	0.0498283	-0.0895722
EXPR_APLP2 (334)	960	0.616982	0.808736	0.0161617
EXPR_FAM234B (57613)	960	0.981503	0.991783	0.000749245
EXPR_SLCO1A2 (6579)	960	0.276148	0.534332	-0.0351827
EXPR_WBP11 (51729)	960	0.292667	0.551039	-0.0339969
EXPR_EIF3I (8668)	960	0.917644	0.963824	0.00334162
EXPR_NKAIN1 (79570)	960	0.643265	0.82535	0.0149664
EXPR_COL16A1 (1307)	960	0.766649	0.894727	0.00959018
EXPR_TXLNA (200081)	960	0.897181	0.955647	0.00417607
EXPR_APOB (338)	960	0.788721	0.906561	0.00865989
EXPR_NCOA1 (8648)	960	0.362431	0.616346	0.0294261
EXPR_AGBL5 (60509)	960	0.88157	0.947947	0.00481453
EXPR_EFR3B (22979)	960	0.00558339	0.0501887	0.0893805
EXPR_KIF3C (3797)	960	0.140749	0.364082	0.0475762
EXPR_RAB10 (10890)	960	0.906195	0.959815	0.0038082
EXPR_GCKR (2646)	960	0.296108	0.554276	0.0337556
EXPR_HADHA (3030)	960	0.0293994	0.141634	0.0703021
EXPR_MAPRE3 (22924)	960	0.0342765	0.154784	0.0683287
EXPR_CAD (790)	960	0.0758926	0.251119	-0.0573165
EXPR_CD59 (966)	960	0.0147033	0.0927776	0.0787183
EXPR_CD82 (3732)	960	0.524889	0.747816	0.0205459
EXPR_BCORL1 (63035)	960	0.98584	0.993992	0.000573575
EXPR_ATRX (546)	960	0.588646	0.790027	-0.0174757
EXPR_AK6 (102157402)	960	0.283479	0.541783	0.0346508
EXPR_FCN1 (2219)	960	0.0711175	0.241473	0.0582737
EXPR_MYNN (55892)	960	0.344445	0.599579	-0.0305459
EXPR_MECOM (2122)	960	0.000599395	0.0112732	-0.110568
EXPR_SCAMP1 (9522)	960	0.258183	0.514032	0.0365284
EXPR_PREP (5550)	960	0.778686	0.901069	-0.00908191
EXPR_HACE1 (57531)	960	0.897777	0.955953	0.00415174
EXPR_SEH1L (81929)	960	0.00155288	0.0212606	-0.102004
EXPR_WDR47 (22911)	960	0.537102	0.756648	-0.0199441
EXPR_WDFY1 (57590)	960	0.0026678	0.0308145	0.09684
EXPR_OVGP1 (5016)	960	0.0189492	0.10929	-0.0757238
EXPR_SLC25A24 (29957)	960	0.0833565	0.26671	-0.0559142
EXPR_MAP3K4 (4216)	960	0.0182551	0.106637	-0.0761702
EXPR_PILRA (29992)	960	0.701534	0.86162	-0.012385
EXPR_IGSF9 (57549)	960	0.0537416	0.202797	-0.0622761
EXPR_ABCB1 (5243)	960	0.927061	0.96746	-0.00295839
EXPR_ZNF213 (7760)	960	0.72755	0.873849	-0.0112584
EXPR_AKR1B1 (231)	960	0.604036	0.801183	-0.0167586
EXPR_CPNE3 (8895)	960	0.437473	0.682653	0.0250891
EXPR_RRN3 (54700)	960	0.937453	0.972177	-0.00253597
EXPR_CTTN (2017)	960	0.0939847	0.28686	-0.054083
EXPR_WNT11 (7481)	960	0.472532	0.708958	-0.0232122
EXPR_MTIF2 (4528)	960	0.180984	0.421315	-0.0432112
EXPR_DDHD2 (23259)	960	0.422411	0.669021	-0.0259218
EXPR_TTC39A (22996)	960	0.936598	0.971824	0.0025707
EXPR_EPS15 (2060)	960	0.444151	0.687708	0.0247252
EXPR_ORC1 (4998)	960	0.000168895	0.00461669	-0.121113
EXPR_MGST2 (4258)	960	0.106814	0.309258	-0.0520815
EXPR_CHERP (10523)	960	0.976771	0.989523	0.00094098
EXPR_ATG16L1 (55054)	960	0.105108	0.306596	-0.0523364
EXPR_USP40 (55230)	960	0.279386	0.536949	-0.0349466
EXPR_POMGNT1 (55624)	960	0.725253	0.87288	-0.0113573
EXPR_RAD54L (8438)	960	0.000425884	0.00916255	-0.113501
EXPR_MAST2 (23139)	960	0.28239	0.540561	-0.0347292
EXPR_DNAJA1 (3301)	960	0.859985	0.9383	-0.00570045
EXPR_B4GALT1 (2683)	960	0.918613	0.964054	-0.00330217
EXPR_CHMP5 (51510)	960	0.812187	0.916239	0.00767859
EXPR_NFX1 (4799)	960	0.180833	0.421159	0.0432262
EXPR_AQP6 (363)	960	0.775714	0.899292	-0.0092072
EXPR_DIMT1 (27292)	960	0.46005	0.699906	-0.0238712
EXPR_IPO11 (51194)	960	0.888074	0.950994	-0.00454833
EXPR_FOLH1 (2346)	960	0.262532	0.518872	0.0361969
EXPR_EIF2AK1 (27102)	960	0.430351	0.676287	-0.0254807
EXPR_NME8 (51314)	960	0.0870758	0.273862	0.055253
EXPR_EPDR1 (54749)	960	0.023202	0.123039	0.0732639
EXPR_SNX10 (29887)	960	0.638338	0.822275	0.0151889
EXPR_SEPHS1 (22929)	960	0.0379504	0.165337	-0.066995
EXPR_MRPL28 (10573)	960	0.00466923	0.0446298	-0.0912343
EXPR_HBQ1 (3049)	960	0.595325	0.794727	0.0171634
EXPR_ITPKC (80271)	960	0.200172	0.445965	-0.0413823
EXPR_CEACAM6 (4680)	960	0.0185228	0.107686	-0.0759963
EXPR_FAT2 (2196)	960	0.0342192	0.154645	-0.0683505
EXPR_RBM22 (55696)	960	0.57583	0.781905	-0.0180794
EXPR_TMED2 (10959)	960	0.307539	0.566117	-0.0329673
EXPR_ERO1B (56605)	960	0.545483	0.762011	-0.0195351
EXPR_ZFAND6 (54469)	960	0.00454288	0.0438311	0.0915159
EXPR_HSD17B2 (3294)	960	0.452515	0.6936	-0.0242738
EXPR_TXLNG (55787)	960	0.0659059	0.230512	-0.0593805
EXPR_PPEF1 (5475)	960	0.618758	0.809845	-0.0160802
EXPR_LAT2 (7462)	960	0.952837	0.978308	-0.00191136
EXPR_HUWE1 (10075)	960	0.312667	0.570834	-0.0326198
EXPR_ZW10 (9183)	960	0.318372	0.576929	-0.0322378
EXPR_ALG9 (79796)	960	0.619006	0.810028	0.0160689
EXPR_MYBPC2 (4606)	960	0.309558	0.567847	0.0328301
EXPR_NOX4 (50507)	960	0.0011703	0.0175513	0.104614
EXPR_ACOX3 (8310)	960	0.0559677	0.208101	0.0617081
EXPR_MTMR2 (8898)	960	0.259935	0.516361	-0.0363944
EXPR_PPP1R15A (23645)	960	0.519311	0.744125	0.020823
EXPR_HSD17B14 (51171)	960	0.00032224	0.00744817	0.115844
EXPR_TRIP6 (7205)	960	0.844816	0.931152	-0.00632558
EXPR_ACHE (43)	960	0.0472716	0.188413	0.0640464
EXPR_FTL (2512)	960	0.329864	0.586985	0.0314815
EXPR_SRRT (51593)	960	0.256759	0.5124	-0.0366379
EXPR_BAX (581)	960	0.0053672	0.0491569	0.0897927
EXPR_NLK (51701)	960	0.329237	0.586443	0.0315223
EXPR_PIGS (94005)	960	0.236311	0.489937	0.0382576
EXPR_ADAMTS2 (9509)	960	0.143767	0.368767	0.047218
EXPR_TMPRSS11E (28983)	960	0.246363	0.500546	-0.0374496
EXPR_ATXN7L3 (56970)	960	0.830008	0.923927	0.00693808
EXPR_PGS1 (9489)	960	0.899977	0.957257	0.0040619
EXPR_PSMC5 (5705)	960	0.195148	0.4391	0.0418483
EXPR_UIMC1 (51720)	960	0.50486	0.733177	-0.0215485
EXPR_CETP (1071)	960	0.993141	0.997095	-0.000277828
EXPR_MMP2 (4313)	960	0.0162946	0.0991447	0.0775166
EXPR_MT3 (4504)	960	0.896893	0.955451	0.00418786
EXPR_LPCAT2 (54947)	960	0.593871	0.793637	0.0172313
EXPR_GNAO1 (2775)	960	0.357407	0.611969	0.0297353
EXPR_OGFOD1 (55239)	960	0.202489	0.449097	-0.0411702
EXPR_SH3BP2 (6452)	960	0.612613	0.805944	0.0163625
EXPR_NOP14 (8602)	960	0.931327	0.969454	-0.00278491
EXPR_ADD1 (118)	960	0.17533	0.413424	0.0437773
EXPR_L2HGDH (79944)	960	0.000387565	0.00852795	-0.114298
EXPR_TXNDC16 (57544)	960	0.0838267	0.267762	0.0558293
EXPR_RTRAF (51637)	960	0.106312	0.308324	-0.0521562
EXPR_NID2 (22795)	960	0.197238	0.441769	0.0416534
EXPR_GMCL1 (64395)	960	0.200478	0.446381	-0.0413542
EXPR_SF3B2 (10992)	960	0.0381944	0.165895	-0.0669103
EXPR_KLHL42 (57542)	960	0.0285874	0.139048	-0.0706576
EXPR_GNAS (2778)	960	0.0232794	0.123232	0.0732229
EXPR_DNM1L (10059)	960	0.00427601	0.0420804	-0.0921347
EXPR_PTHLH (5744)	960	0.144202	0.369464	-0.0471669
EXPR_PHACTR3 (116154)	960	0.985557	0.993824	0.000585011
EXPR_ERGIC2 (51290)	960	0.979212	0.990664	0.000842058
EXPR_TFAP2C (7022)	960	0.795459	0.909466	0.00837732
EXPR_AURKA (6790)	960	0.0558176	0.207813	-0.0617458
EXPR_CASS4 (57091)	960	0.0845325	0.269201	0.0557026
EXPR_PIR (8544)	960	0.699357	0.860388	0.0124799
EXPR_AAMDC (28971)	960	0.016537	0.0999811	0.0773427
EXPR_RFX2 (5990)	960	0.075977	0.251315	-0.0573
EXPR_METTL2A (339175)	960	0.0413734	0.174325	-0.0658476
EXPR_SULT2B1 (6820)	960	0.0293152	0.141296	-0.0703386
EXPR_ALG6 (29929)	960	0.72854	0.874501	-0.0112158
EXPR_CNOT3 (4849)	960	0.70252	0.861756	-0.012342
EXPR_GP6 (51206)	960	0.911499	0.962153	-0.00359194
EXPR_PTPN4 (5775)	960	0.000104625	0.00317302	-0.124886
EXPR_DDX18 (8886)	960	0.18823	0.43066	-0.0425045
EXPR_KHSRP (8570)	960	0.804999	0.91316	-0.00797839
EXPR_GNA11 (2767)	960	0.317588	0.576206	-0.03229
EXPR_ASAP3 (55616)	960	0.724679	0.872604	-0.0113821
EXPR_EDEM2 (55741)	960	0.118174	0.328493	0.0504625
EXPR_DNMT3B (1789)	960	0.122993	0.336564	-0.0498126
EXPR_REM1 (28954)	960	0.552454	0.766832	0.0191973
EXPR_TPX2 (22974)	960	0.00737988	0.0595432	-0.0864215
EXPR_PDRG1 (81572)	960	0.6101	0.804631	-0.0164783
EXPR_EPB41L1 (2036)	960	0.0753869	0.2503	-0.0574155
EXPR_SLC15A1 (6564)	960	0.900774	0.957753	0.00402936
EXPR_DOCK9 (23348)	960	0.0272853	0.135084	-0.0712462
EXPR_ANKRD10 (55608)	960	0.180807	0.421144	-0.0432287
EXPR_TGDS (23483)	960	0.679714	0.849071	-0.0133416
EXPR_DOCK3 (1795)	960	0.81075	0.915559	-0.00773847
EXPR_C3orf18 (51161)	960	0.791018	0.907275	-0.00856346
EXPR_COQ9 (57017)	960	0.00368386	0.0380928	-0.0936433
EXPR_TMEM40 (55287)	960	0.0636903	0.225463	-0.0598729
EXPR_KIF9 (64147)	960	0.465361	0.70355	-0.0235896
EXPR_ARHGAP28 (79822)	960	0.000371961	0.00827163	0.114644
EXPR_CRLS1 (54675)	960	0.0094177	0.0698789	-0.0837637
EXPR_DEFB127 (140850)	960	0.797227	0.910413	0.00830332
EXPR_PPP1R13B (23368)	960	0.000911277	0.0150909	-0.106875
EXPR_ATRN (8455)	960	0.0869631	0.273652	0.0552727
EXPR_SMOX (54498)	960	0.0452529	0.183441	-0.0646405
EXPR_SIGLEC1 (6614)	960	0.198374	0.443466	-0.0415481
EXPR_FKBP1A (2280)	960	0.0272208	0.134879	0.071276
EXPR_NSFL1C (55968)	960	0.407272	0.656041	-0.0267764
EXPR_SLC4A11 (83959)	960	0.00116487	0.0175015	-0.104656
EXPR_C20orf194 (25943)	960	0.00780992	0.0616113	0.0858103
EXPR_ZNF343 (79175)	960	0.48851	0.720903	-0.0223825
EXPR_EBF4 (57593)	960	0.459633	0.699622	-0.0238934
EXPR_CPXM1 (56265)	960	0.741547	0.881337	0.010658
EXPR_MAVS (57506)	960	0.96782	0.98539	-0.00130373
EXPR_LZTS3 (9762)	960	0.0156425	0.096834	-0.077996
EXPR_F11 (2160)	960	0.73725	0.878824	-0.0108419
EXPR_XRN2 (22803)	960	0.987924	0.995042	-0.000489128
EXPR_KIZ (55857)	960	0.298165	0.556315	0.0336123
EXPR_DYNLL1 (8655)	960	0.463141	0.701975	-0.0237071
EXPR_TESC (54997)	960	0.324695	0.58227	-0.0318195
EXPR_SNX5 (27131)	960	0.00610871	0.053085	-0.0884358
EXPR_RPL6 (6128)	960	0.756339	0.888622	-0.0100274
EXPR_SIRPG (55423)	960	0.859039	0.937898	0.00573937
EXPR_MAPKAPK5 (8550)	960	0.0511486	0.196704	-0.062963
EXPR_P2RX7 (5027)	960	1.4119e-10	1.59384e-07	0.205093
EXPR_ESF1 (51575)	960	0.350709	0.605508	-0.0301518
EXPR_RBBP9 (10741)	960	0.420957	0.667838	-0.0260031
EXPR_ANAPC5 (51433)	960	0.967206	0.985144	0.00132865
EXPR_SLC23A2 (9962)	960	0.00486847	0.0458721	0.0908039
EXPR_SLC8B1 (80024)	960	1.547e-05	0.000718057	-0.138992
EXPR_TMEM230 (29058)	960	0.024706	0.127778	0.0724874
EXPR_DZANK1 (55184)	960	0.309121	0.567531	0.0328597
EXPR_KDM2B (84678)	960	0.40099	0.650942	-0.0271366
EXPR_CFAP61 (26074)	960	0.191572	0.43531	0.0421854
EXPR_LHX5 (64211)	960	7.26834e-05	0.00239457	-0.127687
EXPR_TASP1 (55617)	960	0.0906473	0.28079	-0.0546392
EXPR_OAS1 (4938)	960	0.311218	0.569416	-0.0327176
EXPR_GCN1 (10985)	960	0.592479	0.792517	-0.0172963
EXPR_RPLP0 (6175)	960	0.382049	0.633978	-0.0282435
EXPR_PXN (5829)	960	0.104451	0.305713	-0.0524353
EXPR_SIRT4 (23409)	960	0.991668	0.996526	-0.000337471
EXPR_RPH3A (22895)	960	0.0219701	0.11907	0.0739331
EXPR_KIF16B (55614)	960	0.0929775	0.284982	-0.0542492
EXPR_TRMT6 (51605)	960	0.0232337	0.123113	-0.0732471
EXPR_CHGB (1114)	960	0.793111	0.908166	0.00847573
EXPR_PEBP1 (5037)	960	0.0222285	0.1198	0.0737901
EXPR_TBX5 (6910)	960	0.720691	0.870282	-0.0115541
EXPR_BRAP (8315)	960	0.332567	0.589719	-0.031306
EXPR_ERP29 (10961)	960	0.0693369	0.238086	0.0586441
EXPR_NOS1 (4842)	960	0.130902	0.349263	-0.0487875
EXPR_FUS (2521)	960	0.810673	0.915506	0.00774169
EXPR_IGBP1 (3476)	960	0.614831	0.807447	0.0162605
EXPR_FXYD5 (53827)	960	0.530389	0.751757	-0.020274
EXPR_ZNF302 (55900)	960	0.608893	0.804236	0.016534
EXPR_GRAMD1A (57655)	960	0.037043	0.162729	0.0673138
EXPR_FXYD3 (5349)	960	0.0224803	0.120633	-0.0736521
EXPR_HEPH (9843)	960	0.478416	0.713221	-0.022905
EXPR_CDIP1 (29965)	960	0.00926901	0.0691083	0.0839393
EXPR_CMTM1 (113540)	960	0.216912	0.466873	-0.0398885
EXPR_KCNH4 (23415)	960	0.270441	0.52798	0.0356036
EXPR_GANAB (23193)	960	0.711987	0.86572	0.0119307
EXPR_GMIP (51291)	960	0.95331	0.978571	-0.00189219
EXPR_RBM41 (55285)	960	0.0865198	0.272798	-0.0553504
EXPR_BIRC5 (332)	960	0.0142692	0.0910327	-0.0790659
EXPR_LAG3 (3902)	960	0.0567985	0.210163	-0.0615009
EXPR_MLF2 (8079)	960	0.0139966	0.0900384	-0.0792891
EXPR_OTUB2 (78990)	960	0.244633	0.498486	-0.037587
EXPR_DDX24 (57062)	960	0.675887	0.846798	-0.0135105
EXPR_ZBTB25 (7597)	960	0.00651267	0.0554579	-0.0877579
EXPR_NECAP1 (25977)	960	0.538329	0.757735	-0.019884
EXPR_ARHGAP4 (393)	960	0.360507	0.615136	-0.0295442
EXPR_ANKRD24 (170961)	960	0.756008	0.888441	-0.0100415
EXPR_DHX32 (55760)	960	0.805489	0.913337	-0.00795793
EXPR_RCOR1 (23186)	960	0.00758253	0.060408	-0.0861296
EXPR_GPATCH2L (55668)	960	0.134384	0.354657	-0.0483514
EXPR_LTBP4 (8425)	960	0.00293593	0.0328572	-0.0959009
EXPR_BLVRB (645)	960	0.640645	0.823676	-0.0150846
EXPR_SLC9A1 (6548)	960	0.0531804	0.201444	-0.0624224
EXPR_SPTLC1 (10558)	960	0.0209183	0.115617	-0.0745308
EXPR_PAPOLA (10914)	960	0.131491	0.350222	-0.048713
EXPR_CCNK (8812)	960	0.204061	0.450638	-0.0410274
EXPR_PCBP4 (57060)	960	0.468407	0.706306	0.023429
EXPR_RGS1 (5996)	960	0.0260128	0.131439	0.0718453
EXPR_YPEL3 (83719)	960	0.340992	0.595984	0.0307651
EXPR_MRPS33 (51650)	960	0.085336	0.270446	0.0555594
EXPR_NDUFB2 (4708)	960	0.0604845	0.218524	0.0606111
EXPR_NUDC (10726)	960	0.0153039	0.0953761	-0.0782519
EXPR_MAEA (10296)	960	0.825484	0.921824	-0.00712572
EXPR_ICAM1 (3383)	960	0.182367	0.423095	0.0430747
EXPR_STRN4 (29888)	960	0.918858	0.964054	0.0032922
EXPR_IRAK3 (11213)	960	0.954946	0.979369	0.00182582
EXPR_LYZ (4069)	960	0.946066	0.975387	-0.00218616
EXPR_SI (6476)	960	0.413127	0.661023	0.0264437
EXPR_MUL1 (79594)	960	0.669137	0.84231	0.0138095
EXPR_TFAP4 (7023)	960	0.00426231	0.0420182	-0.0921674
EXPR_PDCD7 (10081)	960	0.740041	0.880565	-0.0107224
EXPR_SPG21 (51324)	960	0.0486198	0.191739	0.0636615
EXPR_FETUB (26998)	960	0.690455	0.854968	-0.0128693
EXPR_DNAJB11 (51726)	960	0.099197	0.296737	0.0532451
EXPR_P3H2 (55214)	960	0.558629	0.770284	-0.0188998
EXPR_THPO (7066)	960	0.629798	0.816964	-0.0155762
EXPR_CHRD (8646)	960	0.935631	0.971466	0.00261001
EXPR_FLT3LG (2323)	960	0.461071	0.700635	0.023817
EXPR_RAB11FIP3 (9727)	960	0.437618	0.682709	-0.0250812
EXPR_GNPTG (84572)	960	0.00468666	0.0447098	0.091196
EXPR_ZNF268 (10795)	960	0.0896624	0.278832	0.0548065
EXPR_GOLGA3 (2802)	960	0.985447	0.993763	0.000589458
EXPR_PABPC4 (8761)	960	0.586086	0.788586	0.0175958
EXPR_CD209 (30835)	960	0.531024	0.752216	0.0202427
EXPR_CERS4 (79603)	960	0.482913	0.716922	0.0226715
EXPR_MCOLN1 (57192)	960	0.00495761	0.0464462	0.0906166
EXPR_USP48 (84196)	960	0.904024	0.959153	0.00389675
EXPR_EFNB1 (1947)	960	0.0040994	0.0408913	-0.0925637
EXPR_PDPR (55066)	960	0.269001	0.526364	-0.0357107
EXPR_AARS1 (16)	960	0.0927091	0.284479	-0.0542937
EXPR_GLG1 (2734)	960	0.016281	0.0991225	-0.0775264
EXPR_KIF4A (24137)	960	0.0725348	0.244532	-0.0579843
EXPR_TNRC6A (27327)	960	0.586687	0.78893	0.0175675
EXPR_PLEKHG2 (64857)	960	0.636303	0.821097	0.015281
EXPR_DLL3 (10683)	960	0.164558	0.399831	0.0448948
EXPR_NAT14 (57106)	960	0.439033	0.68371	0.0250038
EXPR_PITPNM2 (57605)	960	0.0195725	0.111009	-0.0753349
EXPR_EXOC1 (55763)	960	0.115311	0.323676	0.0508587
EXPR_RBM27 (54439)	960	0.885797	0.949938	-0.0046415
EXPR_POU4F3 (5459)	960	0.950096	0.977191	-0.00202258
EXPR_OSBPL8 (114882)	960	0.113932	0.321382	0.0510521
EXPR_DTX2 (113878)	960	0.0135878	0.0882566	-0.0796309
EXPR_NLRC4 (58484)	960	0.734884	0.877583	0.0109433
EXPR_PUS7 (54517)	960	0.494987	0.725721	-0.0220504
EXPR_LAMB4 (22798)	960	0.105104	0.306596	-0.0523369
EXPR_NRCAM (4897)	960	0.126915	0.342618	0.049298
EXPR_LAMB1 (3912)	960	0.275126	0.533031	-0.0352576
EXPR_SLC26A4 (5172)	960	0.00995741	0.0723909	0.0831464
EXPR_SLC26A3 (1811)	960	0.650358	0.830028	0.0146473
EXPR_DLD (1738)	960	0.845873	0.931742	-0.00628192
EXPR_WDR7 (23335)	960	0.00193771	0.0246751	0.0999195
EXPR_TXNL1 (9352)	960	0.301952	0.560478	0.0333501
EXPR_IL5RA (3568)	960	0.148371	0.375939	0.0466826
EXPR_ABCC6 (368)	960	0.209271	0.45725	-0.0405596
EXPR_CMTM6 (54918)	960	0.68521	0.851892	0.0130996
EXPR_ITGA6 (3655)	960	0.000794341	0.0137441	-0.108098
EXPR_RAPGEF4 (11069)	960	0.183032	0.423932	0.0430094
EXPR_MAP3K20 (51776)	960	0.0287418	0.13954	-0.0705893
EXPR_SMPX (23676)	960	0.00977262	0.0715152	0.0833543
EXPR_FH (2271)	960	0.522363	0.745967	-0.0206712
EXPR_SEL1L3 (23231)	960	0.04325	0.178847	-0.0652522
EXPR_TF (7018)	960	0.0888229	0.277296	0.0549503
EXPR_CDV3 (55573)	960	0.0415293	0.174614	0.0657972
EXPR_MYO15A (51168)	960	0.153808	0.384482	-0.0460663
EXPR_ALKBH5 (54890)	960	0.484171	0.717513	-0.0226064
EXPR_APOH (350)	960	0.764985	0.893615	0.00966065
EXPR_NLRP1 (22861)	960	0.00472853	0.0448787	-0.0911045
EXPR_PITPNM3 (83394)	960	0.022046	0.11932	-0.0738909
EXPR_SPAG7 (9552)	960	0.0103117	0.0740535	-0.0827571
EXPR_ORC6 (23594)	960	0.00180567	0.0235235	-0.100588
EXPR_ZFHX4 (79776)	960	0.0354733	0.158213	0.0678814
EXPR_SLC17A6 (57084)	960	0.201461	0.447608	0.0412641
EXPR_CPA1 (1357)	960	0.728279	0.874309	-0.0112271
EXPR_ZC3HC1 (51530)	960	0.439553	0.684076	0.0249755
EXPR_ESR1 (2099)	960	0.154477	0.38535	0.0459916
EXPR_RGS17 (26575)	960	0.472139	0.708769	0.0232329
EXPR_ANGPT2 (285)	960	0.410079	0.658605	0.0266165
EXPR_TMEM101 (84336)	960	0.0450443	0.183124	0.0647031
EXPR_CD200 (4345)	960	0.0941823	0.28724	0.0540506
EXPR_CCDC80 (151887)	960	0.243189	0.497382	0.0377022
EXPR_CMA1 (1215)	960	0.98355	0.992932	-0.000666326
EXPR_PSME1 (5720)	960	0.420387	0.667346	-0.026035
EXPR_PPP2R3C (55012)	960	0.827221	0.922563	-0.00705363
EXPR_HAUS4 (54930)	960	0.000293366	0.0069413	-0.116623
EXPR_JPH4 (84502)	960	0.601495	0.79927	0.0168764
EXPR_MYH7 (4625)	960	0.666402	0.840452	0.0139309
EXPR_CEBPE (1053)	960	0.112793	0.319564	0.0512134
EXPR_SLC7A8 (23428)	960	0.283165	0.541407	0.0346733
EXPR_OSGEP (55644)	960	0.0141287	0.0904531	-0.0791804
EXPR_SLC22A17 (51310)	960	0.111716	0.317744	0.0513671
EXPR_RNF31 (55072)	960	0.736103	0.878177	-0.0108911
EXPR_SCFD1 (23256)	960	0.0515457	0.197618	-0.062856
EXPR_G2E3 (55632)	960	0.00218671	0.0267919	-0.098765
EXPR_HECTD1 (25831)	960	0.0276963	0.13637	-0.0710578
EXPR_HNRNPC (3183)	960	0.0958478	0.29043	-0.0537793
EXPR_RPGRIP1 (57096)	960	0.40817	0.656904	-0.0267252
EXPR_SUPT16H (11198)	960	0.0132853	0.0869772	-0.0798898
EXPR_TOX4 (9878)	960	0.949336	0.976662	-0.00205346
EXPR_GEMIN2 (8487)	960	9.79625e-05	0.00301661	-0.125396
EXPR_TGM1 (7051)	960	0.00149662	0.0207268	-0.102348
EXPR_TINF2 (26277)	960	0.41665	0.664009	-0.0262448
EXPR_DAZL (1618)	960	0.676812	0.847332	-0.0134696
EXPR_TBL1Y (90665)	960	0.791953	0.907719	0.00852427
EXPR_SEMA6A (57556)	960	0.0259981	0.131409	0.0718523
EXPR_TRPM7 (54822)	960	0.807804	0.914296	0.0078613
EXPR_TYRO3 (7301)	960	0.617515	0.809155	0.0161373
EXPR_WDR76 (79968)	960	0.0754365	0.250393	-0.0574058
EXPR_CAPN3 (825)	960	0.000454911	0.00959448	0.11294
EXPR_SNAP23 (8773)	960	0.428054	0.67399	0.0256078
EXPR_TBX15 (6913)	960	0.325492	0.583061	0.0317671
EXPR_PHGDH (26227)	960	0.339626	0.5948	-0.0308523
EXPR_COL9A3 (1299)	960	0.0705985	0.240417	0.0583809
EXPR_EZR (7430)	960	0.011942	0.0813579	-0.0811063
EXPR_MYL6 (4637)	960	0.373595	0.626375	0.0287484
EXPR_AGO1 (26523)	960	0.0273196	0.135168	-0.0712304
EXPR_TEKT2 (27285)	960	0.079715	0.259083	-0.056585
EXPR_CLSPN (63967)	960	0.108639	0.312552	-0.0518126
EXPR_RFFL (117584)	960	0.00223687	0.0272014	-0.0985471
EXPR_UNC13D (201294)	960	0.162541	0.396693	-0.0451102
EXPR_MFSD11 (79157)	960	0.620334	0.811042	0.016008
EXPR_DPYSL2 (1808)	960	0.782952	0.903524	-0.0089023
EXPR_TGFB2 (7042)	960	0.932617	0.97026	0.00273246
EXPR_GPATCH2 (55105)	960	0.226348	0.478243	-0.0390828
EXPR_NUP50 (10762)	960	0.0928787	0.284779	-0.0542656
EXPR_CDC45 (8318)	960	0.312839	0.571008	-0.0326083
EXPR_COMT (1312)	960	0.0970465	0.292752	0.0535864
EXPR_ADA2 (51816)	960	0.215232	0.464684	0.0400345
EXPR_VNN3 (55350)	960	0.12712	0.342948	-0.0492715
EXPR_ECHDC1 (55862)	960	0.998176	0.999318	7.38759e-05
EXPR_LRRFIP2 (9209)	960	0.234007	0.48727	0.0384462
EXPR_SEC22C (9117)	960	0.263047	0.519347	0.0361579
EXPR_XYLB (9942)	960	0.0404086	0.171847	0.0661626
EXPR_HDAC6 (10013)	960	0.906944	0.960375	0.00377767
EXPR_OR1I1 (126370)	960	0.770516	0.89659	-0.00942665
EXPR_GABRP (2568)	960	0.848663	0.933111	0.00616683
EXPR_KRT31 (3881)	960	0.76972	0.896167	0.00946028
EXPR_CDC6 (990)	960	0.113645	0.320891	-0.0510927
EXPR_UPRT (139596)	960	0.00186382	0.0240412	0.100288
EXPR_CDC23 (8697)	960	0.93268	0.970288	-0.00272991
EXPR_AAAS (8086)	960	0.678976	0.848653	-0.0133741
EXPR_CBX5 (23468)	960	0.764434	0.893265	-0.009684
EXPR_FMO2 (2327)	960	0.573186	0.78036	0.0182047
EXPR_SUCO (51430)	960	0.132291	0.35137	0.0486125
EXPR_MSH2 (4436)	960	0.737375	0.878928	-0.0108366
[truncated: 60,853 more rows]

## Sheet: Fig1f
ModelID	PELO Dependency	Oncotree Lineage	Oncotree Lineage Slim
ACH-000001	-0.417967	Ovary/Fallopian Tube	Ovary
ACH-000004	-0.983226	Myeloid	Myeloid
ACH-000005	-1.00946	Myeloid	Myeloid
ACH-000007	-0.99467	Bowel	Bowel
ACH-000009	-0.478271	Bowel	Bowel
ACH-000011	-0.751147	Bladder/Urinary Tract	Bladder
ACH-000012	-1.38356	Lung	Lung
ACH-000013	-0.443452	Ovary/Fallopian Tube	Ovary
ACH-000015	-1.49142	Lung	Lung
ACH-000017	-0.365042	Breast	Breast
ACH-000018	-1.44082	Bladder/Urinary Tract	Bladder
ACH-000019	-0.830228	Breast	Breast
ACH-000021	-0.645111	Lung	Lung
ACH-000022	-0.59989	Pancreas	Pancreas
ACH-000023	-0.535737	Pancreas	Pancreas
ACH-000024	-1.19669	Lymphoid	Lymphoid
ACH-000025	-1.40772	CNS/Brain	CNS/Brain
ACH-000028	-0.604027	Breast	Breast
ACH-000029	-1.103	Lung	Lung
ACH-000030	-1.1069	Lung	Lung
ACH-000035	-1.05234	Lung	Lung
ACH-000036	-0.410641	CNS/Brain	CNS/Brain
ACH-000037	-0.52642	Soft Tissue	Soft
ACH-000039	-0.628928	Bone	Bone
ACH-000040	-1.73543	CNS/Brain	CNS/Brain
ACH-000041	-1.2174	Bone	Bone
ACH-000042	-0.238841	Pancreas	Pancreas
ACH-000045	-0.284441	Myeloid	Myeloid
ACH-000047	-0.161329	Esophagus/Stomach	Stomach
ACH-000048	-0.583199	Ovary/Fallopian Tube	Ovary
ACH-000052	-1.30536	Bone	Bone
ACH-000053	-1.00379	Lymphoid	Lymphoid
ACH-000054	-0.285256	Soft Tissue	Soft
ACH-000055	-0.496163	CNS/Brain	CNS/Brain
ACH-000060	-0.142577	Pancreas	Pancreas
ACH-000067	-0.817462	CNS/Brain	CNS/Brain
ACH-000070	-0.77195	Lymphoid	Lymphoid
ACH-000074	-0.325254	Myeloid	Myeloid
ACH-000075	-1.64632	CNS/Brain	CNS/Brain
ACH-000076	-0.467967	Myeloid	Myeloid
ACH-000077	-0.976823	Lymphoid	Lymphoid
ACH-000078	-0.836332	Peripheral Nervous System	PNS
ACH-000082	-0.225423	Bone	Bone
ACH-000085	-0.467778	Pancreas	Pancreas
ACH-000086	-0.967966	Pleura	Other
ACH-000090	-0.79568	Prostate	Other
ACH-000092	-0.765332	Pleura	Other
ACH-000093	-0.114267	Pancreas	Pancreas
ACH-000094	-0.678086	Pancreas	Pancreas
ACH-000095	-0.536619	CNS/Brain	CNS/Brain
ACH-000097	-0.584817	Breast	Breast
ACH-000098	-0.465361	CNS/Brain	CNS/Brain
ACH-000099	-0.431235	Peripheral Nervous System	PNS
ACH-000101	-1.00643	Lymphoid	Lymphoid
ACH-000103	-0.77276	Ovary/Fallopian Tube	Ovary
ACH-000108	-1.43639	Pancreas	Pancreas
ACH-000111	-1.40261	Breast	Breast
ACH-000113	-0.794803	Myeloid	Myeloid
ACH-000114	-3.44057	Pancreas	Pancreas
ACH-000115	-0.243694	Prostate	Other
ACH-000118	-1.06846	Pancreas	Pancreas
ACH-000120	-0.533819	Peripheral Nervous System	PNS
ACH-000123	-0.735113	Ovary/Fallopian Tube	Ovary
ACH-000124	-1.11894	Lymphoid	Lymphoid
ACH-000127	-0.742357	Bladder/Urinary Tract	Bladder
ACH-000128	-1.10619	CNS/Brain	CNS/Brain
ACH-000132	-2.39547	Ovary/Fallopian Tube	Ovary
ACH-000133	-0.59309	Soft Tissue	Soft
ACH-000137	-0.779923	CNS/Brain	CNS/Brain
ACH-000138	-0.622743	Pancreas	Pancreas
ACH-000139	-0.647631	Pancreas	Pancreas
ACH-000141	-0.151788	Biliary Tract	Biliary
ACH-000142	-0.791967	Bladder/Urinary Tract	Bladder
ACH-000143	-1.01242	Lung	Lung
ACH-000144	-0.513929	Esophagus/Stomach	Stomach
ACH-000145	-0.437599	Soft Tissue	Soft
ACH-000146	-0.388298	Myeloid	Myeloid
ACH-000147	-0.462231	Breast	Breast
ACH-000148	-0.714126	Breast	Breast
ACH-000149	-0.366987	Peripheral Nervous System	PNS
ACH-000151	-1.11751	Lymphoid	Lymphoid
ACH-000152	-0.504818	CNS/Brain	CNS/Brain
ACH-000153	-0.872836	Pleura	Other
ACH-000155	-0.746079	Pancreas	Pancreas
ACH-000159	-0.732451	Kidney	Kidney
ACH-000160	-0.466306	CNS/Brain	CNS/Brain
ACH-000161	-0.672955	Lung	Lung
ACH-000163	-1.2239	Head and Neck	Head/Neck
ACH-000164	-0.554475	Pancreas	Pancreas
ACH-000168	-1.5389	Myeloid	Myeloid
ACH-000169	-0.853594	Soft Tissue	Soft
ACH-000174	-0.947889	Thyroid	Other
ACH-000176	-1.01107	Lung	Lung
ACH-000178	-1.0191	Pancreas	Pancreas
ACH-000181	-1.26792	Head and Neck	Head/Neck
ACH-000182	-0.688132	Ampulla of Vater	Other
ACH-000183	-0.23166	Lymphoid	Lymphoid
ACH-000187	-0.401159	Lung	Lung
ACH-000188	-1.16019	Head and Neck	Head/Neck
ACH-000189	-1.21584	Kidney	Kidney
ACH-000190	-0.783154	Myeloid	Myeloid
ACH-000191	-0.510957	Thyroid	Other
ACH-000192	-0.136081	Uterus	Uterus
ACH-000195	-1.48915	Myeloid	Myeloid
ACH-000198	-0.607773	Myeloid	Myeloid
ACH-000200	-0.34334	CNS/Brain	CNS/Brain
ACH-000202	-0.846219	Bowel	Bowel
ACH-000204	-0.428745	Lymphoid	Lymphoid
ACH-000206	-1.45709	Lymphoid	Lymphoid
ACH-000207	-0.881521	Head and Neck	Head/Neck
ACH-000209	-0.825897	Biliary Tract	Biliary
ACH-000211	-1.45099	CNS/Brain	CNS/Brain
ACH-000212	-0.654336	Breast	Breast
ACH-000213	-0.366573	Pancreas	Pancreas
ACH-000215	-1.3064	CNS/Brain	CNS/Brain
ACH-000216	-0.67062	Esophagus/Stomach	Stomach
ACH-000217	-0.575262	Liver	Liver
ACH-000219	-1.10447	Skin	Skin
ACH-000221	-1.14076	Liver	Liver
ACH-000222	-1.05473	Pancreas	Pancreas
ACH-000223	-0.680271	Breast	Breast
ACH-000226	-0.858906	Lymphoid	Lymphoid
ACH-000227	-0.391003	Peripheral Nervous System	PNS
ACH-000228	-0.609902	Head and Neck	Head/Neck
ACH-000231	-0.420363	CNS/Brain	CNS/Brain
ACH-000232	-0.643548	CNS/Brain	CNS/Brain
ACH-000233	-1.09205	Lymphoid	Lymphoid
ACH-000234	-0.694473	Kidney	Kidney
ACH-000235	-0.840758	Pancreas	Pancreas
ACH-000237	-0.955435	Ovary/Fallopian Tube	Ovary
ACH-000238	-1.02066	Head and Neck	Head/Neck
ACH-000243	-1.29311	Pancreas	Pancreas
ACH-000244	-1.74742	CNS/Brain	CNS/Brain
ACH-000246	-0.547361	Kidney	Kidney
ACH-000247	-1.27221	Esophagus/Stomach	Stomach
ACH-000248	-0.47925	Breast	Breast
ACH-000249	-0.72409	Bowel	Bowel
ACH-000250	-0.198337	Kidney	Kidney
ACH-000251	-0.936882	Lung	Lung
ACH-000252	-0.917429	Bowel	Bowel
ACH-000253	-1.15833	Bowel	Bowel
ACH-000255	-1.05906	Esophagus/Stomach	Stomach
ACH-000256	-0.782597	Ovary/Fallopian Tube	Ovary
ACH-000257	-0.718523	Lung	Lung
ACH-000258	-0.249573	Breast	Breast
ACH-000259	-0.884313	Peripheral Nervous System	PNS
ACH-000260	-0.853318	Peripheral Nervous System	PNS
ACH-000261	-0.740931	Lung	Lung
ACH-000262	-0.828651	Kidney	Kidney
ACH-000263	-0.452686	Myeloid	Myeloid
ACH-000264	-1.3454	Lung	Lung
ACH-000265	-0.748244	Pancreas	Pancreas
ACH-000266	-0.234585	Pancreas	Pancreas
ACH-000269	-1.481	CNS/Brain	CNS/Brain
ACH-000271	-0.515438	Lymphoid	Lymphoid
ACH-000272	-0.705574	Kidney	Kidney
ACH-000273	-0.887421	CNS/Brain	CNS/Brain
ACH-000274	-0.737627	Skin	Skin
ACH-000276	-0.782774	Breast	Breast
ACH-000277	0.0753972	Breast	Breast
ACH-000278	-1.1877	Ovary/Fallopian Tube	Ovary
ACH-000279	-1.21566	Bone	Bone
ACH-000280	-0.770359	Ovary/Fallopian Tube	Ovary
ACH-000281	-0.755673	Pancreas	Pancreas
ACH-000286	-0.416414	Bowel	Bowel
ACH-000288	-0.695824	Breast	Breast
ACH-000290	-0.963873	Lung	Lung
ACH-000291	-0.621887	Ovary/Fallopian Tube	Ovary
ACH-000292	-1.52817	Lung	Lung
ACH-000293	-0.596038	Uterus	Uterus
ACH-000294	-0.515523	Myeloid	Myeloid
ACH-000295	-0.390247	Myeloid	Myeloid
ACH-000296	-0.336437	Bowel	Bowel
ACH-000302	-0.171764	Uterus	Uterus
ACH-000303	-1.01833	Esophagus/Stomach	Stomach
ACH-000304	-0.435042	Skin	Skin
ACH-000305	-0.875352	Esophagus/Stomach	Stomach
ACH-000307	-1.1543	Pancreas	Pancreas
ACH-000308	-0.360843	Ovary/Fallopian Tube	Ovary
ACH-000310	-0.24477	Peripheral Nervous System	PNS
ACH-000311	-0.27947	Lung	Lung
ACH-000312	-0.353644	Peripheral Nervous System	PNS
ACH-000313	-0.823148	Kidney	Kidney
ACH-000315	-0.510487	Lymphoid	Lymphoid
ACH-000316	-0.639696	Liver	Liver
ACH-000317	-1.06875	Kidney	Kidney
ACH-000318	-0.786588	Esophagus/Stomach	Stomach
ACH-000319	-1.07266	Pleura	Other
ACH-000320	-1.6714	Pancreas	Pancreas
ACH-000322	-0.367408	Skin	Skin
ACH-000323	-1.05227	CNS/Brain	CNS/Brain
ACH-000324	-0.577952	Ovary/Fallopian Tube	Ovary
ACH-000325	-0.478007	Esophagus/Stomach	Stomach
ACH-000326	-0.861864	Myeloid	Myeloid
ACH-000329	-0.489596	CNS/Brain	CNS/Brain
ACH-000330	-0.598456	Breast	Breast
ACH-000331	-0.970376	Pleura	Other
ACH-000332	-0.596508	Pancreas	Pancreas
ACH-000334	-0.950794	Lymphoid	Lymphoid
ACH-000335	-0.82317	Pleura	Other
ACH-000336	-1.1686	Myeloid	Myeloid
ACH-000337	-0.982363	Lung	Lung
ACH-000339	-1.27899	Lung	Lung
ACH-000341	-0.848353	Peripheral Nervous System	PNS
ACH-000343	-0.684506	Lung	Lung
ACH-000344	-0.960096	Esophagus/Stomach	Stomach
ACH-000346	-0.738318	Lymphoid	Lymphoid
ACH-000348	-0.460465	Skin	Skin
ACH-000350	-0.510852	Bowel	Bowel
ACH-000352	-0.652925	Breast	Breast
ACH-000354	-3.25144	Pancreas	Pancreas
ACH-000355	-1.87245	Lung	Lung
ACH-000356	-0.754682	Esophagus/Stomach	Stomach
ACH-000359	-0.178143	Bone	Bone
ACH-000361	-0.419447	Liver	Liver
ACH-000362	-0.201503	Myeloid	Myeloid
ACH-000363	-0.143331	Lymphoid	Lymphoid
ACH-000364	-0.499425	Bone	Bone
ACH-000365	-1.03346	Lymphoid	Lymphoid
ACH-000366	-1.15215	Peripheral Nervous System	PNS
ACH-000367	-0.0872986	Pleura	Other
ACH-000368	-0.486	CNS/Brain	CNS/Brain
ACH-000370	-0.106178	CNS/Brain	CNS/Brain
ACH-000371	-0.297973	Lymphoid	Lymphoid
ACH-000374	-1.06463	Breast	Breast
ACH-000375	-0.199371	Kidney	Kidney
ACH-000376	-0.774892	CNS/Brain	CNS/Brain
ACH-000377	-0.477102	Ampulla of Vater	Other
ACH-000378	-0.496581	Lung	Lung
ACH-000381	-1.0553	Bowel	Bowel
ACH-000383	-0.957201	Esophagus/Stomach	Stomach
ACH-000385	-0.324583	Kidney	Kidney
ACH-000387	-0.664705	Myeloid	Myeloid
ACH-000389	-0.609724	CNS/Brain	CNS/Brain
ACH-000390	-2.01225	Lung	Lung
ACH-000391	-0.99061	Bone	Bone
ACH-000393	-0.753391	Liver	Liver
ACH-000395	-1.00496	Lung	Lung
ACH-000396	-1.09359	Bladder/Urinary Tract	Bladder
ACH-000397	-0.0417667	Uterus	Uterus
ACH-000398	-1.19252	Lymphoid	Lymphoid
ACH-000401	-0.746677	Skin	Skin
ACH-000402	-0.365502	Lymphoid	Lymphoid
ACH-000403	-0.358331	Bowel	Bowel
ACH-000404	-0.73337	Skin	Skin
ACH-000405	-0.525852	Lymphoid	Lymphoid
ACH-000406	-0.0871218	Myeloid	Myeloid
ACH-000407	-0.52729	Uterus	Uterus
ACH-000408	-0.69352	Esophagus/Stomach	Stomach
ACH-000410	-0.640065	Bone	Bone
ACH-000411	-0.667435	Kidney	Kidney
ACH-000414	-0.944966	Lung	Lung
ACH-000415	-1.67627	Head and Neck	Head/Neck
ACH-000416	-1.87953	Lung	Lung
ACH-000417	-0.995201	Pancreas	Pancreas
ACH-000420	-1.01752	Liver	Liver
ACH-000421	-0.381372	Bowel	Bowel
ACH-000422	-0.863463	Liver	Liver
ACH-000424	-0.98712	Bone	Bone
ACH-000425	-0.0588186	Skin	Skin
ACH-000426	-1.24961	Lymphoid	Lymphoid
ACH-000427	-0.323027	Esophagus/Stomach	Stomach
ACH-000430	-0.734991	Ovary/Fallopian Tube	Ovary
ACH-000431	-0.922498	Lung	Lung
ACH-000433	-0.618326	Kidney	Kidney
ACH-000434	-0.637968	Lung	Lung
ACH-000435	-0.879186	Uterus	Uterus
ACH-000436	-0.273754	Lymphoid	Lymphoid
ACH-000437	-0.456882	CNS/Brain	CNS/Brain
ACH-000438	-0.399689	Lung	Lung
ACH-000441	-0.25335	Skin	Skin
ACH-000442	-2.01554	Lung	Lung
ACH-000444	-1.39565	Lung	Lung
ACH-000445	-0.608319	CNS/Brain	CNS/Brain
ACH-000448	-0.429673	Lung	Lung
ACH-000450	-0.603175	Skin	Skin
ACH-000452	-0.515578	Esophagus/Stomach	Stomach
ACH-000454	-0.832732	Lung	Lung
ACH-000455	-1.19901	CNS/Brain	CNS/Brain
ACH-000456	-0.884603	Thyroid	Other
ACH-000458	-0.784625	Skin	Skin
ACH-000459	0.0290303	Kidney	Kidney
ACH-000460	-0.470745	Ovary/Fallopian Tube	Ovary
ACH-000461	-1.12272	Biliary Tract	Biliary
ACH-000463	-1.02879	Lung	Lung
ACH-000464	-0.419011	CNS/Brain	CNS/Brain
ACH-000466	-0.770912	Esophagus/Stomach	Stomach
ACH-000467	-0.674066	Bowel	Bowel
ACH-000468	-0.819429	Pancreas	Pancreas
ACH-000469	-0.471523	CNS/Brain	CNS/Brain
ACH-000470	-0.212723	Bowel	Bowel
ACH-000471	-0.287611	Liver	Liver
ACH-000472	-0.731371	Head and Neck	Head/Neck
ACH-000473	-0.377772	Bladder/Urinary Tract	Bladder
ACH-000475	-0.807917	Liver	Liver
ACH-000476	-0.424099	Liver	Liver
ACH-000477	-0.546177	Skin	Skin
ACH-000478	-0.630656	Liver	Liver
ACH-000479	-0.234794	CNS/Brain	CNS/Brain
ACH-000480	-1.3576	Liver	Liver
ACH-000481	-0.515251	Lung	Lung
ACH-000483	-0.329341	Liver	Liver
ACH-000484	-0.43383	Kidney	Kidney
ACH-000485	-0.0999571	Esophagus/Stomach	Stomach
ACH-000486	-0.533055	Bladder/Urinary Tract	Bladder
ACH-000487	-0.254184	Myeloid	Myeloid
ACH-000488	-1.29852	Esophagus/Stomach	Stomach
ACH-000489	-0.876996	Bowel	Bowel
ACH-000490	-0.817867	Cervix	Other
ACH-000491	-0.717769	Bowel	Bowel
ACH-000493	-0.25051	Liver	Liver
ACH-000495	-0.562602	Kidney	Kidney
ACH-000496	-0.946429	Lung	Lung
ACH-000499	-1.15923	Bone	Bone
ACH-000500	-0.397896	Head and Neck	Head/Neck
ACH-000501	-0.891066	Bowel	Bowel
ACH-000502	-0.734962	Pancreas	Pancreas
ACH-000503	-0.647625	Head and Neck	Head/Neck
ACH-000504	-0.151874	CNS/Brain	CNS/Brain
ACH-000505	-0.803014	Soft Tissue	Soft
ACH-000507	-0.810638	Esophagus/Stomach	Stomach
ACH-000510	-0.706221	Lung	Lung
ACH-000511	-0.392776	Lung	Lung
ACH-000512	-0.844791	Lymphoid	Lymphoid
ACH-000514	-0.719453	Lung	Lung
ACH-000516	-1.0929	Bone	Bone
ACH-000517	-0.325725	Pancreas	Pancreas
ACH-000518	-1.30587	Head and Neck	Head/Neck
ACH-000520	-0.431282	Ovary/Fallopian Tube	Ovary
ACH-000521	-0.735053	Lung	Lung
ACH-000522	-0.905784	Bladder/Urinary Tract	Bladder
ACH-000524	-0.784845	Ovary/Fallopian Tube	Ovary
ACH-000525	-0.995653	Lung	Lung
ACH-000527	-0.518888	Ovary/Fallopian Tube	Ovary
ACH-000528	-0.422437	Lung	Lung
ACH-000532	-0.979157	Bowel	Bowel
ACH-000533	-0.203404	Kidney	Kidney
ACH-000535	-1.01614	Pancreas	Pancreas
ACH-000537	-0.672807	Liver	Liver
ACH-000541	-0.0776454	Lymphoid	Lymphoid
ACH-000542	-1.37317	Ovary/Fallopian Tube	Ovary
ACH-000544	-0.889336	Esophagus/Stomach	Stomach
ACH-000545	-1.42356	Bladder/Urinary Tract	Bladder
ACH-000546	-0.749322	Head and Neck	Head/Neck
ACH-000547	-1.09975	Bladder/Urinary Tract	Bladder
ACH-000548	-0.898022	Head and Neck	Head/Neck
ACH-000549	-1.32833	Head and Neck	Head/Neck
ACH-000550	-0.577309	Skin	Skin
ACH-000551	-2.09923	Myeloid	Myeloid
ACH-000552	-0.722226	Bowel	Bowel
ACH-000554	-0.83246	Breast	Breast
ACH-000556	-0.836778	Cervix	Other
ACH-000557	-0.329988	Myeloid	Myeloid
ACH-000558	-0.20058	CNS/Brain	CNS/Brain
ACH-000559	-0.358194	Lung	Lung
ACH-000561	-1.62324	Esophagus/Stomach	Stomach
ACH-000562	-0.25989	Lung	Lung
ACH-000563	-1.06299	Lung	Lung
ACH-000565	-0.479016	Bowel	Bowel
ACH-000567	-0.789674	Lymphoid	Lymphoid
ACH-000570	-1.16914	CNS/Brain	CNS/Brain
ACH-000571	-0.588181	CNS/Brain	CNS/Brain
ACH-000573	-1.35968	Breast	Breast
ACH-000576	-1.38122	Lymphoid	Lymphoid
ACH-000577	-0.800538	Liver	Liver
ACH-000579	-0.937587	Skin	Skin
ACH-000580	-0.368463	Skin	Skin
ACH-000581	-2.3109	Esophagus/Stomach	Stomach
ACH-000583	-0.498697	Lymphoid	Lymphoid
ACH-000584	-0.734608	Ovary/Fallopian Tube	Ovary
ACH-000585	-0.616458	Lung	Lung
ACH-000587	-0.980497	Lung	Lung
ACH-000588	-0.851552	Lymphoid	Lymphoid
ACH-000589	-0.905664	Lung	Lung
ACH-000591	-0.417459	CNS/Brain	CNS/Brain
ACH-000592	-1.94907	CNS/Brain	CNS/Brain
ACH-000593	-0.634944	Bladder/Urinary Tract	Bladder
ACH-000595	-0.95251	CNS/Brain	CNS/Brain
ACH-000596	-0.837023	Lung	Lung
ACH-000597	-0.288025	Kidney	Kidney
ACH-000599	-0.230763	Pancreas	Pancreas
ACH-000601	-3.26635	Pancreas	Pancreas
ACH-000602	-0.679583	Myeloid	Myeloid
ACH-000604	-1.66123	Myeloid	Myeloid
ACH-000605	-0.478329	Esophagus/Stomach	Stomach
ACH-000606	-1.23836	Head and Neck	Head/Neck
ACH-000607	-0.820972	Soft Tissue	Soft
ACH-000608	-0.906163	Ovary/Fallopian Tube	Ovary
ACH-000609	-0.621819	CNS/Brain	CNS/Brain
ACH-000614	-0.0822425	Skin	Skin
ACH-000616	-0.676975	Esophagus/Stomach	Stomach
ACH-000618	-1.70785	Head and Neck	Head/Neck
ACH-000619	-1.55852	Head and Neck	Head/Neck
ACH-000620	-0.920033	Liver	Liver
ACH-000621	-0.52988	Breast	Breast
ACH-000622	-0.779428	CNS/Brain	CNS/Brain
ACH-000623	-0.331622	CNS/Brain	CNS/Brain
ACH-000624	-0.824183	Breast	Breast
ACH-000627	-0.501878	Lung	Lung
ACH-000630	-1.03077	Head and Neck	Head/Neck
ACH-000632	-0.941925	Skin	Skin
ACH-000633	-0.086048	Esophagus/Stomach	Stomach
ACH-000634	-0.590479	CNS/Brain	CNS/Brain
ACH-000637	-0.921382	Esophagus/Stomach	Stomach
ACH-000638	-0.596987	Lung	Lung
ACH-000639	-0.3255	Lung	Lung
ACH-000645	-1.21958	Pleura	Other
ACH-000646	-0.62325	Ovary/Fallopian Tube	Ovary
ACH-000647	-0.811714	Esophagus/Stomach	Stomach
ACH-000648	-0.564464	Pleura	Other
ACH-000649	-1.62638	Kidney	Kidney
ACH-000651	-0.826494	Bowel	Bowel
ACH-000652	-0.574851	Pancreas	Pancreas
ACH-000653	-0.380632	Lymphoid	Lymphoid
ACH-000654	-0.729863	Lymphoid	Lymphoid
ACH-000655	-0.540095	CNS/Brain	CNS/Brain
ACH-000656	-0.706178	Lymphoid	Lymphoid
ACH-000657	-0.522071	Ovary/Fallopian Tube	Ovary
ACH-000660	-0.611346	Lymphoid	Lymphoid
ACH-000661	-0.310599	Skin	Skin
ACH-000662	-0.921019	Lung	Lung
ACH-000663	-0.578955	Ovary/Fallopian Tube	Ovary
ACH-000664	-0.44363	Lymphoid	Lymphoid
ACH-000665	-1.7008	Lung	Lung
ACH-000666	-1.28226	Lung	Lung
ACH-000667	-0.911918	Lung	Lung
ACH-000668	-0.954219	Breast	Breast
ACH-000671	-1.27127	Liver	Liver
ACH-000673	-1.1252	CNS/Brain	CNS/Brain
ACH-000676	-1.05417	CNS/Brain	CNS/Brain
ACH-000677	-0.491163	Lung	Lung
ACH-000680	-0.312235	Bowel	Bowel
ACH-000681	-0.967748	Lung	Lung
ACH-000682	-1.03393	Head and Neck	Head/Neck
ACH-000683	-0.538122	Bowel	Bowel
ACH-000684	-0.797587	Kidney	Kidney
ACH-000685	-0.745979	Pancreas	Pancreas
ACH-000688	-0.688803	Ovary/Fallopian Tube	Ovary
ACH-000693	-1.11385	Esophagus/Stomach	Stomach
ACH-000694	-0.887659	Esophagus/Stomach	Stomach
ACH-000695	-0.827703	Lung	Lung
ACH-000696	-1.16037	Ovary/Fallopian Tube	Ovary
ACH-000697	-0.941535	Lymphoid	Lymphoid
ACH-000698	-2.18282	Lung	Lung
ACH-000699	-0.831336	Breast	Breast
ACH-000700	-0.826493	Lung	Lung
ACH-000701	-1.68727	Ovary/Fallopian Tube	Ovary
ACH-000702	-0.532829	Lymphoid	Lymphoid
ACH-000704	-0.316565	Ovary/Fallopian Tube	Ovary
ACH-000706	-0.894928	Lung	Lung
ACH-000709	-0.304049	Kidney	Kidney
ACH-000711	-0.7652	Breast	Breast
ACH-000713	-1.42178	Ovary/Fallopian Tube	Ovary
ACH-000714	-0.31165	Lymphoid	Lymphoid
ACH-000716	-1.1087	Thyroid	Other
ACH-000717	-0.88794	Esophagus/Stomach	Stomach
ACH-000718	-0.552718	Lung	Lung
ACH-000719	-0.531961	Ovary/Fallopian Tube	Ovary
ACH-000720	-1.03188	Bladder/Urinary Tract	Bladder
ACH-000721	-0.55765	Breast	Breast
ACH-000722	-0.342355	Bowel	Bowel
ACH-000724	-0.582977	Bladder/Urinary Tract	Bladder
ACH-000725	-1.10738	Breast	Breast
ACH-000732	-0.598724	Head and Neck	Head/Neck
ACH-000734	-0.616798	Liver	Liver
ACH-000735	-1.02682	Head and Neck	Head/Neck
ACH-000736	-0.756006	Esophagus/Stomach	Stomach
ACH-000738	-2.21861	CNS/Brain	CNS/Brain
ACH-000739	-0.64916	Liver	Liver
ACH-000740	-1.03158	Head and Neck	Head/Neck
ACH-000741	-0.672064	Bladder/Urinary Tract	Bladder
ACH-000746	-0.276397	Esophagus/Stomach	Stomach
ACH-000747	-0.91957	Lung	Lung
ACH-000748	-0.914295	Bone	Bone
ACH-000753	-1.38757	Bladder/Urinary Tract	Bladder
ACH-000754	-0.740746	Lymphoid	Lymphoid
ACH-000756	-0.510157	CNS/Brain	CNS/Brain
ACH-000757	-0.973827	Lung	Lung
ACH-000758	-1.07007	Esophagus/Stomach	Stomach
ACH-000760	-0.337436	CNS/Brain	CNS/Brain
ACH-000762	-0.905497	Head and Neck	Head/Neck
ACH-000763	-0.930553	Lymphoid	Lymphoid
ACH-000764	-1.21355	Esophagus/Stomach	Stomach
ACH-000765	-0.886164	Skin	Skin
ACH-000766	-0.0807598	Lung	Lung
ACH-000767	-0.336607	Lung	Lung
ACH-000768	-2.27367	Breast	Breast
ACH-000769	-0.816705	Lung	Lung
ACH-000770	-0.895497	Myeloid	Myeloid
ACH-000771	-0.825887	Head and Neck	Head/Neck
ACH-000773	-0.516667	Lymphoid	Lymphoid
ACH-000774	-0.700155	Lung	Lung
ACH-000775	-0.945185	Lung	Lung
ACH-000776	-0.688034	CNS/Brain	CNS/Brain
ACH-000777	-0.63929	Esophagus/Stomach	Stomach
ACH-000778	-1.54451	Head and Neck	Head/Neck
ACH-000781	-1.32284	Lung	Lung
ACH-000782	-0.551165	Lymphoid	Lymphoid
ACH-000783	-0.278526	Breast	Breast
ACH-000784	-0.804595	Esophagus/Stomach	Stomach
ACH-000785	-1.00086	Lung	Lung
ACH-000787	-1.07981	Lung	Lung
ACH-000788	-0.933175	Skin	Skin
ACH-000790	-1.16185	Lung	Lung
ACH-000791	-1.04757	Lung	Lung
ACH-000792	-1.47006	Kidney	Kidney
ACH-000793	-1.23068	Esophagus/Stomach	Stomach
ACH-000794	-1.22342	Head and Neck	Head/Neck
ACH-000796	-0.482783	Ovary/Fallopian Tube	Ovary
ACH-000799	-0.400867	Skin	Skin
ACH-000800	-0.892029	Lung	Lung
ACH-000801	-0.122359	Skin	Skin
ACH-000802	-0.833143	Bladder/Urinary Tract	Bladder
ACH-000804	-1.64692	Peripheral Nervous System	PNS
ACH-000805	-0.474745	Skin	Skin
ACH-000807	-1.27867	CNS/Brain	CNS/Brain
ACH-000809	-0.895495	Esophagus/Stomach	Stomach
ACH-000810	-0.529289	Skin	Skin
ACH-000811	-0.668312	Ovary/Fallopian Tube	Ovary
ACH-000817	-0.729337	Lymphoid	Lymphoid
ACH-000819	-1.68054	CNS/Brain	CNS/Brain
ACH-000820	-1.01552	Bowel	Bowel
ACH-000821	0.061488	Lymphoid	Lymphoid
ACH-000822	-0.805759	Skin	Skin
ACH-000823	-1.12238	Esophagus/Stomach	Stomach
ACH-000824	-0.751304	Esophagus/Stomach	Stomach
ACH-000827	-0.37105	Skin	Skin
ACH-000829	-0.530084	Lymphoid	Lymphoid
ACH-000831	-1.1381	Uterus	Uterus
ACH-000832	-1.20666	Head and Neck	Head/Neck
ACH-000833	-0.546387	Soft Tissue	Soft
ACH-000834	-0.759246	Bladder/Urinary Tract	Bladder
ACH-000835	-1.3016	Soft Tissue	Soft
ACH-000836	-0.409517	Head and Neck	Head/Neck
ACH-000837	-1.38192	Lung	Lung
ACH-000838	-0.0659655	Lymphoid	Lymphoid
ACH-000839	-0.995119	Bladder/Urinary Tract	Bladder
ACH-000840	-0.557332	Lung	Lung
ACH-000841	-0.642492	Lung	Lung
ACH-000843	-1.75433	Lung	Lung
ACH-000845	-0.691212	Lung	Lung
ACH-000846	-1.08867	Head and Neck	Head/Neck
ACH-000847	-0.47048	Esophagus/Stomach	Stomach
ACH-000848	-0.974653	Liver	Liver
ACH-000849	-0.292098	Breast	Breast
ACH-000851	-0.336218	Lung	Lung
ACH-000853	-0.748942	Lung	Lung
ACH-000855	-1.41114	Esophagus/Stomach	Stomach
ACH-000856	-1.02588	Breast	Breast
ACH-000858	-0.476287	Lung	Lung
ACH-000859	-0.844375	Breast	Breast
ACH-000860	-0.766874	Lung	Lung
ACH-000861	-1.0083	Lung	Lung
ACH-000862	-0.526999	Bladder/Urinary Tract	Bladder
ACH-000863	-0.613347	CNS/Brain	CNS/Brain
ACH-000864	-1.87387	Uterus	Uterus
ACH-000865	-0.956733	Esophagus/Stomach	Stomach
ACH-000866	-0.906604	Lung	Lung
ACH-000867	-0.829482	Lung	Lung
ACH-000869	-0.528028	Lung	Lung
ACH-000871	-1.50134	Lung	Lung
ACH-000872	-1.07361	Lung	Lung
ACH-000873	-1.25752	Esophagus/Stomach	Stomach
ACH-000876	-0.26482	Breast	Breast
ACH-000878	-0.546067	Lung	Lung
ACH-000879	-0.520795	Uterus	Uterus
ACH-000880	-0.801003	Esophagus/Stomach	Stomach
ACH-000881	-0.768451	Skin	Skin
ACH-000882	-0.524898	Skin	Skin
ACH-000884	-1.14491	Skin	Skin
ACH-000885	-1.68222	Ovary/Fallopian Tube	Ovary
ACH-000886	-1.20989	Lung	Lung
ACH-000887	-0.866638	CNS/Brain	CNS/Brain
ACH-000888	-0.514961	Lung	Lung
ACH-000889	-0.183067	Lymphoid	Lymphoid
ACH-000890	-1.06741	Lung	Lung
ACH-000894	-2.03879	Lung	Lung
ACH-000896	-0.772472	Bladder/Urinary Tract	Bladder
ACH-000898	0.0173283	Esophagus/Stomach	Stomach
ACH-000899	-0.520588	Skin	Skin
ACH-000900	-1.09988	Lung	Lung
ACH-000901	-1.07469	Lung	Lung
ACH-000903	-0.667717	Thyroid	Other
ACH-000905	-0.892105	Bladder/Urinary Tract	Bladder
ACH-000906	-1.23127	Ovary/Fallopian Tube	Ovary
ACH-000907	-0.135509	Kidney	Kidney
ACH-000910	-0.571807	Breast	Breast
ACH-000911	-1.1057	Esophagus/Stomach	Stomach
ACH-000912	-0.874363	Lung	Lung
ACH-000913	-0.698658	Uterus	Uterus
ACH-000914	-0.763328	Lymphoid	Lymphoid
ACH-000915	-0.324847	Skin	Skin
ACH-000916	-0.388233	Lung	Lung
ACH-000917	-0.919023	Esophagus/Stomach	Stomach
ACH-000919	-1.63951	Esophagus/Stomach	Stomach
ACH-000920	-1.05364	Myeloid	Myeloid
ACH-000921	-1.0945	Lung	Lung
ACH-000922	-0.533728	Lymphoid	Lymphoid
ACH-000924	-0.13085	Lung	Lung
ACH-000926	-0.767844	Bowel	Bowel
ACH-000928	-0.395764	Uterus	Uterus
ACH-000929	-0.911011	Lung	Lung
ACH-000932	-1.43614	Esophagus/Stomach	Stomach
ACH-000934	-0.808651	Breast	Breast
ACH-000935	-0.500431	Bowel	Bowel
ACH-000936	-1.24651	Ovary/Fallopian Tube	Ovary
ACH-000937	-1.47628	Lymphoid	Lymphoid
ACH-000938	-1.11873	Lymphoid	Lymphoid
ACH-000939	-0.261113	Uterus	Uterus
ACH-000941	-2.06962	Uterus	Uterus
ACH-000943	-1.76623	Bowel	Bowel
ACH-000944	-0.685306	Lymphoid	Lymphoid
ACH-000945	-0.797472	Lung	Lung
ACH-000946	-0.971802	Uterus	Uterus
ACH-000947	-1.52884	Ovary/Fallopian Tube	Ovary
ACH-000948	-1.53888	Esophagus/Stomach	Stomach
ACH-000950	-1.39768	Bowel	Bowel
ACH-000953	-0.484191	Lymphoid	Lymphoid
ACH-000956	-0.600625	Prostate	Other
ACH-000957	-2.34821	Bowel	Bowel
ACH-000958	-1.21469	Bowel	Bowel
ACH-000959	-1.1788	Bowel	Bowel
ACH-000960	-1.48172	Lymphoid	Lymphoid
ACH-000961	-1.27281	Uterus	Uterus
ACH-000962	-1.34911	Ovary/Fallopian Tube	Ovary
ACH-000963	-1.67806	Bowel	Bowel
ACH-000965	-2.57954	Uterus	Uterus
ACH-000966	-1.85109	Ovary/Fallopian Tube	Ovary
ACH-000968	-0.177259	Skin	Skin
ACH-000969	-2.02025	Bowel	Bowel
ACH-000970	-2.0474	Bowel	Bowel
ACH-000971	-1.80716	Bowel	Bowel
ACH-000973	-0.406756	Bladder/Urinary Tract	Bladder
ACH-000974	-1.46822	Uterus	Uterus
ACH-000975	-0.547084	Lung	Lung
ACH-000976	-0.457322	Biliary Tract	Biliary
ACH-000977	-0.631796	Prostate	Other
ACH-000978	-0.725903	Uterus	Uterus
ACH-000979	-1.13905	Prostate	Other
ACH-000980	-1.41068	Lung	Lung
ACH-000983	-0.197798	Myeloid	Myeloid
ACH-000984	-1.32344	Uterus	Uterus
ACH-000985	-2.35688	Bowel	Bowel
ACH-000986	-1.02887	Bowel	Bowel
ACH-000988	-2.01423	Uterus	Uterus
ACH-000991	-0.631079	Bowel	Bowel
ACH-000993	-1.23007	Uterus	Uterus
ACH-000994	-2.2872	Uterus	Uterus
ACH-000995	-1.38442	Lymphoid	Lymphoid
ACH-000996	-0.269544	Uterus	Uterus
ACH-000997	-2.82032	Bowel	Bowel
ACH-001001	-0.917926	Bone	Bone
ACH-001016	-1.01904	CNS/Brain	CNS/Brain
ACH-001020	-1.00615	CNS/Brain	CNS/Brain
ACH-001028	-0.63715	CNS/Brain	CNS/Brain
ACH-001029	-0.633555	Bone	Bone
ACH-001031	-0.525778	CNS/Brain	CNS/Brain
ACH-001033	-0.241745	CNS/Brain	CNS/Brain
ACH-001036	-0.851892	Myeloid	Myeloid
ACH-001038	-1.14814	Bone	Bone
ACH-001039	-0.797574	Bowel	Bowel
ACH-001041	-0.572709	Skin	Skin
ACH-001048	-0.967843	Ovary/Fallopian Tube	Ovary
ACH-001050	-0.729371	Soft Tissue	Soft
ACH-001053	-1.80047	CNS/Brain	CNS/Brain
ACH-001054	-0.467348	CNS/Brain	CNS/Brain
ACH-001061	-1.12577	Bowel	Bowel
ACH-001063	-1.55979	Ovary/Fallopian Tube	Ovary
ACH-001065	-0.674807	Breast	Breast
ACH-001067	-0.0651311	CNS/Brain	CNS/Brain
ACH-001075	-0.755729	Lung	Lung
ACH-001081	-0.846475	Bowel	Bowel
ACH-001096	-1.02521	Soft Tissue	Soft
ACH-001098	-1.59967	Pancreas	Pancreas
ACH-001099	-0.370499	Kidney	Kidney
ACH-001107	-1.00373	Pancreas	Pancreas
ACH-001119	-1.35806	Lymphoid	Lymphoid
ACH-001126	-0.992226	CNS/Brain	CNS/Brain
ACH-001128	-0.3629	Kidney	Kidney
ACH-001129	-0.493011	Myeloid	Myeloid
ACH-001134	-1.15979	Lymphoid	Lymphoid
ACH-001137	-1.38514	Lung	Lung
ACH-001145	-1.34499	Ovary/Fallopian Tube	Ovary
ACH-001151	-0.699692	Ovary/Fallopian Tube	Ovary
ACH-001163	-0.468479	Kidney	Kidney
ACH-001164	-1.00904	Soft Tissue	Soft
ACH-001172	-0.567027	CNS/Brain	CNS/Brain
ACH-001183	-0.491521	Bladder/Urinary Tract	Bladder
ACH-001184	-0.99223	Soft Tissue	Soft
ACH-001188	-0.326527	Peripheral Nervous System	PNS
ACH-001190	-0.353762	Skin	Skin
ACH-001192	-1.51773	Bone	Bone
ACH-001193	-0.643825	Bone	Bone
ACH-001194	-0.546344	Kidney	Kidney
ACH-001196	-0.559219	Soft Tissue	Soft
ACH-001197	-0.810753	Lymphoid	Lymphoid
ACH-001205	-0.369672	Bone	Bone
ACH-001211	-0.528126	Kidney	Kidney
ACH-001212	-0.0440992	Kidney	Kidney
ACH-001228	-0.37859	Head and Neck	Head/Neck
ACH-001229	-0.939896	Head and Neck	Head/Neck
ACH-001232	-0.314535	CNS/Brain	CNS/Brain
ACH-001233	-3.15293	Lung	Lung
ACH-001239	-0.535052	Skin	Skin
ACH-001270	-0.630513	Soft Tissue	Soft
ACH-001274	-0.792452	Soft Tissue	Soft
ACH-001275	-0.640908	Soft Tissue	Soft
ACH-001277	-1.20797	Soft Tissue	Soft
ACH-001278	-0.851907	Ovary/Fallopian Tube	Ovary
ACH-001279	-0.0795422	Ovary/Fallopian Tube	Ovary
ACH-001280	-0.664361	Soft Tissue	Soft
ACH-001283	-0.276548	Bone	Bone
ACH-001289	-0.395468	CNS/Brain	CNS/Brain
ACH-001295	-0.969726	Eye	Other
ACH-001300	-0.591182	Peripheral Nervous System	PNS
ACH-001301	-0.530243	Peripheral Nervous System	PNS
ACH-001302	-0.908005	Peripheral Nervous System	PNS
ACH-001303	-0.434031	Peripheral Nervous System	PNS
ACH-001306	-0.7588	Thyroid	Other
ACH-001307	-0.334896	Thyroid	Other
ACH-001310	-0.485826	Kidney	Kidney
ACH-001318	-0.966289	Liver	Liver
ACH-001322	-0.894097	Soft Tissue	Soft
ACH-001328	-0.910703	Skin	Skin
ACH-001329	-0.654665	CNS/Brain	CNS/Brain
ACH-001331	-0.409102	Head and Neck	Head/Neck
ACH-001332	-2.08633	Head and Neck	Head/Neck
ACH-001333	-1.41607	Cervix	Other
ACH-001334	-0.715527	Cervix	Other
ACH-001335	-0.478838	Cervix	Other
ACH-001336	-1.20206	Cervix	Other
ACH-001338	-0.785804	Peripheral Nervous System	PNS
ACH-001340	-0.524742	Ovary/Fallopian Tube	Ovary
ACH-001341	-0.46111	Cervix	Other
ACH-001344	-0.98362	Peripheral Nervous System	PNS
ACH-001345	-2.58751	Bowel	Bowel
ACH-001346	-1.02054	Head and Neck	Head/Neck
ACH-001347	-1.39136	Head and Neck	Head/Neck
ACH-001353	-1.19171	Pancreas	Pancreas
ACH-001354	-1.49259	Peripheral Nervous System	PNS
ACH-001356	-0.26491	Thyroid	Other
ACH-001360	-0.719288	Cervix	Other
ACH-001366	-0.387462	Peripheral Nervous System	PNS
ACH-001367	-1.24149	Peripheral Nervous System	PNS
ACH-001368	-0.576802	Esophagus/Stomach	Stomach
ACH-001370	-1.19199	Ovary/Fallopian Tube	Ovary
ACH-001374	-0.803709	Ovary/Fallopian Tube	Ovary
ACH-001375	-0.494438	Pancreas	Pancreas
ACH-001377	-1.28723	Pancreas	Pancreas
ACH-001379	-0.694479	Pancreas	Pancreas
ACH-001380	-0.618948	Pancreas	Pancreas
ACH-001382	-0.83692	Pancreas	Pancreas
ACH-001385	-0.679952	Head and Neck	Head/Neck
ACH-001386	-0.5583	Lung	Lung
ACH-001388	-0.467801	Breast	Breast
ACH-001389	-0.22835	Breast	Breast
ACH-001390	-1.56492	Breast	Breast
ACH-001391	-1.26602	Breast	Breast
ACH-001392	-0.9573	Breast	Breast
ACH-001393	-0.173324	Breast	Breast
ACH-001394	-0.503854	Breast	Breast
ACH-001396	-0.863093	Breast	Breast
ACH-001398	-0.610238	Kidney	Kidney
ACH-001399	-0.901169	Bowel	Bowel
ACH-001400	-0.795466	Vulva/Vagina	Other
ACH-001402	-0.485196	Cervix	Other
ACH-001403	-0.746211	Ovary/Fallopian Tube	Ovary
ACH-001407	-0.717007	Bladder/Urinary Tract	Bladder
ACH-001408	-0.696736	Bladder/Urinary Tract	Bladder
ACH-001409	-1.79371	Bladder/Urinary Tract	Bladder
ACH-001411	-0.714356	Bladder/Urinary Tract	Bladder
ACH-001412	-0.967131	Bladder/Urinary Tract	Bladder
ACH-001413	-1.23243	Bladder/Urinary Tract	Bladder
ACH-001414	-0.73658	Bladder/Urinary Tract	Bladder
ACH-001415	-0.468504	Bladder/Urinary Tract	Bladder
ACH-001416	-0.517526	Bladder/Urinary Tract	Bladder
ACH-001418	-0.687178	Ovary/Fallopian Tube	Ovary
ACH-001419	-0.605806	Breast	Breast
ACH-001421	-1.27261	Eye	Other
ACH-001422	-0.096702	Prostate	Other
ACH-001430	-0.531302	Bone	Bone
ACH-001431	-0.97298	Bone	Bone
ACH-001433	-0.0700523	Soft Tissue	Soft
ACH-001442	-0.285377	Skin	Skin
ACH-001443	-0.84363	Thyroid	Other
ACH-001450	-1.5567	Lymphoid	Lymphoid
ACH-001451	-0.681325	Cervix	Other
ACH-001453	-0.979068	Prostate	Other
ACH-001454	-1.16256	Bowel	Bowel
ACH-001458	-0.445386	Bowel	Bowel
ACH-001459	-1.1098	Bowel	Bowel
ACH-001460	-0.929192	Bowel	Bowel
ACH-001461	-0.748999	Bowel	Bowel
ACH-001481	-1.43342	Peripheral Nervous System	PNS
ACH-001494	-1.10324	Biliary Tract	Biliary
ACH-001495	-0.342076	Uterus	Uterus
ACH-001496	-0.557702	Esophagus/Stomach	Stomach
ACH-001497	-0.537472	Esophagus/Stomach	Stomach
ACH-001498	-0.926427	Lymphoid	Lymphoid
ACH-001500	-1.1502	Esophagus/Stomach	Stomach
ACH-001509	-0.729117	Head and Neck	Head/Neck
ACH-001510	-0.542761	Head and Neck	Head/Neck
ACH-001511	-1.0751	Head and Neck	Head/Neck
ACH-001513	-0.537169	Cervix	Other
ACH-001515	-0.844615	Cervix	Other
ACH-001517	-2.10215	Uterus	Uterus
ACH-001518	-0.4524	Uterus	Uterus
ACH-001520	-0.601944	Lymphoid	Lymphoid
ACH-001521	-0.293221	Skin	Skin
ACH-001522	-0.543721	Skin	Skin
ACH-001523	-1.08231	Skin	Skin
ACH-001524	-0.983045	Skin	Skin
ACH-001525	-0.374578	Cervix	Other
ACH-001526	-0.84229	Bone	Bone
ACH-001528	-1.40893	Thyroid	Other
ACH-001529	-0.793304	Uterus	Uterus
ACH-001530	-0.554489	Uterus	Uterus
ACH-001532	-0.215291	Kidney	Kidney
ACH-001533	-1.11968	Lymphoid	Lymphoid
ACH-001536	-0.958817	Biliary Tract	Biliary
ACH-001538	-0.769642	Biliary Tract	Biliary
ACH-001539	-0.00953642	Lymphoid	Lymphoid
ACH-001542	-1.61125	Head and Neck	Head/Neck
ACH-001543	-0.662339	Head and Neck	Head/Neck
ACH-001544	-0.571465	Esophagus/Stomach	Stomach
ACH-001547	-1.38987	Pleura	Other
ACH-001548	0.0781105	Peripheral Nervous System	PNS
ACH-001549	-0.976579	Lung	Lung
ACH-001550	-0.843583	Skin	Skin
ACH-001551	-0.859269	Skin	Skin
ACH-001552	-0.863255	Skin	Skin
ACH-001554	-1.19963	Eye	Other
ACH-001555	-0.0952504	Pleura	Other
ACH-001556	-1.62941	Pleura	Other
ACH-001557	-1.06223	Pleura	Other
ACH-001558	-1.17847	Pleura	Other
ACH-001559	-0.675265	Pleura	Other
ACH-001560	-1.23936	Pleura	Other
ACH-001562	-0.516137	Pleura	Other
ACH-001563	-0.674259	Skin	Skin
ACH-001566	-0.263416	Skin	Skin
ACH-001567	-2.16359	Skin	Skin
ACH-001568	-0.293927	Skin	Skin
ACH-001570	-0.928486	Skin	Skin
ACH-001574	-0.303519	Myeloid	Myeloid
ACH-001577	-0.329486	Myeloid	Myeloid
ACH-001603	-0.537593	Peripheral Nervous System	PNS
ACH-001605	-0.461645	CNS/Brain	CNS/Brain
ACH-001606	-0.285575	CNS/Brain	CNS/Brain
ACH-001607	-1.18905	Biliary Tract	Biliary
ACH-001608	-0.479655	CNS/Brain	CNS/Brain
ACH-001609	-0.888227	CNS/Brain	CNS/Brain
ACH-001610	-1.69756	CNS/Brain	CNS/Brain
ACH-001611	-0.54887	CNS/Brain	CNS/Brain
ACH-001616	-0.729631	Lymphoid	Lymphoid
ACH-001618	-0.730502	Myeloid	Myeloid
ACH-001619	-0.313412	Biliary Tract	Biliary
ACH-001622	-0.755245	CNS/Brain	CNS/Brain
ACH-001623	-1.37155	CNS/Brain	CNS/Brain
ACH-001624	-0.160704	CNS/Brain	CNS/Brain
ACH-001625	-0.53259	Head and Neck	Head/Neck
ACH-001626	-0.839618	Head and Neck	Head/Neck
ACH-001627	-0.885983	Prostate	Other
ACH-001628	-1.39223	Ovary/Fallopian Tube	Ovary
ACH-001630	-1.9706	Ovary/Fallopian Tube	Ovary
ACH-001632	-1.99749	Ovary/Fallopian Tube	Ovary
ACH-001634	-0.815896	Lymphoid	Lymphoid
ACH-001639	-1.39262	Lymphoid	Lymphoid
ACH-001641	-1.10943	Head and Neck	Head/Neck
ACH-001645	-0.149489	Skin	Skin
ACH-001647	-0.566642	Myeloid	Myeloid
ACH-001648	-1.15355	Prostate	Other
ACH-001649	-0.897858	Prostate	Other
ACH-001650	-1.0455	Cervix	Other
ACH-001651	-0.452054	Cervix	Other
ACH-001652	-0.60881	Cervix	Other
ACH-001653	-0.977571	Esophagus/Stomach	Stomach
ACH-001654	-2.92056	Esophagus/Stomach	Stomach
ACH-001655	-1.20632	Uterus	Uterus
ACH-001656	-0.364902	Myeloid	Myeloid
ACH-001664	-1.43725	Esophagus/Stomach	Stomach
ACH-001668	-0.893007	Testis	Other
ACH-001669	-1.07068	Lymphoid	Lymphoid
ACH-001670	-0.87377	CNS/Brain	CNS/Brain
ACH-001673	-1.15651	Biliary Tract	Biliary
ACH-001674	-0.833301	Peripheral Nervous System	PNS
ACH-001675	-0.984059	Head and Neck	Head/Neck
ACH-001677	-1.32282	Lymphoid	Lymphoid
ACH-001685	-1.57459	Lymphoid	Lymphoid
ACH-001687	-0.785701	Kidney	Kidney
ACH-001688	-1.42623	Kidney	Kidney
ACH-001690	-1.44514	Head and Neck	Head/Neck
ACH-001691	-0.565172	Head and Neck	Head/Neck
ACH-001692	-1.27627	Head and Neck	Head/Neck
ACH-001694	-1.15233	Head and Neck	Head/Neck
ACH-001696	-0.374996	Head and Neck	Head/Neck
ACH-001698	-0.647893	Head and Neck	Head/Neck
ACH-001699	-1.11704	Head and Neck	Head/Neck
ACH-001701	-1.27647	Head and Neck	Head/Neck
ACH-001702	-0.693407	Soft Tissue	Soft
ACH-001707	-0.386429	Lymphoid	Lymphoid
ACH-001709	-0.905529	Lymphoid	Lymphoid
ACH-001711	-1.0174	CNS/Brain	CNS/Brain
ACH-001715	-0.76095	Bone	Bone
ACH-001719	-0.421568	Ovary/Fallopian Tube	Ovary
ACH-001735	-1.3015	Lymphoid	Lymphoid
ACH-001736	-0.776283	Lymphoid	Lymphoid
ACH-001737	-0.948558	Lymphoid	Lymphoid
ACH-001740	-0.881256	Soft Tissue	Soft
ACH-001745	-0.729178	Soft Tissue	Soft
ACH-001750	-0.467364	Soft Tissue	Soft
ACH-001765	-1.07488	Soft Tissue	Soft
ACH-001786	-1.70837	Bowel	Bowel
ACH-001791	0.171889	Soft Tissue	Soft
ACH-001793	-0.553987	Soft Tissue	Soft
ACH-001794	-0.54613	Soft Tissue	Soft
ACH-001795	-1.07414	Soft Tissue	Soft
ACH-001796	-1.17831	Soft Tissue	Soft
ACH-001799	-0.167521	Soft Tissue	Soft
ACH-001802	-0.373903	Soft Tissue	Soft
ACH-001804	-0.265404	Soft Tissue	Soft
ACH-001814	-0.775978	Bone	Bone
ACH-001819	-0.334462	Breast	Breast
ACH-001820	-0.673149	Breast	Breast
ACH-001834	-0.59646	Biliary Tract	Biliary
ACH-001835	-0.879692	Biliary Tract	Biliary
ACH-001836	-1.24051	Biliary Tract	Biliary
ACH-001838	-0.320537	Biliary Tract	Biliary
ACH-001839	0.0746733	Biliary Tract	Biliary
ACH-001841	-0.6133	Biliary Tract	Biliary
ACH-001842	-0.842516	Biliary Tract	Biliary
ACH-001843	-0.803689	Biliary Tract	Biliary
ACH-001844	-0.724892	Biliary Tract	Biliary
ACH-001848	-0.228816	Biliary Tract	Biliary
ACH-001849	-0.17537	Biliary Tract	Biliary
ACH-001850	-1.30405	Biliary Tract	Biliary
ACH-001852	-0.77178	Biliary Tract	Biliary
ACH-001853	-0.165087	Liver	Liver
ACH-001856	-0.789383	Biliary Tract	Biliary
ACH-001857	-0.298812	Biliary Tract	Biliary
ACH-001858	-1.15144	Biliary Tract	Biliary
ACH-001861	-0.964538	Biliary Tract	Biliary
ACH-001862	-0.601447	Ampulla of Vater	Other
ACH-001863	-0.697603	Biliary Tract	Biliary
ACH-001864	-1.10434	Biliary Tract	Biliary
ACH-001959	-0.41445	Biliary Tract	Biliary
ACH-001960	-1.27572	Biliary Tract	Biliary
ACH-001961	-0.783805	Biliary Tract	Biliary
ACH-001970	-0.545885	Skin	Skin
ACH-001973	-1.30523	Skin	Skin
ACH-001975	-0.650626	Skin	Skin
ACH-001977	-1.08021	Pleura	Other
ACH-001982	-0.388524	Skin	Skin
ACH-001986	0.101182	Skin	Skin
ACH-001990	-0.614562	Skin	Skin
ACH-001991	-0.910985	Ovary/Fallopian Tube	Ovary
ACH-001992	-0.810404	Pleura	Other
ACH-001993	-0.787216	Lymphoid	Lymphoid
ACH-001997	-0.631319	Biliary Tract	Biliary
ACH-001999	-1.28295	Pancreas	Pancreas
ACH-002001	-0.778416	Skin	Skin
ACH-002002	-1.07783	Skin	Skin
ACH-002003	-0.902331	Skin	Skin
ACH-002005	-0.751082	Skin	Skin
ACH-002014	0.0428121	Eye	Other
ACH-002015	-0.50981	Eye	Other
ACH-002016	-0.0331812	Eye	Other
ACH-002018	-0.308913	Eye	Other
ACH-002019	-0.596496	Cervix	Other
ACH-002020	-1.04242	Cervix	Other
ACH-002021	-0.892279	Uterus	Uterus
ACH-002023	-0.808303	Ampulla of Vater	Other
ACH-002024	-1.06273	Bowel	Bowel
ACH-002025	-1.2203	Bowel	Bowel
ACH-002026	-1.14856	Uterus	Uterus
ACH-002027	-0.765952	Uterus	Uterus
ACH-002029	-1.3456	Head and Neck	Head/Neck
ACH-002030	-0.91509	Head and Neck	Head/Neck
ACH-002035	-0.84947	Lung	Lung
ACH-002039	-1.24552	Pancreas	Pancreas
ACH-002040	-0.469778	Vulva/Vagina	Other
ACH-002041	-1.06699	Thyroid	Other
ACH-002042	-0.624546	Head and Neck	Head/Neck
ACH-002043	-0.666055	Head and Neck	Head/Neck
ACH-002044	-1.5111	Head and Neck	Head/Neck
ACH-002045	-0.729864	Head and Neck	Head/Neck
ACH-002046	-0.50852	Uterus	Uterus
ACH-002048	-0.767341	Soft Tissue	Soft
ACH-002051	-0.363525	Lung	Lung
ACH-002059	-1.27454	Lymphoid	Lymphoid
ACH-002061	-1.90461	Myeloid	Myeloid
ACH-002062	-0.745204	Lymphoid	Lymphoid
ACH-002066	-0.462926	Peripheral Nervous System	PNS
ACH-002067	-1.16108	Bone	Bone
ACH-002069	-1.26148	Bone	Bone
ACH-002070	-0.814216	CNS/Brain	CNS/Brain
ACH-002077	-0.642689	Lung	Lung
ACH-002080	-0.760987	Peripheral Nervous System	PNS
ACH-002083	-0.612684	Peripheral Nervous System	PNS
ACH-002084	-0.883865	Skin	Skin
ACH-002105	-0.611457	Bone	Bone
ACH-002106	-1.14131	Bone	Bone
ACH-002109	-0.606883	Bone	Bone
ACH-002110	-1.05934	Bone	Bone
ACH-002114	-0.664454	Bone	Bone
ACH-002116	-0.468472	Bone	Bone
ACH-002119	-0.760672	Bone	Bone
ACH-002140	-1.12562	Ovary/Fallopian Tube	Ovary
ACH-002141	-1.46131	Esophagus/Stomach	Stomach
ACH-002143	-0.392443	Skin	Skin
ACH-002150	-0.689249	Kidney	Kidney
ACH-002156	-0.31967	Lung	Lung
ACH-002160	-0.536226	Bone	Bone
ACH-002161	-0.909939	Esophagus/Stomach	Stomach
ACH-002179	-0.910038	Breast	Breast
ACH-002181	-0.358754	Ovary/Fallopian Tube	Ovary
ACH-002183	-0.268749	Ovary/Fallopian Tube	Ovary
ACH-002186	-0.780068	Pancreas	Pancreas
ACH-002189	-0.851049	Kidney	Kidney
ACH-002198	-0.534174	Other	Other
ACH-002202	-0.590822	Esophagus/Stomach	Stomach
ACH-002210	-0.7318	Myeloid	Myeloid
ACH-002212	-1.21957	Head and Neck	Head/Neck
ACH-002214	-0.0275578	Lymphoid	Lymphoid
ACH-002215	-0.408278	Lymphoid	Lymphoid
ACH-002228	-0.731569	CNS/Brain	CNS/Brain
ACH-002229	-0.276114	CNS/Brain	CNS/Brain
ACH-002230	-0.25213	CNS/Brain	CNS/Brain
ACH-002233	-1.19799	Bowel	Bowel
ACH-002234	-1.06063	Head and Neck	Head/Neck
ACH-002239	-0.518505	Head and Neck	Head/Neck
ACH-002243	-1.13685	Esophagus/Stomach	Stomach
ACH-002247	-0.692098	Myeloid	Myeloid
ACH-002249	-1.61039	Head and Neck	Head/Neck
ACH-002250	-0.866377	Head and Neck	Head/Neck
ACH-002251	-1.5281	Head and Neck	Head/Neck
ACH-002257	-0.405332	CNS/Brain	CNS/Brain
ACH-002261	-0.693297	Peripheral Nervous System	PNS
ACH-002263	-1.13122	Esophagus/Stomach	Stomach
ACH-002265	-0.230178	Head and Neck	Head/Neck
ACH-002269	-0.460543	CNS/Brain	CNS/Brain
ACH-002278	-0.337781	Peripheral Nervous System	PNS
ACH-002280	-1.02091	Peripheral Nervous System	PNS
ACH-002282	-0.662547	Peripheral Nervous System	PNS
ACH-002283	-0.383483	Peripheral Nervous System	PNS
ACH-002284	-0.692781	Peripheral Nervous System	PNS
ACH-002285	-0.534617	Peripheral Nervous System	PNS
ACH-002291	-1.60612	Testis	Other
ACH-002294	-1.89807	Head and Neck	Head/Neck
ACH-002295	-0.285558	Head and Neck	Head/Neck
ACH-002296	-0.957967	Head and Neck	Head/Neck
ACH-002297	-1.25171	Head and Neck	Head/Neck
ACH-002298	-1.06372	Head and Neck	Head/Neck
ACH-002304	-0.310003	CNS/Brain	CNS/Brain
ACH-002305	-0.963758	Head and Neck	Head/Neck
ACH-002399	-1.05854	Breast	Breast
ACH-002446	-1.0663	Esophagus/Stomach	Stomach
ACH-002458	-0.433062	Skin	Skin
ACH-002459	-0.887612	Skin	Skin
ACH-002460	-0.386876	Skin	Skin
ACH-002461	-0.594054	Skin	Skin
ACH-002462	-0.251911	Eye	Other
ACH-002463	-0.25638	Eye	Other
ACH-002464	0.17627	Eye	Other
ACH-002465	-0.407897	Eye	Other
ACH-002467	-0.727506	Eye	Other
ACH-002471	-1.32379	Bone	Bone
ACH-002478	-0.540574	Lymphoid	Lymphoid
ACH-002485	-1.36591	Lymphoid	Lymphoid
ACH-002486	-1.43545	Ovary/Fallopian Tube	Ovary
ACH-002508	-0.463894	Skin	Skin
ACH-002510	-0.453895	Skin	Skin
ACH-002511	-0.688863	Skin	Skin
ACH-002512	-0.123687	Skin	Skin
ACH-002522	-0.240558	Lung	Lung
ACH-002523	-0.798971	Liver	Liver
ACH-002524	-0.937568	Ovary/Fallopian Tube	Ovary
ACH-002526	-0.138951	Lung	Lung
ACH-002531	-0.628607	Lung	Lung
ACH-002533	-0.53384	Kidney	Kidney
ACH-002535	-0.626138	Bowel	Bowel
ACH-002647	-0.925087	Biliary Tract	Biliary
ACH-002650	-0.51327	Lung	Lung
ACH-002654	-0.500113	Bowel	Bowel
ACH-002659	-1.59684	Bowel	Bowel
ACH-002664	-0.98091	Bowel	Bowel
ACH-002669	-0.827631	Bowel	Bowel
ACH-002672	-1.03497	Pancreas	Pancreas
ACH-002680	-0.273348	CNS/Brain	CNS/Brain
ACH-002687	-0.291171	Eye	Other
ACH-002693	-0.860035	Peripheral Nervous System	PNS
ACH-002710	-0.766979	Peripheral Nervous System	PNS
ACH-002785	-0.53303	Soft Tissue	Soft
ACH-002799	-0.743174	Peripheral Nervous System	PNS
ACH-002800	-0.33372	Peripheral Nervous System	PNS
ACH-002834	-0.845817	Bone	Bone
ACH-002847	-2.20023	Skin	Skin
ACH-002922	-0.959745	Peripheral Nervous System	PNS
ACH-002925	-0.145152	Eye	Other
ACH-002926	-0.538451	Eye	Other
