# Supplementary material for: SKI complex loss renders 9p21.3-deleted or MSI-H cancers dependent on PELO
Source: Nature. 2025 Feb 5;638(8052):1104–11. doi: 10.1038/s41586-024-08509-3 (PMC11864980; doi:10.1038/s41586-024-08509-3)
Supplement: Supplementary file 4 — Source Data Fig. 2 [file 41586_2024_8509_MOESM4_ESM.xlsx]

## Sheet: Fig2a
SW620	n=1				SW620	n=2
Empty Vector	0.884755	1.01275	0.959677		Ch2-2	1.02508	1.09629	0.87863
Ch2-2	0.985432	1.08923	1.06816		POLR2D	0.0163625	0.0573586	-0.0737211
POLR2D	-0.0213319	0.0254943	0.00754422		PELO#1	1.31206	1.41266	0.966016
SF3B1	-0.0330385	-0.0111863	0.0325182		PELO#2	2.17918	2.26576	1.39621
PELO#1	0.968262	0.986993	0.936264		PELO#8	0.94363	0.799335	0.713027
PELO#2	1.11655	1.05489	1.14386
PELO#8	0.951093	1.00806	1.41623
SW837	n=1				SW837	n=2
Empty Vector	0.487395	0.710684	0.781273		Ch2-2	0.854642	1.09193	1.05342
Ch2-2	1.45258	1.22785	1.34022		POLR2D	0.360996	0.37889	0.112033
POLR2D	-0.260264	-0.129172	-0.123409		SF3B1	-0.236514	-0.350882	-0.264523
SF3B1	0.0955582	0.169028	0.248259		PELO#1	1.18957	1.20397	1.03942
PELO#1	1.25378	1.3503	1.46122		PELO#2	0.495202	0.70721	0.518154
PELO#2	0.736615	0.673229	1.16879		PELO#8	0.651193	0.573003	0.660529
PELO#8	0.802881	0.8994	1.40072
SF295	n=1				SF295	n=2
Empty Vector	0.900915	0.971915	0.949195		Ch2-2	0.912553	1.07347	1.0105
Ch2-2	1.04765	1.11202	1.0183		POLR2D	0.0261722	0.0317697	0.0105016
POLR2D	-0.030609	-0.016409	-0.0022089		SF3B1	-0.0281568	-0.0218416	-0.0184087
SF3B1	0.0100978	0.0186179	0.0205112		PELO#1	0.705284	0.803922	0.708797
PELO#1	1.10634	1.10256	1.15368		PELO#2	0.553089	0.564904	0.559056
PELO#2	1.09309	1.02114	1.10066		PELO#8	0.641652	0.573095	0.588337
PELO#8	1.1906	1.14516	1.3165
KP4	n=1				KP4	n=2
Empty Vector	0.840055	0.868098	0.895101		Ch2-2	1.06338	1.00051	1.04808	0.888032
Ch2-2	1.05505	1.15267	1.18903		POLR2D	0.024858	-0.0179394	0.0734108	-0.0803294
POLR2D	-0.115458	-0.124805	-0.0894928		PELO#1	0.766864	0.846704	0.883134	0.626839
SF3B1	0.10161	0.138999	0.0891466		PELO#2	0.772497	0.788355	0.812111	0.65537
PELO#1	0.931452	0.993768	0.983382		PELO#8	0.761048	0.801886	0.842479	0.737292
PELO#2	1.027	1.10905	1.0322
PELO#8	1.03843	1.07166	0.972996
GB1	n=1				GB1	n=2
Empty Vector	1.14117	1.21332	1.23441		Ch2-2	0.963389	1.16757	1.03401	0.835034
Ch2-2	0.888067	0.824792	0.698242		POLR2D	0.0115042	0.108748	0.0210549	-0.141307
POLR2D	-0.0410731	-0.0321924	-0.0177613		PELO#1	0.119456	0.0837132	0.138557	0.178496
SF3B1	0.0233117	0.0344126	0.0333025		PELO#2	0.526662	0.304537	0.562839	0.450546
PELO#1	0.0732655	0.0788159	0.111008		PELO#8	0.201939	0.296867	0.320599	0.188771
PELO#2	0.333025	0.346346	0.299722
PELO#8	0.13321	0.178723	0.182054
SU8686	n=1				SU8686	n=2
Empty Vector	1.11107	0.970192	1.15394		Ch2-2	0.600812	1.2934	1.10579
Ch2-2	1.05839	0.933442	0.772969		POLR2D	0.125515	-0.105473	-0.0200419
POLR2D	0.184973	-0.0698244	0.122499		PELO#1	-0.523308	-0.381556	-0.52426
SF3B1	-0.0134749	-0.0453246	-0.178849		PELO#2	-0.576203	-0.619966	-0.611213
PELO#1	0.150674	0.173949	0.258473		PELO#8	-0.719287	-0.691127	-0.668295
PELO#2	0.365047	0.120049	0.438546
PELO#8	0.199673	0.0600245	0.449571
MIA PACA-2	n=1				MIA PACA-2	n=2
Empty Vector	0.942813	0.871716	0.853168		Ch2-2	1.09173	1.00169	0.906579
Ch2-2	1.03246	1.14374	1.15611		POLR2D	0.0088004	-0.0872726	0.0784722
POLR2D	0.015456	-0.15456	-0.102009		PELO#1	-1.1043	-1.03148	-1.06192
SF3B1	0.0278207	0.0958269	0.117465		PELO#2	-1.06336	-1.02222	-0.988274
PELO#1	-0.568779	-0.500773	-0.500773		PELO#8	-1.10348	-1.09861	-1.13646
PELO#2	-0.398764	-0.367852	-0.281298
PELO#8	-0.472952	-0.435858	-0.296754
					IGROV-1	n=1
					Ch2-2	0.803246	0.989976	1.20678
					POLR2D	0.0941289	0.099284	-0.0046778
					SF3B1	-0.0602387	-0.0527924	-0.0757041
					PELO#1	0.00334129	0.0591885	-0.0436277
					PELO#2	0.038568	0.106444	0.109021
					PELO#8	-0.0731265	0.00190931	-0.0805728
KM12	n=1				KM12	n=2
Empty Vector	0.838403	0.88729	0.84818		Ch2-2	0.988531	0.923581	1.08789
Ch2-2	1.08121	1.15779	1.18713		POLR2D	0.0569146	-0.0485217	-0.00839294
POLR2D	-0.0162955	-0.0138512	0.0130364		PELO#1	0.0778732	-0.00839294	0.0657129
SF3B1	-0.025258	0.0293319	0.0130364		PELO#2	0.0145684	-0.020267	-0.0216261
PELO#1	0.593156	0.601304	0.512493		PELO#8	-0.15546	-0.106104	-0.101097
PELO#2	0.184139	0.23384	0.153178
PELO#8	0.0244432	0.0537751	0.110809
HCT116	n=1				HCT116	n=2
Empty Vector	0.420546	0.55125	0.560881		Ch2-2	0.813649	1.06252	1.12383
Ch2-2	1.40839	1.52259	1.53634		POLR2D	-0.0888332	-0.0737843	0.0724366
POLR2D	-0.305893	-0.365054	-0.319651		SF3B1	0.00527833	0.0367237	0.0481788
SF3B1	0.307728	0.384774	0.298097		PELO#1	-0.661813	-0.74694	-0.710104
PELO#1	-0.110525	0.0587021	0.102729		PELO#2	-0.826002	-0.782653	-0.812076
PELO#2	-0.113277	-0.00733777	-0.11878		PELO#8	-0.685397	-0.669225	-0.698649
PELO#8	-0.0252236	0.0449438	0.117863

## Sheet: Fig2b
MIA PACA-2 (9p21.3-/- and MSS
cDNA: Luc					cDNA: PELO
Empty Vector	0.964251	0.919807	0.908213		Empty Vector	1.00444	1.00163	1.05627
Ch2-2	1.02029	1.08986	1.09758		Ch2-2	0.965211	0.984824	0.987625
POLR2D	0.384541	0.278261	0.311111		POLR2D	0.39505	0.325006	0.346019
SF3B1	0.392271	0.434783	0.448309		SF3B1	0.289984	0.289984	0.327808
PELO#1	0.0193237	0.0618357	0.0618357		PELO#1	0.707448	0.718655	0.658417
PELO#2	0.125604	0.144928	0.199034		PELO#2	0.811114	0.77329	0.910577
PELO#8	0.0792271	0.102415	0.189372		PELO#8	0.784497	0.83633	0.858744

## Sheet: Fig2c
PANFR0071				PANFR0127				CCLF_CORE_0001
Ch2-2	POLR2D	PELO#2		Ch2-2	POLR2D	PELO#2		Ch2-2	POLR2D	PELO#2
0.91	0.33	0.93		0.988136	0.599346	0.540923		0.978931	0.730775	0.382129
0.77	0.24	0.81		0.867996	0.371867	0.546339		0.929006	0.754056	0.378379
								0.916271	0.707916	0.329855

## Sheet: Fig2d
DOX-
	0	3	7	10	13	17	20	24	27	31	34	38	41	45	48	52	55	59	62	66	69	74	81
D3 - L	183.99	182.224	198.722	127.747	100.317	257.191	250.05	162.198	188.92	350.553	358.407	423.574	425.9	431.064	518.253	524.88	645.367	762.549	1058.37	1452.52
D3 - R
B1 - L	189.891	285.032	107.341	152.468	170.715	178.962	186.469	144.5	144.023	156.928	315.829	341.616	343.944	480.962	520.38	420.413	538.947	863.251	968.242	1197.8
B1 - R	55.9047	64.4703	85.3889	64.1912	62.9218	168.181	143.895	159.561	157.542	280.087	203.183	368.198	423.184	507.052	579.606	660.694	664.597	1199.52	1259.1	1298.56
B3 - L	194.187	298.989	120.82	106.414	117.735	182.115	295.979	269.278	263.618	243.869	616.131	572.58	492.032	605.645	681.13	681.314	1017.61	1190.6	1112.71
B3 - R	129.927	216.757	152.954	121.156	117.937	129.571	251.328	197.448	184.406	322.936	420.442	498.531	314.885	457.02	502.09	533.357	608.297	659.6	698.371
C2-L	49.1963	103.269	132.539	59.0024	56.6261	68.8457	137.475	145.616	134.562	237.507	455.99	372.885	441.107	500.206	471.749	984.979	926.832	1126.42
C2-R	105.357	150.187	147.989	132.535	108.644	163.885	187.792	252.361	303.057	358.745	453.74	422.184	635.529	611.667	716.304	1103.29	1153.35	1319.31
A2-L	114.616	108.61	131.869	204.139	153.374	130.637	151.143	222.394	279.879	276.595	274.377	397.507	357.121	447.143	504.095	692.288	836.323	949.722
A2-R	105.648	144.925	142.433	153.856	221.459	219.263	189.081	220.676	344.941	379.14	414.472	514.454	573.467	554.398	798.041	823.689	819.42	1158.92
C1-L	168.53	195.454	124.829	303.516	313.15	303.456	483.838	592.971	591.983	642.97	941.78	1427.7	1573.57
C1-R
DOX+
	0	3	7	10	13	17	20	24	27	31	34	38	41	45	48	52	55	59	62	66	69	74	81	88	95	102	109	116	123	130	137	144
A1 - L	295.362	120.451	120.094	66.7706	63.4017	43.1929	36.308	23.9875	34.1254	20.379	27.3083	18.2964	7.07896	8.35138	25.6013	28.7403	28.7403	33.2178	41.558	80.5967	80.4876	180.589	243.834	248.161	246.58	320.88	489.172	573.182	699.604	959.851	369.034	281.236
B2-L	170.142	114.943	138.831	51.1212	52.6287	43.9791	22.5792	9.54015	20.3962	6.96839	9.17976	8.87047	5.24815	5.16618	1.34972	2.01884	3.51655	5.1216	3.52929	11.076	5.60723	6.70878	0	0	0	0	0	0	0	0	0	0
B2-R	58.6444	93.641	88.598	44.3202	43.8235	38.7059	35.2397	49.6317	22.2711	19.755	17.0779	28.4258	10.1863	9.00407	11.6818	13.5304	13.4525	4.57562	6.44764	3.36701	5.79157	4.85473	0	24.4049	7.22	36.0961	11.061	12.9184	0	0	0	0
C3-L	121.016	166.212	161.532	79.986	51.105	81.9136	68.5855	49.5351	92.6324	78.2388	40.6441	27.8198	13.4328	20.7175	23.5778	15.368	12.4002	7.52448	20.7671	30.7297	49.8401	33.0842	166.75	40.3615	211.439	158.472	149.922	70.8098	62.8634	16.7482	60.2824	16.9956
C3-R	97.3682	178.186	140.476	55.1544	39.8707	49.7882	35.1566	44.6928	24.193	32.2822	21.78	22.7812	5.9858	16.1767	9.30659	13.0709	15.0064	9.6185	20.8497	25.3301	20.4084	42.3016	121.032	62.9543	31.8929	96.783	64.9344	105.834	21.4644	40.6802	40.9286	23.6892
D2-L	67.41	27.5683	33.9076	30.7916	34.5779	22.6249	15.6252	30.8662	24.8513	21.0763	29.017	32.5261	4.82766	1.14882	1.0014	1.88258	2.87424	5.63204	6.04894	6.9938	13.4525	7.33254	0	0	0	0	0	0	0	0	0	0
D2-R	185.659	150.4	90.1153	66.0963	21.0108	45.8595	47.6132	90.6396	27.3452	10.6722	18.4528	24.451	4.62688	12.9256	6.48	11.0723	8.64698	5.83999	5.4239	5.46482	12.113	38.9033	52.3265	22.4182	29.1405	62.4303	32.2967	81.7371	75.4238	18.0811	25.8524	42.3789
D1-L	112.716	71.3391	44.0729	56.9287	65.7105	39.0693	47.2392	26.9782	13.2994	18.2378	18.0054	7.6832	6.56451	23.8526	15.0964	15.0706	16.8461	45.7274	16.9595	23.1717	43.0592	43.0592	48.2948	25.447	17.5765	16.3112	12.6948	16.3592	3.75544	36.6282	0
D1-R	65.1682	30.0747	37.5853	24.6859	27.5386	44.0861	56.163	28.7039	17.2637	27.4755	11.5719	12.2018	6.1952	7.97123	9.40132	4.3811	6.58482	29.0642	20.0041	18.1443	6.04824	6.04824	32.6206	13.62	13.8012	3.40918	20.3439	11.3879	31.8003	6.13621	0

## Sheet: Fig2e
cohort	indiv	end	status
control (DOX-)	A2	59	1
control (DOX-)	B1	66	1
control (DOX-)	B3	62	1
control (DOX-)	C1	41	1
control (DOX-)	C2	59	1
control (DOX-)	D3	66	1
PELO KD (DOX+)	A1	130	0
PELO KD (DOX+)	B2	130	0
PELO KD (DOX+)	C3	130	0
PELO KD (DOX+)	D1	130	0
PELO KD (DOX+)	D2	130	0
