# Supplementary material for: SKI complex loss renders 9p21.3-deleted or MSI-H cancers dependent on PELO
Source: Nature. 2025 Feb 5;638(8052):1104–11. doi: 10.1038/s41586-024-08509-3 (PMC11864980; doi:10.1038/s41586-024-08509-3)
Supplement: Supplementary file 5 — Source Data Fig. 3 [file 41586_2024_8509_MOESM5_ESM.xlsx]

## Sheet: Fig3a
Gene	PELO1 - Ch2-2	PELO2 - Ch2-2	Type
AAVS	0.0124217	0.0211266	neg ctrl
BLM	0.00402081	0.0134409	neg ctrl
CD47	-0.0137045	-0.0525514	neg ctrl
CD63	0.0189987	0.0103583	neg ctrl
CDKN2A	0.000247188	-0.00111704	9p21.3
Ch22	-0.0320516	-0.0228302	neg ctrl
FOCAD	-0.318964	-0.38168	9p21.3
HACD4	0.0246786	0.0399605	9p21.3
IFNA10	0.00408519	0.00575005	9p21.3
IFNA14	0.0172044	0.0180986	9p21.3
IFNA21	-0.00353365	0.00592866	9p21.3
IFNA4	0.0565794	0.0641383	9p21.3
IFNB1	-0.00926141	-0.0200854	9p21.3
IFNW1	0.00361325	-0.00481079	9p21.3
KIF11	0.00871416	-0.00011416	pos ctrl
MCM8	-0.00194692	0.0104787	neg ctrl
MCM9	-0.0182997	-0.00783232	neg ctrl
POLR1C	0.0731702	0.0657918	pos ctrl
POLR2D	0.0266446	0.0631267	pos ctrl
RAD51	-0.0100913	0.046871	pos ctrl
RPA1	-0.0147734	-0.0258011	pos ctrl
RPA2	0.06408	0.0598178	pos ctrl
RecQL1	-0.00609731	-0.00538818	neg ctrl
RecQL4	0.07123	0.0644739	neg ctrl
RecQL5	0.0189622	0.018245	neg ctrl
SF3B1	0.0136899	-0.0039062	pos ctrl
WRN	0.0211619	0.0324395	neg ctrl

## Sheet: Fig3b
WM793 (9p21.3+/MSS)
	sgRNAs
	Ch2	FOCAD#2
DOX-	1.02551	1.01491
DOX-	0.987701	0.998136
DOX-	0.986786	0.986955
DOX+	0.997154	0.341456
DOX+	0.96605	0.341456
DOX+	0.96727	0.338446

## Sheet: Fig3c
MIA PACA-2 (9p21.3-/- and MSS
	cDNA
	Luc	PELO	FOCAD
DOX-	1.19146	1.25915	0.932744
DOX-	0.818423	0.740851	0.900638
DOX-	0.980224		1.33323
DOX+	0.30434	0.804756	0.728231
DOX+	0.405359	1.04626	1.06674
DOX+	0.443027	0.739179	0.769987

## Sheet: Fig3d
Chromosome	Location	LeftFlank	Repeat	RightFlank	n	p	q	Effect Size
chr1	3633298	AAAAG	11[T]	AAACA	73	0.00648839	0.0120877	0.315841
chr1	6397259	CTCTT	13[A]	GTTCA	36	0.0546022	0.0713234	0.32309
chr1	7920925	ATGCT	10[A]	TTTTA	73	0.119765	0.139267	0.183705
chr1	8445684	CCACC	11[T]	ATGTT	60	0.000571193	0.00192302	0.431805
chr1	9981240	GTGTA	13[T]	AGATG	73	4.79505e-05	0.000425091	0.45711
chr1	10072379	ATCGC	10[T]	ATTGC	71	0.0193805	0.0295303	0.276949
chr1	10418773	GTCTC	17[A]	GACTC	73	0.00265333	0.00595053	0.346744
chr1	10442250	ACAGA	10[T]	ATAGC	73	0.000150948	0.000846986	0.429259
chr1	11074413	AGTGA	14[T]	CTGGA	73	9.55793e-06	0.000174386	0.492596
chr1	11233310	CATTT	11[A]	TAGTA	73	0.000194669	0.000988535	0.42274
chr1	12270882	CCTGA	13[T]	AAGCT	72	0.0519639	0.068574	0.229981
chr1	12338369	ATCAA	10[T]	AATGA	73	0.0021969	0.00511574	0.352892
chr1	12349411	TTGCC	10[T]	CTTTT	73	0.0863617	0.106372	0.202126
chr1	12953005	CCATC	11[A]	GCACC	73	0.0107081	0.0181223	0.297051
chr1	13319193	GTCTC	15[A]	CAAAA	73	0.0951197	0.115351	0.196822
chr1	13730930	ACCAG	13[A]	CCCAT	73	5.33044e-05	0.000449684	0.454638
chr1	15922233	ACCTC	11[T]	AAAGG	73	0.178138	0.199041	0.159338
chr1	19149813	CAAAG	12[A]	GGAAA	60	0.0105259	0.0179104	0.327954
chr1	19356861	TTACC	12[T]	AAATT	73	4.41894e-05	0.000407613	0.459005
chr1	20088470	ATGGC	12[T]	ACAAT	32	0.0873668	0.107237	0.307059
chr1	20747658	CACTG	10[A]	TTCAG	73	0.221897	0.243133	0.144709
chr1	20757270	AAAAC	10[A]	TAGTG	73	0.417954	0.437121	0.0962412
chr1	20767778	CAGAG	13[A]	CAGTC	71	1.27117e-05	0.000207795	0.492723
chr1	20779711	CCATG	15[A]	CAATT	69	0.000376424	0.00147365	0.416114
chr1	20806652	AGCAC	12[T]	AAACA	41	0.00216675	0.00506416	0.465426
chr1	20849392	GTGTG	10[T]	AATCT	73	0.0964472	0.116911	0.196051
chr1	20981240	GGGAG	10[A]	TTTTT	73	0.207769	0.228894	0.149188
chr1	20981250	AAAAA	15[T]	AACAC	73	0.000122191	0.000747733	0.434576
chr1	21706892	TTTGG	12[A]	CAGCT	73	0.000162396	0.000885974	0.427399
chr1	21752964	TATTT	15[A]	TTCAG	73	0.0167853	0.0262403	0.27912
chr1	22491646	TTTAA	15[T]	GGACA	73	5.84699e-06	0.000131974	0.502669
chr1	23082430	CCTGA	16[T]	CAGAT	73	4.36685e-05	0.000406232	0.459279
chr1	23310381	GCCAA	11[T]	GAAGA	73	0.100648	0.120709	0.193667
chr1	23323800	CTGCC	10[T]	AAAGA	73	0.000286052	0.00123129	0.412618
chr1	23337654	GTCTC	13[A]	GTGAA	73	0.000596293	0.00197342	0.392366
chr1	23592465	TTGCC	12[T]	CTAGT	73	0.000340004	0.00137953	0.407968
chr1	23755779	GTCTC	16[A]	TATGG	67	1.4074e-06	6.5248e-05	0.550276
chr1	23859970	GACCA	11[T]	AGAGA	73	0.0010256	0.00290258	0.376544
chr1	25245303	GATCT	10[A]	GAGAG	73	0.00382845	0.00782852	0.334446
chr1	25352787	TGCAC	11[T]	CTGTT	73	6.80346e-06	0.00014252	0.499597
chr1	25901117	CAGTC	22[A]	GCCTG	73	0.000764674	0.00236339	0.385207
chr1	26320120	CCTCT	16[A]	GTCCC	73	0.00100014	0.00285347	0.377295
chr1	26454590	CCCTG	11[T]	CCCTT	73	0.000176287	0.000926652	0.425298
chr1	26864364	TGTGT	5[GC]	CAGTG	48	0.0456791	0.0614559	0.289852
chr1	27418867	TCACG	13[T]	AAATA	73	0.0124062	0.0204457	0.291298
chr1	28457918	GCTGG	13[T]	CCTTT	41	0.00353565	0.00738466	0.445217
chr1	29154916	TGAAG	10[A]	GTGTG	73	0.581682	0.598398	0.0655433
chr1	31259830	AAAAG	11[A]	CAGTC	59	0.263269	0.284387	0.148005
chr1	31293158	GATTT	11[A]	TCACT	73	0.00472213	0.0092931	0.327182
chr1	31915991	CCTTT	14[A]	TTATA	73	0.00144532	0.00377064	0.366112
chr1	31919115	AAGTG	11[A]	TCAAT	73	0.15384	0.174653	0.168625
chr1	32226567	AATAA	17[T]	AAGAT	72	0.000150231	0.000846986	0.432151
chr1	32422655	CTCAG	14[A]	TTGCC	72	0.00555211	0.010615	0.323635
chr1	32621966	TAGAG	16[A]	GGAAA	73	0.000165557	0.000893139	0.426906
chr1	32680338	TGGTG	11[T]	GTTGT	60	0.0216802	0.0324228	0.295954
chr1	32936733	CTTGG	17[A]	TTCCA	73	8.8391e-05	0.000605223	0.442557
chr1	33299349	TTTCG	12[T]	AAGTT	50	0.00422289	0.00848177	0.397824
chr1	33334057	TACTT	10[A]	GGGGA	73	0.0601588	0.0776136	0.221079
chr1	33514367	TTTAC	12[T]	CCTCA	38	0.0317602	0.0450441	0.348979
chr1	35361172	GTTTG	10[T]	CCTTT	73	0.4341	0.453336	0.0929549
chr1	35361358	ACTGA	12[T]	AATTT	73	0.00354345	0.00739547	0.337082
chr1	35414092	GGTGA	10[T]	ATTGT	73	6.05405e-05	0.000480536	0.45164
chr1	35419445	TTCTC	11[T]	CCCCT	73	0.0657321	0.0836967	0.216559
chr1	35554312	TTTCT	11[A]	TCTTA	73	0.03911	0.0538798	0.242034
chr1	35893374	CCATT	11[A]	TTATT	73	0.12985	0.149639	0.178936
chr1	36014163	AACCA	13[T]	GAGAC	73	0.00304607	0.00659089	0.342171
chr1	37494170	AAAGG	10[A]	TCTCA	73	0.00639102	0.0119378	0.31639
chr1	38018993	TGCAG	15[T]	GGTAC	73	7.84326e-05	0.000566224	0.445453
chr1	38045275	TGGGC	14[T]	GTAAA	36	0.0462411	0.0620644	0.334367
chr1	39285500	TTCCC	15[T]	GGAAT	73	0.000105131	0.000679127	0.438307
chr1	39415334	TTTTA	12[T]	AGATG	36	0.371944	0.391462	0.153335
chr1	39434386	TATCC	17[T]	GCTCA	73	0.00127358	0.0034433	0.369999
chr1	39463490	ATCTC	15[A]	TGTAA	73	0.000238054	0.00109613	0.417489
chr1	39486070	GTATT	12[A]	GCCTA	39	0.00200334	0.00478376	0.479647
chr1	40312212	TTTAC	15[T]	GCCAA	66	0.0313224	0.0445573	0.26531
chr1	40991136	CTAAC	14[T]	CTTTT	73	0.00107772	0.00299683	0.375058
chr1	42311028	TAAAG	11[A]	GAGCA	73	0.000250425	0.00113182	0.416153
chr1	43363190	TCATG	10[T]	AAATC	73	0.01812	0.0279712	0.275956
chr1	43665591	AAGTT	10[A]	TCTGC	73	0.102288	0.12221	0.192758
chr1	44339340	AGTTT	18[A]	GAAAA	72	0.000155974	0.0008632	0.431193
chr1	44704039	TCTTT	14[A]	GACTA	60	0.00227818	0.00525933	0.386619
chr1	44753710	TTTTC	10[T]	ATGTT	73	0.0107335	0.0181546	0.296959
chr1	45511256	AATGG	10[A]	TACAG	73	0.0195329	0.0296984	0.272817
chr1	46131824	GATTC	11[T]	CTCCC	73	0.0581971	0.0753577	0.222751
chr1	46274302	CTTGA	14[T]	AATTC	73	7.7208e-07	5.5608e-05	0.541078
chr1	46658226	TAATT	15[A]	CAGCT	73	0.0118892	0.0197431	0.292973
chr1	50567026	AATGA	10[T]	AATAG	73	0.0935943	0.113745	0.197717
chr1	51366072	AGACA	12[T]	GAGAC	73	0.0343457	0.0482511	0.248054
chr1	51937502	AGACA	12[T]	GAGAT	73	0.000840582	0.00252756	0.38244
chr1	52493573	AAATT	12[A]	GAAAA	73	0.108863	0.128545	0.189221
chr1	53787266	AAGGG	12[A]	GGTTA	73	0.00034076	0.00138061	0.407908
chr1	53930000	GCACC	18[A]	TTAAT	73	0.000847328	0.00254109	0.382205
chr1	54226646	TTTCC	12[T]	CCTTT	53	0.510168	0.528482	-0.0924733
chr1	54226667	TTTCC	15[T]	AAGAA	42	0.0980576	0.118305	0.258712
chr1	54227181	GAGAA	10[G]	TGAGG	69	0.00132251	0.00353503	0.378961
chr1	55139019	AGATT	11[A]	GTATT	73	0.00027817	0.00121221	0.413364
chr1	56619357	TTTTC	15[T]	ACGCT	63	0.0176832	0.0273693	0.29801
chr1	57010812	AATAC	10[T]	CTCTC	73	0.0909881	0.111151	0.199274
chr1	59821749	CCATG	12[T]	GTTTT	73	0.000131393	0.000774123	0.432759
chr1	59872780	ATATG	11[T]	CAGAG	55	0.57926	0.59634	0.0764099
chr1	60865257	GGAGA	11[T]	ACCCA	59	0.103536	0.123388	0.214056
chr1	61595557	GCTGG	15[T]	CTTTT	40	0.00300748	0.00652236	0.457343
chr1	61769256	TTGAC	10[T]	AACGC	73	0.0029528	0.00644331	0.343207
chr1	62275108	AAGTT	11[A]	GCACA	73	0.0503402	0.0668366	0.229946
chr1	62558913	TCATG	12[T]	AACAA	73	0.000150651	0.000846986	0.429309
chr1	63371079	TGGTT	10[A]	CGAAA	73	0.0380226	0.0526066	0.243352
chr1	63532655	TCTTG	11[T]	CAGAG	73	0.00148998	0.0038516	0.365169
chr1	63557037	GTCTC	16[A]	CCCTT	73	5.05679e-05	0.000434669	0.455871
chr1	63780170	ATAGA	13[T]	AAGAG	39	1.59093e-05	0.000239798	0.632035
chr1	64663550	ATCTG	15[A]	GAAAA	73	0.00247047	0.00560714	0.349084
chr1	65572290	AGTTG	27[T]	AAATT	69	6.10524e-06	0.000133727	0.514524
chr1	66827054	GAAAT	10[A]	TACAT	73	0.0711026	0.0894874	0.212487
chr1	67125928	AAGTG	19[A]	GAGTA	73	0.00013463	0.000785016	0.432148
chr1	69980602	CACCA	11[T]	AGTAT	72	0.0996283	0.119639	0.195604
chr1	70189298	CCAGG	21[A]	GATGA	72	7.32845e-05	0.000548277	0.449943
chr1	74436055	TCTAC	20[T]	ACAGT	73	4.70578e-07	4.43599e-05	0.549793
chr1	75222471	ACAGG	10[A]	TCAGT	73	0.570943	0.588421	0.0674108
chr1	77568471	CTATC	21[A]	TGTTG	73	0.000127471	0.000760523	0.433519
chr1	77966822	GGCTT	14[A]	GCTAG	68	0.00426187	0.00854793	0.342401
chr1	77966963	GTTAG	11[A]	TTTTT	73	0.00128874	0.0034755	0.369637
chr1	78918063	CAAAG	13[A]	CATTG	73	5.30946e-05	0.000449684	0.454731
chr1	81721858	AGGGG	10[A]	CCTGA	71	0.0255354	0.0373972	0.264979
chr1	84490478	TATCC	11[T]	AAGGA	73	9.16592e-05	0.000609911	0.441672
chr1	84947201	TGCTT	10[A]	TCACT	73	0.256417	0.277621	0.134547
chr1	85781315	TAATT	13[A]	CTCCA	73	0.00102573	0.00290258	0.37654
chr1	86715921	ATGTT	10[A]	GTTTT	73	0.016833	0.0262859	0.279003
chr1	88770577	ATTAC	14[T]	CTTTT	72	0.00440264	0.00876808	0.331854
chr1	88983825	AACCA	11[T]	GCCGG	73	0.117423	0.137219	0.184857
chr1	89935846	AATCA	11[T]	CTTTT	65	0.00104743	0.0029471	0.397352
chr1	90941320	AATGG	10[A]	TTTAG	73	0.00920224	0.016084	0.30286
chr1	91049258	GTACC	17[T]	GAGAC	33	0.0633515	0.0811037	0.326874
chr1	92002159	AGTAA	10[T]	CTAAC	73	0.279196	0.300787	0.128344
chr1	92693912	CAATT	10[A]	CATAA	73	0.494892	0.513598	0.0811551
chr1	93137118	TTCTT	14[A]	GTCAA	73	1.23695e-06	6.20132e-05	0.532548
chr1	93183346	ATTCA	10[T]	AAGAA	73	6.80083e-05	0.000524053	0.448875
chr1	93552546	CATGA	10[T]	ACTAA	73	0.0524301	0.0690924	0.227947
chr1	94032106	TGCCA	10[T]	CCCTT	73	0.00239494	0.00547968	0.350096
chr1	94177587	ACATA	10[T]	ACATG	73	0.00155401	0.00397713	0.363862
chr1	94498583	ACTGA	15[T]	CAGGT	73	0.0071801	0.0131511	0.312135
chr1	95150192	GAACC	12[T]	CAGGG	73	0.000391744	0.00151346	0.404105
chr1	97234773	ATCTA	10[T]	GTCAC	73	0.10983	0.129471	0.188715
chr1	97883834	ATCAC	11[A]	GATAC	73	1.29506e-05	0.000209185	0.486206
chr1	98698690	AAGTC	13[T]	AGAAT	73	0.0566433	0.0736494	0.224108
chr1	100077146	AAATC	15[T]	CAGAC	73	0.00744604	0.0135417	0.310793
chr1	100218786	AAAAA	12[T]	ACTAA	73	0.0389023	0.0536874	0.242283
chr1	100990636	CTATT	10[A]	GATAC	73	0.0117768	0.0195796	0.293345
chr1	103107961	ATTGC	14[T]	CTTGA	71	0.0218769	0.0326997	0.271751
chr1	107324179	ACAGA	10[T]	CCTTT	73	0.802153	0.811914	-0.0298345
chr1	108982799	GAATT	12[A]	TGCTG	73	1.42482e-05	0.000222618	0.48417
chr1	108992867	AAAGG	10[A]	GTAAA	73	0.00059663	0.00197342	0.39235
chr1	109313463	CTCTG	13[A]	GAGTA	42	0.160148	0.181014	0.220708
chr1	109409884	CTCTT	10[A]	CCGAA	73	0.32275	0.342748	0.117358
chr1	109586960	CTGCC	11[T]	AATGA	73	0.00867129	0.0153361	0.305107
chr1	110008968	TCCTT	11[A]	CATTT	73	0.0021962	0.00511574	0.352902
chr1	110023588	CTGTT	14[A]	GTCTG	38	0.00865161	0.0153109	0.420045
chr1	110049426	GCGCC	19[T]	CCTGT	73	0.000242304	0.00110864	0.417023
chr1	111762784	TTGGT	16[A]	GTTTG	73	1.11833e-06	5.85673e-05	0.534392
chr1	112416276	AAAAG	11[A]	GAGGT	73	0.0778789	0.0971082	0.207687
chr1	112616749	AAAAG	12[A]	TATCT	73	0.00243775	0.00554839	0.349519
chr1	113093330	ATACA	10[T]	AAAGC	73	0.0200435	0.0303442	0.27173
chr1	113114396	TTTCA	14[T]	AATGT	73	2.74863e-07	3.10925e-05	0.558985
chr1	113192632	TCCTC	12[T]	GAGAT	37	0.0855227	0.105477	0.286558
chr1	113482812	CCCCC	11[T]	GAGAC	39	0.40544	0.424346	0.137046
chr1	113549489	TTCTG	12[T]	GTCTT	73	0.00057846	0.00193596	0.393229
chr1	113643729	GTTCA	10[T]	AAGGT	73	0.00464203	0.00916318	0.32778
chr1	113682160	ACTGA	16[T]	CACAT	73	0.000400603	0.00153455	0.403491
chr1	113758514	ACATC	16[T]	CATTT	67	0.105058	0.124746	0.199772
chr1	114397607	TTTCG	13[T]	AAACA	73	6.42114e-05	0.000500159	0.450244
chr1	114913013	ATGAC	10[T]	AAAAA	73	0.0871257	0.10708	0.201647
chr1	116112562	TTGAG	13[A]	CCAGG	73	0.00332454	0.00704773	0.339238
chr1	117624164	TCTGC	16[T]	CCTTT	55	0.0539717	0.0707619	0.261313
chr1	117972100	AGATT	12[A]	GTCCC	73	0.00075636	0.00235571	0.385525
chr1	144868448	AACTG	10[T]	GGTCT	73	0.000671575	0.0021582	0.388964
chr1	145574333	GAAGT	12[A]	TTATT	73	0.000373055	0.00147141	0.405444
chr1	145618506	AACTG	10[A]	CACTG	73	0.000881591	0.00260789	0.381038
chr1	146875575	AAGAC	12[A]	TGATT	73	0.000713257	0.00225878	0.387227
chr1	147054024	TATTT	11[A]	GATGA	32	0.128594	0.148313	0.274373
chr1	148533374	GAGGT	10[A]	TTTAT	73	0.110952	0.130413	0.188132
chr1	148968049	TGGGA	10[T]	CCCCA	72	0.0573757	0.0744988	0.225025
chr1	148978467	TATTC	14[T]	AGTAG	73	0.00966796	0.0167736	0.30098
chr1	149929093	GATAC	16[A]	GATTA	73	1.90185e-06	7.28828e-05	0.524553
chr1	150324880	GTCTC	12[T]	AGGTG	73	3.10427e-05	0.000335031	0.46707
chr1	150491792	ATTGA	12[T]	CTTTT	73	0.000971602	0.00278953	0.378158
chr1	150622878	AGAAG	14[A]	CAACA	70	6.08693e-06	0.000133727	0.511314
chr1	150704198	TCTGT	17[A]	GTTAC	73	0.000577361	0.00193457	0.393283
chr1	150826649	TATAC	12[T]	AAGAT	73	1.26728e-05	0.000207795	0.486666
chr1	150960477	TCTGG	18[A]	GCAAA	73	5.34279e-05	0.000449684	0.454584
chr1	150960501	CAAAC	11[A]	CTAAT	73	0.0103991	0.0177568	0.298182
chr1	151044778	TCAGG	12[T]	CCCCT	60	5.81033e-05	0.000470659	0.494974
chr1	151408249	GGGGG	11[A]	GAATT	73	0.134908	0.154586	0.176649
chr1	151411576	TGTTT	14[A]	CAAGA	73	0.000558081	0.00190164	0.394245
chr1	151430858	GGAAG	11[A]	GGAAT	73	0.00858953	0.01522	0.305464
chr1	151694350	AACTC	11[T]	CCTTT	60	0.0172479	0.0268596	0.306445
chr1	151817132	GTGTG	6[CG]	CTTGT	73	0.0581958	0.0753577	0.222752
chr1	153645034	GTCTC	15[T]	CCCCT	73	7.92873e-05	0.000570205	0.445192
chr1	153773986	GTCTG	11[T]	GTTTT	39	0.479712	0.498943	0.116579
chr1	153976659	TGTTT	11[A]	GGGTA	73	0.683268	0.695566	0.0485637
chr1	154022051	ACTGC	10[T]	AATAA	73	0.304115	0.325032	0.121932
chr1	154054709	TGTGT	7[GA]	GGTAA	73	0.0047318	0.00930564	0.32711
chr1	154454470	TTCAA	10[T]	AACCT	70	0.855259	0.863195	-0.0221996
chr1	154645245	ATCTC	15[A]	GTATT	38	0.110491	0.130087	0.263108
chr1	155586635	TTCAC	11[T]	AAGAG	73	0.00700497	0.0128888	0.313042
chr1	155716948	ATCTC	17[A]	GTTTG	73	0.00076339	0.00236251	0.385256
chr1	155731264	CTGTC	15[A]	TTGTT	73	0.000916273	0.00269078	0.379898
chr1	155777578	GTCTC	11[A]	TCCAA	73	0.0265013	0.0385522	0.259698
chr1	155914364	AAGGG	11[A]	TACCA	73	0.0109198	0.0183926	0.296292
chr1	156932782	GACCA	11[T]	CTGCC	73	0.00119934	0.00326129	0.371828
chr1	158328889	ATATT	11[A]	CAACA	73	0.0527525	0.0694063	0.227645
chr1	158612707	GTCTG	11[A]	CAAGT	73	0.000365508	0.00145473	0.406002
chr1	159062696	CTATG	10[T]	GGCCT	73	0.108908	0.128545	0.189197
chr1	160299044	AAAAG	11[A]	GAGTG	73	0.00184819	0.00452134	0.358416
chr1	161356932	TGTTC	12[T]	CCCAA	73	0.00988037	0.0170584	0.300148
chr1	161820924	TTTGA	16[T]	AAATA	73	0.000895603	0.00264105	0.380573
chr1	161860183	TAAAC	13[T]	AATAT	73	0.0189275	0.0289963	0.274137
chr1	162501171	GATGA	11[T]	CTTTT	73	0.00791832	0.0142178	0.308511
chr1	162799720	AATAC	11[T]	CTTTC	73	0.0785789	0.0978948	0.20721
chr1	163343905	TATCT	11[A]	TTAGC	73	0.0416828	0.0569739	0.239033
chr1	165743318	AAAAG	15[A]	GAATT	73	0.000484484	0.00173547	0.398222
chr1	166992882	TATGG	11[T]	AAATC	73	0.253512	0.274898	0.135365
chr1	169616982	CAGGG	12[T]	AACAG	73	0.00334249	0.00706956	0.339056
chr1	169827926	GTGTG	10[T]	AAATC	73	0.199215	0.219898	0.152005
chr1	172308705	CATGA	14[T]	AACTC	73	5.79141e-05	0.000470659	0.452688
chr1	172569168	TTAAA	10[T]	AAGTA	73	0.0124698	0.0205265	0.291096
chr1	173521408	GTGGG	11[A]	CGAAA	73	0.00150164	0.00387113	0.364928
chr1	173826665	GTTTC	17[T]	AAAGA	73	0.000109954	0.000697196	0.437199
chr1	173964744	CAGGG	12[T]	AAATC	73	0.000159052	0.000876799	0.427929
chr1	174978945	AGTAA	13[T]	GCTTG	60	0.00292824	0.00640991	0.377701
chr1	176043330	GCAAG	11[A]	CCTGA	73	0.00529512	0.010186	0.323142
chr1	176081294	ATATG	16[A]	GACAA	73	0.00021982	0.00104655	0.419579
chr1	177144253	AATGA	15[T]	CTGAG	41	0.0915736	0.11177	0.266939
chr1	179120104	AAAAG	11[A]	GCATT	73	0.00197203	0.00472697	0.356355
chr1	180019885	CAGAT	10[A]	CTTTT	73	0.660058	0.67315	0.0523468
chr1	182843275	AGTAC	14[T]	AAAGG	73	0.0088473	0.0155695	0.304349
chr1	183512808	TACTC	20[T]	CTATC	72	0.00197669	0.00473335	0.358662
chr1	183544856	CTGTT	10[A]	TGACT	73	0.0269669	0.0391692	0.258931
chr1	183904813	CAGTC	10[T]	AATTT	73	0.788576	0.798744	0.0319288
chr1	184723865	AATTT	20[A]	GAAGT	73	0.000570312	0.00192302	0.393631
chr1	185151795	CTAAG	12[A]	CCCAA	73	0.000107519	0.000684829	0.437752
chr1	185299968	TCTTT	11[A]	GGAAA	73	0.00628394	0.0117689	0.317003
chr1	186117199	TTTTC	11[T]	AAACA	73	0.482271	0.501236	-0.0835375
chr1	186119970	CAGGC	10[T]	CCCCA	66	0.0247198	0.0363913	0.276307
chr1	193232902	GTCTC	12[A]	TATTT	73	0.0253482	0.0371423	0.261649
chr1	196740606	CATTC	10[T]	AGGCC	73	0.0184918	0.0284365	0.27511
chr1	197929265	ATTGG	12[T]	AGTTT	73	0.00101392	0.00288265	0.376886
chr1	200111336	AGACC	15[A]	GCATC	61	0.00610516	0.011472	0.347273
chr1	200343418	GAATC	15[A]	GAGCT	60	9.60194e-05	0.000629165	0.482106
chr1	200406278	GGTGC	11[T]	CCTTC	35	0.0135811	0.0220731	0.413359
chr1	200406694	GTAGG	12[T]	GGTTT	38	0.0674273	0.0853938	0.299822
chr1	200581370	TTCCT	10[A]	TCACT	73	0.000606058	0.00199294	0.391903
chr1	201785268	ATGCT	7[TC]	TTTTT	73	0.00132687	0.00353761	0.368744
chr1	201852068	CAGTA	10[T]	AACAG	73	0.00226291	0.00523263	0.351936
chr1	201863351	ATCTC	12[A]	TTGAG	73	0.00756177	0.0137081	0.310222
chr1	201979010	CACCT	11[A]	TGCTT	73	1.28262e-07	2.26703e-05	0.571558
chr1	202438061	GGCAG	10[T]	CCATG	73	0.0241903	0.035742	0.263685
chr1	202766506	TCTCT	13[A]	GAAGT	50	0.0641161	0.0818972	0.263836
chr1	202767094	CCTCC	10[T]	CACAT	73	0.0329868	0.04662	0.249899
chr1	202940981	CCAAG	12[A]	TTAAA	35	0.00985069	0.017028	0.430429
chr1	204405991	CCTCT	11[A]	TGTCA	73	0.000654098	0.0021156	0.389722
chr1	204424337	ATAAC	12[A]	CCTAG	46	0.000238373	0.00109613	0.516477
chr1	204525628	TTTGG	14[T]	AATTT	73	3.23947e-06	9.25376e-05	0.514365
chr1	205718237	TTTTC	11[T]	AATAA	73	0.536657	0.554297	0.0734875
chr1	206393503	CCCTT	11[A]	GGTAA	73	0.000601675	0.00198546	0.39211
chr1	207757219	ACCTC	10[T]	CTGCT	73	0.0374248	0.0518303	0.24409
chr1	210362834	AAGAC	11[T]	GGTCA	73	0.0147087	0.0235673	0.284502
chr1	211279187	GTCTT	15[A]	GGGAA	73	0.000263116	0.00116629	0.414844
chr1	211372100	GAATC	16[T]	CTTAT	73	0.000282931	0.00122157	0.412911
chr1	212044602	GTCTG	16[A]	TTGTG	73	0.00021027	0.00101822	0.420738
chr1	215576063	GTTTG	11[T]	CCTTG	71	0.0162402	0.0255719	0.284371
chr1	215650853	CTGGG	16[A]	GAAAG	73	0.000290797	0.00124226	0.412179
chr1	216200134	AAAAG	12[A]	CAAAG	73	7.29098e-05	0.000547452	0.44721
chr1	216321844	TACTA	10[T]	AGATT	69	0.0556247	0.072525	0.231503
chr1	219402643	AAACC	16[A]	GCTAA	37	0.0555839	0.0725052	0.317409
chr1	220110770	TGGTG	11[T]	AAAGT	73	3.7212e-06	9.8501e-05	0.511658
chr1	220196403	CTAAT	12[A]	GTGAT	73	0.0241002	0.0356274	0.263847
chr1	221702319	ACTAC	11[A]	GAAAG	73	0.000401558	0.00153455	0.403426
chr1	222731527	GATTG	11[T]	CCCTC	73	0.0303439	0.0434274	0.253678
chr1	222983064	TTTGC	12[T]	CAGAC	73	0.000328576	0.0013506	0.408894
chr1	222994863	TTTCC	10[T]	CATAT	69	0.132517	0.152278	0.182901
chr1	224399134	ACAGG	12[T]	CCTGA	73	3.39779e-05	0.000354574	0.465026
chr1	225353693	TTTAG	12[A]	GTCAC	49	0.0916218	0.11178	0.243629
chr1	225399035	CTGGA	14[T]	AAAGA	60	9.9624e-05	0.000649163	0.481141
chr1	225419673	AAAAG	11[A]	CAACC	73	0.00053981	0.00186396	0.395186
chr1	225783136	GCTGA	10[T]	AACTT	71	0.0713408	0.0897472	0.215317
chr1	225786845	ATTGC	14[T]	AGAGA	49	0.0841016	0.103905	0.24929
chr1	228217417	AACTG	10[A]	TCAAG	72	0.0659054	0.0838419	0.217937
chr1	228458683	TGTGT	6[GC]	CGGCA	67	0.00139447	0.00366502	0.382655
chr1	230663118	AGTAC	11[T]	GTCTT	73	0.19122	0.212067	0.154718
chr1	231260739	TAAAC	11[A]	CAGTC	73	0.0409406	0.0561222	0.239882
chr1	232398557	AGTGC	14[T]	AATCC	35	0.000139854	0.000809967	0.599833
chr1	233202201	TGTCC	10[T]	CAGAA	60	0.305826	0.326492	0.134427
chr1	235344151	AGGAC	19[A]	GCTGA	34	0.00896574	0.015729	0.441416
chr1	235379947	GCCTC	17[A]	TTCCT	73	8.6407e-06	0.000165107	0.49469
chr1	235775088	AACCT	11[A]	TGGGT	73	0.00293293	0.00640991	0.343432
chr1	236587316	GCCTT	11[A]	GAAGA	72	0.00607945	0.0114313	0.320359
chr1	237530310	GTCTC	15[A]	TTGTG	71	0.00105922	0.00296876	0.380608
chr1	237709414	GATGG	12[T]	AAATT	73	0.00335278	0.00708114	0.338953
chr1	237711899	TTGAC	11[T]	AGATT	73	0.000134384	0.000785016	0.432194
chr1	237801833	ACGCA	12[T]	GTCAT	51	0.00028822	0.00123498	0.487191
chr1	239910584	TTGGG	12[A]	TTGTT	46	0.448014	0.467177	0.114654
chr1	244055731	TTTTG	11[T]	AAGTA	39	0.102182	0.122134	0.265625
chr1	244056927	TTCCC	10[T]	AATTG	35	0.891384	0.897413	0.0239482
chr1	244408634	ACACC	10[T]	CAAGA	31	0.302636	0.32382	0.191281
chr1	244694379	TAAAA	11[T]	AAACC	73	0.00346295	0.00727039	0.33786
chr1	245059371	AAAAC	10[T]	CCAGA	73	0.314884	0.335402	0.119267
chr1	246913097	ATACC	12[T]	ATAGA	71	0.000543339	0.0018693	0.400244
chr1	247101424	ATGCA	11[T]	GCCAT	73	0.00065458	0.0021156	0.3897
chr2	9412254	CGGAA	12[T]	ACCTG	64	0.0190763	0.0291926	0.292334
chr2	9418776	GCAAC	18[T]	AAGAG	73	2.98509e-05	0.00033068	0.467952
chr2	9452898	AAGTA	10[T]	ACAGG	73	0.0233554	0.0347079	0.265205
chr2	9535930	AAGAG	10[A]	TTATT	73	0.94967	0.952702	0.00751741
chr2	9849441	GGCTT	11[A]	CAATA	73	0.00012622	0.000757855	0.433766
chr2	10047637	GGTAC	10[T]	AGTGC	73	0.00160295	0.00405435	0.362895
chr2	10788568	GAGGG	14[A]	CATAT	66	0.00317172	0.00679795	0.357916
chr2	11192112	TAGAC	11[T]	CCTTA	73	0.0166196	0.0260968	0.279528
chr2	12742524	GAAGG	14[T]	AACAT	45	0.00713301	0.0130987	0.395705
chr2	14638213	ATTCC	21[A]	CTATA	33	0.00243775	0.00554839	0.509855
chr2	15277156	AGTGA	10[T]	AACCA	42	0.031573	0.0448235	0.332257
chr2	15396385	TGGAG	11[A]	CTGTC	72	0.000195739	0.000988535	0.425335
chr2	15536579	TTACT	13[A]	CTAGA	73	0.00361242	0.00750067	0.336427
chr2	15551340	ACAGT	14[A]	GCAGT	55	0.00145732	0.00379677	0.418898
chr2	15946142	TTTGA	10[T]	AAACA	73	0.111614	0.130883	0.187791
chr2	19974414	AAAAG	13[A]	TAGAA	66	0.00348811	0.00730695	0.354574
chr2	21003346	GAGAG	11[A]	TAACA	73	0.000959837	0.00276684	0.37852
chr2	25143660	GTCTT	11[A]	TTGTT	60	0.000314366	0.00131319	0.449529
chr2	26201082	CCTTT	10[A]	TCTCT	73	0.135157	0.154747	0.176538
chr2	27240223	AAAAG	13[A]	CAACT	73	0.00187331	0.00454351	0.357988
chr2	27333517	TTCTA	13[T]	ACATT	72	0.0100319	0.0172568	0.301612
chr2	27374323	TTTCA	13[T]	AACCT	73	0.00545604	0.0104608	0.322078
chr2	27436965	TTTTC	12[T]	CCTAA	73	0.0095259	0.0165576	0.301545
chr2	27437234	TCTAC	10[T]	ATTCT	73	0.00181498	0.00447106	0.35899
chr2	28241502	ATACC	12[T]	GAGAC	73	0.00480343	0.0094138	0.326583
chr2	28902187	TTATT	10[A]	CACTT	73	0.000123653	0.000751376	0.434279
chr2	28935451	CAGAC	10[T]	CTGTG	73	0.0126908	0.0208055	0.290402
chr2	31869954	ACCCT	15[A]	GAAGA	73	0.000204742	0.00100436	0.421431
chr2	31892148	AACAG	12[A]	TGTCA	73	0.000559874	0.00190164	0.394155
chr2	32141890	CTGGA	11[T]	AGGCG	73	0.0181622	0.0280211	0.275859
chr2	32202023	ATATG	11[A]	GCAAG	73	0.0679887	0.0859509	0.214816
chr2	32465041	TTAGA	12[T]	CCCTG	73	3.19772e-05	0.000339969	0.466401
chr2	32465185	TTAAA	19[T]	GCTTA	73	0.000972643	0.00278969	0.378126
chr2	33361397	GAATC	14[T]	GTCTC	73	0.00023127	0.00108104	0.418248
chr2	36758945	TCTCG	10[T]	CTCTT	71	0.768696	0.779445	-0.0355205
chr2	37237734	ATGTG	10[T]	CCCTT	73	0.00257295	0.00579324	0.347755
chr2	37260164	GTCTT	13[A]	TTAGT	73	0.000108563	0.000689921	0.437514
chr2	37267346	TTCTT	16[A]	GAGAA	73	0.00156266	0.00398485	0.363689
chr2	38698513	TACTT	13[A]	GGAAA	50	0.0985205	0.118661	0.236293
chr2	38819179	AACAC	11[T]	CAAAG	73	0.000960763	0.00276684	0.378492
chr2	39013443	CACCT	11[A]	CATAC	73	1.60261e-05	0.000239798	0.481646
chr2	39717781	TATTG	13[T]	AAGTC	34	0.0614225	0.0790322	0.32418
chr2	42351134	CAAGT	11[A]	TTTTA	71	0.0304793	0.0435771	0.257028
chr2	42826894	TTTTG	16[T]	CTGGT	73	0.000244353	0.00111277	0.416801
chr2	43541094	GTTAT	10[A]	GTGAT	73	0.0340466	0.0479023	0.248455
chr2	44218465	GCATG	12[T]	AGGCG	73	0.00112842	0.00309523	0.373673
chr2	44339365	TAGCT	8[AG]	ACATG	73	0.645925	0.659927	0.0546757
chr2	46187715	GCTTT	12[A]	GAAGG	34	0.0238275	0.0352612	0.386812
chr2	47408384	TGTAC	13[T]	AAGGA	72	0.00120964	0.00327983	0.374036
chr2	47805601	TGTGA	13[T]	AAGGT	71	0.00267005	0.00597854	0.351238
chr2	47818873	AATTT	15[A]	GCTTT	71	0.000198072	0.000990644	0.427816
chr2	48507192	TTGTC	17[T]	CTAGA	72	4.68199e-05	0.000419009	0.46057
chr2	53797872	CGAGA	10[T]	GGACA	73	0.000843905	0.00253351	0.382324
chr2	55234233	CTTTT	10[A]	TGTTA	73	0.00944485	0.0164268	0.30187
chr2	55263609	ATCTC	15[A]	GAAAT	73	0.0208427	0.0313861	0.270076
chr2	55332515	TGAGC	15[A]	TTTTC	73	0.00165505	0.00415542	0.361894
chr2	55538746	CCTTC	14[T]	AAAGA	52	0.239067	0.260332	0.166166
chr2	55644797	TGAGA	14[T]	GACCT	73	0.000258303	0.001154	0.415333
chr2	55656374	AACTT	13[A]	CACAA	73	0.0033036	0.00701676	0.339451
chr2	56384251	CCTTC	11[T]	AAGGT	73	0.00155707	0.00397778	0.363801
chr2	58135015	GTGAC	10[A]	GCATT	64	0.151081	0.171934	0.181549
chr2	60458274	GTATG	12[T]	ACAAC	32	0.854334	0.862569	0.0337898
chr2	60891948	TTTCC	11[T]	AAACG	72	5.03996e-05	0.000434543	0.458847
chr2	60916858	AAAAA	10[T]	CTATT	73	0.601303	0.617012	0.0621711
chr2	60918363	TCCCA	13[T]	GGTTT	73	0.0245817	0.0362276	0.262988
chr2	60960343	ATCTC	17[A]	GAAAG	73	0.0161081	0.0254063	0.280809
chr2	61011736	ATTTG	15[A]	GAAAA	72	0.308756	0.329371	0.121636
chr2	61081434	TCTAA	15[T]	AGAGC	73	0.000101483	0.000659755	0.439177
chr2	61092593	TAAGA	11[T]	AAATA	73	0.328119	0.347927	0.116071
chr2	61325276	AAACT	15[A]	CTGCA	72	0.00892541	0.0156777	0.306091
chr2	61350532	ACGGG	12[A]	CTATC	72	0.0608366	0.0784159	0.222053
chr2	61498915	ATGCT	11[A]	CACAC	73	0.201971	0.22268	0.151088
chr2	61838480	TGATT	10[A]	GAGTT	73	0.15435	0.17495	0.168419
chr2	62147322	TTTCT	13[A]	GTTAA	73	0.00595067	0.0112415	0.31897
chr2	63885572	AGAAC	12[T]	AAAGG	73	2.90296e-06	8.9211e-05	0.51649
chr2	63887279	AAAAA	11[T]	CCATC	73	0.0043655	0.00871251	0.329921
chr2	63912697	GAAAT	12[A]	GGTAT	70	0.000749229	0.00234124	0.393593
chr2	63983845	CCTAC	11[A]	GCATT	73	0.000911965	0.0026865	0.380038
chr2	64096617	GAGGG	11[A]	TACCT	73	6.14729e-06	0.000133727	0.501657
chr2	64104681	GTAGC	17[T]	ACCTT	73	3.22538e-05	0.00034035	0.466206
chr2	64108156	ATTCC	10[A]	GTACT	73	0.0120395	0.0199226	0.29248
chr2	64579410	TATAA	11[T]	AAGGA	73	0.0215076	0.0322184	0.26874
chr2	66435743	CGTGC	24[T]	CCGGG	72	4.56344e-07	4.43599e-05	0.553593
chr2	66568966	TCCTG	10[T]	AAGGG	73	0.00015136	0.000847618	0.429189
chr2	70229320	TTCCT	12[A]	TTTCT	73	0.000146162	0.00083001	0.430075
chr2	70230918	TATGT	11[A]	TCTTA	73	0.0313071	0.0445573	0.25227
chr2	70988739	AATAT	7[GA]	GTGTG	73	0.599332	0.615418	-0.0625076
chr2	72498606	TTCGG	14[T]	GGCAA	71	0.00483235	0.00945735	0.330835
chr2	73849495	AAAAG	10[A]	CCAAA	73	0.836272	0.845541	0.0246093
chr2	74527691	GGCCG	11[A]	CCCCA	73	0.00752393	0.0136658	0.310408
chr2	79086936	TGGGG	10[A]	GGAGA	73	0.00824459	0.0147195	0.307003
chr2	79687444	TCTGC	12[T]	GTACC	60	0.0292863	0.0421055	0.281589
chr2	84441134	ATGTT	10[A]	GTCAC	73	0.0517524	0.0683267	0.228588
chr2	84449762	AGGTT	25[A]	GACAC	72	0.000857513	0.00255806	0.384378
chr2	85362100	AAGTT	13[A]	GTATG	73	0.0187843	0.028855	0.274455
chr2	85639454	TTTTC	16[T]	CAAGA	73	1.83731e-05	0.000250415	0.478687
chr2	86077801	CTGCA	5[CG]	CACAC	71	0.386477	0.406002	0.104349
chr2	86121614	CTTGA	11[T]	CCTTA	73	0.179059	0.199707	0.159005
chr2	86166647	AGCTT	12[A]	GAACA	73	0.0415069	0.0567609	0.239233
chr2	86822235	GCAGG	12[A]	GATGA	73	0.00137045	0.00361532	0.367752
chr2	86883474	TTTTG	10[T]	GACTT	73	0.00484857	0.00947443	0.326254
chr2	86894982	TAGTC	15[T]	AAAGA	73	0.00202511	0.00480052	0.355506
chr2	86978065	TGGTC	19[T]	AAGGC	73	4.19312e-07	4.23506e-05	0.551788
chr2	87455461	GCGCC	13[T]	CCTTC	43	0.00929521	0.0162264	0.392175
chr2	87785171	CAACT	13[A]	GAAAA	73	0.000194073	0.000988535	0.422819
chr2	87792075	ATACT	11[A]	TAAAA	73	0.00115354	0.00315799	0.373008
chr2	88737778	CTCTC	13[A]	GACTA	60	0.0276499	0.0400584	0.284389
chr2	88770646	TGTTG	14[T]	AAATA	61	0.00252537	0.00570883	0.379953
chr2	89623765	AAATG	10[A]	TCCAG	73	0.00815153	0.0145718	0.307427
chr2	91684152	TATCA	20[T]	AAGGA	39	0.0111913	0.0187828	0.401975
chr2	91893505	ACAAT	10[A]	CACAA	73	0.172145	0.193032	0.161538
chr2	94668803	GCTTT	12[A]	TCAAT	33	0.875482	0.882031	-0.0283662
chr2	95117956	ATTGG	11[A]	TTTAA	73	0.00015521	0.000860657	0.428551
chr2	95150272	CTGTT	19[A]	GAAGA	73	0.000310186	0.00130149	0.410447
chr2	95182461	TACTA	11[T]	CAGAA	44	0.0975553	0.11785	0.252977
chr2	95468887	CCTGT	10[A]	TAGAA	65	0.189045	0.209953	0.164991
chr2	95517489	GTATC	10[T]	GCAGG	59	0.0187731	0.0288534	0.305138
chr2	95626604	TTTGC	11[T]	CTCTT	65	0.00292878	0.00640991	0.363365
chr2	95951281	CAAAG	16[A]	CAAAT	60	0.000188449	0.00097087	0.463987
chr2	96328312	CCATT	10[A]	CAGAG	73	0.00847982	0.0150634	0.305947
chr2	97035522	AGGTG	14[T]	CTGAA	54	0.0867735	0.10674	0.235286
chr2	99171684	GACCA	10[T]	ACACA	73	0.00887428	0.0155975	0.304234
chr2	99319802	CACTT	14[A]	GCATT	73	1.65328e-05	0.000244789	0.480975
chr2	99327759	CAATT	10[A]	GTTTT	73	0.000614981	0.00201293	0.391486
chr2	99418952	CTATT	10[A]	GTCAT	73	0.00378628	0.0077704	0.334824
chr2	100415126	AAATT	12[A]	GCATT	60	0.00281293	0.00621968	0.379145
chr2	100569077	TTTGG	10[T]	GGCGT	73	0.0396152	0.0544108	0.241432
chr2	101269194	TAACA	11[T]	CCTTT	73	0.00177089	0.0043777	0.359767
chr2	101270076	TATAG	12[T]	CTCTT	37	0.00136346	0.00360698	0.506979
chr2	102726816	GTTTG	19[A]	GTCAC	73	0.000788786	0.00242203	0.384302
chr2	107863166	TGGTC	18[T]	AAGGC	72	0.000113268	0.00070711	0.439269
chr2	107869867	TTTTC	13[T]	AGTTG	72	0.000581559	0.00194173	0.395662
chr2	107904154	TTGTC	18[T]	AAGAA	73	7.03093e-05	0.000535944	0.44808
chr2	108729222	ATGTA	10[T]	AAAAT	73	0.0192235	0.0293453	0.273487
chr2	108752792	GTCTC	14[A]	GTTGA	71	0.00214618	0.00502435	0.358427
chr2	108755393	TGGTC	15[T]	AAGAC	73	2.27376e-05	0.000275974	0.474017
chr2	108758296	ATCTC	17[A]	TCAGT	72	0.00267726	0.00598521	0.348775
chr2	109568013	GAGGA	11[T]	AATCC	73	0.00185867	0.00452468	0.358237
chr2	109746006	CATCT	14[A]	GGTAG	40	0.0614539	0.0790322	0.298393
chr2	109828282	TGGTC	16[T]	AAGAC	73	9.84782e-05	0.000643179	0.439915
chr2	110164487	TGTAC	15[A]	CTAAT	73	0.000303041	0.0012753	0.411073
chr2	110168405	AAGCG	12[A]	GTCTT	73	0.000795633	0.00243776	0.38405
chr2	110407772	GTCTC	16[A]	GTATT	48	0.000114557	0.000710455	0.528071
chr2	110543208	GTCTT	16[A]	GACCA	73	4.35822e-05	0.000406232	0.459325
chr2	110625472	CTACC	14[T]	AGATG	34	0.113779	0.133292	0.276239
chr2	111123686	ATCGA	11[T]	GCTTA	68	0.0385376	0.053293	0.251528
chr2	111128603	AACAC	18[T]	AACAG	50	3.60248e-05	0.000364814	0.549356
chr2	111495055	GAAGG	12[A]	GGCGC	48	0.0134853	0.0219428	0.3543
chr2	111968107	GTGTA	7[TG]	TTTTG	73	0.944787	0.94814	0.00824781
chr2	112096986	TTCTG	12[T]	AACCT	73	0.113774	0.133292	0.186686
chr2	112370348	TTGGT	11[G]	TTCTT	66	0.00694566	0.0127963	0.329249
chr2	112391072	AACTG	12[A]	GAAAA	73	0.004575	0.00906664	0.328289
chr2	112397771	GTCTT	16[A]	GACCA	73	1.59712e-05	0.000239798	0.48172
chr2	118103069	ATAAC	10[T]	GTTTT	73	0.178134	0.199041	0.15934
chr2	118103080	TTTTG	13[T]	AAGAA	73	0.0163385	0.0257124	0.280227
chr2	119608481	CACAG	12[T]	CTCCC	73	0.0104652	0.0178287	0.297937
chr2	119647053	CGGTA	14[T]	AATCT	73	1.48825e-05	0.000229987	0.483238
chr2	119809816	GTGAA	13[T]	AACTT	73	2.87188e-05	0.000322953	0.46882
chr2	119862516	TTCAA	15[T]	ACAGA	73	0.000989475	0.0028265	0.377615
chr2	119955142	TTTGA	12[T]	AGCTG	73	0.00484952	0.00947443	0.326247
chr2	119956825	GTACC	16[T]	AGCAA	73	1.06658e-05	0.000189703	0.490303
chr2	120074078	AAACC	12[T]	AAATG	73	0.00223834	0.00519279	0.352289
chr2	120289468	AGTGA	11[T]	CCTTC	73	0.0106472	0.0180625	0.297271
chr2	127505787	AGTGC	13[A]	CCATT	73	0.00158972	0.00402483	0.363154
chr2	128097374	GTCTC	14[A]	TTTCC	73	0.000570854	0.00192302	0.393605
chr2	130114681	GCATT	11[A]	CTGTA	70	0.282272	0.303639	0.130312
chr2	131597409	TACAG	12[T]	AAATG	65	0.00180616	0.00445349	0.379792
chr2	135769748	GGTGG	13[T]	AATAC	73	0.0149684	0.0238752	0.283794
chr2	135920387	AAGAA	10[T]	AAAGG	73	0.319878	0.339953	0.118052
chr2	137242663	GCACC	12[T]	CATTT	71	0.077604	0.0968082	0.21082
chr2	137970302	AAGAC	11[T]	GCTTT	73	0.0311096	0.044326	0.252555
chr2	140536716	GCAAG	13[A]	GTCAA	73	0.000131789	0.000774843	0.432684
chr2	140868061	TAAGT	11[A]	TACAG	73	0.0314291	0.0446865	0.252094
chr2	140868265	ATTCT	19[A]	GAAAT	72	2.22563e-05	0.000271297	0.47747
chr2	151436806	AACTC	13[T]	CTTAA	73	7.62804e-05	0.000559031	0.446124
chr2	151474837	TGTGG	10[T]	CTCTT	73	0.000236926	0.00109613	0.417614
chr2	151553529	ATCAG	10[A]	TTGAC	73	0.00940414	0.016382	0.302035
chr2	151570459	GGCTG	11[A]	CTGAG	73	0.0371387	0.0515096	0.244446
chr2	151838967	TGTAA	11[T]	GCCCC	73	0.00398737	0.00810077	0.333051
chr2	156513506	TGATG	14[T]	CCTCA	73	0.0010748	0.00299166	0.375139
chr2	157378640	AGCCG	12[T]	AATCA	31	0.258075	0.279096	0.20947
chr2	157418599	AGATT	17[A]	GTTTT	72	0.000180554	0.000938918	0.427431
chr2	157533831	AGAAC	10[A]	TGGCA	73	0.000592039	0.00196629	0.39257
chr2	157864946	CCATA	13[T]	AAAAA	35	0.0352045	0.0492376	0.357115
chr2	158179106	TCACA	11[T]	ACTGA	73	0.000386094	0.00149777	0.404504
chr2	161224617	GTTGA	11[T]	AGGGG	73	0.00186075	0.00452468	0.358202
chr2	165115373	ATAAA	11[T]	AAATG	73	0.0310186	0.0442509	0.252688
chr2	168631100	CCTGG	11[T]	AATGT	73	0.000504117	0.0017864	0.39711
chr2	169137511	CAGAA	11[AG]	AAACA	73	0.000479849	0.00172428	0.398491
chr2	169537384	TTTTC	11[T]	CCTTT	73	0.434635	0.453728	0.0928472
chr2	170082014	TATAA	12[T]	AATAT	69	0.000396573	0.00152794	0.414655
chr2	170649822	ATCTC	15[A]	GGACC	37	0.0214094	0.0321198	0.37709
chr2	170996763	GGCTT	10[A]	TTAAA	73	0.000574364	0.0019291	0.393431
chr2	171330751	CGGGA	13[T]	AAATA	73	0.0027272	0.00606329	0.34584
chr2	171448667	CTCTC	11[T]	AGGGA	67	0.0115748	0.0193004	0.306757
chr2	173239309	AATAG	14[A]	CTAGT	72	0.000522026	0.00181346	0.398731
chr2	173908910	TAGAC	12[A]	GACTT	36	0.0527665	0.0694063	0.325441
chr2	174044243	GTCTC	22[A]	GGAAA	43	0.00511508	0.00993505	0.419426
chr2	174381817	AGGAC	11[A]	TTATA	73	0.00399868	0.00811793	0.332953
chr2	175092992	CTAGG	10[A]	TCTAT	73	0.02568	0.0375701	0.26108
chr2	176130954	ATGCA	10[T]	AAGAA	73	0.104982	0.124744	0.191288
chr2	177493124	ATCAC	10[T]	CTTTT	73	0.0558716	0.0728133	0.224794
chr2	177499600	ATAAA	13[T]	GTAGT	73	0.0100636	0.0173008	0.299444
chr2	177538226	GTCAA	10[T]	AAGTT	73	0.000152338	0.000849727	0.429026
chr2	178455643	CAGCT	15[A]	CCACT	59	0.000804765	0.00246041	0.424532
chr2	178497729	TACAC	11[T]	AAGCT	35	0.122644	0.14238	0.265879
chr2	178499182	GCTAA	15[T]	CCAAA	73	1.6377e-06	6.7122e-05	0.527356
chr2	178543036	TTTAC	15[T]	GGCTA	73	2.07019e-05	0.00026577	0.47608
chr2	178595487	ATACA	13[T]	ACTTA	73	6.54469e-06	0.000140881	0.500387
chr2	181479980	CTGGC	11[T]	CCTAG	71	0.000375897	0.00147365	0.410587
chr2	186602194	TTTGA	10[T]	GCAAT	73	0.0101595	0.0174233	0.299079
chr2	186665096	ATCCA	17[T]	GGTCT	73	0.000674365	0.0021647	0.388845
chr2	186667129	TTAAG	11[T]	CTTTT	73	0.0125216	0.0205879	0.290932
chr2	189058904	ACACA	12[T]	AATGG	73	0.0545393	0.0712741	0.225995
chr2	189078395	AAAAG	12[A]	GGTGA	73	0.00368525	0.00760167	0.335747
chr2	190290507	CAAAT	11[A]	GATTT	73	0.0030055	0.00652236	0.342618
chr2	191508148	TAGTT	13[A]	GAAAG	34	0.103158	0.12299	0.284329
chr2	195756416	ACAGG	11[A]	GTGAA	72	0.100325	0.120373	0.195211
chr2	195873539	TAATT	10[A]	CAAAT	73	0.899414	0.904853	0.0150532
chr2	196789854	AAGTG	14[A]	TTTTA	73	0.0011095	0.00305517	0.374183
chr2	197495229	AAGGG	10[A]	TCACA	73	0.0690491	0.0872135	0.214013
chr2	197495478	AACTT	11[A]	TTTTT	73	0.0106846	0.0181152	0.297135
chr2	197495489	AAAAA	14[T]	GAGAC	72	0.00186027	0.00452468	0.360603
chr2	199271471	TTCAC	12[T]	CGGCA	33	0.0512896	0.0678299	0.342159
chr2	200669450	GTCTC	13[A]	TGTAC	73	5.84058e-05	0.000470659	0.452488
chr2	200913994	CCCCT	15[A]	CAGGA	73	1.84411e-07	2.60757e-05	0.565634
chr2	201017225	TGTTG	13[T]	AAGGC	73	0.00166888	0.00417131	0.361633
chr2	201277702	TAACA	16[T]	GAGAC	50	0.000120417	0.000740304	0.517128
chr2	201377880	AGGCG	12[A]	GATTG	32	0.0473186	0.0633004	0.353282
chr2	202284303	AAGTC	11[T]	AATTT	73	0.015174	0.0241486	0.283242
chr2	202552668	ATACA	11[T]	AAAGA	73	0.0138242	0.0223911	0.286996
chr2	202765379	CAAGC	14[T]	ATTTT	73	6.00474e-06	0.000133712	0.502132
chr2	202811659	GTCTC	20[A]	GGCTG	73	3.04679e-05	0.000332625	0.467491
chr2	202815831	TGGTT	13[A]	GTTTC	73	0.000545099	0.00187307	0.394911
chr2	203292245	TTGGA	11[T]	CACAG	73	0.0228419	0.0340342	0.266163
chr2	206133111	TATTT	11[A]	CAACT	73	0.00185615	0.00452468	0.35828
chr2	206149110	CAATG	11[A]	TGTGT	73	0.0190992	0.0292118	0.273759
chr2	208248324	CCATG	10[A]	CATGC	73	0.103153	0.12299	0.192283
chr2	209697096	ATGTA	10[T]	AAATC	73	0.0433207	0.0587864	0.237201
chr2	210315041	TGCCA	11[T]	AAAAG	73	0.0533495	0.070108	0.227089
chr2	210656693	TAAGG	16[T]	AAAGC	73	0.00665798	0.0123548	0.314901
chr2	213008112	GAAGT	16[A]	TACAA	73	3.55055e-06	9.65476e-05	0.512577
chr2	213930214	AGTTC	12[T]	CCTTG	73	0.00673359	0.0124709	0.314489
chr2	214947621	AATGG	10[A]	GATGC	73	0.154024	0.174783	0.16855
chr2	215025647	TTTTG	10[T]	ACTTT	73	0.908839	0.91401	0.0136363
chr2	215319551	ATAAA	10[T]	AATCA	73	0.00156139	0.00398485	0.363714
chr2	215361861	AGTTG	11[T]	AATTA	73	0.0145409	0.0233381	0.284965
chr2	216102623	CTCTC	14[T]	AAATA	35	0.0309734	0.0442164	0.365231
chr2	216160048	AGAAA	10[T]	CTTTT	73	0.0353965	0.0494816	0.246669
chr2	217893391	CATGT	5[GC]	ACACA	73	0.000776606	0.0023924	0.384756
chr2	218476994	TAAGG	12[A]	GCCTG	73	0.000274583	0.00120204	0.41371
chr2	221425903	TATTG	11[T]	CATTT	73	0.101525	0.121555	0.19318
chr2	222201817	TTTGC	15[A]	TTGAT	73	0.00020465	0.00100436	0.421443
chr2	222908641	GATAG	11[A]	TCTTC	73	0.00420377	0.00845254	0.331229
chr2	224171028	CAAGG	12[T]	GTGAC	73	0.0979632	0.118292	0.195182
chr2	224845729	CAATC	12[T]	GAGAC	73	0.00240091	0.00548447	0.350015
chr2	227244908	TAAAG	12[T]	GCCAC	36	0.105658	0.125341	0.27415
chr2	227277322	ACAGG	18[A]	CAATG	68	0.00269932	0.00602026	0.358291
chr2	227536577	CTTTC	10[T]	AAGAA	73	0.880442	0.886713	-0.0179118
chr2	227702395	CCTGA	16[T]	GAGAT	73	1.9927e-05	0.000261559	0.476916
chr2	227815437	TTCAC	14[T]	AGCAG	73	0.00017254	0.000913072	0.425849
chr2	228016269	ACTCA	14[T]	GGTCT	71	0.00424264	0.00851538	0.335427
chr2	229588498	AAGGG	10[A]	CGACA	73	0.00498376	0.00970665	0.325286
chr2	229787714	CTACT	10[A]	TCCAA	73	2.61804e-07	3.08492e-05	0.559804
chr2	229788953	TGTTT	12[A]	GTCTA	73	0.29016	0.312005	0.125478
chr2	229792271	GGTGT	13[A]	TCCTG	73	0.000955103	0.00275978	0.378667
chr2	230045560	TCTTG	11[A]	GAAAG	71	0.000349298	0.00140714	0.412608
chr2	230066638	AGTCA	16[T]	GACAG	49	0.00560247	0.0106908	0.390004
chr2	233269978	TGGGC	15[T]	CCCAA	73	5.2762e-06	0.000123315	0.504735
chr2	233386159	TTGTC	12[T]	CCCAT	51	0.0362073	0.0504157	0.294072
chr2	233617577	TGTGA	14[T]	ATGAC	72	0.00812309	0.0145301	0.309653
chr2	235968422	CTGCA	17[T]	GCCTT	73	0.00251044	0.00568872	0.34856
chr2	237368509	TAACT	10[A]	TGTTG	73	0.276626	0.298132	0.129026
chr2	237990403	AAACC	15[T]	AATAG	50	0.0591761	0.0765553	0.268711
chr2	238016513	TTTCC	10[T]	AATTT	73	0.656477	0.669739	0.052935
chr2	238259955	GAATA	11[T]	ACCTG	73	0.000504716	0.0017864	0.397077
chr2	238332804	TTGAA	14[T]	AATAG	73	2.48405e-05	0.000292703	0.472059
chr2	241324200	GTGTG	10[T]	AACAG	73	0.00777421	0.0139946	0.309194
chr2	241373062	TGTGG	13[T]	CATTT	73	0.000113058	0.00070711	0.436509
chr2	241704568	ATCTC	10[A]	GACAG	70	0.00135195	0.00358325	0.375667
chr3	4982730	ATGCA	11[T]	AACAA	73	0.00148719	0.00384793	0.365227
chr3	5208277	TTGTG	13[T]	CCTTT	73	1.31494e-06	6.30279e-05	0.531424
chr3	9977055	CTAGT	14[A]	GTGTT	73	0.000989322	0.0028265	0.377619
chr3	10062247	CTGTC	14[T]	AGAGA	73	0.000238283	0.00109613	0.417463
chr3	10087281	GATCC	19[T]	AATGA	73	4.05087e-08	1.88589e-05	0.589625
chr3	11510382	AGTTT	15[A]	TCTGA	61	0.00130596	0.00350918	0.402373
chr3	11558475	CATGA	13[T]	AAGTA	73	0.00023832	0.00109613	0.417459
chr3	12023202	TAAAT	11[A]	TCATT	37	0.370456	0.390041	0.151588
chr3	14488911	CTTCA	12[T]	ACCCA	37	0.0354343	0.0494892	0.346878
chr3	14666622	TCTCC	12[A]	GGCGA	70	0.0331394	0.0467889	0.254996
chr3	20148036	AGTGA	11[T]	CCCCA	73	3.72076e-05	0.000366787	0.462958
chr3	25428920	CCAAG	10[A]	TTGTC	73	0.516183	0.533943	-0.0772068
chr3	28323354	TTTCA	17[T]	CCCAA	35	0.0279295	0.0404221	0.37165
chr3	30003982	TGTTG	10[T]	AGTGT	71	0.00364768	0.00755171	0.340675
chr3	30650379	GAAGG	10[A]	GCCTG	73	0.000202885	0.00100436	0.421668
chr3	31668904	AGAGA	11[T]	AATCA	73	0.257989	0.279096	0.134107
chr3	32530331	GACTG	17[A]	GAATC	73	0.000218896	0.00104391	0.419689
chr3	32727933	TGGTT	16[A]	CCTTG	72	0.000425413	0.00158926	0.404466
chr3	32955537	GTCTC	18[A]	TTAAA	37	0.00305838	0.00660742	0.473747
chr3	33584727	CACAT	16[A]	TCTTA	71	1.39742e-06	6.5248e-05	0.536762
chr3	33684322	TGGTG	13[A]	GAACC	73	2.7434e-05	0.000317644	0.469846
chr3	37319205	GACTA	11[T]	CTGCT	73	0.0967469	0.117095	0.195879
chr3	37329198	AAGGG	11[T]	GACTC	73	0.000440963	0.00162082	0.400842
chr3	37523395	ATTAC	11[T]	CTTTC	73	0.185414	0.206274	0.156739
chr3	37964684	AACAT	10[A]	TCCAT	73	0.00259526	0.00583418	0.347471
chr3	38863336	AACAG	10[T]	AATCT	73	0.0193932	0.0295303	0.273118
chr3	39411876	TCCTC	10[T]	GTAAC	73	0.265594	0.28657	0.132005
chr3	40533930	ACAGT	11[A]	GTATG	34	0.180592	0.201227	0.235186
chr3	40761854	GGATT	11[A]	GACTG	73	0.0754569	0.0944213	0.209362
chr3	41649133	AAAAC	12[A]	GCCAG	44	0.0071376	0.0130987	0.400014
chr3	42557557	GTTTT	14[A]	GGTTA	71	0.00681131	0.012598	0.318383
chr3	42618997	ATTTC	18[T]	CCAGG	73	6.29894e-07	5.23924e-05	0.54469
chr3	44332025	TCTGC	15[T]	AGTTC	60	0.000490669	0.00174982	0.436407
chr3	44565328	CACAG	10[T]	CCCCC	72	0.495343	0.513877	0.0816498
chr3	44774379	ATAAC	11[T]	CTAGC	73	0.118367	0.138095	0.184391
chr3	44804985	CTCAG	15[A]	GACTG	73	8.91793e-07	5.76472e-05	0.538494
chr3	44826526	TCTTG	10[T]	ATTGC	73	0.0419612	0.0572991	0.238717
chr3	47017539	ACAAG	11[A]	TACTT	73	0.000915397	0.00269078	0.379926
chr3	47105903	TCTCC	22[A]	TCAAA	71	0.00037675	0.00147365	0.410524
chr3	47222435	TGCCC	12[T]	AATTT	45	0.0809183	0.100499	0.262985
chr3	47562780	AAGTT	10[G]	AGACA	72	0.0864299	0.10641	0.203502
chr3	48184703	TGGGG	10[A]	CCTCT	73	0.0302656	0.0433812	0.253794
chr3	48449944	AAAAG	15[A]	GTGGG	73	0.010978	0.0184687	0.296085
chr3	48928730	AGGGA	13[T]	CCCCA	38	0.0138389	0.0224021	0.396046
chr3	49029862	CCAAC	12[A]	GGCAT	41	0.0465547	0.0624261	0.312664
chr3	49967360	CTGCC	10[A]	TGTTT	73	0.00212402	0.00498071	0.353978
chr3	50054508	AAACC	15[T]	GAGAT	73	0.00367849	0.00759326	0.33581
chr3	50075156	GTCTC	15[A]	GGAAG	72	0.000281564	0.00122126	0.41573
chr3	50100280	ACTCC	11[T]	GACTA	63	3.05808e-05	0.000332625	0.49966
chr3	51394248	GGGGA	11[T]	AAACG	53	0.242892	0.264192	0.163222
chr3	51660277	TGTGG	11[T]	GTTTC	63	0.302063	0.323329	0.132097
chr3	51826752	AAAGG	11[A]	GGAAA	39	0.00331831	0.00703989	0.45865
chr3	52662294	AAGAG	11[A]	CACTT	73	1.83321e-05	0.000250415	0.478736
chr3	54386694	TTCTG	18[T]	AGCGT	72	6.21748e-07	5.23924e-05	0.54817
chr3	56619254	TACTA	10[T]	AAATA	73	0.951565	0.953976	0.00723409
chr3	57259807	ACAGT	10[A]	TATGT	73	0.158054	0.17879	0.16694
chr3	57864778	ATATC	12[T]	GGACT	73	2.07065e-05	0.00026577	0.476076
chr3	58501688	ACTGA	11[T]	AAATC	62	0.129284	0.149048	0.194764
chr3	62281538	GAGGC	13[T]	GGATT	67	0.117577	0.137343	0.193028
chr3	62292401	GTATC	10[T]	CTCCC	73	0.0130554	0.0213167	0.289278
chr3	62474153	CTGTA	17[T]	ACCTC	68	0.0286289	0.0412653	0.26554
chr3	65375708	GAAAA	9[AG]	ATAAT	73	0.0636829	0.0814603	0.218183
chr3	65442985	TAACC	12[A]	GTATC	71	0.00186614	0.00452999	0.362944
chr3	65453375	GTTTG	16[A]	GCAAG	73	0.000150483	0.000846986	0.429337
chr3	67007905	TTTTC	14[T]	AGGAG	73	0.00463647	0.00916318	0.327822
chr3	70126255	AGACC	15[T]	CAGAG	57	0.0126622	0.0207915	0.328288
chr3	70959190	ACGTG	13[T]	CCTTT	73	5.4567e-05	0.000455208	0.454089
chr3	71690181	ACAGG	12[A]	TGAGT	73	8.56515e-06	0.000164777	0.494871
chr3	77317274	TAGCA	10[T]	CCCAG	73	0.00405422	0.00820711	0.332479
chr3	78614808	AGGAG	14[A]	TCCAA	65	0.0150504	0.0239789	0.300378
chr3	78646203	TTACG	10[A]	GGAAC	73	0.0028482	0.00627314	0.344405
chr3	90230096	CGGAC	11[A]	CATTA	71	0.00188256	0.00456202	0.362663
chr3	94049576	CAGAG	11[A]	GAAAA	73	0.0683819	0.0864093	0.214517
chr3	97479268	ACAAG	11[T]	AATCT	73	0.0746997	0.093598	0.209895
chr3	97886616	AATTA	11[T]	CAGGA	73	0.00752911	0.0136664	0.310382
chr3	98811062	ATAAA	11[T]	GCTAT	73	2.66258e-05	0.000312439	0.470513
chr3	100719953	CAACC	12[T]	AAATT	73	0.100922	0.120936	0.193515
chr3	101651685	CTCCT	18[A]	GCATG	72	1.21863e-05	0.000204115	0.490532
chr3	101802127	TGAAT	11[A]	CATAG	72	0.0652618	0.0831728	0.218445
chr3	101857033	CTGGA	17[T]	CCTCC	43	0.142977	0.163237	0.227141
chr3	108463321	ACCCC	11[T]	GAGAC	73	0.0470444	0.0629931	0.233241
chr3	108636728	TGTCC	12[T]	CTTGC	73	0.0718374	0.0903318	0.211949
chr3	112999624	GTGGG	10[T]	ATTTC	73	0.00934112	0.0162865	0.302291
chr3	113448000	TTTGA	11[T]	AAATA	73	0.104194	0.124015	0.191715
chr3	113658634	GAGGG	11[T]	AGCAA	73	0.000418596	0.00157934	0.402281
chr3	114496018	GTTGA	11[T]	CCTAT	36	0.0660816	0.0839151	0.309662
chr3	114800947	ACAAC	11[T]	AAGAA	34	0.319061	0.339339	0.176127
chr3	115721047	CATTT	17[A]	GCAGG	68	0.0102216	0.0175086	0.309496
chr3	121483586	TCTTT	17[A]	GGAAA	73	7.18977e-06	0.000148414	0.49847
chr3	121677202	GTCTT	10[A]	CAAAA	71	0.177306	0.198347	0.161923
chr3	121797093	TGCAA	12[T]	GTAAC	73	0.00267994	0.00598647	0.346416
chr3	122001667	TCTGG	15[T]	CCTGT	73	0.00061706	0.00201507	0.39139
chr3	122461340	AAAAG	10[A]	TCCTT	73	0.556661	0.57412	0.0699203
chr3	122728665	TTAGC	10[T]	AATTC	73	0.0345278	0.0484349	0.247812
chr3	123620109	AAAAT	11[A]	GAACA	57	0.0868375	0.106772	0.228852
chr3	125460867	GTTTT	11[A]	CACAC	73	0.000945038	0.00274391	0.378982
chr3	125734736	TTGTC	12[T]	CCCTC	68	6.64087e-05	0.000513125	0.464351
chr3	128101650	CAGCT	11[A]	TGTAA	73	0.0121396	0.0200576	0.292154
chr3	128620015	GCTTT	17[A]	CACAT	35	0.0284798	0.0410923	0.370448
chr3	129404484	AGGTG	14[T]	AATTC	73	7.68267e-05	0.000560612	0.445952
chr3	129723912	TGAGA	19[T]	AAAAG	37	0.0232952	0.0346367	0.37221
chr3	130641756	CCATT	12[A]	GTCAG	73	0.00130349	0.0035074	0.369289
chr3	130934542	TATGG	12[T]	AAAGC	73	0.000716922	0.00226531	0.387079
chr3	130941548	ATGAA	12[T]	AACCA	73	3.45703e-05	0.000357432	0.464633
chr3	130993122	AACAG	12[T]	GTAAG	73	0.089458	0.109613	0.200204
chr3	132328185	GTTAG	11[A]	CTATT	73	0.0177957	0.0274856	0.276706
chr3	132447304	CAAAA	13[T]	AAGTG	73	0.000569392	0.00192302	0.393677
chr3	132450861	ATTTT	12[A]	CACTT	73	2.92424e-07	3.18068e-05	0.55794
chr3	132460436	GATGA	14[T]	ATTGT	73	0.000119644	0.000737155	0.435101
chr3	138101268	GGACC	11[A]	GCAAT	62	0.0013266	0.00353761	0.398753
chr3	138173689	TTCCG	11[A]	GAAAC	73	0.000268957	0.00118475	0.414261
chr3	138474183	GGCCC	12[T]	CCTAA	73	0.00304963	0.00659354	0.342132
chr3	138529167	TCAGG	16[A]	TTAAG	73	1.68034e-05	0.000246218	0.480624
chr3	140959542	CAGGT	15[A]	TTGTT	73	0.000145793	0.00083001	0.430139
chr3	140963245	ATATT	14[A]	CTTTC	73	0.131581	0.151278	0.178145
chr3	141512044	TAGTG	13[T]	CTGTG	73	1.81411e-05	0.000250259	0.478963
chr3	142512220	TAGCT	18[A]	GAAAC	73	0.00019582	0.000988535	0.422587
chr3	142743467	TTAAC	13[T]	GAAGT	61	0.00726548	0.0132534	0.340417
chr3	143266995	TACAA	15[T]	AAACA	73	0.00379029	0.00777298	0.334788
chr3	143990299	CCCCC	11[T]	AATTA	39	0.0144381	0.0231995	0.388802
chr3	146517175	AATTG	10[A]	GTATT	73	0.0387286	0.0534855	0.242493
chr3	148994119	GAGTG	10[T]	CTTTG	73	0.171883	0.192815	0.161635
chr3	149009158	GTCTC	16[A]	TGGAA	73	0.00135007	0.00358279	0.368213
chr3	149183608	CACTT	11[A]	CAACT	66	0.000928365	0.00270661	0.398212
chr3	149895445	CATAA	18[T]	GCTTT	73	8.82238e-06	0.000166613	0.494259
chr3	150564274	TATAC	13[T]	CATTG	73	0.000512029	0.00179542	0.396673
chr3	150685632	TTGGC	13[T]	CCTTT	73	0.13131	0.151076	0.178269
chr3	151775675	CTGCC	11[T]	AATTT	37	0.0300579	0.0431136	0.357042
chr3	152300108	TCAGC	11[T]	GGTTG	73	0.000145736	0.00083001	0.430149
chr3	152340439	TTCCA	10[T]	AAGTA	73	0.00117938	0.00321628	0.372337
chr3	152446811	ACAAG	10[T]	AAATC	73	0.0505157	0.0670382	0.229776
chr3	154124372	TTTCC	18[T]	ACTTT	71	0.0430633	0.0585214	0.240826
chr3	154289829	CTCTT	10[A]	CAAAA	73	0.0568334	0.0738626	0.22394
chr3	158354834	TTGAA	13[T]	CTTTT	73	0.0016471	0.00414782	0.362045
chr3	158690141	TGAAC	14[T]	AACCC	73	1.91685e-06	7.28828e-05	0.524406
chr3	158809153	TCTGG	15[T]	CTATT	73	0.000213195	0.00102887	0.420378
chr3	160416420	GTAAG	12[T]	ATCAG	73	0.0400578	0.054992	0.24091
chr3	160416453	GTGGC	12[T]	AACTT	73	0.00219609	0.00511574	0.352904
chr3	160420935	TGGAA	12[T]	GAGAC	73	0.0148443	0.0237307	0.284131
chr3	160423868	CAGAC	14[T]	AAATA	73	5.90783e-05	0.000471959	0.452218
chr3	160426231	GGGGG	10[A]	CAGGT	72	0.049772	0.0661444	0.232108
chr3	160531432	AAATT	13[A]	TAAAT	72	0.369131	0.388936	0.107416
chr3	161022132	TTCCA	14[T]	ACCCT	49	0.000143636	0.000822271	0.516807
chr3	165187860	TTTTG	11[A]	GCACT	73	0.116094	0.135723	0.185518
chr3	167453041	TTATT	10[A]	GAAAA	73	0.199353	0.219965	0.151959
chr3	170270576	TGTCC	20[T]	AAGAG	73	4.46237e-05	0.000407613	0.458779
chr3	170275187	GCACC	18[T]	AATGT	73	5.41465e-06	0.000125513	0.504215
chr3	170280452	TATTC	12[T]	GAAAC	73	0.0387335	0.0534855	0.242487
chr3	170391324	CTCTC	12[T]	GAGAC	73	0.0107465	0.0181657	0.296912
chr3	171128887	AACCC	20[A]	GACAG	68	0.000204922	0.00100436	0.435619
chr3	172335107	TACTG	16[T]	CTTTT	73	2.73094e-06	8.67762e-05	0.517668
chr3	177034082	ATTGG	16[A]	GTTTC	73	7.25929e-05	0.000547447	0.447314
chr3	179199974	TAGTC	13[T]	CCAGC	73	0.00059239	0.00196629	0.392553
chr3	179219842	TGCTT	11[A]	TTATT	73	0.00014031	0.000809967	0.431107
chr3	179573507	AGTTG	12[T]	CTTTT	73	0.00303724	0.0065768	0.342268
chr3	179763950	AGGAC	19[A]	GGAAA	73	0.00674602	0.0124854	0.314421
chr3	180603109	GTTAA	12[T]	AGATC	73	0.0193762	0.0295303	0.273155
chr3	180963101	AAAAA	18[T]	GGTAA	73	0.000253174	0.00113758	0.415864
chr3	183803973	GAAAA	10[T]	AAGTG	73	0.0201493	0.0304718	0.271508
chr3	185644315	CCACA	12[T]	AAAGA	36	0.00654499	0.0121851	0.444952
chr3	185923990	TAGGG	10[A]	GTTTT	73	0.19463	0.21568	0.153551
chr3	186804504	AAGTT	14[A]	GTGAT	73	1.7765e-05	0.000250259	0.479418
chr3	192360695	TATGC	10[T]	CCATT	71	0.0368763	0.0511959	0.248212
chr3	195123180	TTACC	11[A]	CCCTA	35	0.214273	0.2356	0.215266
chr3	196361938	GGTTT	16[A]	CGGGA	73	1.50248e-06	6.59221e-05	0.528959
chr3	196407423	ACGTT	18[A]	GACAG	73	8.89801e-05	0.000605223	0.442395
chr3	196731181	TAGCA	15[T]	AGGCG	73	0.000123812	0.000751376	0.434247
chr3	197019849	GATTT	10[A]	CCCAA	73	0.208971	0.229949	0.148799
chr4	1699946	CACAA	12[T]	AACAA	73	1.58212e-06	6.67796e-05	0.527999
chr4	1804285	CCCGT	11[G]	CCAGG	72	0.559555	0.576895	0.0699056
chr4	6053898	GATTT	11[A]	GAAAG	73	0.0581598	0.0753577	0.222783
chr4	8414201	TAATG	10[T]	CTTAT	73	0.211923	0.233107	0.147849
chr4	9709009	TAGAA	17[T]	CTGAC	73	8.96818e-05	0.000605223	0.442204
chr4	9783730	TCCTT	11[A]	TGATA	50	0.0290222	0.0417896	0.308966
chr4	13581056	CTTCT	12[A]	TTCAC	73	0.00040267	0.00153471	0.40335
chr4	15058321	GTTTG	11[T]	CAAAA	73	0.318304	0.338662	0.118434
chr4	15838077	GGGCA	11[T]	AAGTT	73	0.000866409	0.00257375	0.38155
chr4	16188357	TACCT	11[A]	TTATT	72	0.00234408	0.005372	0.353145
chr4	16202603	AGAAG	11[A]	GTATT	69	0.0311128	0.044326	0.25978
chr4	16508435	CAGGA	14[T]	CTAAT	73	0.000287203	0.00123428	0.412511
chr4	17840246	TTCTG	11[T]	CCATC	73	0.00799943	0.0143452	0.308131
chr4	17962905	AAGAT	10[A]	CTGTG	73	0.0235707	0.034936	0.264809
chr4	20553735	ATACT	10[TG]	TATGT	73	0.069891	0.0881587	0.213383
chr4	20704444	TCAAC	12[T]	AAACT	73	0.002703	0.0060237	0.346134
chr4	25776363	ATCTG	10[A]	GGGAA	73	0.139091	0.159057	0.174807
chr4	25928377	AACTG	11[A]	TCAAA	60	0.00691964	0.0127644	0.345134
chr4	26735441	ATACC	11[T]	AGGTG	73	0.000234594	0.00109163	0.417874
chr4	27007440	ATAGC	14[T]	AGTTT	73	0.000609859	0.00200312	0.391725
chr4	27021057	CTCTC	11[A]	GTGAG	49	0.124135	0.143768	0.222644
chr4	37846913	TGTTG	10[T]	CTTTC	70	0.93154	0.935509	-0.0104559
chr4	38132802	AGAGG	16[T]	GGCTT	51	0.00112474	0.00308812	0.443223
chr4	38697045	TACAG	10[A]	TAGCT	73	0.0130914	0.021351	0.289169
chr4	38935695	CAAGC	12[T]	CTTCT	73	0.00153973	0.00394773	0.364149
chr4	39081076	ATTGA	10[T]	CCTAA	73	0.0787201	0.0980275	0.207114
chr4	39214773	AATAA	17[T]	GAGAT	71	0.000270414	0.00118747	0.419559
chr4	39224866	CTGGA	15[T]	AGACT	73	0.00026886	0.00118475	0.41427
chr4	39477228	TGCTT	11[A]	TGTCA	73	0.0613438	0.0789982	0.22009
chr4	39509910	GCCTT	12[A]	CATAG	73	7.8026e-06	0.000157613	0.496794
chr4	39902522	AGCAA	17[T]	GGAGA	73	9.37824e-06	0.000172219	0.492991
chr4	39926866	CTGTT	11[A]	CACAT	61	0.00292029	0.00640201	0.374797
chr4	40122377	TTGTA	12[T]	CTGAG	72	0.00070886	0.0022499	0.38996
chr4	40142622	ATGAG	10[T]	AACTT	73	0.0944314	0.114615	0.197224
chr4	41646490	GAGCG	6[GA]	GCTGC	73	0.143045	0.163249	0.173103
chr4	42624642	TTTGG	14[A]	GAGAA	73	0.000392455	0.00151414	0.404056
chr4	44683219	ATGGA	11[T]	AAAGA	73	0.0541499	0.0709002	0.226351
chr4	44689778	TCATT	14[A]	TGAAG	73	1.61146e-06	6.70176e-05	0.527657
chr4	47161217	AATTC	13[T]	GCTTT	73	0.00282993	0.00624263	0.344618
chr4	47590976	TATTT	11[G]	TTCTG	46	0.246816	0.26815	0.17424
chr4	47884312	TTTTG	12[T]	AATTG	73	0.183135	0.20398	0.157545
chr4	47890554	CAATG	10[A]	CCACT	73	0.0234094	0.0347699	0.265105
chr4	48289741	AAAAC	13[A]	CTTTT	51	0.511524	0.529693	0.0940512
chr4	48594019	TCCTT	13[A]	TCCTT	72	0.00227098	0.005247	0.354177
chr4	48609622	TCAAG	11[A]	GGAAG	67	0.0107695	0.0181936	0.309672
chr4	52062186	GACTG	18[T]	GGTGT	73	5.79189e-07	5.11858e-05	0.546167
chr4	53459277	ACACC	20[T]	CCAGT	72	5.32726e-05	0.000449684	0.457544
chr4	53461044	CATCT	11[A]	CAAAA	73	0.00185828	0.00452468	0.358244
chr4	56966808	CAACT	10[A]	CAAAC	73	0.0421466	0.0575244	0.238508
chr4	57024870	AGTAC	10[T]	AAAAG	73	0.0919199	0.11209	0.198713
chr4	67633487	GAGAG	10[A]	TCAAC	73	0.458354	0.477431	0.0881452
chr4	68337916	AATGT	14[A]	GAAGT	73	0.00126816	0.00343193	0.370129
chr4	69402183	ATGAC	11[A]	TCTTT	73	0.00345686	0.007263	0.33792
chr4	69935911	ATAAC	10[T]	GTAGC	71	0.16042	0.181125	0.168381
chr4	69961092	AAAAC	10[A]	GAGAG	73	0.000951887	0.00275531	0.378767
chr4	70592547	CTAAG	11[A]	GACTT	70	0.0105834	0.0179974	0.303734
chr4	70827777	ATCTC	13[A]	TCACA	73	0.00532849	0.0102371	0.322919
chr4	70988095	AGGTG	13[T]	AAAGA	33	0.218591	0.240068	0.220012
chr4	71022615	TGGAC	15[T]	AATGT	73	0.00103465	0.00291724	0.376281
chr4	73078544	AAAAG	11[A]	GGAAA	73	0.0199522	0.0302222	0.271923
chr4	73144838	TGTTT	15[A]	GACTT	73	0.000744036	0.00232758	0.386002
chr4	73419474	TTCTG	12[T]	CTTTT	73	0.024357	0.0359507	0.263387
chr4	75603744	CAAGT	16[A]	GGTCT	73	0.0108055	0.0182327	0.2967
chr4	75813113	CTCAG	12[A]	TTATC	72	0.364345	0.384609	0.108487
chr4	76076004	ATTCG	15[T]	GAGAC	73	0.000130091	0.000771272	0.433009
chr4	76756417	CTCTC	16[T]	AAATA	72	0.00057268	0.00192573	0.396101
chr4	77773173	GTTTT	16[A]	TTAGT	73	0.00370289	0.00763248	0.335585
chr4	77885374	TTTAA	11[T]	GAGAC	73	0.515062	0.533161	0.0774126
chr4	77894118	TCACC	11[T]	AATTT	73	0.110675	0.130195	0.188276
chr4	78860015	GTTAG	15[T]	CTTAG	73	0.00318665	0.00681168	0.340662
chr4	78926480	AAAGG	11[A]	GAGAA	73	0.0391145	0.0538798	0.242028
chr4	82819010	TATAA	11[T]	AACAT	73	0.0409266	0.0561222	0.239898
chr4	83049144	TTATC	14[T]	AAACA	73	0.110743	0.130221	0.18824
chr4	84635239	CTGAC	16[T]	AAAAA	73	0.00013346	0.000781421	0.432367
chr4	88065593	GATAC	15[T]	CCAGA	73	1.04256e-07	2.00222e-05	0.574888
chr4	88431317	TTTTC	12[T]	CCCCC	73	5.33492e-08	1.88589e-05	0.585407
chr4	88790539	GCATT	12[A]	CCCAA	73	0.015808	0.0250169	0.281577
chr4	94573316	CATTA	10[T]	CTTTT	73	0.198388	0.219156	0.152282
chr4	94640500	TTGGG	16[T]	GCATT	73	0.000162767	0.000885974	0.42734
chr4	98293386	TCTGA	11[T]	CTTTA	73	0.0050047	0.00974074	0.325138
chr4	98881149	AGAAG	11[A]	GAAGA	73	9.21075e-06	0.000171368	0.493365
chr4	98902074	GATAA	12[T]	GAGAC	73	0.00334479	0.00706956	0.339033
chr4	99216135	TGTGA	23[T]	ACCTT	71	9.10685e-05	0.000607877	0.447547
chr4	99863718	GTCTG	17[T]	AATGG	73	0.000115146	0.000712542	0.436055
chr4	100415966	ATTTG	10[A]	CATGA	71	0.00115926	0.00316752	0.377858
chr4	102267708	AATAG	10[T]	ATTTC	73	0.122156	0.14193	0.182547
chr4	102728554	GGACC	11[A]	GCAAT	69	0.00299527	0.00651085	0.352239
chr4	103145019	TATCC	14[A]	TAAGA	73	0.0031425	0.0067633	0.341129
chr4	105240987	AAATG	10[T]	CCAGC	35	0.869916	0.876736	-0.0287187
chr4	106212704	TCTGC	11[T]	AACCA	73	0.000890899	0.00262992	0.380728
chr4	112186673	TTGTC	15[T]	AAAGG	73	1.73012e-05	0.000249481	0.479992
chr4	112257810	TTGTT	12[A]	CAAAA	73	0.00184577	0.00451934	0.358458
chr4	112264899	ATAAC	10[T]	AGAAA	72	0.333034	0.352742	0.115724
chr4	112269666	TGCTT	11[A]	TCATG	32	0.104508	0.124249	0.292298
chr4	112646970	ATCCT	13[A]	GAAAG	73	0.00105348	0.0029556	0.375741
chr4	113255692	TAATG	11[A]	GGACA	73	0.00655076	0.0121879	0.315493
chr4	114622759	CATGA	10[T]	AGACA	72	0.0194014	0.0295303	0.274982
chr4	114665816	GTGAC	15[T]	ACTTC	73	0.0111831	0.0187802	0.295366
chr4	118688027	AATTC	17[T]	GAGAC	73	5.29244e-05	0.000449684	0.454806
chr4	118745062	TGCCT	15[A]	CCCAA	73	0.000380895	0.00148166	0.404875
chr4	119271281	TTTAA	11[T]	AAGAT	73	0.00724057	0.0132276	0.311826
chr4	119320651	CTCAT	11[A]	TTCTT	73	0.158287	0.178983	0.166848
chr4	122187879	GTTTA	13[T]	AGGGA	72	0.0512262	0.0678219	0.230688
chr4	122207514	TCTTC	17[T]	CTTTT	73	4.76195e-06	0.000114125	0.506784
chr4	127744808	TTATA	10[T]	ACTTT	73	0.026928	0.0391328	0.258995
chr4	127803568	TTTTC	10[T]	GGAAG	73	0.000969064	0.00278791	0.378236
chr4	127891075	TTGGG	14[T]	AGGTG	73	0.000481999	0.00172981	0.398366
chr4	127893270	TCTGA	12[T]	AGGGG	73	0.000224247	0.00106549	0.419057
chr4	127930822	CTAAG	10[A]	TTATT	73	0.000203636	0.00100436	0.421572
chr4	128028402	TTCTC	10[T]	GACAA	72	0.0332509	0.0468995	0.251267
chr4	140527441	ACATC	14[T]	GTCAT	73	0.000209998	0.00101822	0.420772
chr4	140527551	TTCTT	12[A]	GTGCC	73	0.00997293	0.0171868	0.299791
chr4	140560049	TTTGA	14[T]	AATTT	73	0.019702	0.0299073	0.272454
chr4	143521414	TTAAA	11[T]	CAGCA	73	0.0116337	0.0193873	0.293824
chr4	143549867	AGTTG	10[T]	AAATC	71	0.179086	0.199707	0.161269
chr4	144738015	TCATT	10[A]	GACTG	73	0.0476315	0.0636587	0.232641
chr4	145110084	CTGTA	16[T]	AGGAT	73	3.21659e-06	9.25376e-05	0.514503
chr4	147657766	AGGTT	11[A]	TGGAC	73	0.000315757	0.00131705	0.409968
chr4	150914350	AAAAG	11[A]	GGAAT	73	0.000162804	0.000885974	0.427335
chr4	150929074	CAAGG	12[A]	CACAT	73	0.0055801	0.0106553	0.321276
chr4	151662755	TTAGC	16[T]	AATAG	50	0.0392154	0.0539403	0.292585
chr4	151705363	AAGTT	14[A]	TCAAG	73	0.000638112	0.00207423	0.390431
chr4	154584835	AGTCT	10[A]	TTAAG	73	0.260995	0.282038	0.133272
chr4	155804529	AAAAT	13[A]	TTCAT	73	0.0598594	0.0772979	0.221331
chr4	158669770	TGCCT	11[A]	GTCAA	73	0.000727517	0.00228678	0.386654
chr4	159338208	GCTGC	10[A]	TGGAA	73	0.0438083	0.0593626	0.236667
chr4	163128833	TCTTG	11[A]	TCCTT	72	0.00912449	0.0159877	0.30525
chr4	168691310	TAGGG	11[T]	GGTGG	73	0.0355143	0.0495727	0.246516
chr4	169096254	ATCTT	14[A]	GTTTC	54	0.0323793	0.0458531	0.291637
chr4	169589528	ACAGG	11[A]	CCCTA	69	0.00068331	0.00218597	0.39902
chr4	173615508	CCATT	11[A]	GGAGC	36	0.00360543	0.00749718	0.472631
chr4	174317587	GTCAC	13[T]	AGGAA	52	0.00128918	0.0034755	0.434477
chr4	176131474	CTGGA	10[T]	AATGA	73	0.00165464	0.00415542	0.361902
chr4	176179603	CTTGA	11[T]	AAAGA	73	0.622408	0.63682	0.0585976
chr4	177353765	ATTGC	18[T]	AAGAC	73	1.18196e-05	0.00020136	0.488142
chr4	177436360	AAGTT	12[A]	TCACT	73	2.80619e-05	0.000320707	0.469339
chr4	182728873	ATGTG	13[A]	CAGTC	72	0.00290007	0.00636754	0.346117
chr4	185267219	AGGTT	14[A]	GTAGT	73	0.00130975	0.00351421	0.369142
chr4	186639706	AAGAT	10[A]	CTTAC	73	0.661696	0.674333	0.0520782
chr4	186706505	TGGTT	16[A]	TGGAA	73	0.000433798	0.00160784	0.401295
chr5	6623292	TGAGG	12[A]	TCAGC	73	0.00190647	0.00460026	0.357431
chr5	7896844	TAAAC	11[T]	CCACT	73	0.00450593	0.00896116	0.328819
chr5	10390316	TGTAC	10[T]	AATAG	73	0.00382432	0.00782573	0.334483
chr5	10394799	ACTAA	18[T]	GAGAC	73	8.35718e-05	0.000584974	0.443918
chr5	14287139	AGAGA	10[T]	AAACC	73	0.929027	0.933318	-0.0106075
chr5	14388688	GTAAG	18[T]	GCTTG	73	0.000565928	0.0019167	0.39385
chr5	14390880	AGATC	11[T]	GGCTT	73	0.000918584	0.0026908	0.379824
chr5	14485052	TAATG	13[T]	AAGGT	73	0.000251105	0.00113258	0.416081
chr5	14678653	TTTGC	13[T]	AAATT	73	0.00297789	0.00648304	0.342926
chr5	14796168	ATGTG	11[T]	AATGT	60	0.00525448	0.0101155	0.355923
chr5	16474669	TTTCC	16[T]	CTTGT	73	0.0100282	0.0172568	0.299579
chr5	21965595	TCTGA	13[T]	AATTT	44	0.0804489	0.100004	0.266418
chr5	23510049	TAGGA	22[T]	GAGAT	72	0.000106802	0.000684323	0.440731
chr5	31435868	GCTAC	11[A]	GAAGT	73	6.98025e-05	0.000534963	0.448253
chr5	32057804	AGTTG	12[T]	AACCC	73	0.01589	0.0251184	0.281366
chr5	32786359	CCCAC	11[T]	CTGCC	73	0.0389416	0.0536942	0.242236
chr5	32787025	GATGT	11[A]	GCCCT	34	0.0228203	0.0340199	0.389416
chr5	33462080	AACAA	10[T]	CTTTA	73	0.130261	0.150052	0.178748
chr5	33560923	AAAAG	14[A]	CGACT	73	0.000353016	0.00141607	0.406949
chr5	35026594	ACAGG	12[A]	CAACC	73	0.000385234	0.00149649	0.404565
chr5	36122963	GCACT	14[A]	GTAGA	73	0.00107077	0.00298632	0.375252
chr5	36166725	AAAGC	15[T]	CTTTC	73	0.000282849	0.00122157	0.412919
chr5	37027474	TGGTG	13[T]	GGACT	73	5.6122e-05	0.00046272	0.453428
chr5	37051759	CGTAA	11[T]	ATTTC	73	0.000429946	0.00159775	0.401542
chr5	37180260	TTTTG	11[T]	AAGAT	73	0.0296936	0.0426478	0.25465
chr5	37349258	AAGAC	12[A]	GAGAA	71	0.000154697	0.000859493	0.434225
chr5	39119038	ATACT	10[A]	GAACA	73	0.374562	0.393924	0.105458
chr5	40747062	TGATC	13[T]	GAGAT	73	0.0363371	0.0505715	0.245458
chr5	41045628	AACTC	11[T]	AAATG	73	0.0699896	0.0882436	0.21331
chr5	41840332	AAAAC	10[A]	GCTGT	73	0.197434	0.218444	0.152603
chr5	41862760	ATATT	12[A]	TTGAT	73	0.0135963	0.0220852	0.287661
chr5	50778497	GTGTG	10[T]	CATTT	73	0.0659559	0.0838683	-0.216384
chr5	52893934	AATAC	15[T]	ACTGT	73	0.000971448	0.00278953	0.378163
chr5	53062931	GAGGT	13[A]	TAAAC	70	0.00130664	0.00350918	0.37673
chr5	55102572	ACTTG	10[A]	TGAAA	73	0.093454	0.113623	0.1978
chr5	55405619	GTTCA	10[T]	CATTT	73	0.230597	0.251884	0.142051
chr5	55738928	GTGCA	13[T]	ATGAA	73	0.00606049	0.0114032	0.318311
chr5	55760050	AGCCA	15[T]	ACTGG	73	4.76472e-05	0.000423731	0.457258
chr5	56935534	TTATT	10[A]	TACTG	73	0.419441	0.438351	0.0959356
chr5	58457156	TAATT	10[A]	GATAG	73	0.475103	0.494512	0.0849053
chr5	60605865	TTTAG	11[A]	TGTTA	73	0.360555	0.380893	0.108569
chr5	60874685	AGTCT	12[A]	GATAA	73	0.00354929	0.00740221	0.337026
chr5	61376920	TGATT	12[A]	GGCTT	34	0.238918	0.260269	0.207528
chr5	62347030	TGTCA	10[T]	AATTT	73	0.456641	0.475822	0.0884802
chr5	62352567	TAAAA	12[T]	ACTTA	72	0.0440928	0.0596909	0.238003
chr5	68288684	GGGGA	12[T]	CATTG	73	0.000601412	0.00198546	0.392123
chr5	69252494	TCTCC	30[T]	AAAAA	72	0.00429709	0.00860027	0.332701
chr5	69371200	TTTTG	11[T]	CTAAT	73	0.0665647	0.0844905	0.21591
chr5	69371436	TTCTT	15[C]	AGGTG	73	0.00662489	0.0123096	0.315083
chr5	69396548	AAGGT	17[A]	TTCTG	73	0.00026202	0.00116508	0.414954
chr5	69636359	TTTTC	12[T]	GCTTA	60	0.0357152	0.049804	0.271721
chr5	69654392	TTTTC	12[T]	GCTTA	60	0.00397337	0.00807814	0.366517
chr5	69975714	TCTGA	14[T]	AATTT	43	0.00172353	0.0042812	0.464011
chr5	70067144	GATAC	13[A]	TTCAA	73	0.0143244	0.023043	0.285569
chr5	70142454	AAATT	14[A]	TCAGA	42	0.012161	0.0200766	0.383557
chr5	70234133	TTTTC	12[T]	GCTTA	60	0.00429273	0.00859763	0.363621
chr5	70491188	TTTTC	12[T]	GCTTA	60	0.000373601	0.00147151	0.444503
chr5	70512469	TTTTC	12[T]	GCTTA	60	0.000522621	0.00181346	0.434504
chr5	70781803	AATTT	19[A]	GGAAA	49	0.00418676	0.00843316	0.402065
chr5	70785311	ATCTC	17[A]	GCAAC	73	5.77773e-05	0.000470659	0.452743
chr5	70942568	GATAC	13[A]	TTCAA	73	0.0161898	0.0255068	0.280602
chr5	71142768	AAATT	14[A]	TCAGA	44	0.00412151	0.00832545	0.424067
chr5	71216447	TTTTC	12[T]	GCTTA	60	0.00779995	0.014032	0.340323
chr5	71234468	TTTTC	12[T]	GCTTA	60	0.000242872	0.00110864	0.456899
chr5	71458462	ACTAA	12[T]	AATTA	73	0.000558737	0.00190164	0.394212
chr5	71501673	GTAGT	20[A]	GTAAC	73	1.55467e-07	2.45158e-05	0.568434
chr5	71522502	TGGGC	16[A]	TTTTT	73	3.4846e-06	9.56742e-05	0.512943
chr5	71541433	TTTTG	14[T]	CTTCA	73	0.000339572	0.00137953	0.408003
chr5	71553052	CCTTT	10[A]	GTGTT	73	0.0018375	0.00451082	0.3586
chr5	71604582	TAATC	14[T]	ATACT	70	4.97388e-05	0.00043414	0.465123
chr5	72889764	TATTC	15[T]	AAACA	73	0.0667237	0.0846165	0.215787
chr5	73579266	AAGGA	10[T]	AAGTT	73	0.118564	0.138268	0.184294
chr5	74839973	ACTTT	10[A]	CCAAA	73	0.379745	0.399226	0.104325
chr5	75426480	AGTCT	10[A]	GTAAA	73	0.00410302	0.00829997	0.332066
chr5	75576972	CAGTG	11[A]	CCCAC	73	0.0630402	0.0808149	0.218702
chr5	76562374	TAATA	10[T]	AATCT	73	0.0772138	0.0963639	0.208143
chr5	76671689	CGGGG	20[A]	TCTGT	69	8.988e-05	0.000605223	0.453818
chr5	79121150	GTCTC	16[A]	TTGTT	73	2.07692e-05	0.00026577	0.476009
chr5	80360096	GGCAG	13[A]	TCCTA	73	0.000227574	0.00107085	0.418671
chr5	82303463	TTTAA	13[T]	CTAAT	37	0.251411	0.272933	0.193405
chr5	82305323	ATCTC	12[A]	TTGTT	73	0.000465937	0.001685	0.399311
chr5	82969060	AGGGG	10[A]	CTGAT	73	0.024583	0.0362276	0.262985
chr5	83641432	ATTGG	10[A]	CACCT	73	0.0488096	0.0651409	0.231454
chr5	87363330	AACAA	11[T]	AAACA	73	0.00625166	0.0117239	0.317189
chr5	87374729	CACTG	11[T]	AAAGC	73	0.000198269	0.000990644	0.422265
chr5	87383678	TTTCT	18[A]	TTTCC	71	0.000938264	0.00272704	0.384266
chr5	88198911	ACCAA	15[T]	ACAGT	73	5.71309e-05	0.000469669	0.453009
chr5	88722488	CTGAC	11[T]	CCACA	73	0.00106766	0.0029855	0.375339
chr5	90495792	TCATG	10[T]	AGAAT	73	0.00504809	0.00981169	0.324834
chr5	90681278	CATCA	10[T]	CTATT	73	0.338855	0.358638	0.113539
chr5	94670336	CACCA	10[T]	ACAAT	59	0.114414	0.133981	0.20772
chr5	95507014	CCCTT	11[A]	GGTAT	73	3.00272e-10	8.49169e-07	0.655925
chr5	96757687	TTTAG	16[T]	CCTTT	72	1.72624e-05	0.000249481	0.483045
chr5	96979089	TGAGC	10[T]	CTAAC	73	0.00377444	0.00775735	0.334932
chr5	98881252	AGGCC	24[T]	ACCTG	71	1.04362e-05	0.000186795	0.496916
chr5	98889241	ATCTT	11[A]	TTATG	73	0.0900832	0.110141	0.199823
chr5	102459795	AAGTG	10[A]	GCAAC	73	0.0112893	0.0189136	0.294998
chr5	109180917	CCACA	10[T]	AATGG	39	0.00367793	0.00759326	0.454203
chr5	109337362	TGGAG	10[A]	TGTTA	73	0.111579	0.130883	0.187809
chr5	111071575	ACTCC	11[T]	CCTTT	62	0.0191952	0.0293269	0.296706
chr5	112775612	TTTTT	13[A]	TAGGT	73	0.00360941	0.00749993	0.336455
chr5	113385280	TAATG	10[A]	GGTAT	73	0.0433203	0.0587864	0.237202
chr5	115771025	TTCTC	11[A]	TTATC	73	0.290349	0.312089	0.12543
chr5	115913705	TGTGA	11[T]	CTTTT	67	0.162179	0.183018	0.17273
chr5	119165286	TAGGT	18[A]	GGGTG	73	5.81869e-05	0.000470659	0.452577
chr5	119196515	TGTTG	19[T]	GGTCT	73	0.000776346	0.0023924	0.384766
chr5	119529869	AAATC	10[T]	CTTCT	73	0.0119393	0.0197915	0.292808
chr5	122027157	CATCT	11[A]	TGTTT	73	0.000136048	0.000790059	0.431884
chr5	123023772	AAAGT	12[A]	GCAAA	73	0.00140236	0.00367619	0.367043
chr5	123378440	ATAGT	18[A]	GTTAC	73	0.119544	0.139123	0.183813
chr5	123588604	TGCTT	10[A]	GAGCT	73	0.000832446	0.00251244	0.382725
chr5	126473380	TAATT	11[A]	TGCTA	73	0.00120184	0.00326495	0.371764
chr5	126484584	GTAAC	15[T]	AGACA	73	6.13634e-05	0.000483481	0.45132
chr5	127530427	TGCCA	10[T]	AAGGG	73	1.82866e-07	2.60757e-05	0.565772
chr5	128408863	AGAGA	10[T]	AAGAG	73	0.00120934	0.00327983	0.371575
chr5	131603332	CTATT	11[A]	TTGAA	73	0.681038	0.693545	-0.0489251
chr5	131670688	CCAGT	14[A]	GTGAA	73	0.000613976	0.00201196	0.391533
chr5	132588671	TGAGA	10[T]	AAAAG	73	0.0895326	0.109617	0.200159
chr5	134608353	CATAA	16[T]	ACCTT	71	0.000322148	0.00133208	0.414821
chr5	134679586	TTCTG	11[T]	CCAGC	73	0.00207746	0.00490405	0.354689
chr5	134679805	CAGTT	12[A]	CCCTT	73	0.00198477	0.00474867	0.356149
chr5	134727809	CTGTT	14[A]	GTCAT	34	0.017582	0.0272748	0.404733
chr5	134767122	GCGCC	12[T]	CCCTG	73	0.000418849	0.00157934	0.402265
chr5	134970162	TAAGA	13[T]	CCGAG	73	0.00170894	0.00425431	0.360888
chr5	136179326	TTTGG	10[A]	TGACC	32	0.330029	0.349821	0.177889
chr5	138115672	GAGGA	10[T]	AATAA	73	0.00136878	0.00361532	0.367789
chr5	138138595	AAGCA	10[T]	AAGGG	73	0.001656	0.00415542	0.361876
chr5	138171173	AATTG	11[A]	TTCAT	73	0.000822628	0.00249345	0.383073
chr5	140115261	AAGTT	15[A]	CCTGT	53	0.0338363	0.047654	0.292058
chr5	140528165	TTCTG	11[T]	CCCTT	73	0.000372311	0.00147052	0.405498
chr5	140696828	GGATC	22[T]	AAAGA	73	3.17222e-06	9.25376e-05	0.514772
chr5	142131960	AGTTT	12[A]	GCTTC	73	0.124242	0.143822	0.181552
chr5	143282777	TTTTC	16[T]	GAGAT	73	7.78897e-05	0.000564801	0.445621
chr5	146055956	CTCTT	10[A]	TTTTC	73	0.00106836	0.0029855	0.37532
chr5	146128952	CCTTT	11[A]	CAAAA	73	0.0710047	0.089404	0.212558
chr5	146503941	AGATC	5[GA]	GCAGC	73	0.0136479	0.0221562	0.28751
chr5	147351174	GTGTC	10[T]	CTTTC	73	0.139652	0.159634	0.174563
chr5	148406239	AAAGA	13[T]	CCAGG	73	0.000301984	0.00127274	0.411167
chr5	148416134	TGTGA	15[T]	CTTTT	73	1.05971e-06	5.85673e-05	0.535373
chr5	149505311	ACGTC	11[T]	AACGC	73	0.0228774	0.0340572	0.266096
chr5	151284218	GAGGG	10[A]	GTTGG	73	0.0460243	0.0618322	0.2343
chr5	151476518	TGAGG	11[T]	CTTGG	73	0.000299937	0.00126789	0.411349
chr5	153794750	GTAAG	11[A]	CCTAG	73	0.0346797	0.0485998	0.24761
chr5	154925819	TTTGG	10[A]	GTTCA	73	0.0539739	0.0707619	0.226512
chr5	158699214	AGACT	13[A]	CACCC	73	0.0013127	0.00351878	0.369073
chr5	159084786	AGCAG	14[A]	TCACA	73	4.34416e-06	0.000108719	0.508607
chr5	159099588	AGAGA	11[T]	CTCAG	73	0.00433578	0.00866544	0.330158
chr5	159203621	TGTTG	11[T]	CTTTT	73	0.0188609	0.0289255	0.274285
chr5	159270708	CTTTG	12[T]	CTTAG	73	0.00106164	0.0029726	0.375509
chr5	160258215	CAGTA	14[T]	AAGAC	73	0.000431479	0.00160134	0.401444
chr5	161895646	GTATG	11[T]	CTTTA	73	0.0636877	0.0814603	0.218179
chr5	162067984	GAAGG	12[A]	GCGAT	73	3.35429e-05	0.000351331	0.465318
chr5	162097938	AAAAG	12[A]	GGAAA	73	0.00692381	0.0127644	0.31347
chr5	163457082	CCTCT	10[A]	CACAC	73	0.00195513	0.00469363	0.356629
chr5	163684068	ATTTC	12[T]	CTTTT	56	0.00108488	0.00300789	0.425302
chr5	168616283	TAGGA	10[T]	CCTAA	73	0.0736174	0.0924467	0.210664
chr5	169593333	ATGAC	12[T]	GGCTT	73	0.00417607	0.00841762	0.331457
chr5	171366674	TGTCC	13[A]	TTAAA	73	0.253257	0.274726	0.135437
chr5	173136227	ATTTC	11[A]	GACTT	30	0.000484804	0.00173547	0.597862
chr5	173151546	TGTCA	17[T]	AGCCA	73	8.09158e-05	0.000576398	0.4447
chr5	177608487	AAAGG	11[C]	GGGAA	72	0.951615	0.953976	0.00727835
chr5	178030849	GCCAA	15[T]	GGAAG	63	0.0461221	0.0619341	0.252227
chr5	178605178	TACAG	14[A]	GTCAA	71	0.000514642	0.00179902	0.401788
chr5	178713629	GAGGG	10[A]	TCAAA	73	0.11163	0.130883	0.187782
chr5	179605859	TGGCC	10[T]	CCTTA	73	0.0988352	0.118838	0.194687
chr5	179723787	GGAAG	11[T]	AGAAT	73	0.138259	0.15817	0.17517
chr5	179726576	TCTCC	17[A]	TTGTA	72	0.00390692	0.00797547	0.336003
chr6	407629	TTTCC	19[T]	GATAC	73	0.00016311	0.000885974	0.427287
chr6	656079	ACCTT	10[A]	TCTAA	73	0.0430586	0.0585214	0.23749
chr6	1612184	AAACT	12[A]	TCCAA	73	0.00767734	0.0138909	0.30966
chr6	4058889	GAATT	10[A]	CAAAA	73	0.1798	0.200423	0.158738
chr6	5103987	TTAGC	16[A]	GCTAA	42	0.00256586	0.00578446	0.453397
chr6	7566512	GTTAG	11[A]	CTTTT	73	0.00673376	0.0124709	0.314488
chr6	8417371	GAAGA	11[T]	AAATG	73	0.0175084	0.0271754	0.27738
chr6	13597063	AAAAC	11[A]	CAGAC	73	6.63149e-06	0.000140881	0.500119
chr6	15593088	GTAGG	14[A]	GACAA	73	0.00020435	0.00100436	0.421481
chr6	15651411	AACTG	13[A]	GGTAC	73	3.11575e-05	0.000335031	0.466987
chr6	17556695	AAAGG	11[A]	GAATT	50	0.0109516	0.0184353	0.356901
chr6	17675155	CTCAG	15[A]	TTATA	73	4.87187e-08	1.88589e-05	0.586805
chr6	17779691	AGTAG	12[A]	GCTGT	73	0.0439419	0.0595151	0.236522
chr6	17951437	AATTT	16[A]	CAGCT	50	0.0094075	0.016382	0.363778
chr6	18139742	AAAAA	12[T]	ACTTA	73	0.0570276	0.0740809	0.22377
chr6	18147924	AGAGG	11[A]	GGTTT	73	0.000127508	0.000760523	0.433512
chr6	18258068	TGGGG	11[A]	TCACA	73	8.1342e-06	0.000163146	0.495937
chr6	21596961	TTCGG	11[A]	GAAAA	40	0.386722	0.406109	0.140637
chr6	24515102	TTTTC	19[T]	CAGTT	73	3.9731e-06	0.000102746	0.51037
chr6	24588818	TTATT	10[A]	CAGTC	73	0.0826505	0.102381	0.204503
chr6	24852473	AAATT	12[A]	GACAA	73	0.105663	0.125341	0.190921
chr6	25452225	GGCAA	12[T]	CCTGC	73	0.000721957	0.00227614	0.386876
chr6	26501370	GTAAG	7[TC]	TGGGC	73	0.516195	0.533943	0.0772047
chr6	27851945	TTTGC	10[T]	GTCCT	52	0.0491787	0.0656026	0.274192
chr6	30651508	GTTCC	16[T]	GAGAC	73	8.83732e-06	0.000166613	0.494224
chr6	31864579	TCTCC	15[A]	TGCTT	73	2.35555e-07	2.89631e-05	0.561573
chr6	32179514	TGACC	13[T]	CTCCC	73	0.00162438	0.00409789	0.36248
chr6	32187472	CAGCA	14[T]	GCTTC	73	0.00166186	0.00416643	0.361766
chr6	32198383	AGGAC	13[T]	CTTGG	73	1.32514e-05	0.000211723	0.485718
chr6	34767875	TCATC	17[T]	CCTCA	73	7.50457e-05	0.000554123	0.446516
chr6	34863984	TTTTG	11[T]	AAACA	69	0.000361345	0.00144538	0.417254
chr6	34967219	CTCTC	10[T]	CCCTG	73	0.0969241	0.117187	0.195777
chr6	35248814	GAGGG	10[A]	TATCA	73	0.00341195	0.00718467	0.338362
chr6	36213704	CTCTG	14[A]	CCTAA	71	9.20049e-05	0.000610775	0.447295
chr6	36484826	AAGGT	16[A]	TCCCA	73	0.0018182	0.00447508	0.358934
chr6	36601940	TTTTC	19[T]	AGTCG	73	0.00154509	0.00395789	0.364041
chr6	38937891	CAGCG	12[T]	CAGAA	73	0.0333425	0.0469819	0.24941
chr6	41090123	AATAA	11[T]	AAGGA	73	0.00455088	0.00903785	0.328473
chr6	42592128	TTTGA	12[T]	AACTT	73	0.00647685	0.0120742	0.315905
chr6	42642403	ATTAC	10[T]	AGATT	73	0.450104	0.469184	0.0897649
chr6	42658225	GATAC	10[T]	GTAGA	73	0.000171589	0.000913072	0.425991
chr6	42658826	TAGGT	20[A]	TTAAT	73	3.68311e-05	0.000366787	0.46319
chr6	42675956	GTCTC	10[A]	TCAAA	73	0.119126	0.138752	0.184018
chr6	42822643	AGATT	13[A]	CCTAC	67	0.0196963	0.0299073	0.284352
chr6	43238358	GTGGC	11[A]	TAGGT	35	0.86085	0.868218	0.0307392
chr6	43786439	ATCTT	12[A]	GCATT	38	0.0128497	0.0210295	0.399949
chr6	44114220	GGAGG	10[A]	GTCTG	73	0.0968743	0.117177	0.195805
chr6	44396524	TGTGG	15[T]	CCCCT	73	5.74754e-05	0.000470659	0.452867
chr6	45365356	AATGC	10[A]	GAAAG	73	0.0157983	0.0250154	0.281602
chr6	47599474	CATTT	11[A]	TTGTC	73	0.00138974	0.00365598	0.367322
chr6	47987419	AGATT	13[A]	CAAGA	38	0.0845893	0.104417	0.283474
chr6	49456243	TACAT	11[A]	TTGTA	73	0.0812891	0.100898	0.205396
chr6	49492281	GAGTG	10[T]	AGATT	73	0.000320719	0.0013299	0.409547
chr6	51632546	AAAAT	10[A]	CTACA	73	0.0524744	0.0691186	0.227906
chr6	52056584	TCATA	10[T]	ACTCT	73	8.88373e-05	0.000605223	0.442434
chr6	52423882	GTTAG	10[T]	ACCTA	73	0.045581	0.0613904	0.234765
chr6	52535686	GGGGG	12[A]	TTGTA	73	1.23189e-06	6.20132e-05	0.532623
chr6	52778367	AATAG	10[A]	GGCAG	73	0.00135457	0.00358683	0.36811
chr6	52812432	AATAG	13[A]	GGCAG	73	0.0021019	0.00494524	0.354314
chr6	55874913	CTCTT	14[A]	CCTAA	73	0.000225046	0.00106549	0.418964
chr6	57004666	TTTGG	10[A]	TGTGA	73	0.00373229	0.00768748	0.335315
chr6	57161197	CTGTA	10[T]	AAATT	73	0.00524119	0.0100968	0.323506
chr6	57933904	CCTCC	13[T]	AAATT	49	0.703473	0.715877	0.0557741
chr6	63580033	TTTCA	15[T]	CCTCC	73	0.000832131	0.00251244	0.382737
chr6	63580728	ATTGA	15[T]	ACCAA	36	0.00841967	0.0149942	0.43255
chr6	63709128	ATCTC	14[T]	AACCA	73	0.00076122	0.00236251	0.385339
chr6	64800567	GAAGC	13[T]	AAAGT	48	0.0263527	0.0383558	0.320509
chr6	69749317	GGTTT	12[A]	TCAAG	73	0.00157111	0.00399559	0.363521
chr6	69879515	TCAAA	11[T]	CTGTT	73	0.149298	0.170042	0.170479
chr6	70130232	TCAGA	12[T]	AGATG	73	0.00133765	0.00355867	0.368496
chr6	70300248	CAAAT	11[A]	TCAGG	73	0.00260543	0.0058524	0.347343
chr6	70861991	AAAAT	12[A]	GAGAC	73	0.0183674	0.0282759	0.275391
chr6	72148713	TTGGG	15[T]	CTAGG	60	0.0247983	0.0364688	0.289619
chr6	78946883	GAGGG	10[A]	GTGTT	73	0.0539972	0.0707619	0.226491
chr6	78985286	TGGTT	11[A]	CACCT	73	0.000356815	0.00142928	0.406658
chr6	80200905	TGTCC	12[T]	CCTGT	73	8.43029e-06	0.000163294	0.495199
chr6	83190657	CTCTT	11[A]	GTTGT	72	0.00132723	0.00353761	0.371189
chr6	83580422	TAAAG	14[A]	CTAGA	34	0.137973	0.157906	0.259724
chr6	83940015	TTTTG	12[T]	CTGAT	73	0.133508	0.153293	0.177275
chr6	85677318	AAAAG	11[T]	CAACA	73	0.331736	0.351498	0.115213
chr6	87511379	AGCTA	11[T]	CTTTT	73	0.00358778	0.00747525	0.33666
chr6	87545485	TAGGG	15[A]	TAGGT	72	3.64282e-06	9.81133e-05	0.515209
chr6	87601671	ATATC	14[A]	TTTCA	69	0.00602612	0.0113537	0.327437
chr6	88143811	AGCTT	11[A]	TTCTT	73	0.00706268	0.0129781	0.312741
chr6	88904678	AAAGG	10[A]	CCTAT	73	0.0432326	0.0587232	0.237298
chr6	88929269	AACCT	15[A]	TGAAA	73	0.000166962	0.00089766	0.42669
chr6	89190045	ATCTC	14[A]	GTCTA	73	0.0748558	0.0937414	0.209785
chr6	89637675	AACTT	11[A]	TTCAC	73	0.00102637	0.00290258	0.376521
chr6	89743089	GGGAG	11[A]	TCACA	73	0.0243412	0.0359461	0.263415
chr6	89781352	CTCAC	10[A]	GAAAG	73	0.0967649	0.117095	0.195868
chr6	96552465	TGTGC	14[T]	AGACA	73	0.000511188	0.00179542	0.396719
chr6	97182140	AAGTG	14[T]	AAGTA	73	0.000225304	0.00106549	0.418934
chr6	99369823	ATCTG	13[A]	TCAGA	73	0.00148294	0.00384043	0.365316
chr6	99558419	AAACT	13[A]	TCTAT	73	0.0201964	0.0305103	0.271409
chr6	100540390	TCCTG	13[A]	GCCCC	73	1.06601e-06	5.85673e-05	0.535265
chr6	100767347	GATCT	10[A]	GGCAT	73	0.33362	0.35323	0.114767
chr6	104958025	GGCAA	12[T]	AATCT	73	0.0176913	0.0273693	0.276949
chr6	108998764	GGGGG	11[A]	GAATA	73	5.52349e-05	0.000459425	0.453803
chr6	109159478	TATTC	11[T]	CAAGA	73	0.00219969	0.00511574	0.352851
chr6	110207690	AGCGC	10[T]	AAAGT	73	0.154141	0.174784	0.168503
chr6	111008018	ATTGC	17[T]	AGAAC	73	0.0059273	0.0112408	0.319112
chr6	111380259	TTTTC	12[T]	GACAC	73	0.0150213	0.023946	0.283652
chr6	112072084	AGATT	11[A]	TCTCA	73	0.133755	0.153461	0.177165
chr6	112616772	CCTTC	10[T]	CTGGG	73	0.776922	0.787504	-0.0337343
chr6	116106343	AGTTC	19[T]	AAGTC	73	1.36939e-05	0.000216518	0.485018
chr6	116592949	GGAGA	15[T]	GGTTG	73	0.00554105	0.0106022	0.321526
chr6	117385597	TATTT	12[A]	GAAAT	73	0.0579764	0.0752098	0.222942
chr6	119180444	GGAGG	10[A]	GTCAC	68	0.0303426	0.0434274	0.262853
chr6	121680326	TTTTC	12[T]	CTTTT	73	0.151268	0.172079	0.16967
chr6	125928609	TTACC	15[T]	AACCT	73	0.000323698	0.00133249	0.409298
chr6	128009278	TGGAT	11[A]	TCAGT	73	0.00067669	0.00216971	0.388746
chr6	128064811	AAATG	10[A]	GAGTC	73	0.299414	0.320615	0.123115
chr6	129475360	TTTTG	10[T]	CCTCT	73	0.0372452	0.0516068	0.244313
chr6	129583890	AAAAC	14[A]	GGAAG	73	0.000293771	0.0012493	0.411906
chr6	130440387	TTTCC	10[T]	CTTCT	73	0.035817	0.0499213	0.246125
chr6	131602930	ATAAT	11[A]	CTATA	73	0.00317302	0.00679795	0.340805
chr6	131676861	TGAAG	13[T]	ACTTT	73	0.00747112	0.0135786	0.310669
chr6	131677963	AAAAG	11[A]	TGTAA	73	0.00874553	0.0154384	0.304786
chr6	131718750	ACTGC	10[T]	AACTT	73	0.0912663	0.111443	0.199106
chr6	131869340	TGGGA	10[T]	CTCCT	73	0.264871	0.286009	0.132203
chr6	132779427	AAAAG	10[A]	TGAAA	73	0.107579	0.127454	0.189899
chr6	136108863	AAAAG	11[A]	TCCTC	73	0.00534706	0.0102658	0.322796
chr6	136233508	TTTTT	11[A]	TTGAA	73	0.00166333	0.00416644	0.361738
chr6	136557613	GTCTG	14[T]	AACAT	72	0.0131582	0.0214476	0.290948
chr6	136562354	CTGGA	12[T]	AAAGG	73	0.000215474	0.00103457	0.4201
chr6	137871187	ATGGC	11[T]	CCTTT	73	0.0144798	0.0232532	0.285135
chr6	142370813	ATTCC	17[T]	AGCAT	73	0.0017499	0.00433718	0.360143
chr6	143824778	TATTT	13[A]	GGACA	32	0.0422154	0.0575628	0.361246
chr6	143858053	TTAAA	11[T]	AATAC	73	0.108384	0.128172	0.189473
chr6	144437511	CTTCC	12[T]	GCACT	73	0.00129852	0.00349734	0.369406
chr6	145935179	AGCAG	13[A]	GATAT	73	0.00314826	0.00677056	0.341068
chr6	148440274	CTGCC	10[T]	AAGTG	73	0.00772445	0.0139316	0.309433
chr6	148471386	TGTTC	27[T]	AAGGA	73	0.00380136	0.00778439	0.334689
chr6	149397441	GTGTC	15[A]	TTGAA	73	0.000142237	0.000815918	0.430763
chr6	149420978	TCTAC	13[A]	GAAAG	36	0.0292369	0.0420559	0.36367
chr6	149525236	GACTT	14[A]	GGAAG	73	2.14582e-05	0.000268469	0.475293
chr6	152209756	AAAAG	14[A]	TCCAT	38	0.00464315	0.00916318	0.449446
chr6	152380927	CAAGA	10[T]	AAGGA	73	0.0385781	0.0533231	0.242675
chr6	152406944	AAGAC	13[T]	CATAT	73	0.00069259	0.00220817	0.388076
chr6	153282235	TCTTC	13[T]	AAGTA	72	0.049547	0.0659694	0.232331
chr6	157174817	TGTCA	14[T]	ATTCC	73	0.00194904	0.00468644	0.356728
chr6	160467023	TGTAG	10[A]	CGAAA	72	0.999489	0.999489	-7.67599e-05
chr6	162262782	AAGGT	21[A]	GGAAA	72	3.99648e-06	0.000102746	0.513382
chr6	162814126	CCCTA	11[T]	CCAAT	67	0.0500366	0.0664648	0.24041
chr6	163478762	GATCC	12[T]	CTCAG	73	0.000827131	0.00250402	0.382913
chr6	163570894	TCAGC	17[T]	CCTGT	73	0.000154454	0.000859493	0.428676
chr6	165396474	AATCC	10[A]	CCCCC	72	0.00138033	0.00363461	0.369977
chr6	166418092	TCAAG	13[A]	TATGC	73	0.0020173	0.00479543	0.35563
chr6	166770801	AACTT	10[A]	TGTAA	73	0.0673614	0.0853486	0.215296
chr6	170572301	CCTTC	13[T]	AAACA	73	0.1662	0.187256	0.163776
chr7	607321	TGCTA	10[T]	AAGTG	73	0.00172429	0.0042812	0.360607
chr7	4675381	GCAAG	13[T]	AATGG	52	5.84164e-05	0.000470659	0.527595
chr7	5048169	TTACC	11[T]	CTTTT	73	0.104522	0.124249	0.191537
chr7	5938580	TCTCC	19[A]	GCATC	73	0.000724789	0.00228252	0.386763
chr7	5938628	AAAAG	10[A]	TCTTG	73	0.173233	0.194098	0.161134
chr7	5997216	TCAAG	13[A]	GACAC	71	0.00195047	0.00468644	0.361523
chr7	6024839	ATAAC	17[T]	GAGAC	73	4.85269e-06	0.000115323	0.506408
chr7	6190428	TTTGG	18[T]	ACCTC	68	0.000865378	0.00257375	0.394723
chr7	6430427	ATAGC	10[T]	AAGGG	73	3.61747e-08	1.88589e-05	0.591341
chr7	6710423	CCGTC	15[A]	CTTGA	48	0.0371034	0.0514859	0.30179
chr7	6786139	CAAGA	10[T]	CTTTT	73	0.0693773	0.0875888	0.213767
chr7	6786178	GATGC	19[T]	GGAGA	73	0.000760978	0.00236251	0.385348
chr7	7532736	AACAA	13[T]	ACCCT	73	2.71817e-06	8.67762e-05	0.517758
chr7	8071206	ACATC	11[T]	CTTTT	73	0.00151773	0.00390194	0.364597
chr7	10982345	TGTGG	10[T]	CTCAT	73	0.744066	0.755554	0.0388672
chr7	16567552	TTCGT	17[A]	CAAAT	60	0.0144359	0.0231995	0.314368
chr7	16580061	ATGTA	10[T]	AGATT	59	0.0161395	0.0254417	0.312015
chr7	16636457	TACCT	14[A]	GATGA	73	0.00228278	0.00526567	0.351653
chr7	20786651	TAAAG	13[A]	GCTCT	73	0.000347511	0.00140462	0.407376
chr7	22150513	ATTTG	18[A]	GGAAT	73	8.15405e-08	2.00222e-05	0.57879
chr7	23199444	CACAC	10[T]	CAGCT	73	8.75009e-05	0.000602734	0.442803
chr7	23505500	GAATT	20[A]	GAGGA	51	0.00186278	0.00452573	0.425319
chr7	23611235	TTTTC	10[T]	CAAGT	73	0.00552818	0.0105848	0.321609
chr7	26208364	TCACC	12[T]	AATAA	73	4.17751e-05	0.000397778	0.460302
chr7	26211797	GTAGC	11[T]	AATTT	73	0.157651	0.178406	0.1671
chr7	26844142	CTGTT	14[A]	TCAGA	73	1.8068e-05	0.000250259	0.479051
chr7	27828864	GCAGT	17[A]	CCACA	73	7.41644e-05	0.00055194	0.4468
chr7	29660294	CCTTT	10[A]	GGGAC	67	0.707155	0.719365	0.0467512
chr7	31838033	CAGTG	10[T]	GCCAC	73	0.00784991	0.0141129	0.308834
chr7	33152676	CTATC	11[T]	AAATT	73	0.0599912	0.0774328	0.22122
chr7	33177459	AATCC	12[T]	CCTTA	73	0.00346583	0.00727104	0.337832
chr7	44675877	ATCTC	16[A]	TTCCC	73	0.000140341	0.000809967	0.431102
chr7	50304977	AATTT	13[A]	CACAG	36	0.0166768	0.0261286	0.396448
chr7	50732403	GCCAG	15[A]	TCCAC	73	0.00201198	0.00479351	0.355714
chr7	56017424	AAAAG	16[A]	CGAAA	73	0.000803466	0.00245909	0.383763
chr7	56061668	TTTTC	26[T]	ACTAT	71	0.389051	0.40825	0.103788
chr7	63993877	TTATG	13[T]	CTTAA	73	0.00146002	0.00379847	0.365799
chr7	64120207	GGTTG	11[T]	AAACC	61	0.019228	0.0293453	0.299037
chr7	64213077	TTTTC	11[T]	CAGGG	73	0.125383	0.144965	0.181012
chr7	65964649	GGTTT	11[A]	CAACC	67	0.00203402	0.00481357	0.370387
chr7	66839743	TTCCC	12[T]	CATTT	73	7.38238e-05	0.000550854	0.446911
chr7	70792615	CGGTG	15[T]	AAGAC	32	0.0100784	0.0173158	0.448279
chr7	72694830	AGTAA	11[T]	AAAGG	73	0.00770391	0.0139244	0.309531
chr7	73000024	TACTT	12[A]	GGATC	72	6.14816e-05	0.000483481	0.454151
chr7	73015372	CCATC	13[A]	GTTGA	50	0.0659933	0.0838782	0.262062
chr7	73043515	CCATC	13[A]	GTTGA	49	0.000248942	0.00112822	0.500623
chr7	73071625	CCATC	13[A]	GTTGA	48	0.12522	0.144835	0.224384
chr7	73199643	ACCAT	13[A]	GTAGT	39	0.0346541	0.0485879	0.339187
chr7	73253702	CTGAA	10[T]	CTTTT	73	0.231646	0.252932	0.141735
chr7	74705143	TCCAA	12[T]	GTATG	73	0.00100093	0.00285347	0.377271
chr7	74753040	ACCAT	14[A]	GCAGT	73	2.60435e-06	8.56408e-05	0.51858
chr7	74899930	CCATC	13[A]	GTTGA	52	0.0115389	0.0192633	0.347731
chr7	74907919	GTCTC	13[A]	GCAAT	54	0.00324182	0.00690352	0.393512
chr7	75123071	AAAAC	12[A]	CTGGT	73	0.000616246	0.00201473	0.391428
chr7	75138825	GTCTC	17[A]	GAAAA	73	0.0188146	0.0288858	0.274387
chr7	75193019	ACTGC	13[T]	ATGGT	73	8.81404e-07	5.76472e-05	0.538705
chr7	75293833	TCAAC	13[T]	GATGG	53	3.34801e-06	9.35357e-05	0.589893
chr7	75321761	TCAAC	13[T]	GATGG	48	0.00092456	0.0026983	0.462852
chr7	75349728	TCAAC	13[T]	GATGG	47	0.0965354	0.116967	0.245297
chr7	75365077	GATCC	12[T]	AAGTA	73	7.29807e-05	0.000547452	0.447187
chr7	75508813	TCAAC	16[T]	GACGG	45	0.000752847	0.00234995	0.484125
chr7	75512817	AAAAG	14[A]	TGGAC	73	2.83393e-05	0.000320707	0.469119
chr7	75525814	TCAAG	13[A]	GTATG	73	0.00252248	0.00570883	0.348403
chr7	75556686	TCTCC	11[A]	GGAGG	73	0.00288822	0.00634645	0.343942
chr7	75883887	TTTTT	10[A]	TTATT	73	0.110266	0.12993	0.188488
chr7	76021995	TTCTT	11[A]	CACAC	73	0.0832749	0.103019	0.204097
chr7	77011496	CTACT	10[A]	TACAA	51	0.10237	0.122216	0.231352
chr7	77025928	GTCTC	12[A]	GCAAT	53	0.00366154	0.00757487	0.392375
chr7	77045872	CCATC	13[A]	GTTGA	47	0.0899067	0.109972	0.250157
chr7	77376775	ATCTC	20[A]	GAGAG	61	0.000815786	0.00247803	0.417474
chr7	85381087	ATGGA	12[T]	AATGA	73	0.000184056	0.000953315	0.424188
chr7	86864651	AAAAC	13[A]	CAAAA	58	0.778199	0.788516	0.0377942
chr7	87194661	CAATA	10[T]	AATGT	73	0.29886	0.320142	0.123255
chr7	87693893	TGTTA	10[T]	AAAGA	73	0.0447625	0.0604528	0.235636
chr7	87830266	GCTTT	13[A]	CTTTC	49	0.0872596	0.107198	0.246867
chr7	88130273	AAAGA	14[T]	ACATT	73	0.000915221	0.00269078	0.379932
chr7	92084492	TTGTT	11[A]	CCATG	70	0.235326	0.256455	0.143694
chr7	92084778	TTTGA	13[T]	AACAG	73	0.0225579	0.0336643	0.2667
chr7	92307661	GTAAA	14[T]	AATAT	73	0.00594768	0.0112415	0.318988
chr7	92307724	TCAGG	13[T]	GATTG	70	0.0595517	0.077006	0.226336
chr7	92561203	AGCCG	12[T]	AATCA	36	0.0579157	0.0751654	0.319001
chr7	93246082	GCTTC	11[T]	GCTTT	50	0.116093	0.135723	0.225058
chr7	93253937	TAAGT	10[A]	CACAT	73	0.0211845	0.0318453	0.269385
chr7	93669760	ACTTC	11[T]	GTCCA	73	0.0103099	0.0176171	0.298514
chr7	94413192	CACAC	10[T]	ACACC	73	0.0128392	0.0210244	0.289941
chr7	95359943	TAGAC	17[T]	ACTAT	73	2.1163e-05	0.000267183	0.475597
chr7	96146536	TGACT	14[A]	GTTAC	73	0.000111453	0.000703545	0.436863
chr7	96189552	ATTCC	18[A]	GCCAA	73	2.46522e-06	8.29957e-05	0.519631
chr7	96486165	CTACC	12[T]	CCTCC	60	0.00160568	0.00405435	0.398651
chr7	98310663	GGCTG	12[T]	AAATA	71	0.0235236	0.0348958	0.268593
chr7	98629440	ATTTG	12[T]	CCCAA	39	0.0507585	0.0672973	0.315046
chr7	99042281	CTACA	12[T]	CCCTG	73	6.66561e-06	0.000140881	0.500014
chr7	99563696	TTTTC	12[T]	CCGTT	73	0.0129937	0.0212406	0.289466
chr7	100075026	ACCTC	10[A]	TCTGC	73	0.15341	0.174359	0.168799
chr7	100089785	GAGTT	10[A]	TGTAC	73	0.00969414	0.0168087	0.300876
chr7	100318725	ATTGC	15[T]	GAGAC	43	0.000305613	0.00128421	0.524511
chr7	101200088	AGTCT	15[A]	TCCAT	73	1.99473e-07	2.68623e-05	0.564337
chr7	102327063	GTCTC	14[A]	TGCTC	73	0.0048227	0.00944502	0.326442
chr7	102341216	CCGTC	15[A]	GTTGA	51	0.000438917	0.00161833	0.474226
chr7	103086604	CCTGC	15[T]	CCCCT	73	7.69156e-05	0.000560612	0.445924
chr7	103185540	ATCTG	13[A]	GGATA	73	0.000289174	0.00123719	0.412328
chr7	103243050	ACTGT	15[A]	TAGAG	73	2.75186e-05	0.000317644	0.469777
chr7	103304365	ATCTG	10[T]	GGTTT	73	0.259801	0.280855	0.133603
chr7	104188463	GTATT	10[A]	CACCC	73	0.347246	0.367107	-0.111594
chr7	105107337	TGTAA	11[T]	AATTT	73	0.00104848	0.0029471	0.375883
chr7	106882917	TGGTC	20[A]	CCCTC	73	3.35057e-05	0.000351331	0.465343
chr7	107248501	AGCCT	12[A]	GAAAG	73	0.108411	0.128172	0.189459
chr7	107695817	AAAAG	11[A]	TGTAA	73	0.0173972	0.0270178	0.277643
chr7	107704476	AGGCC	12[T]	CTTTT	72	0.0102989	0.0176091	0.300595
chr7	108234699	TGTAG	11[A]	TGTAA	73	0.124145	0.143768	0.181598
chr7	116251682	GTCTC	13[A]	GAAAG	73	0.0113347	0.0189784	0.294841
chr7	116916043	TTTTG	13[T]	CAGAA	73	0.00029931	0.00126714	0.411406
chr7	117020550	CTTTC	10[T]	CCCTT	57	0.306751	0.327355	0.137781
chr7	123117665	AACAT	13[A]	GTATT	73	0.000402087	0.00153455	0.40339
chr7	123692324	AAATG	12[A]	GCTTA	73	0.00396933	0.00807573	0.333207
chr7	127373285	AATGA	10[T]	AGTTC	73	0.0344519	0.0483764	0.247913
chr7	127611678	CTGCT	11[A]	GCAAG	73	0.0437298	0.0593123	0.236753
chr7	128574702	TATGA	10[T]	CTTTC	73	0.0114407	0.0191332	0.294478
chr7	128991925	ATAAG	10[A]	TAGTG	73	0.000499817	0.0017735	0.39735
chr7	130040808	ATCTC	15[A]	GATTA	72	0.000225825	0.00106617	0.421592
chr7	130041189	TACTG	10[T]	GTTTT	73	0.296692	0.318182	0.123805
chr7	130404482	GCAAG	10[A]	GATCC	73	0.0418301	0.0571476	0.238866
chr7	131243034	AACAG	10[A]	GGAAA	73	0.000422405	0.0015843	0.402031
chr7	131478595	GCTTC	21[T]	AAACA	73	0.000879435	0.00260423	0.38111
chr7	134568113	CTCTT	10[A]	TACAT	73	8.27049e-06	0.000163152	0.495594
chr7	135414295	TCCTT	14[A]	GAATC	73	0.00110199	0.00304635	0.374388
chr7	135619342	TCTTC	11[A]	GCTAT	73	0.011183	0.0187802	0.295366
chr7	137391354	GTGAG	11[A]	GAGAG	73	9.61101e-05	0.000629165	0.440512
chr7	138585999	AGTGA	12[T]	CCTGA	73	0.00188572	0.00456281	0.357779
chr7	138749321	CCTGG	14[A]	GCGAC	73	5.98427e-05	0.000476718	0.451914
chr7	139266419	TCTTT	11[A]	CCTTA	73	0.000436726	0.00161276	0.401109
chr7	139412536	ACATA	12[T]	AGGTC	68	0.0158234	0.0250272	0.29163
chr7	140704762	TATTG	13[T]	CTTTC	73	0.000810011	0.00246578	0.383526
chr7	144835625	GCATT	12[A]	GTGAA	73	0.000163222	0.000885974	0.427269
chr7	150470746	TTTCC	22[T]	CAGTT	60	3.73027e-05	0.000366787	0.505914
chr7	150630146	TCTAC	22[A]	TCATA	73	0.000287621	0.00123428	0.412472
chr7	151221500	CAGCC	15[T]	AAAGA	73	0.000379271	0.00147852	0.404992
chr7	151349026	TTGCC	11[T]	AAGTC	73	0.000319266	0.00132777	0.40967
chr7	151808701	AGGAG	11[A]	TAGAG	38	0.281027	0.30253	0.179447
chr7	152187194	CAGTT	12[A]	GGTAT	73	0.169988	0.191144	0.162343
chr7	152205071	ACATT	10[A]	TTTTT	73	0.418271	0.43729	0.0961761
chr7	152222074	AAACG	11[A]	TCCAG	73	0.463309	0.482415	0.08718
chr7	152223952	ATTTG	11[T]	GCTAC	73	0.647231	0.660783	0.0544597
chr7	152447118	TGTGG	12[A]	TCCTT	73	0.0862761	0.106313	0.20218
chr7	152816655	GAAAT	14[A]	CCTCT	72	0.000848955	0.00254327	0.384675
chr7	152851949	TCCAT	10[A]	TCTAC	73	0.00790958	0.0142111	0.308552
chr7	155680561	GGTGC	11[T]	ATTTT	73	0.0182256	0.0280882	0.275714
chr7	157192863	AACTT	14[A]	GAAGG	73	0.00282812	0.00624263	0.344639
chr7	157197509	ATTTG	15[T]	AATGC	72	0.000497857	0.00176877	0.400068
chr7	157201637	ATCGC	21[T]	AAGAA	73	0.000206047	0.00100813	0.421266
chr7	157253890	CTTGC	10[T]	AACCT	73	0.148176	0.168832	0.170944
chr8	6815748	ATTGT	12[A]	TACGT	72	0.000678923	0.0021744	0.391212
chr8	6899488	CGTTG	12[T]	AATTA	73	2.96031e-05	0.000329597	0.468139
chr8	9761649	TTCAG	13[A]	TTTCA	73	0.125848	0.145443	0.180793
chr8	10245005	GCAAC	11[T]	CTTCA	73	7.75017e-05	0.000563431	0.445741
chr8	11920298	CCGAG	12[A]	GACAA	67	0.0024387	0.00554839	0.364317
chr8	17230530	ATGCG	11[T]	CTTTT	67	0.0925859	0.112713	0.207141
chr8	17589385	GTCTC	14[A]	GTTAT	71	0.0171649	0.0267451	0.282066
chr8	17647117	ATATT	10[A]	CCCCT	73	0.0839125	0.103717	0.203685
chr8	18067187	ATTAC	10[T]	AAAGC	73	0.0160933	0.0253973	0.280846
chr8	22004919	GCTTT	18[A]	GGCAA	71	0.00593886	0.0112415	0.323416
chr8	22195650	CAGAA	14[T]	AGACA	73	7.1414e-06	0.000148414	0.498608
chr8	22281306	TTTTT	11[A]	CTATA	73	0.491976	0.51076	0.0817026
chr8	22527635	ATAGA	16[T]	CTGAG	73	4.46817e-05	0.000407613	0.458749
chr8	22688124	GTTGC	11[T]	AAACA	35	0.132622	0.152337	0.259242
chr8	24400344	AAATC	10[T]	CTGAA	73	0.341445	0.361244	0.112935
chr8	24490912	GAAGG	11[T]	CAGTT	73	0.00352912	0.00737646	0.337219
chr8	25429738	AAATG	10[T]	AAATT	71	0.23529	0.256455	0.142663
chr8	26655783	CTTCC	13[T]	GTTTT	73	0.000140899	0.000811534	0.431002
chr8	28850105	AGAGG	13[A]	GCCAT	72	3.92631e-05	0.000377674	0.464651
chr8	29132254	AAAAC	10[A]	TTACA	73	0.281005	0.30253	0.127866
chr8	29204770	AGACC	12[A]	GGCGG	43	0.0796868	0.099144	0.27022
chr8	30607202	TCACC	14[A]	TTTAA	73	3.76252e-05	0.000366787	0.462703
chr8	30709906	CCTGT	18[A]	GGATC	72	0.00075947	0.00236251	0.38795
chr8	31080854	CTTAA	10[T]	AGGGT	73	0.304912	0.325761	0.121733
chr8	31096728	TCCTG	13[T]	CTTTT	73	0.0024125	0.00550649	0.349858
chr8	33498673	AACTG	16[T]	ATCTT	73	0.00216677	0.00506416	0.353337
chr8	33499307	TGATA	13[T]	AATTA	73	0.0021932	0.00511574	0.352946
chr8	35544412	TGTTT	10[A]	GCTGT	73	0.0827006	0.102398	0.20447
chr8	36841034	AGTTG	22[T]	CCTGG	72	3.30707e-06	9.35239e-05	0.517104
chr8	37753896	CATAC	13[T]	AACAG	73	0.00219895	0.00511574	0.352862
chr8	37846765	CCAAG	11[A]	GAGAT	73	3.76108e-05	0.000366787	0.462712
chr8	38252641	ATCTC	18[A]	GTTAT	72	3.47143e-05	0.000357432	0.467476
chr8	38337154	AAAAG	12[A]	TCCAC	72	1.9988e-06	7.37227e-05	0.526793
chr8	38381734	ACACA	6[CG]	CACAC	49	0.641332	0.655471	0.0682319
chr8	38848121	CAGAG	11[A]	CTTAA	73	0.00487261	0.00950327	0.32608
chr8	38981783	TGGGA	13[T]	GGTTT	73	0.00928834	0.0162245	0.302506
chr8	39082624	GTTCA	13[T]	CAGAT	73	0.000868783	0.00257809	0.38147
chr8	41497462	GTTGA	10[T]	CCAAA	73	0.0524174	0.0690924	0.227959
chr8	42906145	TCTCT	10[C]	TCTTT	73	0.0173699	0.0269901	0.277708
chr8	43083047	TTCAG	13[A]	CTGTG	73	0.00470915	0.00927402	0.327278
chr8	43146909	GTGCC	16[T]	AACTT	73	0.0028037	0.00620412	0.344926
chr8	47294092	TGTCA	11[T]	GTTTT	73	0.0136667	0.0221741	0.287454
chr8	52630530	CATCT	15[A]	GTTTA	73	0.0115352	0.0192633	0.294157
chr8	53829535	ACACT	11[A]	TGAAA	73	0.00388075	0.00792973	0.333981
chr8	54137472	GAGGA	10[T]	AGACA	57	0.0451336	0.0608959	0.266443
chr8	58424687	AAGGC	11[G]	CTCTG	72	0.00083472	0.00251662	0.385174
chr8	60866199	TCTGC	11[T]	CTCTT	48	0.0468442	0.0627846	0.288375
chr8	61458563	CAGAG	10[C]	AGTCA	73	0.298759	0.320142	0.12328
chr8	61642923	ATCTG	10[A]	GAGAA	73	0.0104042	0.0177568	0.298163
chr8	61689736	AAAAC	11[A]	CTCAA	73	0.0212563	0.031924	0.269241
chr8	63035626	AGAGT	16[A]	CACTG	61	9.43425e-05	0.000623366	0.478944
chr8	63209667	GTGTG	12[T]	CAGGA	73	0.00529833	0.010186	0.323121
chr8	64616285	CCTAG	11[A]	GAGAG	73	0.000283895	0.00122387	0.41282
chr8	64624547	CAAGG	11[A]	GATAA	73	0.042296	0.0576448	0.23834
chr8	66793591	ATCAC	12[T]	CTGTT	72	0.120007	0.13949	0.184881
chr8	66831353	TTTGG	10[T]	GGAGA	73	0.0129042	0.0211065	0.289741
chr8	66840941	GTTTC	17[A]	TTAAC	73	5.6125e-06	0.000129042	0.503494
chr8	66847176	TTTGC	12[T]	CCAGC	73	0.0201179	0.0304405	0.271574
chr8	67057361	CTCTT	13[A]	GTTAC	73	3.58962e-05	0.000364814	0.463777
chr8	67076437	CATGG	10[T]	CCTCT	73	0.604514	0.620082	0.061624
chr8	67137333	TGGGG	12[A]	GCAAA	71	1.21978e-05	0.000204115	0.493605
chr8	67211624	TAAAT	10[A]	TCACT	73	0.619428	0.63423	0.0590989
chr8	67227091	GTTGC	11[T]	CCTTT	73	0.00594012	0.0112415	0.319034
chr8	67228148	ATACA	10[T]	AGCTC	73	0.00450317	0.00896116	0.328841
chr8	69944278	TGAAC	15[T]	GTAGG	73	0.000163155	0.000885974	0.42728
chr8	70124868	TCCTT	11[A]	CAGAA	73	0.411867	0.430914	0.097499
chr8	71215272	TTGTA	10[T]	GACCT	73	0.0606404	0.0781993	0.220675
chr8	73324443	ATTGC	10[T]	AGAAT	34	0.481904	0.501038	0.124801
chr8	73582883	AAAAG	11[A]	GGTGA	73	0.393944	0.412772	0.101267
chr8	73673248	TGTTT	10[A]	CATTA	73	0.00757405	0.0137216	0.310162
chr8	73870392	ATCAG	12[A]	GACAA	69	0.00164404	0.00414379	0.372064
chr8	73984790	GTTGA	10[T]	GTAGG	73	0.0642668	0.0820526	0.217716
chr8	74235499	GGTGT	15[A]	TCTGA	36	0.0106987	0.0181174	0.420323
chr8	79919158	TAGTT	13[A]	TCCAT	73	4.26106e-05	0.000400342	0.459845
chr8	84921153	TTATG	10[T]	CAGTC	49	0.0456104	0.0613927	0.28694
chr8	86467396	ATGTT	13[A]	TGCTG	39	0.000379565	0.00147852	0.540732
chr8	88186602	GCTGC	24[A]	GCAGT	73	9.90694e-08	2.00222e-05	0.575702
chr8	88486985	GGAAG	15[T]	AACCT	73	1.7379e-05	0.000249481	0.479895
chr8	89921056	GTACA	11[T]	AAACT	73	0.0981135	0.118322	0.195096
chr8	91133094	TGGTG	13[T]	AGATT	49	0.00393682	0.00802692	0.404559
chr8	91200594	CTGTA	10[T]	CAATT	60	0.108191	0.128019	0.209481
chr8	91959794	TCCTC	12[T]	CCATT	37	0.0237699	0.0351944	0.371034
chr8	93755751	TTGGC	24[T]	AGGAA	73	0.000114431	0.000710455	0.436209
chr8	93788033	CAGTC	14[T]	AAGTT	73	0.00118717	0.0032344	0.372137
chr8	93804949	GTTTT	10[A]	CAGTC	73	3.95991e-06	0.000102746	0.510436
chr8	94174282	CCCAG	15[A]	GATAT	73	0.00041363	0.00156592	0.40261
chr8	94536991	CAAAG	11[A]	GATAT	73	2.30758e-05	0.000278882	0.473691
chr8	94738318	GTCTC	16[A]	TTAAA	71	0.000227544	0.00107085	0.424163
chr8	94738516	TTTTC	14[T]	CCGAG	73	0.0156541	0.0248288	0.281976
chr8	94781056	GGGGA	18[T]	GCATT	73	1.08774e-06	5.85673e-05	0.534898
chr8	95057745	GTTAG	14[T]	AAGTC	73	4.51939e-05	0.000409642	0.458485
chr8	99190342	GGGTC	11[T]	AATAT	33	0.0394656	0.0542317	0.360232
chr8	99275289	TTTGC	18[T]	CCAGA	73	0.000124604	0.000752951	0.434088
chr8	100151804	GTAAA	11[T]	AATTC	73	0.0035896	0.00747525	0.336642
chr8	101689228	TTGGC	15[A]	TTGTT	73	1.92167e-05	0.000255141	0.477709
chr8	102275622	ATCTT	13[A]	TGCAT	73	7.2285e-05	0.000546583	0.447416
chr8	103062937	TGGAC	11[T]	CCATA	73	0.0745083	0.0933996	0.210031
chr8	103910291	GTATC	14[T]	ATCCC	73	9.61366e-07	5.85673e-05	0.537139
chr8	108228149	TGAAG	11[A]	CAGGT	73	0.00974832	0.0168716	0.300663
chr8	108453203	GTTAA	13[T]	AATTC	73	0.131071	0.150924	0.178378
chr8	112503980	AACTG	10[A]	GGAAA	41	0.0566391	0.0736494	0.30006
chr8	119788452	CTTTT	10[A]	CGTAC	73	0.00733889	0.0133727	0.311328
chr8	119843781	AGAAC	12[T]	AAGGC	73	0.00136927	0.00361532	0.367779
chr8	120001505	GGTTG	11[T]	CTCCC	73	0.000291654	0.00124404	0.4121
chr8	123142497	ATTGA	16[T]	AAAAG	64	0.0127157	0.0208342	0.309855
chr8	123220310	GGAGG	11[A]	CTGTC	73	0.00175861	0.00435495	0.359987
chr8	123370136	CTCCT	13[A]	CAACA	73	4.71627e-05	0.000420744	0.457495
chr8	124453049	GTCTA	11[T]	AAAGC	34	0.170671	0.19176	0.240492
chr8	124522251	TTGAC	10[T]	AGCTT	73	0.0496668	0.0660356	0.230605
chr8	130169103	AGTAT	10[A]	GAGTA	72	2.7158e-05	0.000316061	0.473033
chr8	132842469	ATAGA	13[T]	CTGAA	73	7.95818e-05	0.000570205	0.445102
chr8	132972576	TTTTG	12[T]	CCACC	62	0.0223399	0.0333565	0.289778
chr8	140024091	ATATT	11[A]	TACAC	51	0.124064	0.143768	0.21816
chr8	140283815	CCATT	14[A]	TGTAG	73	0.000130569	0.000772488	0.432917
chr8	140744789	AAAAG	16[A]	GAATT	73	7.49017e-06	0.00015239	0.497632
chr8	141151567	CTGTA	14[T]	AAAAG	73	0.0004107	0.00155692	0.402806
chr9	163927	CTCAG	15[A]	CAAGA	73	0.000453832	0.00165391	0.400043
chr9	376186	TAATC	10[T]	CTCTT	73	0.0426477	0.0580682	0.237947
chr9	910319	AAATT	13[A]	GACTG	72	0.0307401	0.0439277	0.254848
chr9	3937255	CAGCT	10[A]	TGTTC	58	0.218126	0.239651	0.164181
chr9	4702100	CACTC	12[T]	AATAT	72	0.174421	0.195196	0.161833
chr9	5073681	TGTAC	10[T]	CCTTA	73	0.00726875	0.0132534	0.311683
chr9	5122910	ACATG	11[T]	AATTT	73	0.00687096	0.0126918	0.31375
chr9	5753518	TCTTA	11[T]	AAACA	73	0.00374301	0.00770396	0.335217
chr9	5812234	TATAG	10[A]	GTCAT	73	0.0367273	0.0510393	0.244963
chr9	7128277	AATTT	11[A]	CCAAA	73	0.0313214	0.0445573	0.252249
chr9	8501113	GGTTG	10[A]	TGATA	73	0.0970272	0.117262	0.195717
chr9	13193321	AAAAG	11[A]	GATCA	73	0.00647015	0.0120742	0.315943
chr9	14805182	TAAAT	10[A]	TTTTT	72	0.896565	0.902308	-0.0155929
chr9	15469426	GACTT	10[A]	TGTTC	72	0.000335311	0.00136821	0.41101
chr9	15472613	TTTAG	11[A]	TACTT	73	0.000811831	0.00246866	0.38346
chr9	15657003	CAAAG	11[A]	TGAGG	68	0.00726701	0.0132534	0.322748
chr9	17308979	TATAT	8[AC]	AGACA	70	0.328018	0.347927	0.118629
chr9	19299211	TTATC	14[T]	AAGCT	72	0.00282867	0.00624263	0.346948
chr9	19328011	TTCTA	11[T]	ATTTT	73	0.0445328	0.0602002	0.235882
chr9	19350681	TGGAA	11[T]	CAATT	73	0.00811385	0.0145228	0.3076
chr9	20346395	AAACC	12[A]	CACAA	71	0.00316131	0.0067883	0.345564
chr9	26906081	CTATT	11[A]	GTCAT	72	0.00234138	0.00537018	0.353182
chr9	26907036	TATTG	16[A]	GACTT	33	0.0159661	0.0252247	0.416285
chr9	26907141	ATTGG	11[A]	CTTAC	34	0.291774	0.313502	0.186177
chr9	32481502	CTGTT	16[A]	GTTTT	73	0.0104591	0.0178287	0.29796
chr9	32973711	ATACC	18[A]	TCAAA	73	2.11482e-05	0.000267183	0.475612
chr9	33270524	CGTTG	10[T]	AAATA	73	0.0457048	0.0614613	0.234635
chr9	33311296	AGTAC	11[T]	CAGGA	73	2.77457e-05	0.000318963	0.469593
chr9	33364823	TGATG	11[A]	GCAAT	73	0.073988	0.0928263	0.2104
chr9	33887001	GAAGA	11[T]	AAATC	73	0.011532	0.0192633	0.294167
chr9	33917702	ACTTT	15[A]	CAAAT	42	0.0666982	0.0846165	0.285639
chr9	34088275	TTAGG	10[A]	TCAAA	73	0.256886	0.278023	0.134416
chr9	34343035	AACAG	13[A]	TCTTG	73	2.96354e-06	8.9211e-05	0.516091
chr9	35382562	TTTGA	18[T]	GAGAC	73	2.32511e-05	0.000279041	0.473524
chr9	35782810	CTTAA	15[T]	GAGAC	39	0.311392	0.331933	0.166378
chr9	36123175	CAGTA	11[T]	AATCC	72	0.0177952	0.0274856	0.278611
chr9	36359737	TAAGA	14[T]	GAGAT	41	0.000163984	0.000887149	0.555351
chr9	36671222	CTGCC	10[T]	AAGGT	73	0.0028386	0.00625686	0.344517
chr9	42891087	AGTTG	11[T]	GTTGT	38	0.0649638	0.0828302	0.30243
chr9	43042268	AGATG	12[A]	GGTCA	33	0.00541097	0.0103814	0.473235
chr9	43042291	ATTGA	12[T]	AAAGC	32	0.446647	0.465923	0.139418
chr9	61331104	CTTTG	11[T]	ATTAT	70	0.118706	0.138319	0.188201
chr9	61665842	GTGTA	10[TG]	TATCC	60	0.0147425	0.023608	0.313443
chr9	63254441	AGATG	12[A]	GGTCA	44	0.0277615	0.0401994	0.331848
chr9	64001567	GTCTC	15[A]	TTAAC	60	0.00485112	0.00947443	0.358987
chr9	64004043	CTCAG	17[A]	CAAGA	73	0.000371937	0.00147052	0.405526
chr9	64110276	TTATG	12[T]	GCTTT	72	0.00593043	0.0112408	0.321258
chr9	64408025	CAGTG	10[T]	GTTTG	73	0.0300637	0.0431136	0.254094
chr9	65511100	CACTC	11[T]	GAGAC	40	0.361742	0.382004	0.148107
chr9	65691078	TTTTG	11[T]	CTGAG	73	0.0077202	0.0139316	0.309453
chr9	67192757	AGGAG	13[A]	GTTGG	62	0.000317883	0.00132397	0.442402
chr9	70625419	AGAGT	10[A]	TAATG	73	0.00194114	0.00467194	0.356858
chr9	71739999	CTTAG	10[A]	TCTGT	73	0.225567	0.246676	0.143579
chr9	76023648	CAGAG	11[A]	CAAAA	73	0.0290112	0.0417896	0.255689
chr9	76823770	AGGGA	10[T]	GTAAT	73	0.0343012	0.0482127	0.248114
chr9	77205286	TGTCC	11[T]	CCCAA	73	4.71126e-06	0.000113876	0.506997
chr9	77220396	CTTGA	15[T]	AGATT	73	7.51803e-08	2.00222e-05	0.580068
chr9	77339494	TTTTG	14[T]	ATTAC	67	0.00760499	0.0137688	0.32336
chr9	83968274	TCATC	12[T]	GAATT	33	0.00517453	0.0100299	0.475396
chr9	83969307	CAGAT	11[A]	GATGC	73	0.123204	0.142913	0.182045
chr9	84003046	TAATC	17[T]	AATGT	44	0.0145885	0.0234012	0.365877
chr9	85677591	AAATT	14[A]	TTTAA	73	0.0966624	0.117071	0.195927
chr9	86035671	GATTT	22[A]	GCAAA	73	1.86895e-05	0.000252889	0.478315
chr9	87013209	CCTTC	14[A]	CAAAA	73	0.000870821	0.00258143	0.381401
chr9	87639260	TGGCC	14[T]	GGAGA	73	0.000122419	0.000747733	0.43453
chr9	90742978	CTGAG	12[A]	GTCAA	69	0.000368393	0.00146323	0.416716
chr9	92240560	GGCCC	13[T]	AATTG	60	0.10411	0.123967	0.211886
chr9	92332875	CTTTC	12[T]	ACCTT	34	0.100721	0.120745	0.286274
chr9	92348393	ATAAC	16[T]	GAGAT	37	0.0172868	0.0268758	0.38915
chr9	92417562	TCTTC	11[T]	CCTAT	73	0.108612	0.128302	0.189353
chr9	94101810	CGCAG	10[A]	TCCAT	73	0.724927	0.736914	-0.0418896
chr9	94301443	AATGG	11[A]	TGTTG	73	0.000809367	0.00246578	0.383549
chr9	94664048	GGAAT	13[A]	GCCAG	55	0.00290557	0.00637466	0.394155
chr9	95012920	TTTTG	12[T]	AACGT	40	0.0633493	0.0811037	0.296339
chr9	96645797	TCTCG	14[A]	GGAAA	73	0.000210265	0.00101822	0.420739
chr9	97439221	TTTAC	13[T]	AATAT	73	0.00180453	0.00445349	0.359173
chr9	100450496	ATTGG	11[T]	CTCTG	73	0.00166971	0.00417131	0.361618
chr9	101544706	GTCTT	16[A]	TGACA	73	0.000214225	0.001032	0.420252
chr9	104101906	TTGAA	10[T]	AATAC	73	0.255396	0.276728	0.134834
chr9	105506375	GAGTC	12[T]	CTTCT	60	0.185886	0.206638	0.173128
chr9	107485941	AAAAG	10[A]	TTGAC	73	0.575192	0.592369	0.06667
chr9	108984548	AAGTG	15[A]	CCAGG	73	0.00205944	0.00486557	0.354969
chr9	109307227	TTTCC	11[T]	CCAGG	73	0.00401513	0.00814279	0.332812
chr9	111578959	AGTAG	15[A]	GGAAA	72	0.000164066	0.000887149	0.429898
chr9	111932103	GAGGG	10[A]	GGATT	73	0.00401669	0.00814279	0.332799
chr9	112143671	AAAAG	10[A]	GGAGA	73	0.0861298	0.106179	0.202272
chr9	113276821	TACAA	13[T]	AAACA	73	0.000189396	0.000973839	0.42345
chr9	115021284	AAAAA	11[GA]	AGGCC	73	0.195013	0.216019	0.153421
chr9	120829215	GAAAT	11[A]	CACAG	73	0.163442	0.184296	0.164834
chr9	121160122	ATAAC	11[T]	CAAAC	73	0.0176686	0.027364	0.277003
chr9	123029317	GCTCA	12[T]	ACTTA	73	5.89317e-05	0.000471959	0.452276
chr9	124524879	TGTGG	12[A]	CACAC	73	0.000161607	0.000885974	0.427523
chr9	125003577	GCAAG	11[A]	CAAAC	73	0.0996137	0.119639	0.194247
chr9	125301963	TGCTC	17[T]	AGTGC	73	0.000235897	0.00109543	0.417728
chr9	126834018	AGCTT	11[A]	GGAAG	71	0.000113769	0.000708674	0.442018
chr9	126837838	GTGAC	16[T]	AATTT	35	0.000549987	0.00188301	0.554316
chr9	127354445	ATTCG	11[T]	CCTCA	73	1.92669e-06	7.28828e-05	0.524309
chr9	127481255	CAGCA	16[T]	GAGAC	73	8.1616e-05	0.000577964	0.444492
chr9	127808946	TCAGA	20[T]	GGTTT	60	0.000560137	0.00190164	0.4324
chr9	128342685	TGCCA	11[T]	GTTCA	58	0.927807	0.932423	0.0121613
chr9	128693880	TGTGC	12[T]	AAGGT	73	0.000541863	0.00186877	0.395079
chr9	128917118	AACTT	11[A]	GACAC	38	0.595942	0.612177	0.0888137
chr9	128952722	GTCTC	15[A]	TACTG	73	0.000251867	0.00113421	0.416001
chr9	128959162	GTAAC	11[T]	AAGAT	73	0.00660458	0.0122799	0.315195
chr9	130220753	CTTTC	14[T]	AAGAA	38	0.294387	0.315949	0.174619
chr9	130622842	GTGTT	15[A]	TCCTT	73	0.000335762	0.00136821	0.408309
chr9	131173966	GAGTA	12[T]	ATCAA	73	3.73866e-05	0.000366787	0.462848
chr9	131258132	TTTGT	11[A]	GGTTC	36	0.0152283	0.0242213	0.401472
chr9	132263808	CCATC	11[T]	GGTAA	38	0.582075	0.598585	0.092168
chr9	132283160	GATGC	12[A]	CACAT	70	0.0272543	0.039546	0.263943
chr9	132648305	ATTGT	11[A]	GAAAT	73	0.000919355	0.0026908	0.379799
chr9	132897613	TCCTG	18[A]	GACTG	73	3.17953e-06	9.25376e-05	0.514728
chr9	137574064	GTTTC	10[A]	GTACA	73	0.0564019	0.0734029	0.224322
chr9	137743352	TTGAC	16[T]	AGCTT	73	0.000457441	0.00166278	0.399823
chr9	137792040	ACAGC	10[T]	ACAGA	52	0.477154	0.496465	0.100781
chr10	5456574	TCCAA	10[T]	CAGCT	73	0.317441	0.337998	0.118643
chr10	5746147	ACTGA	15[T]	ACTTT	73	0.00157423	0.00399993	0.363459
chr10	5811960	CCTGT	17[A]	TTGGT	60	1.62864e-05	0.00024241	0.525419
chr10	7585842	AAACC	11[A]	CATTA	55	0.219889	0.241307	0.168106
chr10	7713125	AGGGG	12[A]	GATTA	73	0.000269721	0.00118627	0.414185
chr10	11928710	CTCAG	12[A]	CTAAA	54	0.221531	0.242825	0.169113
chr10	12173871	CCTCC	13[T]	GAGAT	73	0.00775289	0.0139737	0.309296
chr10	12829236	ATGAC	11[A]	GGTTT	45	0.0273282	0.0396328	0.32901
chr10	13591928	GAGGG	15[T]	GCCAT	61	0.0249748	0.0366903	0.286904
chr10	13693685	GATGC	16[T]	CCCTT	65	0.000179486	0.000938323	0.448435
chr10	15071935	TAAAA	11[T]	CTTTT	73	0.000202826	0.00100436	0.421676
chr10	16828722	ATCTT	13[A]	GTCTA	73	0.00296458	0.00645904	0.343075
chr10	17234623	TATGA	10[T]	CTAAG	73	0.102064	0.122046	0.192881
chr10	17237212	TTTGG	11[T]	AAACA	73	0.172484	0.193336	0.161412
chr10	17604049	CACCT	11[A]	GTATT	73	0.0147525	0.0236107	0.284382
chr10	18514922	GTACT	10[A]	GTATT	73	0.0282856	0.0409013	0.256817
chr10	18539740	TTGTG	19[T]	GAAGT	72	0.00267658	0.00598521	0.348784
chr10	18586122	TGCAG	11[A]	GAAAA	73	0.0888124	0.108917	0.200601
chr10	18675386	TTAAC	11[T]	AACAC	71	0.141292	0.161444	0.176334
chr10	19204281	AAGCG	16[T]	ATCTC	59	2.10354e-05	0.000267183	0.523408
chr10	19331356	CTGGC	10[T]	AGATT	60	0.00972287	0.0168482	0.331276
chr10	20835693	ATACT	10[A]	TAGTT	73	0.60726	0.622673	0.061157
chr10	21172481	ACTGG	14[A]	CATTT	73	0.000265474	0.0011749	0.414607
chr10	21248010	TGATT	16[A]	CCATC	66	0.0017625	0.00436077	0.37782
chr10	21517999	TTATT	10[G]	AAACC	56	0.171723	0.192712	0.185224
chr10	21612326	TTGTC	12[T]	AACCC	73	0.0531212	0.0698405	0.227301
chr10	24601862	AATGG	10[T]	CACTC	73	0.134736	0.154452	0.176726
chr10	24851484	AAGAG	11[A]	GGAAC	53	0.0551947	0.0720624	0.264957
chr10	25594415	ATTAC	10[T]	GCAAA	73	0.18479	0.205662	0.156959
chr10	26536222	GTCAG	16[A]	GCACT	73	2.98389e-06	8.9211e-05	0.515959
chr10	26765326	AAAAG	11[A]	CTGTG	73	0.0155075	0.0246333	0.282359
chr10	28873235	CGTGA	11[T]	CATTT	60	0.00850752	0.0150842	0.336789
chr10	30316240	ACGTG	12[T]	CTTTG	73	0.000195523	0.000988535	0.422627
chr10	32038109	GTCTT	15[A]	GTATT	73	0.00150301	0.00387113	0.364899
chr10	32040554	AGGTT	10[A]	TTACT	73	0.0470869	0.0630202	0.233198
chr10	32286845	GGCTT	11[A]	TCCAA	73	9.64562e-08	2.00222e-05	0.576128
chr10	32804930	TTAAT	11[AC]	CCCTC	73	0.169182	0.190313	0.162646
chr10	33207748	TAAGG	11[A]	CAGAG	70	0.0807358	0.100317	0.210185
chr10	35529871	ATCCC	15[A]	GTCAT	73	0.00108133	0.00300393	0.374957
chr10	45489277	TTTTC	14[A]	GAGTA	73	0.0157206	0.0249203	0.281803
chr10	45684464	ACCAG	13[T]	ATTCT	73	2.15497e-05	0.000268469	0.475199
chr10	45737768	TTAAA	20[T]	GGTGA	59	0.00184318	0.00451934	0.397141
chr10	45743233	AAGAA	10[T]	AACTT	73	0.189091	0.209953	0.155454
chr10	46758785	GTCTC	13[A]	GAAAT	73	0.327966	0.347927	0.116108
chr10	46759299	TTCAC	10[T]	GTATA	73	0.189321	0.210043	0.155374
chr10	46809223	TCTCT	13[T]	GAGAG	52	0.0350841	0.0490934	0.292919
chr10	46877123	GTTAG	11[T]	CTCTT	72	0.0181941	0.0280551	0.277685
chr10	48174737	AAGAG	10[A]	CTAAC	71	0.0608638	0.0784159	0.223604
chr10	49458582	TTGCC	13[A]	TCAAT	59	0.000918631	0.0026908	0.420309
chr10	49472887	CTTTT	10[A]	TAAAA	73	0.0354369	0.0494892	0.246617
chr10	49478554	TCCTT	13[A]	GAATA	73	0.000198027	0.000990644	0.422297
chr10	49865440	ATTAT	22[AC]	TCGGT	63	0.292894	0.314586	0.134605
chr10	50708196	ATTTC	12[T]	GAGAC	73	0.0844333	0.10427	0.203351
chr10	58252436	GACTG	17[T]	AAGGT	35	0.196758	0.217867	0.223537
chr10	60086919	GTGAC	16[T]	CCCAA	73	0.00274335	0.00608964	0.345645
chr10	60784633	TAAGG	11[A]	GAAAA	73	0.0246065	0.0362433	0.262944
chr10	62018580	TGACC	15[T]	CAAAC	48	0.0113915	0.0190623	0.362288
chr10	62262823	GTCCT	10[A]	TGCAT	73	0.00012774	0.000760523	0.433466
chr10	67956845	CAATT	11[A]	CCCTC	73	0.00800925	0.0143537	0.308085
chr10	68296210	AACTT	12[A]	GCCAT	73	0.000365741	0.00145473	0.405984
chr10	68296862	TTCTT	12[A]	TGCAT	73	0.00157875	0.004002	0.36337
chr10	68422211	AGAAA	11[T]	ACCTT	73	0.0086814	0.0153444	0.305063
chr10	68760969	CCACC	10[T]	CCGTG	73	0.00520485	0.0100542	0.323752
chr10	68936840	ATCTC	12[A]	TTACT	73	0.0452766	0.0610306	0.235088
chr10	69005675	TCAGG	12[A]	CAAGT	73	1.77847e-05	0.000250259	0.479394
chr10	69171504	CTGCC	11[T]	AACTT	53	0.982819	0.983515	0.00303024
chr10	69191809	TTTAA	14[T]	CAAGA	73	1.71856e-06	6.94296e-05	0.526455
chr10	69202393	TTTTG	12[A]	TCAGC	73	7.47216e-05	0.000554123	0.44662
chr10	70206235	GCTTG	10[T]	AAGGA	73	0.0257233	0.0376141	0.261006
chr10	70860377	GTTTC	11[T]	CCAGG	60	0.0122329	0.0201835	0.321564
chr10	72893710	GCCTT	10[A]	GTGCT	73	0.0495954	0.0659742	0.230675
chr10	72930679	GAGCC	17[T]	GGTGT	72	0.000421264	0.0015835	0.404739
chr10	73114339	ACTCC	14[T]	AAGGA	73	0.000133407	0.000781421	0.432377
chr10	73146364	CCCTT	13[A]	GGTCT	73	0.0005141	0.00179902	0.39656
chr10	73376075	TCATT	13[A]	TCCCT	73	0.0204296	0.0308297	0.270924
chr10	73804902	GCCTA	16[T]	GAGAC	73	2.88368e-06	8.9211e-05	0.516619
chr10	77108407	GAGCC	15[A]	TGGCA	73	0.000207972	0.0010123	0.421024
chr10	80519514	GATGA	13[T]	ACACA	35	0.000369527	0.00146567	0.568235
chr10	86993342	TTTAC	10[T]	AATGA	73	0.0942253	0.114463	0.197345
chr10	87074487	GTCTC	15[A]	TTTTT	73	0.0333351	0.0469819	0.24942
chr10	87186910	TGGGG	11[A]	CCTTT	70	0.00871632	0.0153965	0.311281
chr10	87965536	GGACC	11[T]	AATGG	73	0.000193624	0.00098839	0.422879
chr10	88274910	TCCTT	11[A]	TCAAA	73	4.96657e-05	0.00043414	0.456291
chr10	88602550	AATGC	16[T]	ACCCC	72	0.00165313	0.00415542	0.364345
chr10	89223646	CAGAT	11[A]	TCAAA	73	0.0625651	0.0802787	0.219087
chr10	91989138	ATTTC	10[T]	AATAG	73	0.0326165	0.0461429	0.250413
chr10	92011161	ATTAA	10[T]	AGAAA	73	0.389496	0.408566	-0.102218
chr10	92506573	AAACC	15[T]	AAGTG	73	0.000196823	0.000989851	0.422455
chr10	92934268	TAGGG	11[T]	AACAC	73	0.0769041	0.0960622	0.208356
chr10	93503414	CCAGA	10[T]	CTTTC	73	0.0896544	0.109711	0.200084
chr10	93790079	TCACC	15[T]	CCAGG	73	1.26297e-06	6.20132e-05	0.532166
chr10	94349231	AAAGT	11[A]	GGCTC	73	0.00157638	0.0040018	0.363417
chr10	95371846	TAACC	12[A]	GCATC	73	0.151918	0.172748	0.169404
chr10	96750249	CTATT	13[A]	GAGCT	73	0.298177	0.319653	0.123428
chr10	96985977	TAGGA	10[T]	CCATC	35	0.123587	0.143298	0.265235
chr10	97438750	AAGAA	20[T]	GAGAC	73	0.00229785	0.00529179	0.35144
chr10	99729459	GTCTC	20[A]	TCCTT	73	2.99683e-06	8.9211e-05	0.515875
chr10	99750347	ACTTG	11[T]	CTTTT	73	0.243102	0.264286	0.138348
chr10	100233166	TAATT	14[A]	GCTTT	73	0.00248501	0.00563561	0.348893
chr10	100956561	TTTTC	11[T]	CTTAA	73	0.00321222	0.00686115	0.340394
chr10	100965038	TTTCC	14[T]	AAAGA	34	0.0282896	0.0409013	0.376268
chr10	100979386	GAGAA	15[T]	AAGAG	73	0.000664699	0.00213866	0.38926
chr10	102011700	AGGAG	11[A]	GCAGG	73	0.0992196	0.119249	0.194469
chr10	102360974	GCCTC	18[A]	CTCAT	73	0.0155134	0.0246333	0.282343
chr10	102814492	TGGGG	16[T]	GGTGG	39	0.0698858	0.0881587	0.293377
chr10	103380131	ACTCC	14[T]	CTGAG	73	4.21709e-05	0.000400199	0.460085
chr10	103992957	GCAGA	11[T]	ACTTT	73	0.0125704	0.020656	0.290779
chr10	104124199	TAGAA	11[T]	ACCAT	73	0.00518918	0.0100388	0.323859
chr10	104230889	AATAC	12[T]	AACAA	73	0.146706	0.167292	0.171557
chr10	110284801	TCTTC	12[T]	CCTTT	73	1.81369e-05	0.000250259	0.478968
chr10	110600557	ATGTG	17[T]	AAGGG	73	3.53449e-07	3.70205e-05	0.55472
chr10	110889511	AGCTC	10[T]	CCTTT	73	0.00225139	0.00521451	0.352101
chr10	110937259	GCTGC	13[T]	GGTCC	73	0.00102026	0.00289687	0.3767
chr10	111011593	ATTGA	10[T]	AAACA	73	0.0320046	0.0453452	0.251273
chr10	115160273	ATGTC	10[T]	AATTG	73	0.000809261	0.00246578	0.383553
chr10	116930015	TATTT	10[A]	GACTT	73	0.0139784	0.0225924	0.286551
chr10	118310945	TTCTT	11[A]	TACTT	73	0.107865	0.127739	0.189747
chr10	119037060	CAAAT	12[C]	AGAAA	73	0.0515829	0.0681347	0.22875
chr10	119060913	AACTC	10[T]	AATAT	73	0.541121	0.558296	0.0726858
chr10	119108182	AAGGT	10[A]	CCCCA	73	0.0256672	0.0375701	0.261102
chr10	119137173	AAGTT	22[A]	GGTTT	32	0.0315713	0.0448235	0.380738
chr10	119164268	TTGGC	15[T]	CTGAG	73	1.07625e-06	5.85673e-05	0.535091
chr10	119915726	TTCTC	12[T]	CTTTT	73	0.0769777	0.0961117	0.208305
chr10	119919429	CATAC	10[T]	AAAGA	73	0.0391524	0.0538798	0.241983
chr10	121551219	ATCGC	10[A]	TGTAA	73	0.0949203	0.115159	0.196938
chr10	122986228	ATCTC	19[A]	GTCAG	73	0.00460327	0.0091099	0.328073
chr10	124619655	CCATT	14[A]	TCTTT	42	0.00476641	0.00936069	0.427303
chr10	124828674	AGCCC	11[T]	AGACT	73	0.000111894	0.000703706	0.436765
chr10	125838166	GAATT	10[A]	TACAA	73	0.29553	0.317056	0.124101
chr10	126101036	ACTCC	10[T]	AAGCA	73	0.0045831	0.00907633	0.328227
chr10	128076480	ATATG	11[T]	GGTCA	62	0.0326558	0.0461753	0.271712
chr10	132815017	AAATG	10[A]	CAAGT	73	0.40255	0.421477	0.0994456
chr11	373408	GTGAA	11[C]	ACCAC	60	0.201551	0.222303	0.167233
chr11	2130588	AAAAC	16[A]	GGAAA	47	0.00352221	0.00736746	0.417274
chr11	8464828	TGGAG	13[A]	GAGTT	73	0.0235055	0.0348942	0.264928
chr11	9438045	AACAG	32[T]	AGGCT	72	0.0120851	0.0199864	0.294333
chr11	9856785	ATAGA	20[T]	GAGAC	73	0.00065643	0.00211916	0.389619
chr11	10773031	AAAAG	11[A]	TCCTC	73	0.16652	0.187543	0.163654
chr11	10773884	ATCTC	19[A]	TCCTT	73	1.53849e-06	6.59221e-05	0.528519
chr11	12944483	TTTGT	13[A]	TGTAT	35	0.0231621	0.0344568	0.38297
chr11	14041715	CAGGG	12[A]	GTTCT	73	7.84865e-05	0.000566224	0.445437
chr11	14673167	ACCAT	11[A]	GCACA	38	0.00994169	0.0171434	0.413117
chr11	16095914	ACTTT	17[A]	GCCTA	73	0.00140122	0.00367619	0.367068
chr11	17504707	AGAGG	12[A]	GTTCC	73	0.0411245	0.0563196	0.239671
chr11	18090325	TTTTC	16[A]	CAGTA	73	9.11385e-05	0.000607877	0.441811
chr11	18210241	ATGTC	10[T]	CGGCC	73	0.0779752	0.0971855	0.207621
chr11	18575419	AGAAG	12[A]	GCCCC	73	5.00127e-05	0.000434543	0.456129
chr11	20062286	TCACC	10[T]	CTTTT	73	0.0139804	0.0225924	0.286546
chr11	20382956	CTTTC	16[T]	ATTTT	73	0.000920086	0.0026908	0.379775
chr11	26443914	TAGCA	10[T]	AAGAA	73	0.000231191	0.00108104	0.418257
chr11	28091547	GATGT	12[A]	TGGTG	73	0.00775768	0.0139737	0.309273
chr11	32395477	TCTCC	14[T]	GGCAG	37	0.0105972	0.018008	0.415245
chr11	33353067	AGTCA	12[T]	CTTTG	73	0.000707218	0.00224721	0.387473
chr11	36376105	GGCAA	12[T]	AAGTC	54	0.400866	0.41987	0.116658
chr11	43320731	TCTTT	14[A]	GAAAG	73	1.0852e-05	0.00019181	0.48994
chr11	43391596	TAGGA	13[T]	GCGTT	73	0.00720879	0.0131845	0.311988
chr11	46547884	GAGAC	15[A]	GTTAA	73	0.000224703	0.00106549	0.419004
chr11	46681452	CATAC	11[T]	GAGAC	73	0.0304554	0.043565	0.253513
chr11	47165520	GGGAG	15[A]	GTCAG	73	0.000125087	0.000753324	0.433991
chr11	47680077	CCTGG	12[A]	CCCCG	73	0.00183429	0.00450982	0.358656
chr11	49055411	TCTGC	10[A]	TGGCC	61	0.098669	0.118729	0.213404
chr11	49175003	TTCTT	11[A]	CTGGT	73	0.00279694	0.00619887	0.345006
chr11	49183245	TTCTG	10[A]	TTGCC	73	0.0391376	0.0538798	0.242001
chr11	55572069	ATTCC	10[T]	GCAGG	73	0.00166879	0.00417131	0.361635
chr11	59653097	GCCAG	17[T]	AAAGA	73	3.77422e-05	0.000366787	0.462632
chr11	59790655	AGGGA	12[T]	AATAC	73	0.00322552	0.00687399	0.340255
chr11	59859004	ATCTT	13[A]	TACTG	73	2.32863e-05	0.000279041	0.47349
chr11	60069513	TGACA	11[T]	ACCTC	73	0.214894	0.236191	0.146903
chr11	63544482	AAAAT	11[A]	GCAAA	73	0.00910561	0.0159644	0.30326
chr11	64244082	GTTCC	10[A]	CAAAA	71	0.848308	0.857097	0.0231076
chr11	64947858	AAGAC	18[T]	GGAGA	72	2.11773e-06	7.67814e-05	0.525696
chr11	65187898	AAAAG	13[A]	GTGCC	69	0.000787154	0.00241964	0.394827
chr11	65501008	GTGGG	12[T]	ACACG	73	0.00263501	0.00591413	0.346972
chr11	65504308	GTAGC	13[T]	ACAGA	73	0.00430261	0.00860523	0.330424
chr11	67215674	GGTAG	12[A]	CCTTT	72	8.07184e-05	0.000576398	0.447605
chr11	67487295	CTTTC	11[T]	GAGAT	73	0.322317	0.342416	0.117462
chr11	71444732	TTGAC	13[A]	TCTTT	73	1.93289e-06	7.28828e-05	0.524249
chr11	71481483	AGGGA	17[T]	AGTGC	73	0.00110447	0.00305024	0.37432
chr11	71837266	CAAAT	13[CA]	AATCC	73	0.573501	0.590842	0.0669646
chr11	71994574	AGTTT	11[A]	GATGT	73	8.20905e-05	0.000577964	0.444352
chr11	73676482	TTGTT	12[A]	GGCAA	36	0.503131	0.521383	0.115291
chr11	74042223	CTGTC	19[A]	GTAGG	73	0.000207157	0.00101007	0.421126
chr11	74273612	CTGAG	11[A]	CAGAA	73	0.0132184	0.0215332	0.288785
chr11	74342440	TTTGG	11[A]	GGTAC	73	0.0142239	0.0229334	0.285852
chr11	74618458	ATTAG	10[T]	CTTTT	73	0.10238	0.122216	0.192707
chr11	75605742	GGTTT	11[A]	GTTGG	73	0.0247776	0.0364574	0.262642
chr11	77678193	CTGGC	18[T]	AATTA	73	0.0199006	0.0301764	0.272032
chr11	78443764	TAAGG	12[A]	TTATT	73	0.00345101	0.00725609	0.337977
chr11	83789550	ATGAC	15[T]	GAGAC	39	0.0043934	0.00876201	0.446381
chr11	85635821	TTTTC	18[T]	AGGTT	73	0.00042359	0.00158664	0.401954
chr11	85710946	AGTCT	11[A]	GATAG	73	0.00270842	0.00603103	0.346068
chr11	86487487	TCCTG	12[T]	CCAAC	73	0.000351167	0.00141077	0.407092
chr11	86833004	CTGAG	11[A]	CACAA	72	0.00330492	0.00701676	0.341722
chr11	89768839	TCCTG	14[GA]	AAACG	65	0.104316	0.124108	-0.203302
chr11	89916796	TTTTC	20[T]	GACTC	67	0.00575841	0.0109441	0.333882
chr11	89927655	GAGTC	20[A]	GAAAA	68	0.0303076	0.0434194	0.262906
chr11	89930256	TTCTA	14[T]	ACAGG	73	0.0157555	0.0249616	0.281713
chr11	90063010	AAATT	12[A]	GTGAG	62	0.184641	0.205577	0.170713
chr11	93729979	GTTAA	16[T]	AGTGA	60	4.51481e-05	0.000409642	0.501248
chr11	94479764	ACCTT	11[A]	GTTAC	73	0.000439862	0.0016197	0.400911
chr11	94496953	CGGGT	11[A]	TTACA	73	0.0767582	0.0959223	0.208457
chr11	94616473	TTTTA	11[T]	AACTT	73	0.00916756	0.0160373	0.303003
chr11	102185991	CATGA	15[T]	CTGTA	73	5.0511e-07	4.6079e-05	0.548561
chr11	102594771	ATTCC	20[A]	TCAAG	73	0.000178346	0.000935737	0.424999
chr11	102716423	CCTGG	24[A]	GGTCT	70	0.00110872	0.00305517	0.381804
chr11	104999048	CTTTC	10[T]	ATGTT	73	0.646768	0.660549	0.0545362
chr11	105007313	AACTG	10[T]	GTGGT	73	0.957129	0.958824	0.00640221
chr11	106824788	TGTTA	12[T]	GTAGG	73	0.00255935	0.00578103	0.347928
chr11	107647449	AATCC	11[T]	CCTAC	73	0.00771024	0.0139244	0.309501
chr11	108243934	AATAA	15[T]	AAGAA	71	0.000280752	0.00121961	0.41855
chr11	108325249	CATAG	19[T]	CATTT	73	0.000323129	0.00133208	0.409345
chr11	108461399	GTCTT	11[A]	TTGAA	73	0.0316412	0.0448979	0.25179
chr11	110577471	ACATG	14[A]	GGCAA	36	0.0235312	0.0348958	0.376718
chr11	112045041	AAGAC	12[A]	CTGCA	73	0.000735883	0.00230835	0.386322
chr11	112228571	CTGAC	16[T]	GGTCA	73	1.30186e-05	0.000209185	0.486094
chr11	115176312	GAACA	14[T]	ACACA	73	0.000320501	0.0013299	0.409566
chr11	117035730	TTTAA	11[T]	AATCC	73	0.242625	0.264003	0.138487
chr11	117281586	AATCC	11[T]	AGGAC	73	0.0377743	0.0522886	0.243657
chr11	117351931	AGAAG	11[A]	GGAAA	73	0.185736	0.206552	0.156626
chr11	118384947	CAGGT	21[A]	GATTT	73	1.84181e-05	0.000250415	0.478634
chr11	118482322	AATAG	16[T]	CTAAT	72	2.13429e-05	0.000268257	0.478396
chr11	118498550	GCTTT	15[A]	GACTT	73	8.96354e-06	0.000167873	0.49393
chr11	118583769	AACCC	10[A]	GCTAC	73	0.0171425	0.0267397	0.278252
chr11	118755506	ATCTT	11[A]	GATAA	73	0.0074134	0.0134911	0.310955
chr11	119013170	TAGGA	11[T]	AATCA	73	0.0116606	0.0194092	0.293734
chr11	119013299	GGAGA	15[T]	GAGAT	73	0.0163713	0.0257497	0.280145
chr11	119014958	GACTT	16[A]	GCCTT	73	0.00156433	0.00398552	0.363656
chr11	122946479	GTGCC	11[T]	CATTA	73	0.000231126	0.00108104	0.418265
chr11	123058226	GGAGG	18[A]	CACAA	73	0.000522281	0.00181346	0.396116
chr11	124136994	AGTAC	12[T]	CCTTT	73	0.0177761	0.0274854	0.276751
chr11	124754809	CCATT	15[A]	TCTTG	73	0.00307358	0.00663517	0.341871
chr11	125893715	GTAAA	13[T]	CCTTT	72	4.09262e-06	0.00010427	0.512912
chr11	128480501	GTGGG	12[A]	CTGTA	72	0.0211926	0.0318453	0.271226
chr11	134194633	TGCTT	11[A]	TGTGC	65	0.0342334	0.0481413	0.263079
chr11	134202721	ATCAG	15[A]	TCCAA	73	0.0212763	0.031937	0.269201
chr11	134202909	GCTTT	10[A]	TTACA	73	0.314001	0.334587	0.119484
chr11	134208953	GCTCT	10[A]	GACGA	73	0.000522519	0.00181346	0.396103
chr11	134318957	GAACA	15[T]	GAGAT	73	0.00850568	0.0150842	0.305833
chr12	354239	CTGTT	10[A]	TAAAT	73	0.0724319	0.0909985	0.211517
chr12	555197	GAAAG	11[A]	GAAAC	60	0.0866134	0.10659	0.223112
chr12	1800490	GGGTG	10[C]	ACCAC	73	0.995569	0.995921	-0.000661385
chr12	2887892	CTCAC	15[T]	AAGGT	73	0.000951728	0.00275531	0.378772
chr12	4301353	TTCCG	13[T]	ATTGT	36	0.00243453	0.00554839	0.489698
chr12	4301916	GGTTG	11[T]	CTTTT	39	0.530417	0.548253	0.103558
chr12	4301944	TTTGG	12[T]	CCTCT	35	0.00211574	0.00496791	0.502116
chr12	4535995	TACTT	11[A]	CAGTC	73	0.000827886	0.00250402	0.382887
chr12	4685135	TTCTT	12[A]	TCAGT	73	0.114693	0.134251	0.186221
chr12	6749723	ATCTC	15[A]	GGAAT	73	8.3076e-06	0.000163152	0.495502
chr12	6885354	GATCC	15[T]	GAGAT	73	6.17173e-05	0.000483481	0.451184
chr12	7142061	CACTG	16[T]	ATCCC	73	4.67726e-06	0.000113876	0.507141
chr12	7142718	TTTCC	17[T]	GGTTT	71	0.000585477	0.00195251	0.398106
chr12	7324155	GTCTC	13[A]	TTTCC	72	0.00132959	0.00354058	0.371134
chr12	7368967	GTCCT	12[GA]	CGTAA	73	0.0216546	0.0324017	0.268449
chr12	8133500	TTCCA	14[T]	GTCTA	51	1.89602e-05	0.000254792	0.560427
chr12	8539731	TAGGG	10[A]	GGGTG	73	1.77312e-05	0.000250259	0.47946
chr12	8774572	GTTGC	16[T]	AATAC	35	0.142908	0.163224	0.252776
chr12	9068227	ATCTG	12[A]	CCAAC	73	0.0036775	0.00759326	0.335819
chr12	9553962	CTTCC	12[T]	AGCTA	58	0.111468	0.130883	0.211224
chr12	10699212	ATAAA	14[T]	AAATC	33	0.105072	0.124746	0.287229
chr12	10715543	ATCTT	14[A]	TTCTG	73	0.000106347	0.000683523	0.438023
chr12	11891600	GGCTG	11[A]	TGCTT	53	0.0541529	0.0709002	0.266058
chr12	14446921	CATGG	11[T]	AATGC	73	0.00137518	0.00362442	0.367646
chr12	15623289	GTCCT	13[A]	GGAAA	73	0.000564799	0.00191517	0.393907
chr12	19322676	GTAGA	10[T]	CCCCT	73	0.0130185	0.0212689	0.289391
chr12	19376148	TTCTT	14[A]	CAAAG	35	2.68171e-05	0.000313383	0.646876
chr12	21491494	CTAGC	18[A]	GTTAA	73	4.55261e-05	0.000410121	0.458315
chr12	21638476	TGTTT	15[A]	GACAT	73	0.00127854	0.0034534	0.36988
chr12	22202047	TGAAG	10[A]	CTGTT	73	0.0115683	0.0193004	0.294045
chr12	25215659	TGAGA	13[T]	AAACA	73	0.0106023	0.018008	0.297435
chr12	25526061	TATTT	12[A]	CGATT	73	0.04945	0.0659023	0.230818
chr12	27724202	TTTCA	12[T]	AAATA	73	0.0263214	0.03833	0.259998
chr12	28259465	TAGGG	17[T]	CCCAT	38	0.0116734	0.0194191	0.404935
chr12	29340789	CAATG	11[T]	CCCAT	54	0.0906504	0.110786	0.232522
chr12	30669292	ATGAG	13[A]	CGTAA	51	0.0261691	0.0381672	0.311315
chr12	31078689	AAGTC	16[T]	GAGAC	73	0.000512343	0.00179542	0.396656
chr12	31136728	TAGCT	11[A]	GGAAG	73	0.0428912	0.0583435	0.237676
chr12	31282674	AGATA	11[T]	GTTCC	72	0.000640283	0.0020789	0.392904
chr12	31433046	AACAG	10[T]	AAAGA	73	0.0252612	0.0370533	0.261799
chr12	38029467	CAGAC	10[A]	GTATT	69	0.102517	0.122329	0.198228
chr12	39322614	CATAC	10[T]	AAAGC	73	0.00143297	0.00374532	0.366377
chr12	39864885	ACCTT	11[A]	GTTTT	73	0.00184445	0.00451934	0.358481
chr12	40519151	GTTGG	10[A]	CACTA	61	0.00833916	0.014879	0.334879
chr12	42335866	AATTC	10[T]	CTTTA	73	0.000591824	0.00196629	0.39258
chr12	42441526	AGGCT	15[A]	CAGTT	73	4.56818e-05	0.000410121	0.458236
chr12	43427532	ATGGT	12[A]	TCAGC	73	0.000701491	0.00223152	0.387708
chr12	44875656	CACAG	12[A]	TCCAT	73	0.00104941	0.0029471	0.375857
chr12	45893387	TTAAT	10[TC]	TGATC	73	0.0437501	0.0593123	0.23673
chr12	47967164	GCTTT	13[A]	CTGAC	73	0.00188773	0.00456281	0.357745
chr12	48074805	AAAAC	12[A]	CAGTT	73	0.0126675	0.0207915	0.290474
chr12	49003508	CAGTG	10[C]	ACCAC	73	0.0795995	0.099079	0.206521
chr12	49013243	AACCC	10[T]	GTTTT	71	0.00201692	0.00479543	0.360442
chr12	49758033	TCTAT	14[A]	CAACG	73	0.0184497	0.0283873	0.275205
chr12	50340677	TCTTT	14[A]	TGTTG	37	0.00555522	0.010615	0.446899
chr12	50360938	AGAGT	10[A]	TCATT	54	0.0138079	0.0223775	0.333226
chr12	50473909	GTCTC	11[A]	TTACG	73	0.000506069	0.00178895	0.397002
chr12	50474215	TTAGA	15[T]	CACGT	73	0.000250538	0.00113182	0.416141
chr12	50660090	TTACC	15[T]	AAACA	73	0.00865069	0.0153109	0.305197
chr12	50929889	AAATG	11[T]	CTTTC	73	1.062e-07	2.00222e-05	0.574593
chr12	50999114	AGGCT	11[A]	CCACA	73	0.00884063	0.0155674	0.304378
chr12	51073727	CCCAG	20[A]	TCAAT	73	1.72643e-05	0.000249481	0.480038
chr12	51496963	TTCAC	10[T]	AATTT	73	0.071	0.089404	0.212562
chr12	52897223	GGACC	11[A]	GCAAT	71	0.00845604	0.0150397	0.310269
chr12	53077041	AAGTT	12[A]	CCCTT	73	0.00211163	0.00496401	0.354166
chr12	53179670	TCTAC	12[A]	GTTGA	73	0.0427788	0.0582187	0.237801
chr12	53299136	GTCTC	16[A]	GGTTA	72	0.00546535	0.0104716	0.3242
chr12	53415639	AGGGG	17[A]	GCCTA	34	0.00113602	0.00311304	0.53424
chr12	53467852	TGATT	13[A]	TCTGT	73	5.88004e-06	0.000131974	0.502555
chr12	53990140	GAATG	11[C]	AAATA	40	0.579472	0.596342	-0.0903039
chr12	54252251	AAATT	10[A]	GGGGG	73	0.369606	0.389291	0.10655
chr12	54282381	CTATG	10[T]	AGTTC	73	0.0505408	0.06704	0.229751
chr12	54526504	TCTAA	12[T]	AAATC	73	0.0142374	0.0229422	0.285814
chr12	54644624	TTAAA	23[T]	AGGTT	72	0.00721233	0.0131845	0.314092
chr12	54765980	AGGGA	16[T]	AAGAA	35	0.0475481	0.0635774	0.337278
chr12	55827190	ATCTC	18[A]	TATGG	73	4.25982e-05	0.000400342	0.459852
chr12	55961211	AAAAG	14[A]	GTAGA	73	0.000185402	0.000958533	0.424
chr12	55987166	AAGGG	13[T]	AGATG	72	0.000160133	0.00088104	0.43052
chr12	56110359	GTGTC	15[A]	TTCCT	73	0.00376556	0.00774473	0.335012
chr12	56327635	CCTAG	10[A]	TTCAG	73	0.221182	0.242537	0.144931
chr12	56350249	AGCAG	11[A]	CAGAA	73	0.108117	0.127984	0.189614
chr12	56600547	ATAGG	11[A]	CAAAA	73	0.0102961	0.0176091	0.298565
chr12	56638439	GGGAG	11[A]	GAGTA	73	0.00084103	0.00252756	0.382424
chr12	56640231	GTAAA	17[T]	GAGAG	73	1.91879e-05	0.000255141	0.477742
chr12	62391479	TGTTA	10[T]	AGGTG	73	0.00152787	0.00392444	0.36439
chr12	64097222	ATGAG	16[T]	AGGTG	73	2.36336e-06	8.13646e-05	0.520437
chr12	64352849	TATAC	10[T]	GCCTT	73	0.0244879	0.0361251	0.263154
chr12	64435001	ATTGA	10[T]	AACTT	73	0.00621765	0.0116679	0.317387
chr12	64444990	AAATT	12[A]	CTGGA	73	0.0121424	0.0200576	0.292145
chr12	64455822	GCAAA	10[T]	CTCTT	73	0.803427	0.812913	-0.0296384
chr12	65841991	TCATC	13[T]	ATCCC	60	0.00116539	0.0031812	0.409296
chr12	66128848	GCCTC	19[A]	GAGAA	73	0.00416797	0.00840729	0.331524
chr12	66377328	AGACA	17[T]	GAGAC	59	2.19539e-05	0.000269938	0.522408
chr12	67660361	TTAAG	11[A]	GGTTT	34	0.222114	0.243182	0.214969
chr12	67661097	AGGGC	12[T]	CCCTC	37	0.000492115	0.00175277	0.544624
chr12	68552915	TATTC	13[T]	AGAAA	73	0.00379755	0.00778223	0.334723
chr12	71629077	ACTAG	10[T]	AACAT	73	0.0029574	0.00644835	0.343156
chr12	71896175	GTTGG	14[T]	GGTGG	73	0.00413436	0.00834544	0.331804
chr12	75042206	GGGTA	12[T]	AAAGA	72	0.0171606	0.0267451	0.280123
chr12	75508181	CCATT	15[A]	GCATT	73	0.000262507	0.00116542	0.414905
chr12	80219790	ATAAC	14[T]	CCCCC	73	1.99776e-05	0.000261559	0.476861
chr12	80510450	AATAA	10[T]	GGAAA	52	0.010151	0.0174192	0.353487
chr12	80669466	AGGGT	10[A]	GGGGG	61	0.000763231	0.00236251	0.419555
chr12	81267198	AGGGC	14[T]	CTGTG	73	4.55442e-06	0.000112982	0.50767
chr12	82477231	TAGTC	10[T]	AAGTA	73	0.00463941	0.00916318	0.3278
chr12	85160515	GTGGA	10[T]	ACTAC	73	0.00956814	0.0166208	0.301376
chr12	88048105	GCTAT	11[A]	CAGTA	72	0.000415006	0.00156904	0.405154
chr12	88079242	TAACC	10[A]	TGTAA	73	0.00573331	0.0109037	0.320307
chr12	88089002	CTCTT	11[A]	TCAAG	72	0.00893334	0.0156819	0.306057
chr12	88116973	GTCTC	21[A]	TATTT	65	0.000721939	0.00227614	0.40882
chr12	89601276	AAATT	11[A]	TCACT	73	1.56041e-07	2.45158e-05	0.568374
chr12	89611384	ACATT	11[A]	TTACA	73	0.0920986	0.112217	0.198606
chr12	89753869	CCCTG	13[A]	GAGCA	72	0.0422129	0.0575628	0.240092
chr12	90978265	ATCTG	16[A]	GAGAA	73	0.000322941	0.00133208	0.409361
chr12	94181431	TTTTG	11[A]	TAGGT	73	7.55717e-05	0.000556554	0.446348
chr12	95094563	ACTGG	14[A]	GGAGA	73	2.72331e-06	8.67762e-05	0.517721
chr12	95518013	TTTGT	11[A]	TTGTT	67	0.0980191	0.118305	0.203841
chr12	95985885	TGACC	11[T]	CTTTA	73	0.101904	0.121906	0.19297
chr12	96014822	AAAAG	10[A]	TCATA	73	0.366011	0.38588	0.107348
chr12	96283447	CCATG	17[T]	AACTT	73	0.0637416	0.0814924	0.218136
chr12	96912825	AGTGA	14[T]	AAACT	73	0.00075636	0.00235571	0.385525
chr12	96945891	ACTTG	10[T]	AGATG	73	0.00252376	0.00570883	0.348387
chr12	98531547	TGGTA	11[T]	AAGAA	73	0.156764	0.177473	0.167452
chr12	98599492	CTGAG	12[T]	CCCTA	73	0.00185425	0.00452468	0.358313
chr12	98723619	AAGTG	16[T]	AAGGT	72	0.00520001	0.0100517	0.325978
chr12	100102700	AAGGC	19[T]	AATGT	72	0.000240454	0.00110211	0.419935
chr12	100263384	ATGGA	11[T]	AATTG	72	0.0740181	0.0928263	0.211852
chr12	100329405	TGGTT	10[A]	GGGTG	73	0.208381	0.229479	0.148989
chr12	100536402	ATGCC	11[T]	ATGAT	73	0.00719349	0.0131671	0.312066
chr12	101204572	GTTGC	11[A]	TTATG	73	0.000632266	0.00206234	0.390694
chr12	101295458	TGTGA	10[T]	CTTAA	73	0.00468989	0.00924251	0.327421
chr12	101311701	TGTGA	10[T]	CCCTT	71	0.0348391	0.0487988	0.25087
chr12	101765328	CATGA	10[T]	AACTG	73	0.255855	0.277119	0.134705
chr12	102118246	TTATC	12[T]	AACAT	73	0.0106095	0.0180094	0.297408
chr12	103683331	TACTT	16[A]	CAATG	73	4.46433e-05	0.000407613	0.458769
chr12	103946507	TTTGA	12[T]	ACCAA	73	0.000471625	0.00170122	0.398973
chr12	104067933	TGCCC	11[T]	AGGCA	73	1.10778e-05	0.000194584	0.489507
chr12	104321069	CTTCC	14[T]	CCCCC	73	0.000239377	0.00109896	0.417343
chr12	104326460	TGGGA	22[T]	GAGAT	70	0.00049741	0.00176877	0.405468
chr12	105070823	GAAGA	10[T]	AGAAG	73	0.660963	0.67383	0.0521982
chr12	105115573	TAATG	11[A]	CTTTT	73	0.538526	0.556025	-0.0731513
chr12	105160175	ATGAA	10[T]	AAAAA	73	0.0933089	0.113496	0.197886
chr12	106427179	ATACC	15[T]	AGCTT	73	0.00518981	0.0100388	0.323855
chr12	106750476	GACTC	16[A]	CAGAT	69	3.04521e-05	0.000332625	0.479647
chr12	106843836	TATGG	11[T]	ATAGG	73	5.03758e-05	0.000434543	0.45596
chr12	107000153	GGAGA	11[T]	AAAGT	73	0.0944092	0.114615	0.197237
chr12	107005084	ACAGT	13[A]	GGACT	73	0.000183224	0.00095075	0.424305
chr12	108293672	TAGGG	18[A]	GCAGC	60	1.21478e-05	0.000204115	0.532042
chr12	108519515	GTAGG	11[A]	GAAAC	73	0.0482639	0.0644735	0.232
chr12	109072281	GTCTG	12[T]	CTCCC	73	1.39815e-05	0.000219665	0.484574
chr12	109568919	TGCTG	13[T]	AAACT	73	7.86534e-07	5.5608e-05	0.540747
chr12	110016280	TTCTC	14[T]	AACCC	72	0.000453146	0.00165355	0.402707
chr12	110191168	TCATC	14[T]	CTTTT	73	0.000604121	0.00199121	0.391995
chr12	110396225	TTCTC	18[A]	TCACA	73	2.22165e-05	0.000271297	0.474528
chr12	110486761	TTTAA	11[T]	CTCAG	73	0.153617	0.174469	0.168715
chr12	110495902	AAGGG	13[A]	CCTTA	73	0.000125199	0.000753324	0.433969
chr12	110512970	GCACA	14[T]	ATATG	69	8.60265e-05	0.000596282	0.454905
chr12	111485343	GAATT	10[A]	TTAAC	73	0.0984366	0.11861	0.194913
chr12	111681583	AAAGC	19[A]	TTGAC	73	5.56457e-05	0.000461025	0.453629
chr12	111871066	ACTCC	10[T]	AATTT	73	0.748295	0.759576	-0.0382027
chr12	112043928	TTCAA	17[T]	GAGAC	73	6.06618e-05	0.000480536	0.451592
chr12	112078150	ATAGG	11[A]	GCTTT	73	1.79849e-05	0.000250259	0.479151
chr12	112455871	ACATG	17[T]	GCATT	73	0.000686158	0.00219261	0.388345
chr12	113207347	ATCTT	10[A]	TCAAT	73	0.851875	0.860394	0.0222357
chr12	116576591	ATTCT	15[A]	TTGCC	50	0.0285461	0.0411669	0.309842
chr12	116964886	TAAGG	10[A]	GCTTT	73	0.109665	0.12933	0.188801
chr12	118025848	AATCC	18[T]	GAGAC	73	0.000172348	0.000913072	0.425877
chr12	118150956	TTTTC	18[T]	GTAAA	71	0.0149036	0.0237851	0.287911
[truncated: 829 more rows]

## Sheet: Fig3e
ModelID	TTC37 Microsatellite Repeats	PELO Dependency	MSI-H
ACH-001020	11.0684	-1.00615	FALSE
ACH-000317	10.9643	-1.06875	FALSE
ACH-001494	10.9812	-1.10324	FALSE
ACH-000522	11	-0.905784	FALSE
ACH-001609	11.069	-0.888227	FALSE
ACH-000183	10.9462	-0.23166	FALSE
ACH-000273	10.9667	-0.887421	FALSE
ACH-001698	11.0819	-0.647893	FALSE
ACH-001735	11.0287	-1.3015	TRUE
ACH-002230	10.9804	-0.25213	FALSE
ACH-001632	11.0792	-1.99749	FALSE
ACH-002283	10.9022	-0.383483	FALSE
ACH-000378	11.1285	-0.496581	FALSE
ACH-000872	11.0513	-1.07361	FALSE
ACH-000480	10.8983	-1.3576	FALSE
ACH-001655	11.0659	-1.20632	FALSE
ACH-000551	10.8947	-2.09923	FALSE
ACH-000374	10.9759	-1.06463	FALSE
ACH-000052	10.9831	-1.30536	FALSE
ACH-000142	10.9688	-0.791967	FALSE
ACH-000838	10.9853	-0.0659655	FALSE
ACH-000477	11.027	-0.546177	FALSE
ACH-001654	10.9667	-2.92056	FALSE
ACH-001380	11.0073	-0.618948	FALSE
ACH-000237	11.1022	-0.955435	FALSE
ACH-002510	11.0344	-0.453895	FALSE
ACH-000124	10.9867	-1.11894	FALSE
ACH-001048	10.8627	-0.967843	FALSE
ACH-000732	10.9565	-0.598724	FALSE
ACH-000746	11.0161	-0.276397	FALSE
ACH-001627	11.1277	-0.885983	FALSE
ACH-001799	11.0935	-0.167521	FALSE
ACH-002198	10.9722	-0.534174	FALSE
ACH-002041	11.1167	-1.06699	FALSE
ACH-001495	11.1043	-0.342076	FALSE
ACH-001610	9.1413	-1.69756	TRUE
ACH-001677	11.0582	-1.32282	FALSE
ACH-001804	11.0056	-0.265404	FALSE
ACH-002040	11	-0.469778	FALSE
ACH-000255	11.0408	-1.05906	FALSE
ACH-000025	11.1154	-1.40772	FALSE
ACH-001322	10.9732	-0.894097	FALSE
ACH-000787	10.9875	-1.07981	FALSE
ACH-000722	10.931	-0.342355	FALSE
ACH-002141	10.9318	-1.46131	FALSE
ACH-000711	10.9259	-0.7652	FALSE
ACH-001608	11.0642	-0.479655	FALSE
ACH-002284	11	-0.692781	FALSE
ACH-001523	11.1556	-1.08231	FALSE
ACH-001740	10.9868	-0.881256	FALSE
ACH-000782	11	-0.551165	TRUE
ACH-002045	11.042	-0.729864	FALSE
ACH-002296	10.98	-0.957967	FALSE
ACH-001736	11.0741	-0.776283	FALSE
ACH-000017	11.0864	-0.365042	FALSE
ACH-001548	11	0.0781105	FALSE
ACH-001552	10.9684	-0.863255	FALSE
ACH-000251	11.1212	-0.936882	FALSE
ACH-000303	11	-1.01833	FALSE
ACH-000873	10.9559	-1.25752	FALSE
ACH-001515	11.1951	-0.844615	FALSE
ACH-001392	10.9929	-0.9573	FALSE
ACH-000178	10.9756	-1.0191	FALSE
ACH-000500	10.973	-0.397896	FALSE
ACH-001530	11.0431	-0.554489	FALSE
ACH-001289	10.9701	-0.395468	FALSE
ACH-001852	11.0316	-0.77178	FALSE
ACH-000630	11.0877	-1.03077	FALSE
ACH-000984	7.90164	-1.32344	TRUE
ACH-000377	10.9818	-0.477102	FALSE
ACH-000074	10.931	-0.325254	FALSE
ACH-001416	10.8571	-0.517526	FALSE
ACH-000396	10.9688	-1.09359	FALSE
ACH-001412	10.9494	-0.967131	FALSE
ACH-001301	11.075	-0.530243	FALSE
ACH-002458	11.1681	-0.433062	FALSE
ACH-002181	10.9333	-0.358754	FALSE
ACH-001843	11	-0.803689	FALSE
ACH-000959	9.91045	-1.1788	TRUE
ACH-000760	11.1045	-0.337436	FALSE
ACH-001374	10.961	-0.803709	FALSE
ACH-000086	11.0465	-0.967966	FALSE
ACH-000573	11.0938	-1.35968	FALSE
ACH-000720	10.9362	-1.03188	FALSE
ACH-001522	11	-0.543721	FALSE
ACH-000346	10.961	-0.738318	FALSE
ACH-001549	11.1027	-0.976579	FALSE
ACH-001278	10.9221	-0.851907	FALSE
ACH-002508	11.08	-0.463894	FALSE
ACH-000561	10.9487	-1.62324	FALSE
ACH-002114	10.9302	-0.664454	FALSE
ACH-000266	11.0156	-0.234585	FALSE
ACH-000458	11.062	-0.784625	FALSE
ACH-000754	10.9	-0.740746	FALSE
ACH-000362	10.9706	-0.201503	FALSE
ACH-000624	10.9211	-0.824183	FALSE
ACH-000562	10.9273	-0.25989	FALSE
ACH-002044	11.0417	-1.5111	FALSE
ACH-000771	10.9381	-0.825887	FALSE
ACH-000004	11.0696	-0.983226	FALSE
ACH-000387	10.9423	-0.664705	FALSE
ACH-002464	11.0703	0.17627	FALSE
ACH-001274	10.9828	-0.792452	FALSE
ACH-001960	11.0574	-1.27572	FALSE
ACH-000469	10.9747	-0.471523	FALSE
ACH-000845	10.9412	-0.691212	FALSE
ACH-001997	11.0362	-0.631319	FALSE
ACH-002305	10.8511	-0.963758	FALSE
ACH-000917	10.9571	-0.919023	FALSE
ACH-000677	10.9059	-0.491163	FALSE
ACH-000489	10.9636	-0.876996	FALSE
ACH-000944	11	-0.685306	FALSE
ACH-000441	10.9175	-0.25335	FALSE
ACH-002297	10.9647	-1.25171	FALSE
ACH-001409	11	-1.79371	FALSE
ACH-000623	10.9375	-0.331622	FALSE
ACH-001151	10.9434	-0.699692	FALSE
ACH-000039	10.9423	-0.628928	FALSE
ACH-000716	10.9861	-1.1087	FALSE
ACH-001558	10.9818	-1.17847	FALSE
ACH-000685	11	-0.745979	FALSE
ACH-001212	10.9057	-0.0440992	FALSE
ACH-002210	10.9878	-0.7318	FALSE
ACH-000648	10.9114	-0.564464	FALSE
ACH-000851	11.0635	-0.336218	FALSE
ACH-001228	10.9506	-0.37859	FALSE
ACH-001283	10.9913	-0.276548	FALSE
ACH-000820	11.0034	-1.01552	FALSE
ACH-001164	10.9146	-1.00904	FALSE
ACH-000548	10.9425	-0.898022	FALSE
ACH-000884	11.1579	-1.14491	FALSE
ACH-000899	11	-0.520588	FALSE
ACH-001687	11.0784	-0.785701	FALSE
ACH-001542	11.1079	-1.61125	FALSE
ACH-001498	10.5133	-0.926427	TRUE
ACH-000279	10.8824	-1.21566	FALSE
ACH-000618	10.9483	-1.70785	FALSE
ACH-000344	10.9802	-0.960096	FALSE
ACH-001229	11.1214	-0.939896	FALSE
ACH-002189	9.69072	-0.851049	TRUE
ACH-000929	11.0678	-0.911011	FALSE
ACH-000915	10.9604	-0.324847	FALSE
ACH-000339	11.0549	-1.27899	FALSE
ACH-001295	11.1103	-0.969726	FALSE
ACH-002026	8.49515	-1.14856	TRUE
ACH-000565	10.9516	-0.479016	FALSE
ACH-001431	11.0706	-0.97298	FALSE
ACH-000935	11	-0.500431	FALSE
ACH-000041	10.9189	-1.2174	FALSE
ACH-000329	10.9143	-0.489596	FALSE
ACH-001415	10.983	-0.468504	FALSE
ACH-000824	10.9091	-0.751304	FALSE
ACH-000391	10.9773	-0.99061	FALSE
ACH-001096	11.1196	-1.02521	FALSE
ACH-000499	10.9556	-1.15923	FALSE
ACH-000252	10.9405	-0.917429	FALSE
ACH-001402	11.0947	-0.485196	FALSE
ACH-000191	10.8636	-0.510957	FALSE
ACH-000827	11.0566	-0.37105	FALSE
ACH-000717	10.9841	-0.88794	FALSE
ACH-001414	11.0859	-0.73658	FALSE
ACH-001555	11.1207	-0.0952504	FALSE
ACH-000421	10.9111	-0.381372	FALSE
ACH-002161	10.875	-0.909939	FALSE
ACH-000533	11.0175	-0.203404	FALSE
ACH-001603	10.9315	-0.537593	FALSE
ACH-001275	11.1304	-0.640908	FALSE
ACH-000137	10.9577	-0.779923	FALSE
ACH-002119	10.975	-0.760672	FALSE
ACH-000221	11.0346	-1.14076	FALSE
ACH-001605	11.1191	-0.461645	FALSE
ACH-001453	10.9388	-0.979068	FALSE
ACH-000259	10.9394	-0.884313	FALSE
ACH-001196	10.9855	-0.559219	FALSE
ACH-000442	10.9437	-2.01554	FALSE
ACH-000250	10.9821	-0.198337	FALSE
ACH-000907	10.1905	-0.135509	TRUE
ACH-002143	10.9265	-0.392443	FALSE
ACH-001279	11.13	-0.0795422	FALSE
ACH-001577	11.0783	-0.329486	FALSE
ACH-001418	11.0168	-0.687178	FALSE
ACH-002249	10.9459	-1.61039	FALSE
ACH-002250	10.931	-0.866377	FALSE
ACH-001745	11.0628	-0.729178	FALSE
ACH-000263	11	-0.452686	FALSE
ACH-000161	10.9906	-0.672955	FALSE
ACH-000390	11.0889	-2.01225	FALSE
ACH-000015	10.9231	-1.49142	FALSE
ACH-000547	10.9457	-1.09975	FALSE
ACH-001539	11.0736	-0.00953642	FALSE
ACH-000495	10.973	-0.562602	FALSE
ACH-000718	11.0902	-0.552718	FALSE
ACH-000350	10.9222	-0.510852	FALSE
ACH-002285	10.9612	-0.534617	FALSE
ACH-001839	10.9904	0.0746733	FALSE
ACH-001233	10.9444	-3.15293	FALSE
ACH-001411	11.0516	-0.714356	FALSE
ACH-000302	11.0448	-0.171764	FALSE
ACH-000127	11.1505	-0.742357	FALSE
ACH-000796	10.9123	-0.482783	FALSE
ACH-000634	11.0936	-0.590479	FALSE
ACH-000501	10.9744	-0.891066	FALSE
ACH-000849	10.9014	-0.292098	FALSE
ACH-000262	11.0739	-0.828651	FALSE
ACH-000337	11.1083	-0.982363	FALSE
ACH-001403	11.0588	-0.746211	FALSE
ACH-000869	11.0904	-0.528028	FALSE
ACH-002461	11.0649	-0.594054	FALSE
ACH-001711	11.1304	-1.0174	FALSE
ACH-001137	11.0156	-1.38514	FALSE
ACH-000305	10.9057	-0.875352	FALSE
ACH-001500	11.0561	-1.1502	FALSE
ACH-001053	11.0909	-1.80047	FALSE
ACH-000013	10.973	-0.443452	FALSE
ACH-000095	10.9167	-0.536619	FALSE
ACH-002150	10.95	-0.689249	FALSE
ACH-000558	10.9386	-0.20058	FALSE
ACH-000249	10.9545	-0.72409	FALSE
ACH-001184	11.0496	-0.99223	FALSE
ACH-000036	11	-0.410641	FALSE
ACH-001075	11.0533	-0.755729	FALSE
ACH-000310	10.9919	-0.24477	FALSE
ACH-001433	11.1037	-0.0700523	FALSE
ACH-002042	11.0066	-0.624546	FALSE
ACH-000516	11	-1.0929	FALSE
ACH-000837	10.9545	-1.38192	FALSE
ACH-001331	10.96	-0.409102	FALSE
ACH-000460	11.0676	-0.470745	FALSE
ACH-002261	10.93	-0.693297	FALSE
ACH-000466	10.9778	-0.770912	FALSE
ACH-000593	11.12	-0.634944	FALSE
ACH-000174	10.7959	-0.947889	FALSE
ACH-000235	10.9565	-0.840758	FALSE
ACH-001857	11.026	-0.298812	FALSE
ACH-000296	11.1093	-0.336437	FALSE
ACH-000332	10.9688	-0.596508	FALSE
ACH-000265	10.9556	-0.748244	FALSE
ACH-000426	10.9545	-1.24961	FALSE
ACH-000149	10.9147	-0.366987	FALSE
ACH-000518	10.9014	-1.30587	FALSE
ACH-000206	10.9917	-1.45709	FALSE
ACH-001336	10.9518	-1.20206	FALSE
ACH-000549	11.0566	-1.32833	FALSE
ACH-000968	10.9358	-0.177259	FALSE
ACH-002298	11	-1.06372	FALSE
ACH-001819	11.1025	-0.334462	FALSE
ACH-001858	11	-1.15144	FALSE
ACH-000055	11.0536	-0.496163	FALSE
ACH-001993	11.1569	-0.787216	FALSE
ACH-000762	10.9587	-0.905497	FALSE
ACH-001647	11.0504	-0.566642	FALSE
ACH-001193	11.0199	-0.643825	FALSE
ACH-000450	10.9483	-0.603175	FALSE
ACH-000323	10.9259	-1.05227	FALSE
ACH-000504	10.9109	-0.151874	FALSE
ACH-000456	10.9784	-0.884603	FALSE
ACH-000271	11.0563	-0.515438	FALSE
ACH-000326	10.9524	-0.861864	FALSE
ACH-001277	11	-1.20797	FALSE
ACH-000228	10.9467	-0.609902	FALSE
ACH-002116	10.9459	-0.468472	FALSE
ACH-001442	11.0277	-0.285377	FALSE
ACH-001390	11.0789	-1.56492	FALSE
ACH-001864	11.0122	-1.10434	FALSE
ACH-001786	8.51417	-1.70837	TRUE
ACH-000924	10.8596	-0.13085	FALSE
ACH-000160	11.0929	-0.466306	FALSE
ACH-001205	10.9492	-0.369672	FALSE
ACH-002029	11.0761	-1.3456	FALSE
ACH-000123	11.1062	-0.735113	FALSE
ACH-000227	10.9419	-0.391003	FALSE
ACH-000414	11.06	-0.944966	FALSE
ACH-001303	10.9423	-0.434031	FALSE
ACH-000209	10.9149	-0.825897	FALSE
ACH-000405	10.9799	-0.525852	FALSE
ACH-001702	11.0377	-0.693407	FALSE
ACH-001544	10.9694	-0.571465	FALSE
ACH-000459	10.9589	0.0290303	FALSE
ACH-002304	10.9813	-0.310003	FALSE
ACH-000833	10.9457	-0.546387	FALSE
ACH-002228	10.9351	-0.731569	FALSE
ACH-000280	11.1214	-0.770359	FALSE
ACH-000706	11.0576	-0.894928	FALSE
ACH-000476	10.9802	-0.424099	FALSE
ACH-000484	10.9389	-0.43383	FALSE
ACH-000425	10.9255	-0.0588186	FALSE
ACH-000365	10.9492	-1.03346	FALSE
ACH-002263	10.9474	-1.13122	FALSE
ACH-001081	10.9048	-0.846475	FALSE
ACH-000099	10.9259	-0.431235	FALSE
ACH-001719	10.2232	-0.421568	TRUE
ACH-000709	10.8125	-0.304049	FALSE
ACH-000980	10.6949	-1.41068	FALSE
ACH-000103	11.0135	-0.77276	FALSE
ACH-000836	11.0714	-0.409517	FALSE
ACH-001626	10.9149	-0.839618	FALSE
ACH-001536	11.0505	-0.958817	FALSE
ACH-000556	11.0182	-0.836778	FALSE
ACH-000108	10.9674	-1.43639	FALSE
ACH-001521	10.9896	-0.293221	FALSE
ACH-000393	11.0456	-0.753391	FALSE
ACH-000920	9.82418	-1.05364	TRUE
ACH-001570	10.981	-0.928486	FALSE
ACH-000318	11	-0.786588	FALSE
ACH-000189	10.9406	-1.21584	FALSE
ACH-000682	10.9286	-1.03393	FALSE
ACH-001650	10.9857	-1.0455	FALSE
ACH-000592	10.9888	-1.94907	FALSE
ACH-000994	7.82258	-2.2872	TRUE
ACH-001849	11.0584	-0.17537	FALSE
ACH-000890	10.928	-1.06741	FALSE
ACH-002234	10.9531	-1.06063	FALSE
ACH-001333	9.18627	-1.41607	TRUE
ACH-000316	10.9841	-0.639696	FALSE
ACH-000946	8.44048	-0.971802	TRUE
ACH-002247	10.9383	-0.692098	FALSE
ACH-000092	10.9141	-0.765332	FALSE
ACH-000115	10.9218	-0.243694	FALSE
ACH-000233	10.9084	-1.09205	FALSE
ACH-001050	10.9091	-0.729371	FALSE
ACH-000765	10.9565	-0.886164	FALSE
ACH-000152	11.0523	-0.504818	FALSE
ACH-000781	10.9661	-1.32284	FALSE
ACH-001652	11.0323	-0.60881	FALSE
ACH-001389	11.0798	-0.22835	FALSE
ACH-001551	11.1442	-0.859269	FALSE
ACH-000770	10.9268	-0.895497	TRUE
ACH-001628	10.9583	-1.39223	FALSE
ACH-000438	10.883	-0.399689	FALSE
ACH-000609	10.9688	-0.621819	FALSE
ACH-002229	10.9571	-0.276114	FALSE
ACH-002046	11.0854	-0.50852	FALSE
ACH-001408	10.9734	-0.696736	FALSE
ACH-000622	10.9487	-0.779428	FALSE
ACH-000128	11.0957	-1.10619	FALSE
ACH-000656	10.9545	-0.706178	FALSE
ACH-001639	10.8919	-1.39262	FALSE
ACH-001344	10.9444	-0.98362	FALSE
ACH-002005	11.1354	-0.751082	FALSE
ACH-000331	11.0211	-0.970376	FALSE
ACH-001510	10.971	-0.542761	FALSE
ACH-001419	11.0874	-0.605806	FALSE
ACH-000028	11.0147	-0.604027	FALSE
ACH-001568	11.015	-0.293927	FALSE
ACH-000860	10.9877	-0.766874	FALSE
ACH-000517	10.9508	-0.325725	FALSE
ACH-001820	10.878	-0.673149	FALSE
ACH-001388	11.0545	-0.467801	FALSE
ACH-001973	11.0294	-1.30523	FALSE
ACH-002003	11.024	-0.902331	FALSE
ACH-001329	11.0793	-0.654665	FALSE
ACH-001669	9.86667	-1.07068	TRUE
ACH-000774	11.0797	-0.700155	FALSE
ACH-000398	11.1976	-1.19252	FALSE
ACH-000141	10.9756	-0.151788	FALSE
ACH-000336	10.9176	-1.1686	FALSE
ACH-000424	10.9714	-0.98712	FALSE
ACH-000676	10.9431	-1.05417	FALSE
ACH-000324	10.8182	-0.577952	FALSE
ACH-000757	11.0842	-0.973827	FALSE
ACH-002265	10.9672	-0.230178	FALSE
ACH-000076	11.0196	-0.467967	FALSE
ACH-000983	10.3385	-0.197798	TRUE
ACH-000288	10.9762	-0.695824	FALSE
ACH-000735	11	-1.02682	FALSE
ACH-000325	10.8095	-0.478007	FALSE
ACH-001607	11.0381	-1.18905	FALSE
ACH-000821	10.9778	0.061488	FALSE
ACH-001664	7.97143	-1.43725	TRUE
ACH-001961	11.0432	-0.783805	FALSE
ACH-000274	10.8793	-0.737627	FALSE
ACH-000834	10.9592	-0.759246	FALSE
ACH-000169	10.9718	-0.853594	FALSE
ACH-000671	11.0235	-1.27127	FALSE
ACH-002025	10.9894	-1.2203	FALSE
ACH-001461	11.0127	-0.748999	FALSE
ACH-000445	10.9718	-0.608319	FALSE
ACH-001532	10.9194	-0.215291	FALSE
ACH-000695	11.1505	-0.827703	FALSE
ACH-000406	10.9762	-0.0871218	FALSE
ACH-000385	10.9881	-0.324583	FALSE
ACH-000638	10.9355	-0.596987	FALSE
ACH-000962	8.7	-1.34911	TRUE
ACH-000320	10.9773	-1.6714	FALSE
ACH-001737	10.0381	-0.948558	TRUE
ACH-001497	11.0323	-0.537472	FALSE
ACH-000524	10.9643	-0.784845	FALSE
ACH-000281	10.973	-0.755673	FALSE
ACH-000734	11.0233	-0.616798	FALSE
ACH-001370	11.1461	-1.19199	FALSE
ACH-001033	11.0469	-0.241745	FALSE
ACH-000660	10.9808	-0.611346	FALSE
ACH-000977	9.35385	-0.631796	TRUE
ACH-000863	10.951	-0.613347	FALSE
ACH-002019	11.0579	-0.596496	FALSE
ACH-001509	11.1111	-0.729117	FALSE
ACH-001802	11.0852	-0.373903	FALSE
ACH-000434	11.0731	-0.637968	FALSE
ACH-000304	11.0751	-0.435042	FALSE
ACH-001606	10.963	-0.285575	FALSE
ACH-001616	11.0619	-0.729631	FALSE
ACH-001041	10.9062	-0.572709	FALSE
ACH-000363	10.9634	-0.143331	FALSE
ACH-000829	11.0643	-0.530084	FALSE
ACH-000546	10.9315	-0.749322	FALSE
ACH-000938	10.1047	-1.11873	TRUE
ACH-001834	11.0271	-0.59646	FALSE
ACH-001566	11.0523	-0.263416	FALSE
ACH-001183	11.105	-0.491521	FALSE
ACH-001270	10.9701	-0.630513	FALSE
ACH-001126	10.9296	-0.992226	FALSE
ACH-000244	10.875	-1.74742	FALSE
ACH-000604	10.9701	-1.66123	FALSE
ACH-002156	10.9737	-0.31967	FALSE
ACH-001375	11.0074	-0.494438	FALSE
ACH-000855	10.9722	-1.41114	FALSE
ACH-000903	10.5205	-0.667717	FALSE
ACH-000542	10.9551	-1.37317	FALSE
ACH-002109	10.956	-0.606883	FALSE
ACH-000181	10.9538	-1.26792	FALSE
ACH-000576	11	-1.38122	FALSE
ACH-002202	11	-0.590822	FALSE
ACH-000404	10.9348	-0.73337	FALSE
ACH-001653	11.0613	-0.977571	FALSE
ACH-000991	10.9326	-0.631079	FALSE
ACH-000741	11	-0.672064	FALSE
ACH-001396	11.0725	-0.863093	FALSE
ACH-001391	10.9698	-1.26602	FALSE
ACH-001065	10.9333	-0.674807	FALSE
ACH-000864	8.39216	-1.87387	TRUE
ACH-000470	10.9756	-0.212723	FALSE
ACH-000736	11.0164	-0.756006	FALSE
ACH-002179	9.03509	-0.910038	TRUE
ACH-000840	10.9831	-0.557332	FALSE
ACH-000605	11.0172	-0.478329	FALSE
ACH-001574	11.0442	-0.303519	FALSE
ACH-001356	10.9828	-0.26491	FALSE
ACH-000886	10.9545	-1.20989	FALSE
ACH-001673	10.9856	-1.15651	FALSE
ACH-001862	11.1231	-0.601447	FALSE
ACH-001345	8.45	-2.58751	TRUE
ACH-001300	11.069	-0.591182	FALSE
ACH-001618	11.0942	-0.730502	FALSE
ACH-001098	11.1262	-1.59967	FALSE
ACH-000835	10.9802	-1.3016	FALSE
ACH-001421	10.9855	-1.27261	FALSE
ACH-001016	10.95	-1.01904	FALSE
ACH-002278	10.9604	-0.337781	FALSE
ACH-000655	11.0755	-0.540095	FALSE
ACH-000995	9.09804	-1.38442	TRUE
ACH-001341	11.0545	-0.46111	FALSE
ACH-000881	10.9505	-0.768451	FALSE
ACH-002186	10.9464	-0.780068	FALSE
ACH-001163	10.9425	-0.468479	FALSE
ACH-000368	10.9608	-0.486	FALSE
ACH-000401	10.9839	-0.746677	FALSE
ACH-001386	10.9167	-0.5583	FALSE
ACH-000823	11.0436	-1.12238	FALSE
ACH-001619	11.0549	-0.313412	FALSE
ACH-000541	10.9571	-0.0776454	FALSE
ACH-001511	11.0875	-1.0751	FALSE
ACH-000960	9.8764	-1.48172	TRUE
ACH-000452	11.05	-0.515578	FALSE
ACH-001861	11.1612	-0.964538	FALSE
ACH-000502	11.0175	-0.734962	FALSE
ACH-001145	8.97549	-1.34499	TRUE
ACH-000588	10.95	-0.851552	FALSE
ACH-001793	11.0395	-0.553987	FALSE
ACH-000775	10.9706	-0.945185	FALSE
ACH-002016	11.1408	-0.0331812	FALSE
ACH-000645	10.9787	-1.21958	FALSE
ACH-000577	11.1074	-0.800538	FALSE
ACH-000602	10.8879	-0.679583	FALSE
ACH-000094	10.9574	-0.678086	FALSE
ACH-000941	8.42708	-2.06962	TRUE
ACH-000487	10.9556	-0.254184	FALSE
ACH-001347	11.098	-1.39136	FALSE
ACH-000804	10.9412	-1.64692	FALSE
ACH-000975	11.0542	-0.547084	FALSE
ACH-001525	11.0476	-0.374578	FALSE
ACH-000583	10.9405	-0.498697	FALSE
ACH-000807	11.0441	-1.27867	FALSE
ACH-000694	10.98	-0.887659	FALSE
ACH-002023	11.175	-0.808303	FALSE
ACH-000042	11.0122	-0.238841	FALSE
ACH-000799	10.9054	-0.400867	FALSE
ACH-000204	10.9677	-0.428745	FALSE
ACH-000085	10.9882	-0.467778	FALSE
ACH-000700	11	-0.826493	FALSE
ACH-000794	10.9655	-1.22342	FALSE
ACH-000882	10.9468	-0.524898	FALSE
ACH-000200	11.0389	-0.34334	FALSE
ACH-001368	11.127	-0.576802	FALSE
ACH-000472	10.9333	-0.731371	FALSE
ACH-000294	10.939	-0.515523	FALSE
ACH-001842	10.9167	-0.842516	FALSE
ACH-001624	11.0568	-0.160704	FALSE
ACH-001128	11.0901	-0.3629	FALSE
ACH-002243	10.9672	-1.13685	FALSE
ACH-000791	11.0133	-1.04757	FALSE
ACH-001450	10.9621	-1.5567	FALSE
ACH-002233	11	-1.19799	FALSE
ACH-000571	10.9718	-0.588181	FALSE
ACH-001454	10.9662	-1.16256	FALSE
ACH-001280	10.9552	-0.664361	FALSE
ACH-000584	10.8125	-0.734608	FALSE
ACH-002083	10.957	-0.612684	FALSE
ACH-001529	10.9674	-0.793304	FALSE
ACH-000215	11.0938	-1.3064	FALSE
ACH-000491	10.9398	-0.717769	FALSE
ACH-000040	10.9605	-1.73543	FALSE
ACH-002048	11.0928	-0.767341	FALSE
ACH-000976	10.9307	-0.457322	FALSE
ACH-001038	11.0133	-1.14814	FALSE
ACH-001841	11.0654	-0.6133	FALSE
ACH-000802	11	-0.833143	FALSE
ACH-001458	11.0508	-0.445386	FALSE
ACH-000654	11	-0.729863	FALSE
ACH-001451	11.0683	-0.681325	FALSE
ACH-000599	11.0122	-0.230763	FALSE
ACH-002446	11.1127	-1.0663	FALSE
ACH-000876	11.0152	-0.26482	FALSE
ACH-000437	10.94	-0.456882	FALSE
ACH-001959	11	-0.41445	FALSE
ACH-000663	10.9831	-0.578955	FALSE
ACH-001353	10.9348	-1.19171	FALSE
ACH-000078	10.92	-0.836332	FALSE
ACH-002140	10.9878	-1.12562	FALSE
ACH-001029	11.0168	-0.633555	FALSE
ACH-001232	11.0476	-0.314535	FALSE
ACH-001367	10.9919	-1.24149	FALSE
ACH-000841	11.1073	-0.642492	FALSE
ACH-000295	10.9014	-0.390247	FALSE
ACH-001211	10.9535	-0.528126	FALSE
ACH-000383	10.9512	-0.957201	FALSE
ACH-000766	10.9545	-0.0807598	FALSE
ACH-001848	11.0611	-0.228816	FALSE
ACH-000684	10.9623	-0.797587	FALSE
ACH-000101	10.9455	-1.00643	FALSE
ACH-000978	9.40426	-0.725903	TRUE
ACH-000627	10.96	-0.501878	FALSE
ACH-000885	8.98936	-1.68222	TRUE
ACH-001099	11.191	-0.370499	FALSE
ACH-001399	11.0949	-0.901169	FALSE
ACH-002183	10.9429	-0.268749	FALSE
ACH-000993	11.0385	-1.23007	FALSE
ACH-000887	10.9561	-0.866638	FALSE
ACH-001651	11.1264	-0.452054	FALSE
ACH-002239	10.9344	-0.518505	FALSE
ACH-001067	11.0688	-0.0651311	FALSE
ACH-001559	11.029	-0.675265	FALSE
ACH-000067	10.9506	-0.817462	FALSE
ACH-001685	10.9221	-1.57459	FALSE
ACH-002257	10.9765	-0.405332	FALSE
ACH-000512	11.052	-0.844791	FALSE
ACH-002039	11.0923	-1.24552	FALSE
ACH-000397	10.8889	-0.0417667	FALSE
ACH-000585	10.9867	-0.616458	FALSE
ACH-001853	11.057	-0.165087	FALSE
ACH-000319	11.0388	-1.07266	FALSE
ACH-001645	11.0621	-0.149489	FALSE
ACH-001791	11.0857	0.171889	FALSE
ACH-000436	11.1868	-0.273754	FALSE
ACH-000646	10.9054	-0.62325	FALSE
ACH-001366	11.0361	-0.387462	FALSE
ACH-000898	10.988	0.0173283	FALSE
ACH-000475	10.9344	-0.807917	FALSE
ACH-001836	11.1259	-1.24051	FALSE
ACH-002059	9.97024	-1.27454	TRUE
ACH-000922	10.6207	-0.533728	FALSE
ACH-000272	11.1699	-0.705574	FALSE
ACH-000168	10.9778	-1.5389	FALSE
ACH-001031	11	-0.525778	FALSE
ACH-002463	11.0103	-0.25638	FALSE
ACH-000753	11.025	-1.38757	FALSE
ACH-001407	11.0345	-0.717007	FALSE
ACH-000415	11.0297	-1.67627	FALSE
ACH-001518	9.9802	-0.4524	TRUE
ACH-001382	11.0422	-0.83692	FALSE
ACH-002282	10.9125	-0.662547	FALSE
ACH-000926	10.9032	-0.767844	FALSE
ACH-002160	9.84146	-0.536226	FALSE
ACH-000699	10.9714	-0.831336	FALSE
ACH-001835	11.0365	-0.879692	FALSE
ACH-001630	11.0526	-1.9706	FALSE
ACH-000673	11.0803	-1.1252	FALSE
ACH-002018	10.9695	-0.308913	FALSE
ACH-000606	11.0242	-1.23836	FALSE
ACH-001459	10.9775	-1.1098	FALSE
ACH-001460	11.0993	-0.929192	FALSE
ACH-000471	10.9114	-0.287611	FALSE
ACH-000785	10.9636	-1.00086	FALSE
ACH-002110	10.9664	-1.05934	FALSE
ACH-001750	11.0763	-0.467364	FALSE
ACH-002251	10.9747	-1.5281	FALSE
ACH-000996	11	-0.269544	FALSE
ACH-001999	11.0143	-1.28295	FALSE
ACH-000563	10.9231	-1.06299	FALSE
ACH-001796	11.1268	-1.17831	FALSE
ACH-002067	10.963	-1.16108	FALSE
ACH-001765	11.0247	-1.07488	FALSE
ACH-002105	10.932	-0.611457	FALSE
ACH-000485	10.98	-0.0999571	FALSE
ACH-000269	10.962	-1.481	FALSE
ACH-002027	10.0726	-0.765952	TRUE
ACH-001354	11.0945	-1.49259	FALSE
ACH-000740	11.0753	-1.03158	FALSE
ACH-001991	11.0936	-0.910985	FALSE
ACH-001328	11.0408	-0.910703	FALSE
ACH-002015	11.1131	-0.50981	FALSE
ACH-000222	10.9286	-1.05473	FALSE
ACH-001557	11.0102	-1.06223	FALSE
ACH-001340	11.0882	-0.524742	FALSE
ACH-001625	11.046	-0.53259	FALSE
ACH-000371	10.9775	-0.297973	FALSE
ACH-000721	10.9828	-0.55765	FALSE
ACH-002212	10.9667	-1.21957	FALSE
ACH-001063	9.67532	-1.55979	TRUE
ACH-001335	11.112	-0.478838	FALSE
ACH-000430	11	-0.734991	FALSE
ACH-000261	10.9605	-0.740931	FALSE
ACH-000461	10.9194	-1.12272	FALSE
ACH-000312	11.0904	-0.353644	FALSE
ACH-001567	11.0882	-2.16359	FALSE
ACH-002295	10.9189	-0.285558	FALSE
ACH-000029	11.0175	-1.103	FALSE
ACH-000138	10.9439	-0.622743	FALSE
ACH-002460	11.1282	-0.386876	FALSE
ACH-000831	11.0417	-1.1381	FALSE
ACH-002021	11.043	-0.892279	FALSE
ACH-001513	11.1188	-0.537169	FALSE
ACH-000567	10.96	-0.789674	FALSE
ACH-001334	11	-0.715527	FALSE
ACH-001520	11.0681	-0.601944	FALSE
ACH-000973	10.7857	-0.406756	TRUE
ACH-000070	10.9659	-0.77195	FALSE
ACH-001634	11.1111	-0.815896	FALSE
ACH-000861	10.9425	-1.0083	FALSE
ACH-000937	10.6804	-1.47628	FALSE
ACH-000313	11	-0.823148	FALSE
ACH-000490	11.0602	-0.817867	FALSE
ACH-001648	11.0308	-1.15355	FALSE
ACH-000246	11.1644	-0.547361	FALSE
ACH-000182	11.0357	-0.688132	FALSE
ACH-001838	11.0586	-0.320537	FALSE
ACH-001394	11.0049	-0.503854	FALSE
ACH-000341	10.9692	-0.848353	FALSE
ACH-001346	11.0257	-1.02054	FALSE
ACH-000151	10.9778	-1.11751	FALSE
ACH-002062	11.0885	-0.745204	FALSE
ACH-001172	11.0301	-0.567027	FALSE
ACH-001524	11.0506	-0.983045	FALSE
ACH-000467	10.9667	-0.674066	FALSE
ACH-000286	10.9265	-0.416414	FALSE
ACH-001413	10.97	-1.23243	FALSE
ACH-000315	10.942	-0.510487	FALSE
ACH-000801	10.9683	-0.122359	FALSE
ACH-000468	11	-0.819429	FALSE
ACH-001850	11.0725	-1.30405	FALSE
ACH-000366	10.9905	-1.15215	FALSE
ACH-001563	11.0142	-0.674259	FALSE
ACH-002280	10.9434	-1.02091	FALSE
ACH-002001	11.0211	-0.778416	FALSE
ACH-000113	10.9178	-0.794803	FALSE
ACH-000143	11.0128	-1.01242	FALSE
ACH-001668	11.0484	-0.893007	FALSE
ACH-001377	8.77193	-1.28723	TRUE
ACH-000661	10.9753	-0.310599	FALSE
ACH-002399	11.0806	-1.05854	FALSE
ACH-000914	9.98864	-0.763328	TRUE
ACH-000953	10.127	-0.484191	TRUE
ACH-002294	10.9398	-1.89807	FALSE
ACH-001430	11.0385	-0.531302	FALSE
ACH-001554	11.0543	-1.19963	FALSE
ACH-000022	11.0779	-0.59989	FALSE
ACH-000862	10.9412	-0.526999	FALSE
ACH-001611	11.0813	-0.54887	FALSE
ACH-000702	10.9571	-0.532829	FALSE
ACH-001039	10.9072	-0.797574	FALSE
ACH-000256	10.9286	-0.782597	FALSE
ACH-000537	10.9718	-0.672807	FALSE
ACH-000407	11.0167	-0.52729	FALSE
ACH-001054	11.0526	-0.467348	FALSE
ACH-001307	10.9153	-0.334896	FALSE
ACH-000570	10.9434	-1.16914	FALSE
ACH-001556	11.0633	-1.62941	FALSE
ACH-000118	10.9552	-1.06846	FALSE
ACH-002002	11.1141	-1.07783	FALSE
ACH-000535	10.9863	-1.01614	FALSE
ACH-001107	10.9634	-1.00373	FALSE
ACH-000370	10.9655	-0.106178	FALSE
ACH-000805	11.043	-0.474745	FALSE
ACH-001332	11.0423	-2.08633	FALSE
ACH-002462	10.9868	-0.251911	FALSE
ACH-000591	11.0952	-0.417459	FALSE
ACH-001061	9	-1.12577	TRUE
ACH-000417	10.9701	-0.995201	FALSE
ACH-001550	11.0339	-0.843583	FALSE
ACH-000176	10.9296	-1.01107	FALSE
ACH-001623	11.0517	-1.37155	FALSE
ACH-000896	10.9661	-0.772472	FALSE
ACH-001443	11.04	-0.84363	FALSE
ACH-000217	11.0562	-0.575262	FALSE
ACH-001674	11.0581	-0.833301	FALSE
ACH-000213	11	-0.366573	FALSE
ACH-000190	10.9778	-0.783154	FALSE
ACH-001192	10.7619	-1.51773	FALSE
ACH-001795	10.9628	-1.07414	FALSE
ACH-000148	10.9538	-0.714126	FALSE
ACH-000916	10.9863	-0.388233	FALSE
ACH-000011	10.9425	-0.751147	FALSE
ACH-000133	10.9481	-0.59309	FALSE
ACH-002024	11.085	-1.06273	FALSE
ACH-002269	10.8788	-0.460543	FALSE
ACH-000093	10.9167	-0.114267	FALSE
ACH-001692	11.0164	-1.27627	FALSE
ACH-002467	11.0506	-0.727506	FALSE
ACH-000048	10.9324	-0.583199	FALSE
ACH-000202	10.96	-0.846219	FALSE
ACH-001970	11.082	-0.545885	FALSE
ACH-000596	11.0769	-0.837023	FALSE
ACH-002106	10.9787	-1.14131	FALSE
ACH-001844	11.0817	-0.724892	FALSE
ACH-000234	10.9211	-0.694473	FALSE
ACH-000619	10.963	-1.55852	FALSE
ACH-000889	10.9643	-0.183067	FALSE
ACH-001194	11.0932	-0.546344	FALSE
ACH-001517	9.04396	-2.10215	TRUE
ACH-001856	11.0511	-0.789383	FALSE
ACH-001360	11.3	-0.719288	FALSE
ACH-001688	11.0706	-1.42623	FALSE
ACH-000651	11	-0.826494	FALSE
ACH-002459	11.1547	-0.887612	FALSE
ACH-000054	10.9688	-0.285256	FALSE
ACH-000544	11.043	-0.889336	FALSE
ACH-000455	11.0165	-1.19901	FALSE
ACH-000435	10.975	-0.879186	FALSE
ACH-000307	10.9314	-1.1543	FALSE
ACH-001496	11.1548	-0.557702	FALSE
ACH-001310	11.1129	-0.485826	FALSE
ACH-001302	11.0137	-0.908005	FALSE
ACH-001028	11.0482	-0.63715	FALSE
ACH-000402	10.9324	-0.365502	FALSE
ACH-001656	11.0933	-0.364902	FALSE
ACH-000037	10.9615	-0.52642	FALSE
ACH-000653	10.9434	-0.380632	FALSE
ACH-000701	10.9464	-1.68727	FALSE
ACH-000557	10.9516	-0.329988	FALSE
ACH-000503	10.8571	-0.647625	FALSE
ACH-000114	10.9474	-3.44057	FALSE
ACH-001794	11.0242	-0.54613	FALSE
ACH-000970	8.47541	-2.0474	TRUE
ACH-000527	11.0821	-0.518888	FALSE
ACH-001538	11.0373	-0.769642	FALSE
ACH-000597	11.0548	-0.288025	FALSE
ACH-000683	10.9412	-0.538122	FALSE
ACH-001622	11.0197	-0.755245	FALSE
ACH-001379	11.0794	-0.694479	FALSE
ACH-001690	11.0596	-1.44514	FALSE
ACH-000839	11	-0.995119	FALSE
ACH-000832	11	-1.20666	FALSE
ACH-001691	11	-0.565172	FALSE
ACH-002922	10.963	-0.959745	FALSE
ACH-000943	8.82222	-1.76623	TRUE
ACH-002471	11	-1.32379	FALSE
ACH-000005	11.0588	-1.00946	FALSE
ACH-000811	10.4667	-0.668312	TRUE
ACH-000473	10.8696	-0.377772	FALSE
ACH-000035	11	-1.05234	FALSE
ACH-002800	11	-0.33372	FALSE
ACH-000001	10.9032	-0.417967	FALSE
ACH-000784	11	-0.804595	FALSE
ACH-001696	11	-0.374996	FALSE
ACH-000493	10.9333	-0.25051	FALSE
ACH-000822	11.0968	-0.805759	FALSE
ACH-002035	10.9375	-0.84947	FALSE
ACH-000361	11	-0.419447	FALSE
ACH-001398	10.9773	-0.610238	FALSE
ACH-001814	11	-0.775978	FALSE
ACH-000616	11.0476	-0.676975	FALSE
ACH-000525	10.8571	-0.995653	FALSE
ACH-000950	8.55556	-1.39768	TRUE
ACH-001393	11	-0.173324	FALSE
ACH-000913	10.96	-0.698658	FALSE
ACH-000510	10.9474	-0.706221	FALSE
ACH-000483	11.0312	-0.329341	FALSE
ACH-000479	11.037	-0.234794	FALSE
ACH-000486	11.12	-0.533055	FALSE
ACH-000856	9.92593	-1.02588	TRUE
ACH-000232	10.85	-0.643548	FALSE
ACH-002531	11	-0.628607	FALSE
ACH-000817	11.0833	-0.729337	FALSE
ACH-002669	11	-0.827631	FALSE
ACH-000693	10.913	-1.11385	FALSE
ACH-001547	11	-1.38987	FALSE
ACH-000420	10.9412	-1.01752	FALSE
ACH-000403	11	-0.358331	FALSE
ACH-002785	10.9844	-0.53303	FALSE
ACH-000376	10.9429	-0.774892	FALSE
ACH-002687	11	-0.291171	FALSE
ACH-001560	11	-1.23936	FALSE
ACH-002847	11	-2.20023	FALSE
ACH-002925	10.9565	-0.145152	FALSE
ACH-000871	10.9091	-1.50134	FALSE
ACH-000681	11	-0.967748	FALSE
ACH-000704	11.1538	-0.316565	FALSE
ACH-000195	11	-1.48915	FALSE
ACH-000985	8.64706	-2.35688	TRUE
ACH-000090	11.0476	-0.79568	FALSE
ACH-000356	10.9189	-0.754682	FALSE
ACH-000018	11	-1.44082	FALSE
ACH-000601	11.0286	-3.26635	FALSE
ACH-000776	11.04	-0.688034	FALSE
ACH-000662	10.9487	-0.921019	FALSE
ACH-000075	10.9	-1.64632	FALSE
ACH-000901	11	-1.07469	FALSE
ACH-000632	10.8333	-0.941925	FALSE
ACH-000077	10.9655	-0.976823	FALSE
ACH-000552	10.95	-0.722226	FALSE
ACH-002291	11	-1.60612	FALSE
ACH-000207	10.9667	-0.881521	FALSE
ACH-002654	10.9688	-0.500113	FALSE
ACH-000514	10.9565	-0.719453	FALSE
ACH-000958	8.9	-1.21469	TRUE
ACH-000713	10.9737	-1.42178	FALSE
ACH-000843	11	-1.75433	FALSE
ACH-001533	11	-1.11968	FALSE
ACH-000971	8.6875	-1.80716	TRUE
ACH-000257	10.9167	-0.718523	FALSE
ACH-000595	10.9	-0.95251	FALSE
ACH-000581	11	-2.3109	FALSE
ACH-000097	11.1034	-0.584817	FALSE
ACH-002512	11	-0.123687	FALSE
ACH-000912	11	-0.874363	FALSE
ACH-000783	11.0571	-0.278526	FALSE
ACH-000888	11	-0.514961	FALSE
ACH-000769	11	-0.816705	FALSE
ACH-000012	11	-1.38356	FALSE
ACH-000291	10.96	-0.621887	FALSE
ACH-001318	11.0625	-0.966289	FALSE
ACH-001715	11	-0.76095	FALSE
ACH-000521	11.0909	-0.735053	FALSE
ACH-000939	9.5	-0.261113	TRUE
ACH-000030	10.9	-1.1069	FALSE
ACH-000725	11	-1.10738	FALSE
ACH-000188	11.05	-1.16019	FALSE
ACH-001675	11	-0.984059	FALSE
ACH-002710	11	-0.766979	FALSE
ACH-000621	10.9333	-0.52988	FALSE
ACH-000961	8.10526	-1.27281	TRUE
ACH-001986	11	0.101182	FALSE
ACH-000680	11	-0.312235	FALSE
ACH-000589	11	-0.905664	FALSE
ACH-001197	11	-0.810753	FALSE
ACH-000865	10.8889	-0.956733	FALSE
ACH-002066	11	-0.462926	FALSE
ACH-000155	10.8182	-0.746079	FALSE
ACH-000481	11.125	-0.515251	FALSE
ACH-000488	10.9333	-1.29852	FALSE
ACH-000724	11	-0.582977	FALSE
ACH-001306	11	-0.7588	FALSE
ACH-002465	11	-0.407897	FALSE
ACH-000322	10.9302	-0.367408	FALSE
ACH-001699	11	-1.11704	FALSE
ACH-000187	11	-0.401159	FALSE
ACH-002524	11	-0.937568	FALSE
ACH-000697	11.1364	-0.941535	FALSE
ACH-000947	9.40625	-1.52884	TRUE
ACH-001528	11.0095	-1.40893	FALSE
ACH-000120	10.8824	-0.533819	FALSE
ACH-000906	11.0213	-1.23127	FALSE
ACH-000431	10.9375	-0.922498	FALSE
ACH-002659	10.9524	-1.59684	FALSE
ACH-001992	11	-0.810404	FALSE
ACH-000777	11.0667	-0.63929	FALSE
ACH-002664	10.9783	-0.98091	FALSE
ACH-001670	11	-0.87377	FALSE
ACH-001641	11	-1.10943	FALSE
ACH-001001	11	-0.917926	FALSE
ACH-000853	11	-0.748942	FALSE
ACH-000847	11	-0.47048	FALSE
ACH-000144	11	-0.513929	FALSE
ACH-002020	11	-1.04242	FALSE
ACH-001190	10.7955	-0.353762	TRUE
ACH-000956	8.89286	-0.600625	TRUE
ACH-000790	10.9706	-1.16185	FALSE
ACH-000290	10.8	-0.963873	FALSE
ACH-002061	11	-1.90461	FALSE
ACH-000819	11.0968	-1.68054	FALSE
ACH-000238	11	-1.02066	FALSE
ACH-000243	11.0476	-1.29311	FALSE
ACH-000416	11.1304	-1.87953	FALSE
ACH-002926	11	-0.538451	FALSE
ACH-000921	11	-1.0945	FALSE
ACH-000395	11	-1.00496	FALSE
ACH-001975	10.9737	-0.650626	FALSE
ACH-000738	11.0556	-2.21861	FALSE
ACH-000696	10.9545	-1.16037	FALSE
ACH-000773	10.9355	-0.516667	FALSE
ACH-000496	11.0741	-0.946429	FALSE
ACH-000007	10.9333	-0.99467	FALSE
ACH-000965	8.46154	-2.57954	TRUE
ACH-000639	10.963	-0.3255	FALSE
ACH-000894	11	-2.03879	FALSE
ACH-000277	10.8636	0.0753972	FALSE
ACH-000532	11	-0.979157	FALSE
ACH-002526	11	-0.138951	FALSE
ACH-000846	10.9583	-1.08867	FALSE
ACH-000198	11.0667	-0.607773	FALSE
ACH-001134	11	-1.15979	FALSE
ACH-000009	11	-0.478271	FALSE
ACH-000410	11	-0.640065	FALSE
ACH-000454	11.0968	-0.832732	FALSE
ACH-000253	11	-1.15833	FALSE
ACH-000559	11.0556	-0.358194	FALSE
ACH-000800	10.9677	-0.892029	FALSE
ACH-000505	10.9565	-0.803014	FALSE
ACH-000021	10.9444	-0.645111	FALSE
ACH-002215	11	-0.408278	FALSE
ACH-000649	10.8333	-1.62638	FALSE
ACH-002478	11	-0.540574	FALSE
ACH-000389	10.9062	-0.609724	FALSE
ACH-000858	10.9375	-0.476287	FALSE
ACH-000511	11.125	-0.392776	FALSE
ACH-000739	11.2667	-0.64916	FALSE
ACH-000666	10.9048	-1.28226	FALSE
ACH-000652	11	-0.574851	FALSE
ACH-000330	11.1333	-0.598456	FALSE
ACH-000355	11.1	-1.87245	FALSE
ACH-002043	11	-0.666055	FALSE
ACH-000763	11.0645	-0.930553	FALSE
ACH-001422	11	-0.096702	FALSE
ACH-000411	10.875	-0.667435	FALSE
ACH-001338	11	-0.785804	FALSE
ACH-000714	11.0312	-0.31165	FALSE
ACH-000164	11	-0.554475	FALSE
ACH-000948	8.37931	-1.53888	TRUE
ACH-000587	10.9744	-0.980497	FALSE
ACH-000528	11.1579	-0.422437	FALSE
ACH-000932	8.79167	-1.43614	TRUE
ACH-000607	10.9333	-0.820972	FALSE
ACH-002077	11	-0.642689	FALSE
ACH-001562	11	-0.516137	FALSE
ACH-000045	11.08	-0.284441	FALSE
ACH-000260	11	-0.853318	FALSE
ACH-000343	11	-0.684506	FALSE
ACH-000657	10.7143	-0.522071	FALSE
ACH-001649	10.9565	-0.897858	FALSE
ACH-000879	10.4	-0.520795	TRUE
ACH-002511	11	-0.688863	FALSE
ACH-001526	11	-0.84229	FALSE
ACH-000928	9.24324	-0.395764	TRUE
ACH-002214	11	-0.0275578	FALSE
ACH-000580	11	-0.368463	FALSE
ACH-000311	10.9375	-0.27947	FALSE
ACH-000554	10.8421	-0.83246	FALSE
ACH-000211	11.0455	-1.45099	FALSE
ACH-001239	11.0588	-0.535052	FALSE
ACH-000047	11	-0.161329	FALSE
ACH-000464	11	-0.419011	FALSE
ACH-001400	11	-0.795466	FALSE
ACH-000082	11	-0.225423	FALSE
ACH-000247	11	-1.27221	FALSE
ACH-000748	10.9667	-0.914295	FALSE
ACH-002030	11	-0.91509	FALSE
ACH-001707	11	-0.386429	FALSE
ACH-000966	8	-1.85109	TRUE
ACH-000579	11.0526	-0.937587	FALSE
ACH-000408	11	-0.69352	FALSE
ACH-001543	11	-0.662339	FALSE
ACH-000900	10.9583	-1.09988	FALSE
ACH-000848	11.0179	-0.974653	FALSE
ACH-001709	10.1628	-0.905529	TRUE
ACH-001119	11	-1.35806	FALSE
ACH-000986	11.0345	-1.02887	FALSE
ACH-000427	11	-0.323027	FALSE
ACH-000550	10.9535	-0.577309	FALSE
ACH-000024	11	-1.19669	FALSE
ACH-000945	11	-0.797472	FALSE
ACH-000764	10.9	-1.21355	FALSE
ACH-002051	10.96	-0.363525	FALSE
ACH-000545	11.0625	-1.42356	FALSE
ACH-000216	10.9	-0.67062	FALSE
ACH-000809	10.9091	-0.895495	FALSE
ACH-000223	10.9524	-0.680271	FALSE
ACH-002535	11	-0.626138	FALSE
ACH-000212	10.76	-0.654336	FALSE
ACH-000911	9.6	-1.1057	TRUE
ACH-001977	11	-1.08021	FALSE
ACH-000248	10.9667	-0.47925	FALSE
ACH-002486	11	-1.43545	FALSE
ACH-000231	11.027	-0.420363	FALSE
ACH-002533	10.9615	-0.53384	FALSE
ACH-001694	11	-1.15233	FALSE
ACH-000292	11	-1.52817	FALSE
ACH-002799	11	-0.743174	FALSE
ACH-000335	10.9231	-0.82317	FALSE
ACH-002522	11	-0.240558	FALSE
ACH-000153	11	-0.872836	FALSE
ACH-000664	10.9643	-0.44363	FALSE
ACH-000053	10.8966	-1.00379	FALSE
ACH-000665	11	-1.7008	FALSE
ACH-000507	10.9375	-0.810638	FALSE
ACH-000633	10.9444	-0.086048	FALSE
ACH-002647	11	-0.925087	FALSE
ACH-000905	11	-0.892105	FALSE
ACH-000767	10.9375	-0.336607	FALSE
ACH-000139	10.85	-0.647631	FALSE
ACH-000756	11	-0.510157	FALSE
ACH-000936	9.875	-1.24651	TRUE
ACH-000719	10.9615	-0.531961	FALSE
ACH-002680	11	-0.273348	FALSE
ACH-000354	11	-3.25144	FALSE
ACH-000111	10.9	-1.40261	FALSE
ACH-000293	11.025	-0.596038	FALSE
ACH-000667	11.0333	-0.911918	FALSE
ACH-000910	11.0952	-0.571807	FALSE
ACH-000866	10.0435	-0.906604	TRUE
ACH-000278	11	-1.1877	FALSE
ACH-000957	8.65625	-2.34821	TRUE
ACH-000668	11	-0.954219	FALSE
ACH-000258	11.0625	-0.249573	FALSE
ACH-000997	8.93103	-2.82032	TRUE
ACH-001701	11	-1.27647	FALSE
ACH-000934	10.9565	-0.808651	FALSE
ACH-000433	10.9545	-0.618326	FALSE
ACH-000878	10.9	-0.546067	FALSE
ACH-000963	8.41026	-1.67806	TRUE
ACH-000778	11	-1.54451	FALSE
ACH-000219	10.9565	-1.10447	FALSE
ACH-000364	10.9286	-0.499425	FALSE
ACH-002014	10.9583	0.0428121	FALSE
ACH-001129	10.963	-0.493011	FALSE
ACH-000688	11.0455	-0.688803	FALSE
ACH-000381	11.0476	-1.0553	FALSE
ACH-000637	11	-0.921382	FALSE
ACH-002672	11	-1.03497	FALSE
ACH-000098	11.0256	-0.465361	FALSE
ACH-000698	10.75	-2.18282	FALSE
ACH-002834	11	-0.845817	FALSE
ACH-000988	9.2	-2.01423	TRUE
ACH-000867	10.8919	-0.829482	FALSE
ACH-000145	11	-0.437599	FALSE
ACH-000810	11	-0.529289	FALSE
ACH-000758	11	-1.07007	FALSE
ACH-002693	11	-0.860035	FALSE
ACH-000647	10.8947	-0.811714	FALSE
ACH-000880	10.8519	-0.801003	FALSE
ACH-000163	10.9333	-1.2239	FALSE
ACH-000463	11	-1.02879	FALSE
ACH-000444	10.9545	-1.39565	FALSE
ACH-000359	11	-0.178143	FALSE
ACH-000608	11.0385	-0.906163	FALSE
ACH-001982	11	-0.388524	FALSE
ACH-000019	11.037	-0.830228	FALSE
ACH-001385	10.8947	-0.679952	FALSE
ACH-000788	10.9	-0.933175	FALSE
ACH-002650	11	-0.51327	FALSE
ACH-001188	11	-0.326527	FALSE
ACH-000792	10.9474	-1.47006	FALSE
ACH-000159	11.0513	-0.732451	FALSE
ACH-000422	11	-0.863463	FALSE
ACH-000348	11	-0.460465	FALSE
ACH-001481	11	-1.43342	FALSE
ACH-000060	11	-0.142577	FALSE
ACH-000974	8.35714	-1.46822	TRUE
ACH-000747	11	-0.91957	FALSE
ACH-000859	11	-0.844375	FALSE
ACH-000919	9	-1.63951	TRUE
ACH-000448	11.1	-0.429673	FALSE
ACH-001990	11	-0.614562	FALSE
ACH-002084	11	-0.883865	FALSE
ACH-001863	11	-0.697603	FALSE
ACH-000352	11	-0.652925	FALSE
ACH-000308	11.0811	-0.360843	FALSE
ACH-000969	8.37931	-2.02025	TRUE
ACH-000264	11	-1.3454	FALSE
ACH-000375	10.9655	-0.199371	FALSE
ACH-000334	11	-0.950794	FALSE
ACH-000367	11	-0.0872986	FALSE
ACH-000023	10.8276	-0.535737	FALSE
ACH-000132	11	-2.39547	FALSE
ACH-000768	10.9697	-2.27367	FALSE
ACH-000793	10.9333	-1.23068	FALSE
ACH-000620	10.9677	-0.920033	FALSE
ACH-000146	11.0286	-0.388298	FALSE
ACH-000192	11.0571	-0.136081	FALSE
ACH-002485	10.9677	-1.36591	FALSE
ACH-000520	11.0769	-0.431282	FALSE
ACH-001036	11	-0.851892	FALSE
ACH-000276	11	-0.782774	FALSE
ACH-000614	11	-0.0822425	FALSE
ACH-000478	10.9615	-0.630656	FALSE
ACH-002080	11	-0.760987	FALSE
ACH-000147	10.9259	-0.462231	FALSE
ACH-002523	10.9722	-0.798971	FALSE
ACH-000979	9.88235	-1.13905	TRUE
ACH-000226	11.0294	-0.858906	FALSE
ACH-002069	10.5862	-1.26148	FALSE
ACH-002070	10.9677	-0.814216	FALSE

## Sheet: Fig3f
KP4 (9p21.3 Short Deletion/MSS)
		sgRNAs
	Empty Vector	TTC37#6	TTC37#9
DOX-	0.984764	0.977441	1.10423
DOX-	0.985597	1.00671	0.934315
DOX-	1.02964	1.01585	0.961453
DOX+	0.761447	0.249895	0.464031
DOX+	0.730318	0.264182	0.429265
DOX+	0.891944	0.248748	0.511732

## Sheet: Fig3g
HCT116 (9p21+/MSI-H)
	cDNA
	Luc	TTC37
DOX-	0.933638	0.984479
DOX-	1.13472	1.03361
DOX-	0.931641	0.981915
DOX+	0.505762	0.936697
DOX+	0.415145	0.970679
DOX+	0.444352	0.972083
