# Supplementary material for: SKI complex loss renders 9p21.3-deleted or MSI-H cancers dependent on PELO
Source: Nature. 2025 Feb 5;638(8052):1104–11. doi: 10.1038/s41586-024-08509-3 (PMC11864980; doi:10.1038/s41586-024-08509-3)
Supplement: Supplementary file 6 — Source Data Fig. 4 [file 41586_2024_8509_MOESM6_ESM.xlsx]

## Sheet: Fig4a
ModelID	FOCAD Protein Level	TTC37 Protein Level	SKIV2L Protein Level	Biomarkers
ACH-000956	-0.976728	-1.25468	-1.44357	TTC37 Indel
ACH-000070	-0.152756	0.676529	0.23131	_Other
ACH-000411	0.512288	0.808899	0.583108	_Other
ACH-000649	1.10101	-0.167742	0.238245	_Other
ACH-001306	1.80977	1.23062	1.0863	_Other
ACH-001307	1.26754	0.881017	0.871417	_Other
ACH-000008	-0.215738	0.12918	0.14571	_Other
ACH-000558	0.486054	0.396424	0.241181	_Other
ACH-000201	0.0183396	0.370383	0.125526	_Other
ACH-000788	0.0955111	0.244982	0.291011	_Other
ACH-000657	0.593503	0.334726	0.27721	_Other
ACH-000219	0.718426	0.643073	0.512267	_Other
ACH-000555	0.0961861	-0.0376163	0.0607329	_Other
ACH-000681	1.01346	0.732348	0.642762	_Other
ACH-000052	-0.942918	-0.946556	-0.871745	_Other
ACH-000429	0.352525	0.874776	0.636879	_Other
ACH-000528	-0.75518	0.318163	0.276579	_Other
ACH-000880	0.881314	0.194031	0.175881	_Other
ACH-000222	-0.740238	-0.822127	-0.806121	_Other
ACH-000248	0.386955	-0.0564466	-0.0272173	_Other
ACH-000794	-0.916966	-0.564972	-0.704261	_Other
ACH-000415	-0.850213	-0.687912	-0.726044	_Other
ACH-000536	0.423443	0.159578	0.0832807	_Other
ACH-000288	0.229035	0.350025	0.248869	_Other
ACH-000535	-0.0983013	-1.12996	-0.931205	_Other
ACH-000580	1.02318	0.848874	0.750511	_Other
ACH-000433	1.29491	1.19455	0.585291	_Other
ACH-000234	-0.139019	0.403783	0.273041	_Other
ACH-000832	-0.296053	-0.413627	-0.437321	_Other
ACH-000518	0.0324412	-0.061803	-0.0724852	_Other
ACH-000856	0.637407	-0.537908	-0.717992	_Other
ACH-000857	-0.840002	-0.699687	-0.847603	_Other
ACH-000511	-0.156278	0.176614	-0.0794044	_Other
ACH-000264	-0.654334	-0.778383	-0.684022	_Other
ACH-000783	0.827789	0.951767	0.850777	_Other
ACH-000713	-0.670867	0.0156451	0.0225713	_Other
ACH-000963	0.303815	-0.558233	-0.389242	TTC37 Indel
ACH-000138	-0.273633	0.088051	0.00132677	_Other
ACH-000867	1.01163	-0.107067	0.349745	_Other
ACH-000895	0.960061	-0.706563	-0.984769	TTC37 Indel
ACH-000641	-1.94987	-0.34472	-0.260116	_Other
ACH-001039	0.321203	1.28018	0.917462	_Other
ACH-000202	0.462161	0.373181	0.195334	_Other
ACH-000350	0.239473	0.872015	0.863742	_Other
ACH-000805	-0.556859	0.266934	0.162863	_Other
ACH-000582	0.0196988	-0.14516	-0.371059	_Other
ACH-000644	-0.627302	-0.286468	-0.0609174	_Other
ACH-000161	-0.330234	0.28558	0.27512	_Other
ACH-000662	-0.550743	-0.694668	-0.705606	_Other
ACH-000695	0.191225	0.337005	0.304535	_Other
ACH-000508	0.0764827	0.801484	0.680106	_Other
ACH-000278	-0.465173	-0.727467	-0.634971	_Other
ACH-000243	0.411086	-0.570664	-0.628057	_Other
ACH-000211	-0.632755	-0.965932	-1.08984	_Other
ACH-000207	1.11733	0.252817	0.426159	_Other
ACH-000530	-0.537969	-0.0939146	0.0616048	_Other
ACH-000749	-0.82372	-0.15585	0.428895	_Other
ACH-000979	0.200101	0.0857396	0.078316	_Other
ACH-000925	0.417214	-0.475864	-0.577486	TTC37 Indel
ACH-000563	-0.491287	-0.800128	-0.973339	_Other
ACH-000330	-0.285827	-0.331815	-0.337942	_Other
ACH-000117	0.0887643	0.235461	0.2892	_Other
ACH-000198	1.3996	0.755375	0.891834	_Other
ACH-000487	0.197138	0.152705	0.139805	_Other
ACH-000846	-1.23018	-0.389632	-0.81805	_Other
ACH-000574	-0.0212765	-0.087067	0.600305	_Other
ACH-000096	0.126675	-0.0303139	-0.176855	_Other
ACH-000375	0.457807	0.461431	0.32142	_Other
ACH-000098	1.06961	0.867778	0.682377	_Other
ACH-000738	-0.819237	-1.25895	-1.46192	FOCAD Loss
ACH-000374	-0.455714	0.036834	0.354106	_Other
ACH-000111	-0.646974	-0.588218	-0.25463	_Other
ACH-000699	0.584668	0.148318	0.275247	_Other
ACH-000878	0.0164472	0.823345	0.898254	_Other
ACH-000349	0.0366444	1.19849	0.945006	_Other
ACH-000624	-1.08917	-1.15691	-1.04627	_Other
ACH-000712	-1.37267	-0.8647	-0.890409	_Other
ACH-000223	-0.680299	-1.13477	-1.03102	_Other
ACH-000859	0.413548	-0.406996	-0.276258	_Other
ACH-000755	0.422712	1.50612	1.55686	_Other
ACH-000276	-0.354151	-0.408337	-0.36975	_Other
ACH-000667	0.182851	-0.0343978	0.198153	_Other
ACH-000467	0.821824	-0.0380425	0.223864	_Other
ACH-000668	0.896027	-0.437995	-0.453291	_Other
ACH-000012	0.266409	0.0104328	-0.0205842	_Other
ACH-000454	-0.349025	0.135385	0.304614	_Other
ACH-000971	0.527636	-0.791746	-0.870757	TTC37 Indel
ACH-000190	-0.185501	0.301272	0.323978	_Other
ACH-000643	-0.803511	-1.06895	-0.964667	_Other
ACH-000990	-1.23144	-0.964116	-1.18069	TTC37 Indel
ACH-000954	-0.153805	-0.555567	-0.581656	TTC37 Indel
ACH-000996	0.706156	-1.41306	-0.923709	_Other
ACH-000946	-0.636095	-0.985415	-1.93586	TTC37 Indel
ACH-000831	0.105709	0.164934	0.0714381	_Other
ACH-000994	-0.551801	-2.11452	-2.20975	TTC37 Indel
ACH-000984	0.50214	-1.6647	-1.93041	TTC37 Indel
ACH-000004	-1.18179	-0.459773	-0.422241	_Other
ACH-000005	-1.52461	-0.230062	-0.613967	_Other
ACH-000625	0.354082	-0.0273273	0.0511359	_Other
ACH-000739	0.080809	-0.265523	-0.086653	_Other
ACH-000542	0.509658	0.793483	0.908944	_Other
ACH-000847	0.858799	1.17468	0.876623	_Other
ACH-000393	-0.335961	-0.311469	-0.486479	_Other
ACH-000014	0.334835	-0.0253982	0.0253379	_Other
ACH-000799	0.341434	0.324472	0.30852	_Other
ACH-000632	0.150743	0.827002	0.814053	_Other
ACH-000778	-0.201377	-0.24675	-0.218951	_Other
ACH-000546	-0.917781	-1.52802	-1.69325	_Other
ACH-000054	1.0837	0.406501	0.374686	_Other
ACH-000986	0.955886	0.788687	0.730762	_Other
ACH-000547	-0.0969552	-1.00645	-0.746843	_Other
ACH-000724	-0.143352	0.00473426	-0.191657	_Other
ACH-000552	0.133153	0.250656	0.341012	_Other
ACH-000926	0.354594	-0.633437	-0.498981	_Other
ACH-000239	-0.72678	-0.402745	-1.11775	FOCAD Loss
ACH-000475	-0.689876	-0.495243	-0.287297	_Other
ACH-000671	-1.28519	-1.3914	-1.22005	_Other
ACH-000480	0.0998556	0.0345822	-0.124748	_Other
ACH-000118	-0.266997	-0.193771	-0.12938	FOCAD Loss
ACH-000213	0.345462	0.009103	0.0126806	_Other
ACH-000672	0.357934	0.14608	0.175911	_Other
ACH-000882	-0.0422918	0.159811	0.438976	_Other
ACH-000650	-0.179953	0.396425	0.297674	_Other
ACH-000550	-0.147	0.166292	0.0339573	_Other
ACH-000966	-0.813806	-1.85429	-1.89209	TTC37 Indel
ACH-000919	-0.577361	-1.91446	-1.80742	TTC37 Indel
ACH-000915	-0.0970994	0.247711	0.0860434	_Other
ACH-000961	-0.873365	-1.34744	-1.31397	TTC37 Indel
ACH-000396	1.17266	0.109603	0.206448	_Other
ACH-000357	-0.996009	-0.0526249	0.267119	_Other
ACH-000620	-0.550398	0.236863	0.233087	_Other
ACH-000476	0.233647	0.456148	0.391925	_Other
ACH-000734	-1.08978	-0.370386	-0.254709	_Other
ACH-000217	0.0372662	0.00533996	-0.206226	_Other
ACH-000848	-0.174875	0.0441563	0.081296	_Other
ACH-000132	-1.00797	-0.656502	-0.505838	FOCAD Loss
ACH-000909	-0.0422366	-0.368365	-0.306542	TTC37 Indel
ACH-000711	-0.0427836	0.0557693	0.152864	_Other
ACH-000151	-0.715006	-0.420786	-0.44191	_Other
ACH-000753	-0.246798	-0.689664	-0.647288	_Other
ACH-000995	0.682968	-0.349375	-0.0820505	_Other
ACH-000404	0.500134	1.6847	1.27393	_Other
ACH-000551	-1.85209	-2.09772	-1.63639	FOCAD Loss
ACH-000053	0.616344	0.650155	0.722618	_Other
ACH-000315	0.329143	-0.490563	0.0136541	_Other
ACH-000263	0.371798	1.0431	0.834094	_Other
ACH-000728	0.446625	-0.130859	-0.104835	_Other
ACH-000793	0.355818	0.257671	0.356643	_Other
ACH-000684	0.21009	0.235906	0.263091	_Other
ACH-000250	0.0486143	0.0763978	-0.0326295	_Other
ACH-000714	-0.644212	-0.413406	-0.028313	_Other
ACH-000380	0.00755824	-0.608893	-0.145711	_Other
ACH-000576	-0.00935892	-0.0780576	0.114079	_Other
ACH-000622	-0.535265	-0.205171	-0.42668	_Other
ACH-000479	0.472108	0.0619936	0.0564049	_Other
ACH-000281	-0.950412	0.476929	0.715965	_Other
ACH-000265	-0.729998	-0.485634	-0.585893	_Other
ACH-000028	-0.518363	-0.217364	-0.313809	_Other
ACH-000486	-0.354938	-1.11529	-1.20616	_Other
ACH-000524	-1.10121	-1.39306	-1.27575	_Other
ACH-000607	0.141933	1.04894	1.24436	_Other
ACH-000855	0.926881	0.50131	0.45604	_Other
ACH-000693	-0.309042	-1.26681	-0.924956	_Other
ACH-000777	-0.133532	-0.150312	-0.23483	_Other
ACH-000809	0.344814	-0.0147633	0.216453	_Other
ACH-000865	0.534742	-0.140557	-0.0652149	_Other
ACH-000824	0.208217	0.428358	0.447833	_Other
ACH-000784	-1.35834	-0.754239	-1.22469	_Other
ACH-000685	-0.240353	-0.0779557	-0.453497	_Other
ACH-000754	-0.764849	-0.300389	-0.472145	_Other
ACH-000627	0.356768	0.345727	0.471338	_Other
ACH-000769	0.681497	0.0474264	-0.241577	_Other
ACH-000255	0.286676	0.881996	0.746218	_Other
ACH-000819	-1.49569	-1.08453	-0.946818	FOCAD Loss
ACH-000595	0.668717	0.562285	0.761012	_Other
ACH-000977	0.270245	-0.734532	-0.923395	_Other
ACH-000750	-0.675751	-0.912382	-0.440817	_Other
ACH-000957	0.0667312	-1.34848	-1.61885	TTC37 Indel
ACH-000985	0.412142	-1.24669	-1.25843	TTC37 Indel
ACH-000007	0.965452	0.534016	0.342274	_Other
ACH-000438	0.437979	0.464699	0.446754	_Other
ACH-000390	-1.32707	-0.760634	-0.974708	FOCAD Loss
ACH-000787	0.435368	0.152871	0.226504	_Other
ACH-000019	-0.192754	-0.231531	-0.112623	_Other
ACH-000621	0.454982	0.186304	0.10142	_Other
ACH-000768	-1.6854	-1.34269	-1.22931	_Other
ACH-000573	1.65671	0.681211	0.460264	_Other
ACH-000910	-0.0473423	-0.101969	-0.0154787	_Other
ACH-000849	-0.506815	-0.083875	-0.08239	_Other
ACH-000935	0.0415861	-0.00128832	-0.0674897	_Other
ACH-000881	-0.440058	0.409196	0.210786	_Other
ACH-000987	-0.339157	-0.45339	-0.521485	_Other
ACH-000192	-0.524274	-0.943041	-0.877441	_Other
ACH-000879	0.129872	-0.57972	-0.939761	_Other
ACH-000988	-0.84403	-2.47123	-2.12554	_Other
ACH-000601	-2.50203	-1.77405	-1.34933	FOCAD Loss
ACH-000351	0.437884	0.9001	0.705643	_Other
ACH-000356	0.0297286	0.364573	0.56462	_Other
ACH-000678	-0.625123	-0.289066	-0.301166	_Other
ACH-000362	0.702709	1.71399	0.402251	_Other
ACH-000369	0.33628	-0.254005	0.173539	_Other
ACH-001129	1.00915	2.48519	1.03	_Other
ACH-000006	0.933815	0.80498	1.35117	_Other
ACH-000335	-0.572128	1.10968	1.02962	_Other
ACH-000938	-1.18871	-0.766111	-1.06173	FOCAD Loss
ACH-000866	-0.233668	0.104582	0.161374	_Other
ACH-000980	0.560224	-0.897492	-1.00482	_Other
ACH-000510	0.538514	-0.00266863	-0.168246	_Other
ACH-000666	0.897464	0.889861	0.969668	_Other
ACH-000852	0.00663874	0.53334	0.446021	_Other
ACH-000589	-1.58471	-0.0893686	-0.799141	FOCAD Loss
ACH-000506	0.56084	0.166895	0.0015352	_Other
ACH-000869	-0.0953924	0.0168724	-0.172079	_Other
ACH-000916	-0.57041	-0.574788	-0.517056	_Other
ACH-000015	0.279235	0.632528	0.545135	_Other
ACH-000035	-0.11652	0.397175	0.361261	_Other
ACH-000448	-0.287215	-1.14113	-1.1604	_Other
ACH-000021	0.265319	0.20849	0.122349	_Other
ACH-000747	-0.445161	0.213967	0.340099	_Other
ACH-000496	0.451311	0.0850233	-0.0736185	_Other
ACH-000888	1.17862	0.380735	1.04411	_Other
ACH-000414	0.0560226	0.176935	0.270172	_Other
ACH-000752	0.618562	0.821627	0.595304	_Other
ACH-000587	-0.157472	0.76602	0.673371	_Other
ACH-000886	-0.793693	-1.1076	-1.13583	_Other
ACH-000521	0.0642413	-0.343661	-0.181171	_Other
ACH-000153	1.07123	0.460856	0.139778	_Other
ACH-000727	0.187305	-0.128168	-0.0533544	_Other
ACH-000929	0.222584	-0.406964	-0.462128	_Other
ACH-000311	0.633198	0.136004	0.444996	_Other
ACH-000785	-0.282114	0.0989813	0.278507	_Other
ACH-000481	0.827711	0.595324	0.495594	_Other
ACH-000924	-0.596075	-1.3151	-0.971631	_Other
ACH-000447	-0.189386	0.125974	-0.631705	_Other
ACH-000367	-0.0879802	0.0639396	-0.119413	_Other
ACH-000912	0.242928	0.491174	0.216944	_Other
ACH-000718	0.960078	0.149482	-0.0361083	_Other
ACH-000900	-0.283449	-0.516704	-0.362431	_Other
ACH-001075	0.390374	-0.457787	-0.669343	_Other
ACH-000109	-0.405449	-0.14623	0.0324291	_Other
ACH-000860	-0.422968	-0.426737	-0.622749	_Other
ACH-000638	-0.507685	0.848363	0.681984	_Other
ACH-000800	-0.16674	-0.129552	-0.0415789	_Other
ACH-000463	-0.239029	-0.960093	-1.44167	_Other
ACH-000395	0.626543	0.121143	-0.072775	_Other
ACH-000343	0.00408033	-0.299284	0.0798796	_Other
ACH-000378	1.57865	0.221913	0.115004	_Other
ACH-000945	-0.138751	-0.251474	-0.122934	_Other
ACH-000853	-0.489351	0.253853	0.578065	_Other
ACH-000491	-0.874864	0.270763	0.30812	_Other
ACH-000403	0.684386	1.03804	1.04884	_Other
ACH-000416	-1.77189	-1.11737	-1.2915	_Other
ACH-000050	1.30736	1.50838	1.44357	_Other
ACH-000427	-0.706546	-0.172634	-0.463474	_Other
ACH-000001	-0.372855	-1.05756	-0.946967	_Other
ACH-000388	-0.374971	-0.268671	0.335056	_Other
ACH-000911	-0.00264299	-0.552821	-0.270692	_Other
ACH-000065	0.43827	0.388937	0.403737	_Other
ACH-000158	-0.449634	-0.607851	0.000533371	_Other
ACH-000247	1.59818	0.432562	0.146828	_Other
ACH-000383	-0.00552113	-0.00437	0.0315235	_Other
ACH-000024	-0.368969	-0.341687	-0.16542	_Other
ACH-000159	0.262222	0.0379491	-0.00321945	_Other
ACH-000091	0.696696	0.332769	0.340405	_Other
ACH-000291	-0.145223	-0.125475	-0.0455699	_Other
ACH-000617	0.070992	-0.749868	-0.654866	_Other
ACH-000696	0.137934	0.139708	0.0690458	_Other
ACH-000409	-1.13743	-0.970423	-1.19895	_Other
ACH-000042	-0.260113	-0.294507	-0.239462	_Other
ACH-000235	-0.160408	-0.539791	-0.566604	_Other
ACH-000164	-1.51929	0.211202	0.124661	_Other
ACH-000023	0.160365	0.0238247	0.117661	_Other
ACH-000030	-0.184105	-1.09683	-1.02305	_Other
ACH-000090	0.165063	0.00842876	0.214979	_Other
ACH-000606	-0.124616	0.177524	0.331852	_Other
ACH-001171	0.300215	1.21133	1.00491	_Other
ACH-000347	-0.0135998	-0.147373	-0.0119306	_Other
ACH-000922	-2.14693	-1.02776	-0.700983	_Other
ACH-000169	-0.0464027	0.39216	0.213567	_Other
ACH-000068	-0.566438	0.205089	0.330131	_Other
ACH-000960	-2.13918	-0.723716	-0.511777	FOCAD Loss
ACH-000062	-0.185318	-0.644796	-0.544856	_Other
ACH-000442	-2.44657	-0.599615	-0.835679	FOCAD Loss
ACH-000833	-0.82927	-0.865931	-0.848773	_Other
ACH-000100	-0.616982	-0.470943	-0.257766	_Other
ACH-000943	0.210628	-1.10974	-1.089	TTC37 Indel
ACH-000371	-0.708787	0.151315	0.431693	_Other
ACH-000701	-0.550638	-0.0492097	-0.237987	_Other
ACH-000348	0.0408664	-0.181849	-0.146084	_Other
ACH-000817	-0.763334	0.617042	0.557897	_Other
ACH-000473	-0.458313	-0.637905	-0.553515	_Other
ACH-000242	1.38872	-0.725934	-0.608759	_Other
ACH-000614	0.138893	0.572196	0.586263	_Other
ACH-000410	-0.4929	-1.46781	-0.872227	_Other
ACH-000670	-0.547343	-1.4291	-1.36396	_Other
ACH-000188	-1.63848	0.191132	-0.684254	_Other
ACH-000782	-0.306416	0.438463	0.258986	_Other
ACH-000376	-0.567066	0.0712117	0.222313	_Other
ACH-000441	0.142614	0.654819	0.67794	_Other
ACH-000790	0.305425	1.29792	0.939396	_Other
ACH-000748	0.335971	1.09893	1.03699	_Other
ACH-000400	0.281856	0.27685	0.124615	_Other
ACH-000087	-0.339962	-0.880821	-0.599332	_Other
ACH-000361	0.0726497	0.59	0.471979	_Other
ACH-000309	-0.33688	-0.501096	-0.562829	_Other
ACH-001190	0.0798242	0.677186	0.658776	_Other
ACH-000615	-0.453125	0.267799	0.161411	_Other
ACH-000423	-0.46389	0.00374961	0.0774024	_Other
ACH-000810	-0.082899	-0.0650439	0.288368	_Other
ACH-000730	-0.499564	-0.186675	0.564234	_Other
ACH-000260	-1.1143	-0.209316	-0.284798	_Other
ACH-000039	-0.177016	-0.104194	0.133228	_Other
ACH-001198	0.470066	0.232819	0.208154	_Other
ACH-000974	-0.85467	-1.24524	-1.2757	TTC37 Indel
ACH-000932	0.954474	-0.33864	-0.264079	TTC37 Indel
ACH-000209	-0.0941936	0.33293	0.118808	_Other
ACH-000368	-0.0953638	0.0947108	0.0765234	_Other
ACH-000635	0.446855	-0.274658	-0.183169	_Other
ACH-000493	0.324173	0.351474	0.406247	_Other
ACH-000420	0.158752	-0.649292	-0.684971	FOCAD Loss
ACH-000532	0.0568659	-0.826313	-0.787597	_Other
ACH-000407	0.895414	0.618947	0.583897	_Other
ACH-000898	-0.282917	-0.322102	-0.112659	_Other
ACH-000722	1.1589	1.4995	1.27335	_Other
ACH-000967	-0.783707	-1.0895	-2.00124	TTC37 Indel
ACH-000970	-1.09926	-1.32339	-1.63	TTC37 Indel
ACH-000553	-0.728399	-0.905573	-0.985594	_Other
ACH-000114	-2.43735	-1.83914	-1.34277	FOCAD Loss
ACH-000365	-0.385657	-0.275323	0.157504	_Other
ACH-000611	-0.429036	0.480535	0.696559	_Other
ACH-000652	0.63186	0.712991	0.512418	_Other
ACH-000890	0.307499	-0.0454002	0.0745273	_Other
ACH-000236	0.285676	-0.527932	-0.928035	_Other
ACH-000677	0.0234174	0.150116	0.0689931	_Other
ACH-000883	0.885624	1.36252	1.25494	_Other
ACH-000155	0.496005	0.38075	0.751694	_Other
ACH-000820	0.0192494	0.563795	0.721633	_Other
ACH-000958	0.367675	-0.293706	-0.720254	TTC37 Indel
ACH-000842	-0.748613	-0.281452	-0.182259	_Other
ACH-000651	0.304132	0.218432	0.109857	_Other
ACH-000421	-0.0816428	-0.13646	-0.167311	_Other
ACH-000018	1.33205	0.220084	0.318414	_Other
ACH-000147	0.176551	0.582198	0.545209	_Other
ACH-000424	-0.0200729	0.133147	0.136411	_Other
ACH-000502	-0.149367	1.13175	0.924337	_Other
ACH-000720	0.0596695	-0.182997	0.0536024	_Other
ACH-000647	-0.546355	-0.505249	-0.201375	_Other
ACH-000318	-1.12601	-1.63676	-1.76933	_Other
ACH-000488	-0.334044	-0.968984	-0.938717	_Other
ACH-000726	-1.85049	-0.671613	-0.803183	FOCAD Loss
ACH-000917	-0.181163	-0.613132	-0.694281	_Other
ACH-000605	0.519627	-0.53531	-0.820665	_Other
ACH-000387	-0.526216	0.0150722	0.129011	_Other
ACH-000146	0.098907	0.0991536	0.823342	_Other
ACH-000495	0.39313	0.771137	1.01787	_Other
ACH-000430	0.817642	0.573617	0.332839	_Other
ACH-000040	-1.35506	-1.44481	-1.47126	FOCAD Loss
ACH-000364	0.0382624	-0.126856	0.069391	_Other
ACH-000075	-0.965489	-0.569826	-0.717144	FOCAD Loss
ACH-000406	0.597256	0.620031	0.579141	_Other
ACH-000579	-0.232506	0.247076	0.387255	_Other
ACH-000425	0.188784	0.68229	0.709683	_Other
ACH-000741	-0.00999068	-0.722084	-0.865461	_Other
ACH-000522	0.0266732	0.0732162	-0.045288	_Other
ACH-000115	0.218143	0.398969	0.136217	_Other
ACH-000484	-0.322267	0.314623	0.33226	_Other
ACH-000304	0.805415	1.8196	1.77874	_Other
ACH-000661	0.495806	0.579106	0.481876	_Other
ACH-001239	-0.146381	0.336799	0.257012	_Other
ACH-000827	-0.156627	0.228642	0.658023	_Other
ACH-000899	0.222703	0.958342	0.89735	_Other
ACH-000097	0.995021	1.21909	1.00411	_Other
ACH-000212	-0.177188	0.328318	0.171139	_Other
ACH-000680	0.168263	0.622244	0.511393	_Other
ACH-000997	0.24843	-0.993233	-0.952571	TTC37 Indel

## Sheet: Fig4b
KP4 (9p21.3 Short Deletion/MSS)
		sgRNAs
	Empty Vector	SKIV2L#1	SKIV2L#2	SKIV2L#5
DOX-	0.981165	1.03409	0.85285	0.954288
DOX-	1.0261	0.99955	1.01407	0.999214
DOX-	0.992735	0.966358	1.13308	1.0465
DOX+	0.924071	0.518916	0.371282	0.336298
DOX+	0.955831	0.504848	0.458051	0.43836
DOX+	0.897379	0.550794	0.392575	0.357994

## Sheet: Fig4c
symbol	baseMean	log2FoldChange	lfcSE	stat	pvalue	padj	-log10(padj)	UPR
A1BG	0.380526	0.00276909	0.107375	0.526288	0.598688			FALSE
A2M	0.0902008	-0.00174465	0.140875	-0.195145	0.84528			FALSE
A2M-AS1	0.723841	-0.000969067	0.110595	-0.240845	0.809675			FALSE
A2MP1	0.103156	-0.000199348	0.151709	-0.00309665	0.997529			FALSE
A4GALT	75.0242	0.0447342	0.103839	0.756931	0.449091	0.754089	0.122577	FALSE
AAAS	863.667	-0.0657612	0.0687914	-1.0301	0.302961	0.637078	0.195807	FALSE
AACS	284.894	0.0219685	0.0856734	0.331811	0.740032	0.905372	0.0431729	FALSE
AADAC	4.99549	-0.00762193	0.107219	-0.363894	0.715937			FALSE
AADACL3	0.328948	0.00292003	0.115444	0.522921	0.601029			FALSE
AADACP1	82.4687	0.0270691	0.100043	0.488749	0.625019	0.853179	0.0689596	FALSE
AADAT	43.433	0.348342	1.03015	2.4917	0.0127132	0.110414	0.956975	FALSE
AAGAB	1224.58	0.10019	0.0637904	1.75523	0.0792193	0.324029	0.489417	FALSE
AAK1	813.236	0.0565233	0.0796345	0.850695	0.394939	0.712208	0.147393	FALSE
AAMDC	69.1337	-0.0177864	0.101232	-0.347125	0.728497	0.899932	0.0457905	FALSE
AAMP	1010.82	-0.00922364	0.07645	-0.167733	0.866794	0.955553	0.0197453	FALSE
AANAT	0.145879	0.00181111	0.113047	0.19305	0.84692			FALSE
AAR2	357.496	-0.00114478	0.0774192	-0.0212824	0.98302	0.993989	0.00261822	FALSE
AARS1	4696.55	0.557963	0.0614355	9.41015	4.95423e-21	2.544e-18	17.5945	FALSE
AARS2	266.689	-0.00111998	0.0821946	-0.0187173	0.985067	0.995079	0.00214253	FALSE
AARSD1	170.254	0.136384	0.144212	1.68297	0.092381	0.35139	0.454211	FALSE
AARSD1P1	1.10502	-0.00688448	0.115308	-0.598137	0.549748			FALSE
AASDH	105.678	0.043686	0.0994891	0.688493	0.491142	0.778627	0.108671	FALSE
AASDHPPT	555.562	0.0563123	0.0817448	0.835956	0.40318	0.719292	0.143095	FALSE
AASS	32.4395	0.0302451	0.106212	0.763166	0.445364	0.752313	0.123601	FALSE
AATBC	0.100834	-0.000199403	0.151669	-0.00309666	0.997529			FALSE
AATF	1130.07	-0.0503519	0.0781564	-0.753091	0.451395	0.755342	0.121857	FALSE
AATK	13.2841	0.0197917	0.105718	0.607517	0.543508	0.811983	0.0904533	FALSE
ABALON	2.62466	0.0269539	0.103289	1.867	0.061902			FALSE
ABAT	3.73169	0.00562889	0.105096	0.362635	0.716877			FALSE
ABCA1	463.577	0.39627	0.109447	4.25735	2.06863e-05	0.000758802	3.11987	FALSE
ABCA11P	31.5882	0.0867383	0.135642	1.93715	0.0527267	0.258269	0.587928	FALSE
ABCA12	0.159874	0.000137614	0.122642	0.00103545	0.999174			FALSE
ABCA13	3.13654	0.00238633	0.10485	0.201748	0.840114			FALSE
ABCA15P	4.90725	-0.0140379	0.109694	-0.812654	0.416416			FALSE
ABCA17P	1.06293	-0.00790423	0.113864	-0.67602	0.499028			FALSE
ABCA2	243.722	0.149341	0.11097	1.87354	0.060994	0.281118	0.551112	FALSE
ABCA3	146.051	0.456161	0.182077	3.45907	0.00054205	0.0110053	1.9584	FALSE
ABCA4	0.792902	-0.00732699	0.136993	-1.10693	0.268326			FALSE
ABCA5	6.52664	0.0436365	0.110633	1.84517	0.0650131			FALSE
ABCA7	135.927	0.205903	0.201482	2.10064	0.0356724	0.208168	0.681586	FALSE
ABCB1	0.166261	-0.00175649	0.140613	-0.195146	0.845279			FALSE
ABCB10	171.531	0.0126728	0.0894053	0.198094	0.842972	0.945704	0.0242449	FALSE
ABCB5	0.328948	0.00292003	0.115444	0.522921	0.601029			FALSE
ABCB6	40.1417	0.0397401	0.106422	0.806617	0.419887	0.730524	0.136366	FALSE
ABCB7	297.815	0.113203	0.108243	1.49002	0.136219	0.433788	0.362722	FALSE
ABCB8	492.42	0.0706443	0.0754016	1.087	0.277035	0.61184	0.213362	FALSE
ABCB9	183.803	-0.0161556	0.091188	-0.259394	0.795332	0.928089	0.0324104	FALSE
ABCC1	676.198	0.00108781	0.0732214	0.0226193	0.981954	0.993563	0.0028046	FALSE
ABCC10	159.606	0.143132	0.129637	1.73553	0.0826477	0.33102	0.480145	FALSE
ABCC11	0.639634	0.00331344	0.10162	0.289603	0.77212			FALSE
ABCC2	4.35911	0.00310691	0.105631	0.220119	0.825778			FALSE
ABCC3	145.814	0.674374	0.170847	4.69222	2.70256e-06	0.000134844	3.87017	FALSE
ABCC4	463.25	0.0935595	0.0960861	1.25766	0.208515	0.530827	0.275047	FALSE
ABCC5	144.829	-0.0468794	0.0999686	-0.72836	0.466393	0.765977	0.115785	FALSE
ABCC6	0.226943	0.00181522	0.110842	0.193051	0.846919			FALSE
ABCC9	0.102864	-0.000198759	0.151715	-0.00309665	0.997529			FALSE
ABCD1	209.059	-0.00732583	0.0893601	-0.113257	0.909827	0.970278	0.013104	FALSE
ABCD2	72.1003	-0.100579	0.133886	-1.46738	0.142272	0.443553	0.353055	FALSE
ABCD3	415.781	-0.0295946	0.0800919	-0.44943	0.653122	0.868293	0.0613338	FALSE
ABCD4	87.0153	0.0461613	0.102186	0.746512	0.455358	0.758149	0.120245	FALSE
ABCE1	1437.3	-0.0159104	0.0691623	-0.27439	0.783785	0.923305	0.0346549	FALSE
ABCF1	934.548	-0.277551	0.0917453	-3.59783	0.00032088	0.00721629	2.14169	FALSE
ABCF2	1119.02	0.180504	0.0731961	2.84426	0.00445154	0.0542102	1.26592	FALSE
ABCF2-H2BK1	300.569	0.0252751	0.0921624	0.401102	0.688345	0.885323	0.0528981	FALSE
ABCF2P1	0.925384	-0.00733614	0.129741	-1.03155	0.302284			FALSE
ABCF3	351.801	-0.0750099	0.0941351	-1.05935	0.28944	0.623266	0.205326	FALSE
ABCG1	70.9843	0.0212433	0.0993209	0.379217	0.704527	0.890904	0.0501693	FALSE
ABCG2	79.1897	-0.000759303	0.0989048	-0.015931	0.987289	0.996181	0.00166173	FALSE
ABCG4	12.4422	-0.0100391	0.106227	-0.340059	0.733812	0.902245	0.0446754	FALSE
ABCG5	1.43715	0.0101935	0.101754	0.933617	0.350502			FALSE
ABCG8	0.103156	-0.000199348	0.151709	-0.00309665	0.997529			FALSE
ABHD1	0.192252	-0.00178632	0.123949	-0.195146	0.845279			FALSE
ABHD10	365.535	0.0680957	0.0855837	0.995485	0.319501	0.652959	0.185114	FALSE
ABHD11	142.008	-0.0242493	0.091932	-0.378627	0.704965	0.890985	0.0501299	FALSE
ABHD12	285.131	0.00543665	0.0843509	0.0843919	0.932745	0.979394	0.00904256	FALSE
ABHD13	62.3683	-0.00606606	0.101105	-0.126249	0.899535	0.966783	0.0146712	FALSE
ABHD14A	42.1634	0.0180842	0.103397	0.423056	0.672254	0.878192	0.0564105	FALSE
ABHD14A-ACY1	3.34171	-0.00424216	0.110192	-0.35941	0.719289			FALSE
ABHD14B	489.472	0.0819693	0.084049	1.20106	0.229729	0.557574	0.253697	FALSE
ABHD15	193.397	-0.0547485	0.0956996	-0.819154	0.412699	0.725992	0.139068	FALSE
ABHD16A	151.224	0.212225	0.180159	2.15967	0.0307979	0.188607	0.724442	FALSE
ABHD16B	0.15661	-0.00174888	0.13793	-0.195145	0.84528			FALSE
ABHD17A	504.437	-0.148944	0.114632	-1.84832	0.0645558	0.289304	0.538646	FALSE
ABHD17AP3	0.103156	-0.000199348	0.151709	-0.00309665	0.997529			FALSE
ABHD17B	94.8862	-0.0498252	0.105151	-0.831784	0.405531	0.721367	0.141844	FALSE
ABHD17C	58.1804	0.13648	0.175568	1.85636	0.0634024	0.287063	0.542023	FALSE
ABHD18	45.2618	-0.0478466	0.110019	-0.921281	0.356903	0.682612	0.165826	FALSE
ABHD2	1055.58	-0.0441885	0.0655968	-0.756893	0.449114	0.754089	0.122577	FALSE
ABHD3	75.2768	0.0364707	0.100685	0.61442	0.538938	0.809688	0.0916824	FALSE
ABHD4	87.2027	0.0138295	0.0959772	0.23345	0.815412	0.935772	0.0288299	FALSE
ABHD5	109.437	-0.0217676	0.0963389	-0.363256	0.716414	0.894727	0.0483095	FALSE
ABHD6	53.2209	0.0363381	0.103962	0.686764	0.492232	0.778922	0.108506	FALSE
ABHD8	284.313	-0.168834	0.146696	-1.92489	0.0542428	0.262358	0.581105	FALSE
ABI1	286.737	0.0740022	0.0911197	1.05065	0.293421	0.627787	0.202188	FALSE
ABI2	1013.15	-0.0301111	0.066331	-0.49832	0.618258	0.850571	0.0702894	FALSE
ABI3	0.536465	0.00114266	0.12355	0.341407	0.732798			FALSE
ABITRAM	116.967	0.0325655	0.0976968	0.532093	0.594662	0.838802	0.0763406	FALSE
ABL1	2132.59	-0.0693407	0.051512	-1.41889	0.155931	0.466656	0.331003	FALSE
ABL2	1377.95	0.0820581	0.0692034	1.38493	0.166074	0.479566	0.319152	FALSE
ABLIM1	348.86	0.0989033	0.0953985	1.36528	0.172164	0.486083	0.31329	FALSE
ABLIM2	2.8019	0.0203961	0.102461	1.49238	0.1356			FALSE
ABLIM3	9.73913	0.0308164	0.107052	1.18219	0.237129			FALSE
ABO	0.328948	0.00292003	0.115444	0.522921	0.601029			FALSE
ABR	1418.66	-0.0539899	0.0653283	-0.902363	0.366864	0.690687	0.160719	FALSE
ABRACL	140.2	0.0138827	0.0958209	0.234853	0.814323	0.935382	0.0290111	FALSE
ABRAXAS1	88.7536	-0.0327513	0.101395	-0.577406	0.563665	0.820884	0.0857182	FALSE
ABRAXAS2	232.975	0.109485	0.120029	1.43576	0.151071	0.458457	0.338701	FALSE
ABT1	239.624	0.0804232	0.0980722	1.12854	0.259092	0.592622	0.227222	FALSE
ABTB1	60.5903	0.00422996	0.0990026	0.0784522	0.937468	0.980844	0.00840011	FALSE
ABTB2	282.93	-0.0744422	0.0944603	-1.04407	0.296452	0.630779	0.200123	FALSE
ABTB3	82.8748	-0.11258	0.146481	-1.6148	0.106355	0.380137	0.42006	FALSE
ACAA1	215.539	-0.027039	0.0911461	-0.435962	0.662865	0.873051	0.0589602	FALSE
ACAA2	392.358	-0.0144192	0.0793048	-0.225527	0.821569	0.937502	0.0280278	FALSE
ACAA2P1	0.659767	4.25939e-06	0.120229	-0.160605	0.872404			FALSE
ACACA	2608.82	-0.110293	0.0583765	-2.08862	0.0367422	0.210956	0.675807	FALSE
ACACB	183.501	-0.135655	0.12411	-1.67986	0.092985	0.352677	0.452623	FALSE
ACAD10	188.072	0.331477	0.161884	2.9916	0.00277523	0.0383001	1.4168	FALSE
ACAD11	282.686	0.799651	0.138738	6.29329	3.10815e-10	4.20932e-08	7.37579	FALSE
ACAD8	104.999	0.0802176	0.117368	1.22351	0.221138	0.545858	0.26292	FALSE
ACAD9	363.796	0.0964891	0.095412	1.33741	0.181088	0.497665	0.303063	FALSE
ACAD9-DT	3.07557	-0.00141146	0.106147	-0.101032	0.919525			FALSE
ACADM	255.619	-0.0400655	0.0846223	-0.600619	0.548094	0.813918	0.0894193	FALSE
ACADS	60.8353	0.0285159	0.101305	0.534432	0.593042	0.838802	0.0763406	FALSE
ACADSB	186.248	0.0368046	0.0901656	0.553046	0.580232	0.830607	0.0806045	FALSE
ACADVL	1267.61	0.0585344	0.0734656	0.885889	0.375677	0.697289	0.156587	FALSE
ACAN	0.151453	-0.00029158	0.114468	-0.00309717	0.997529			FALSE
ACAP1	3.21762	0.00278861	0.106521	0.219881	0.825964			FALSE
ACAP2	470.208	0.180703	0.0977827	2.38038	0.0172947	0.13509	0.869377	FALSE
ACAP2-IT1	0.512922	0.00110539	0.12467	0.147012	0.883122			FALSE
ACAP3	62.5647	0.0236101	0.101008	0.447113	0.654794	0.869296	0.0608322	FALSE
ACAT1	476.853	0.0151473	0.0715842	0.234884	0.814299	0.935382	0.0290111	FALSE
ACAT2	549.77	-0.190798	0.121635	-2.23994	0.0250945	0.167533	0.775901	FALSE
ACBD3	338.043	0.0149633	0.0814326	0.230069	0.818039	0.936444	0.028518	FALSE
ACBD3-AS1	0.208848	-0.000292515	0.11452	-0.00309649	0.997529			FALSE
ACBD4	32.3963	0.0162713	0.102704	0.362512	0.716969	0.894868	0.0482409	FALSE
ACBD5	215.911	0.129758	0.124775	1.63059	0.102978	0.373484	0.427728	FALSE
ACBD6	211.497	-0.167917	0.134514	-1.95695	0.0503531	0.250931	0.600446	FALSE
ACBD7	32.7316	-0.0825729	0.13797	-1.85211	0.0640101	0.287842	0.540846	FALSE
ACCS	36.2491	0.0627818	0.117258	1.29233	0.196244	0.516796	0.286681	FALSE
ACD	543.114	0.0412617	0.078669	0.598989	0.54918	0.81395	0.0894025	FALSE
ACE	7.14629	-0.0129828	0.108567	-0.586017	0.557864			FALSE
ACER2	19.4398	-0.000432578	0.103939	-0.0137166	0.989056	0.996286	0.00161606	FALSE
ACER2P1	0.126679	-0.00028078	0.114719	-0.00309649	0.997529			FALSE
ACER3	490.35	-0.0585819	0.0896283	-0.852061	0.39418	0.71174	0.147678	FALSE
ACHE	29.704	0.0466612	0.111222	1.13482	0.256449	0.590192	0.229007	FALSE
ACIN1	1345.15	-0.431582	0.0887645	-5.3883	7.11287e-08	5.37785e-06	5.26939	FALSE
ACKR2	1.1349	-0.00816689	0.113169	-0.992644	0.320884			FALSE
ACLY	4123.3	-0.15862	0.0655782	-2.74398	0.00607	0.067664	1.16964	FALSE
ACO1	496.912	0.0767889	0.0861502	1.11275	0.265815	0.598652	0.222825	FALSE
ACO2	1269.36	0.0941368	0.0630642	1.66476	0.09596	0.358799	0.445148	FALSE
ACOT1	59.9796	-0.0131703	0.100519	-0.259133	0.795533	0.928089	0.0324104	FALSE
ACOT11	92.7451	-0.048562	0.101128	-0.761425	0.446403	0.752313	0.123601	FALSE
ACOT12	0.131146	-0.0021245	0.154032	-0.324523	0.745542			FALSE
ACOT13	222.844	-0.21767	0.148603	-2.30398	0.0212239	0.151631	0.819212	FALSE
ACOT2	387.108	0.159827	0.138241	1.87294	0.0610768	0.281387	0.550696	FALSE
ACOT4	1.01127	-0.00451607	0.109095	-0.418256	0.67576			FALSE
ACOT7	1943.93	-0.0547032	0.0623782	-0.96818	0.332955	0.664292	0.177641	FALSE
ACOT8	80.0191	0.0706601	0.113172	1.11946	0.262945	0.595445	0.225159	FALSE
ACOT9	676.19	0.0780982	0.079704	1.15987	0.246103	0.577628	0.238352	FALSE
ACOX1	541.96	-0.0267928	0.0786555	-0.410749	0.681256	0.881521	0.0547675	FALSE
ACOX2	37.5376	0.0401865	0.107034	0.828742	0.40725	0.722152	0.141372	FALSE
ACOX3	96.4601	-0.00486418	0.0946901	-0.0826844	0.934103	0.979818	0.00885467	FALSE
ACOXL	1.2677	-0.00452253	0.110588	-0.425688	0.670335			FALSE
ACOXL-AS1	0.505366	-0.00419061	0.122028	-0.528537	0.597127			FALSE
ACP1	596.682	-0.0161698	0.070276	-0.256038	0.797921	0.928961	0.0320026	FALSE
ACP2	109.888	0.0397063	0.0980789	0.633576	0.526358	0.800745	0.0965059	FALSE
ACP6	31.3145	0.0661384	0.119583	1.37059	0.170503	0.483943	0.315206	FALSE
ACP7	150.161	0.304224	0.177087	2.7254	0.0064223	0.0702293	1.15348	FALSE
ACR	0.798658	-0.00495146	0.123776	-0.619017	0.535905			FALSE
ACRBP	1.42266	0.00399235	0.105673	0.361007	0.718094			FALSE
ACRP1	0.507022	-0.00334106	0.151972	-0.739256	0.459752			FALSE
ACSBG1	0.245157	0.00282369	0.116005	0.448307	0.653932			FALSE
ACSF2	69.571	0.058467	0.109827	1.00532	0.314744	0.648527	0.188072	FALSE
ACSF3	180.563	0.0504505	0.0935568	0.748435	0.454198	0.757242	0.120765	FALSE
ACSL1	481.688	0.0955966	0.0852582	1.38797	0.165145	0.478319	0.320282	FALSE
ACSL3	940.56	-0.0654641	0.0671661	-1.11339	0.265542	0.598571	0.222884	FALSE
ACSL4	1019.31	0.0592508	0.0710168	0.947877	0.343192	0.67231	0.172431	FALSE
ACSL5	1.77136	-0.01586	0.114596	-1.39429	0.163229			FALSE
ACSL6	2.67297	-0.00518724	0.108659	-0.379369	0.704414			FALSE
ACSM3	1.2349	0.00616972	0.111549	0.685439	0.493067			FALSE
ACSM6	0.513546	-0.00306463	0.141448	-0.643381	0.519977			FALSE
ACSS1	59.3503	0.152893	0.213561	2.07277	0.0381941	0.214604	0.668361	FALSE
ACSS2	281.112	0.202477	0.134067	2.24959	0.0244749	0.165276	0.781791	FALSE
ACSS3	0.294913	0.00311556	0.108047	0.502009	0.615661			FALSE
ACTA1	4.13747	0.00193374	0.106295	0.113415	0.909702			FALSE
ACTA2	114.578	-0.0188431	0.0967523	-0.319688	0.749205	0.909765	0.0410709	FALSE
ACTA2-AS1	2.67425	0.0228584	0.10352	1.62972	0.10316			FALSE
ACTB	40424	-0.0327639	0.053015	-1.02635	0.304726	0.637541	0.195492	FALSE
ACTBP1	0.163974	0.00233834	0.109779	0.315348	0.752497			FALSE
ACTBP11	0.201522	-0.000212793	0.150368	-0.0030976	0.997528			FALSE
ACTBP12	0.175484	0.00261256	0.117873	0.363589	0.716165			FALSE
ACTBP2	2.35233	-0.0107494	0.110419	-0.724535	0.468738			FALSE
ACTBP4	0.705747	0.00739423	0.0966323	1.05277	0.292446			FALSE
ACTBP7	0.311604	-0.000294481	0.121919	-0.0343828	0.972572			FALSE
ACTBP8	0.121251	0.0018291	0.113148	0.193051	0.846919			FALSE
ACTBP9	0.0902008	-0.00174465	0.140875	-0.195145	0.84528			FALSE
ACTG1	37995.2	0.120367	0.0455125	1.84677	0.0647811	0.289892	0.537764	FALSE
ACTG1P1	1.71018	0.00912193	0.102679	0.914481	0.360464			FALSE
ACTG1P10	0.369848	-0.00191005	0.112745	-0.251689	0.801282			FALSE
ACTG1P12	0.181898	-0.000280722	0.114724	-0.00309636	0.997529			FALSE
ACTG1P14	0.126679	-0.00028078	0.114719	-0.00309649	0.997529			FALSE
ACTG1P17	0.26028	-0.00030579	0.113982	-0.00320275	0.997445			FALSE
ACTG1P20	21.569	-0.0239867	0.106416	-0.606468	0.544204	0.812252	0.090309	FALSE
ACTG1P24	0.577573	0.00271484	0.104091	0.296824	0.766601			FALSE
ACTG1P25	1.29456	0.000115471	0.107364	-0.0123091	0.990179			FALSE
ACTG1P3	0.950464	0.00128785	0.106793	0.128815	0.897504			FALSE
ACTG1P4	0.328948	0.00292003	0.115444	0.522921	0.601029			FALSE
ACTG2	0.661313	0.00506996	0.0979116	0.605817	0.544637			FALSE
ACTL10	0.493422	0.00313121	0.113501	0.657264	0.511011			FALSE
ACTL6A	461.666	-0.156772	0.1013	-2.04785	0.0405751	0.222991	0.651713	FALSE
ACTL7B	0.314539	-0.000209241	0.140872	-0.00309687	0.997529			FALSE
ACTL8	1.56617	0.000519543	0.107681	0.0123509	0.990146			FALSE
ACTMAP	69.5623	-0.0434665	0.104461	-0.746638	0.455282	0.758149	0.120245	FALSE
ACTN1	4835.58	-0.133191	0.0551503	-2.64296	0.00821858	0.0825475	1.0833	FALSE
ACTN1-DT	0.703645	-0.00494759	0.128556	-0.735669	0.461932			FALSE
ACTN3	0.763394	0.00771517	0.0993175	0.786327	0.431676			FALSE
ACTN4	4800.02	-0.283758	0.0556092	-5.45958	4.77256e-08	3.7463e-06	5.4264	FALSE
ACTN4P1	0.116615	-0.00189107	0.140749	-0.226472	0.820835			FALSE
ACTR10	236.869	0.0307145	0.0839862	0.470813	0.637774	0.859746	0.0656299	FALSE
ACTR1A	1847.2	-0.0232251	0.0559488	-0.455131	0.649015	0.865562	0.062702	FALSE
ACTR1B	429.171	0.146959	0.111332	1.85275	0.0639187	0.287839	0.54085	FALSE
ACTR2	3201.57	-0.0359198	0.0570652	-0.689478	0.490523	0.778219	0.108898	FALSE
ACTR2P2	1.11456	0.00192153	0.105167	0.243603	0.807538			FALSE
ACTR3	2069.99	0.0188798	0.0551037	0.337266	0.735917	0.902701	0.0444561	FALSE
ACTR3B	140.661	0.0479058	0.0964378	0.720296	0.471343	0.767864	0.114716	FALSE
ACTR3C	6.28619	-0.0321605	0.117659	-1.77807	0.0753928			FALSE
ACTR5	173.757	0.0600709	0.10239	0.898228	0.369064	0.692395	0.159646	FALSE
ACTR6	102.579	0.0961519	0.131397	1.47112	0.141259	0.441606	0.354965	FALSE
ACTR8	129.888	-0.0924407	0.115469	-1.27888	0.200938	0.521681	0.282595	FALSE
ACTRT3	28.4303	0.0161008	0.102907	0.369713	0.711596	0.893384	0.0489619	FALSE
ACVR1	258.544	0.218058	0.136785	2.36724	0.0179213	0.137834	0.860644	FALSE
ACVR1B	240.864	0.00557039	0.0851686	0.0837073	0.933289	0.979551	0.00897305	FALSE
ACVR1C	1.41251	0.00500566	0.103035	0.586934	0.557248			FALSE
ACVR2A	47.5893	0.0228282	0.103133	0.493757	0.621478	0.851957	0.0695824	FALSE
ACVR2B	232.532	0.0656239	0.0887668	0.945382	0.344464	0.67294	0.172024	FALSE
ACVR2B-AS1	4.17125	0.0151365	0.104481	0.95724	0.338446			FALSE
ACVRL1	0.496437	-0.000305838	0.113779	-0.00332253	0.997349			FALSE
ACY1	148.809	0.225423	0.196211	2.21033	0.027082	0.174566	0.758041	FALSE
ACY3	0.3769	-0.00160581	0.112101	-0.201855	0.84003			FALSE
ACYP1	61.5432	-0.16782	0.236619	-2.07589	0.0379044	0.213347	0.670913	FALSE
ACYP2	32.0662	0.0597068	0.116325	1.33935	0.180456	0.496958	0.303681	FALSE
ADA	191.662	-0.0253098	0.0899592	-0.388151	0.697904	0.888141	0.0515182	FALSE
ADAD2	0.249257	-0.00189857	0.137995	-0.226472	0.820834			FALSE
ADAL	28.4545	-0.00635833	0.103446	-0.161987	0.871316	0.956811	0.0191739	FALSE
ADAM10	550.748	-0.0937704	0.0938462	-1.31172	0.189616	0.509112	0.293186	FALSE
ADAM11	73.4811	0.0223421	0.0981614	0.390023	0.69652	0.887776	0.0516965	FALSE
ADAM12	0.997662	0.00531963	0.101446	0.744261	0.456719			FALSE
ADAM15	434.998	0.182352	0.11448	2.20681	0.0273273	0.175227	0.756399	FALSE
ADAM17	539.047	0.215591	0.0913231	2.90518	0.00367045	0.0468752	1.32906	FALSE
ADAM19	726.75	-0.189027	0.0832573	-2.73285	0.00627885	0.0692076	1.15985	FALSE
ADAM1A	0.139346	0.00249835	0.118729	0.315349	0.752497			FALSE
ADAM20	0.270244	-0.00256741	0.120858	-0.264104	0.7917			FALSE
ADAM20P1	0.420935	0.00187258	0.120941	0.322242	0.747269			FALSE
ADAM21	0.446395	0.00185906	0.115515	0.230443	0.817747			FALSE
ADAM21P1	0.0492559	-0.00018722	0.153008	-0.00309595	0.99753			FALSE
ADAM22	23.3787	-0.0222852	0.106226	-0.584298	0.55902	0.8187	0.0868751	FALSE
ADAM23	37.0852	-0.0817984	0.132294	-1.55286	0.120456	0.406934	0.390476	FALSE
ADAM28	0.57606	0.0043959	0.103233	0.322579	0.747014			FALSE
ADAM32	2.55506	-0.00720207	0.108431	-0.545148	0.585651			FALSE
ADAM33	0.159874	0.000137614	0.122642	0.00103545	0.999174			FALSE
ADAM8	9.42011	-0.0201153	0.110801	-0.875631	0.381231			FALSE
ADAM9	1356.38	-0.0577701	0.0548539	-1.14089	0.253914	0.587981	0.230637	FALSE
ADAMTS1	32.4351	0.0435954	0.10923	1.00594	0.314442	0.648459	0.188118	FALSE
ADAMTS10	10.894	-0.0402479	0.115698	-1.3903	0.164438			FALSE
ADAMTS13	5.43104	0.0156923	0.105326	0.721563	0.470563			FALSE
ADAMTS14	14.7818	0.0165718	0.104853	0.547513	0.584026	0.832952	0.0793799	FALSE
ADAMTS15	74.4584	-0.0591622	0.111577	-1.00771	0.313595	0.647144	0.188999	FALSE
ADAMTS16	36.7019	1.11237	0.410712	3.79389	0.000148304	0.00383166	2.41661	FALSE
ADAMTS17	0.103156	-0.000199348	0.151709	-0.00309665	0.997529			FALSE
ADAMTS18	0.479013	0.00251925	0.109203	0.225911	0.821271			FALSE
ADAMTS19	0.0492559	-0.00018722	0.153008	-0.00309595	0.99753			FALSE
ADAMTS2	0.139346	0.00249835	0.118729	0.315349	0.752497			FALSE
ADAMTS3	2.63657	0.00875257	0.104749	0.602964	0.546533			FALSE
ADAMTS4	1.19257	0.00144209	0.10452	0.146685	0.88338			FALSE
ADAMTS5	0.539612	0.00126817	0.107342	0.0205948	0.983569			FALSE
ADAMTS6	168.473	0.692264	0.167071	4.84993	1.23503e-06	6.73475e-05	4.17168	FALSE
ADAMTS7	8.39202	0.00857	0.105281	0.334542	0.73797			FALSE
ADAMTS7P1	0.20399	-0.000212653	0.150367	-0.0030976	0.997528			FALSE
ADAMTS7P4	0.406794	0.00127744	0.118728	0.0210995	0.983166			FALSE
ADAMTS7P5	0.703672	0.00713747	0.100964	0.739328	0.459708			FALSE
ADAMTS8	5.62305	0.0139615	0.10556	0.660853	0.508707			FALSE
ADAMTS9	0.248297	-0.00234719	0.143003	-0.418928	0.675269			FALSE
ADAMTSL1	16.9395	0.0357564	0.107848	0.928762	0.353013	0.679982	0.167502	FALSE
ADAMTSL2	0.285725	0.00294803	0.108542	0.439004	0.660658			FALSE
ADAMTSL3	0.230383	0.0023182	0.10794	0.315348	0.752497			FALSE
ADAMTSL4	40.3346	0.0724193	0.121972	1.39789	0.162147	0.474769	0.323517	FALSE
ADAMTSL4-AS1	3.88742	0.000372624	0.106855	0.0217008	0.982687			FALSE
ADAMTSL4-AS2	0.182074	-0.000199743	0.141507	-0.00309627	0.99753			FALSE
ADAMTSL5	68.2536	-0.12174	0.161586	-1.76063	0.0783019	0.322484	0.491492	FALSE
ADAP1	29.465	-0.00405555	0.102148	-0.0962067	0.923356	0.975702	0.0106828	FALSE
ADAP2	11.1065	0.0173922	0.10553	0.637131	0.524039			FALSE
ADAR	2218.16	-0.111647	0.0591909	-2.10667	0.0351458	0.206273	0.685557	FALSE
ADARB1	172.01	-0.0273876	0.0889378	-0.43443	0.663976	0.873977	0.0585	FALSE
ADARB2	0.380526	0.00276909	0.107375	0.526288	0.598688			FALSE
ADAT1	406.331	-0.0220748	0.0797936	-0.338795	0.734764	0.902684	0.0444645	FALSE
ADAT2	70.0077	-0.0293384	0.10321	-0.557151	0.577424	0.828928	0.0814834	FALSE
ADAT3	37.6877	-0.0612294	0.120457	-1.32829	0.184081	0.500694	0.300428	FALSE
ADCK1	65.0792	0.0301241	0.100534	0.536923	0.591321	0.837917	0.0767989	FALSE
ADCK2	506.344	0.250973	0.133201	2.67078	0.00756742	0.0783705	1.10585	FALSE
ADCK5	28.7137	0.0954466	0.144579	2.15051	0.031515	0.191703	0.71737	FALSE
ADCY10P1	2.9815	-0.00227281	0.10744	-0.159532	0.87325			FALSE
ADCY2	0.220307	-0.00175997	0.140571	-0.195146	0.845278			FALSE
ADCY3	843.089	-0.0632974	0.0612035	-1.14156	0.253639	0.587784	0.230782	FALSE
ADCY5	2.75357	-0.00355409	0.10825	-0.244023	0.807213			FALSE
ADCY6	327.318	0.126897	0.107183	1.65284	0.098364	0.363817	0.439117	FALSE
ADCY6-DT	0.266838	0.0024947	0.109598	0.332172	0.739759			FALSE
ADCY7	63.2387	0.0764724	0.119011	1.24755	0.212197	0.535006	0.271641	FALSE
ADCY8	0.328948	0.00292003	0.115444	0.522921	0.601029			FALSE
ADCY9	151.692	-0.107956	0.122677	-1.44483	0.148507	0.454536	0.342432	FALSE
ADD1	1011.45	-0.0540711	0.0696685	-0.882988	0.377243	0.698747	0.15568	FALSE
ADD2	0.230047	0.00108259	0.127215	0.0190675	0.984787			FALSE
ADD3	94.4717	-0.184176	0.253597	-2.10872	0.0349684	0.205704	0.686757	FALSE
ADD3-AS1	0.0943009	0.00185393	0.113179	0.193051	0.846919			FALSE
ADGRA2	40.6264	-0.133908	0.190977	-2.0357	0.0417803	0.226728	0.644494	FALSE
ADGRA3	483.562	-0.291361	0.102709	-3.48586	0.000490558	0.0100884	1.99618	FALSE
ADGRA3P1	0.223133	-0.00237475	0.154195	-0.446691	0.655098			FALSE
ADGRB1	208.677	0.0747213	0.103734	1.06104	0.28867	0.62228	0.206014	FALSE
ADGRB2	292.87	-0.0922029	0.107072	-1.24456	0.213293	0.536706	0.270264	FALSE
ADGRB3	0.274541	0.000534978	0.119995	0.0195988	0.984363			FALSE
ADGRD1	0.238358	0.00224463	0.110717	0.210828	0.833022			FALSE
ADGRD2	0.384342	0.00108808	0.117988	0.020322	0.983787			FALSE
ADGRE1	0.208821	0.00201305	0.111901	0.210828	0.833022			FALSE
ADGRE2	0.999208	0.000935349	0.107019	0.0954638	0.923946			FALSE
ADGRE5	346.401	0.050952	0.0878617	0.746489	0.455372	0.758149	0.120245	FALSE
ADGRF1	0.649219	0.000343833	0.11594	0.192184	0.847598			FALSE
ADGRF2P	0.493422	0.00313121	0.113501	0.657264	0.511011			FALSE
ADGRF3	0.595805	-0.00503092	0.118758	-0.505712	0.613059			FALSE
ADGRF5P1	4.57262	0.0112135	0.105564	0.587365	0.556959			FALSE
ADGRF5P2	0.376235	-0.000213647	0.140514	-0.00309719	0.997529			FALSE
ADGRG1	1138.63	0.0829191	0.0667463	1.38881	0.164892	0.478167	0.320421	FALSE
ADGRG2	0.131146	-0.0021245	0.154032	-0.324523	0.745542			FALSE
ADGRG3	0.515456	-0.00465623	0.134531	-0.558077	0.576792			FALSE
ADGRG5	1.08769	0.011399	0.0998992	1.07773	0.281154			FALSE
ADGRG6	2657.44	-0.00613718	0.0739915	-0.126511	0.899328	0.966783	0.0146712	FALSE
ADGRL1	628.995	-0.25234	0.0981279	-3.16183	0.00156784	0.025061	1.601	FALSE
ADGRL1-AS1	7.21325	0.0173066	0.105572	0.717582	0.473015			FALSE
ADGRL2	82.6888	-0.00319787	0.0969077	-0.058741	0.953158	0.986852	0.00574801	FALSE
ADGRL3	186.503	-0.077828	0.109864	-1.12938	0.258739	0.592035	0.227653	FALSE
ADGRL4	0.172829	0.00179981	0.113026	0.19305	0.84692			FALSE
ADGRV1	1.0429	-0.00398039	0.128367	-0.756105	0.449586			FALSE
ADH1C	0.179695	0.00202431	0.111883	0.210828	0.833022			FALSE
ADH5	685.851	-0.0588622	0.0717581	-0.943286	0.345535	0.673814	0.17146	FALSE
ADH5P4	0.745501	0.00126765	0.107973	0.0183701	0.985344			FALSE
ADH6	0.328948	0.00292003	0.115444	0.522921	0.601029			FALSE
ADHFE1	0.8575	0.000296931	0.116796	0.0144431	0.988476			FALSE
ADI1	266.633	0.140094	0.117163	1.74204	0.0815011	0.328564	0.48338	FALSE
ADIPOR1	572.518	0.0206054	0.0708483	0.302687	0.762128	0.914778	0.0386841	FALSE
ADIPOR2	1150.81	0.019492	0.0685675	0.318383	0.750195	0.910065	0.0409276	FALSE
ADIRF-AS1	1.52416	0.00267075	0.104449	0.253161	0.800144			FALSE
ADISSP	477.757	-0.0721561	0.093308	-1.03158	0.302268	0.636779	0.196011	FALSE
ADK	304.741	0.067709	0.0900899	0.957526	0.338302	0.669004	0.174572	FALSE
ADM	204.859	-0.0187134	0.0923103	-0.287259	0.773914	0.919923	0.0362485	FALSE
ADM-DT	0.514919	-0.000343582	0.112229	-0.00406687	0.996755			FALSE
ADM2	47.4794	1.06815	0.307273	4.36141	1.29224e-05	0.000520445	3.28363	FALSE
ADM5	15.6719	-0.0227583	0.108398	-0.728352	0.466398	0.765977	0.115785	FALSE
ADNP	1058.83	-0.172281	0.0907345	-2.36628	0.0179678	0.137953	0.860269	FALSE
ADNP-AS1	1.42436	-0.0126059	0.11563	-1.15172	0.249435			FALSE
ADNP2	494.873	0.0685689	0.0871826	0.993043	0.320689	0.653821	0.184541	FALSE
ADO	331.883	0.0553978	0.0844997	0.820947	0.411676	0.725304	0.13948	FALSE
ADORA1	88.8478	-0.0595533	0.109995	-0.981814	0.326192	0.657828	0.181888	FALSE
ADORA2A	8.79504	-0.00158566	0.106469	-0.0692446	0.944795			FALSE
ADORA2B	364.788	0.0480038	0.0865959	0.711111	0.477015	0.770011	0.113503	FALSE
ADPGK	339.791	0.0198886	0.0827645	0.301873	0.762749	0.914942	0.0386064	FALSE
ADPGK-AS1	1.18154	0.00840503	0.102855	0.70386	0.48152			FALSE
ADPRH	4.9216	0.0156515	0.105845	0.831176	0.405874			FALSE
ADPRHL1	7.69264	-0.0301711	0.11344	-1.27207	0.20335			FALSE
ADPRM	16.7768	0.0667317	0.121784	1.79834	0.0721239	0.307988	0.511466	FALSE
ADPRS	227.744	0.0302503	0.0886872	0.458247	0.646775	0.864726	0.0631212	FALSE
ADRA1A	0.394021	0.00318726	0.111693	0.439539	0.660271			FALSE
ADRA1B	225.143	-0.04715	0.0915582	-0.703103	0.481991	0.773244	0.111683	FALSE
ADRA1D	0.0492559	-0.00018722	0.153008	-0.00309595	0.99753			FALSE
ADRA2A	0.418121	-0.00307659	0.12688	-0.406446	0.684415			FALSE
ADRA2B	1.51366	-0.00923871	0.111201	-0.840861	0.400426			FALSE
ADRA2C	41.752	-0.071051	0.123176	-1.35563	0.175217	0.490425	0.309427	FALSE
ADRB1	28.392	0.0240164	0.104786	0.574624	0.565545	0.8222	0.0850223	FALSE
ADRB2	9.16388	0.00512584	0.105752	0.201835	0.840045			FALSE
ADRM1	1707.83	-0.0497793	0.0698059	-0.804127	0.421324	0.731504	0.135783	FALSE
ADSL	728.925	0.239527	0.097364	3.02213	0.00251	0.035767	1.44652	FALSE
ADSS1	28.1077	0.0550416	0.11419	1.21165	0.225648	0.550998	0.25885	FALSE
ADSS2	356.372	-0.0637157	0.082037	-0.947192	0.343541	0.672352	0.172404	FALSE
ADTRP	4.39	0.0131947	0.104807	0.760407	0.447011			FALSE
AEBP2	389.657	-0.261561	0.11517	-2.97478	0.00293199	0.0401041	1.39681	FALSE
AEN	535.37	0.11646	0.0889083	1.65322	0.0982852	0.363744	0.439204	FALSE
AFAP1	531.904	0.00131856	0.0687732	0.011549	0.990785	0.996495	0.00152466	FALSE
AFAP1-AS1	2.09336	0.00047695	0.107062	0.0704769	0.943814			FALSE
AFAP1L1	78.7126	0.0293562	0.0999905	0.513081	0.607895	0.843993	0.0736612	FALSE
AFAP1L2	477.363	-0.253052	0.111178	-2.94788	0.0031996	0.0428607	1.36794	FALSE
AFDN	750.634	-0.0491266	0.0784749	-0.739976	0.459314	0.761549	0.118302	FALSE
AFDN-DT	0.750336	-0.00515359	0.138863	-0.950981	0.341614			FALSE
AFF1	383.575	-0.0817075	0.0922614	-1.15278	0.248999	0.58229	0.234861	FALSE
AFF2	0.274061	-0.00190173	0.137859	-0.226473	0.820834			FALSE
AFF3	22.5365	0.0730205	0.125711	1.7773	0.0755196	0.316872	0.499116	FALSE
AFF4	1649.01	-0.048382	0.077467	-0.77052	0.440991	0.749315	0.125336	FALSE
AFF4-DT	0.486935	-0.000334202	0.113319	-0.00326227	0.997397			FALSE
AFG1L	89.0108	0.0512652	0.102938	0.811663	0.416985	0.728036	0.137847	FALSE
AFG2A	288.6	-0.131568	0.101028	-1.74697	0.0806433	0.32716	0.485239	FALSE
AFG2B	158.307	0.0967604	0.122489	1.34946	0.177188	0.492838	0.307296	FALSE
AFG3L1P	45.6995	0.0352399	0.10455	0.69742	0.48554	0.774537	0.110958	FALSE
AFG3L2	877.735	0.0290968	0.0758746	0.500408	0.616788	0.849686	0.0707416	FALSE
AFMID	91.5337	0.106623	0.135001	1.48663	0.137113	0.435286	0.361225	FALSE
AFP	0.154588	-0.00020712	0.150907	-0.00309721	0.997529			FALSE
AFTPH	218.314	0.0417683	0.0912959	0.625659	0.531538	0.804356	0.0945515	FALSE
AFTPH-DT	0.193901	-0.000297918	0.114316	-0.00309755	0.997529			FALSE
AGA	97.0825	0.487761	0.240938	3.17028	0.00152293	0.0246203	1.60871	FALSE
AGA-DT	45.3565	0.0245731	0.102434	0.491882	0.622803	0.852148	0.0694852	FALSE
AGAP1	360.569	0.0613334	0.0801498	0.916737	0.359281	0.684504	0.164624	FALSE
AGAP1-IT1	1.453	-0.0167744	0.116626	-1.4785	0.139275			FALSE
AGAP10P	1.0695	-0.00438409	0.112614	-0.338225	0.735194			FALSE
AGAP12P	0.778267	0.00407094	0.11034	0.439537	0.660273			FALSE
AGAP14P	0.957529	0.00216281	0.114483	0.242159	0.808657			FALSE
AGAP2	140.521	-0.0933969	0.111997	-1.27578	0.202034	0.52249	0.281922	FALSE
AGAP2-AS1	159.243	0.00461479	0.0886341	0.0707107	0.943628	0.983115	0.00739553	FALSE
AGAP3	465.519	-0.0170056	0.0757132	-0.261841	0.793444	0.927478	0.0326963	FALSE
AGAP4	7.12783	-0.00890261	0.107446	-0.384462	0.700636			FALSE
AGAP5	7.22544	-0.0230593	0.110421	-0.932959	0.350841			FALSE
AGAP6	19.7392	-0.0295529	0.112054	-1.04527	0.295898	0.630362	0.20041	FALSE
AGAP9	6.35031	0.0160371	0.104477	0.982053	0.326074			FALSE
AGBL1	0.328948	0.00292003	0.115444	0.522921	0.601029			FALSE
AGBL2	21.588	0.00252096	0.103678	0.0676286	0.946081	0.984117	0.00695325	FALSE
AGBL3	3.8933	0.00990578	0.104746	0.5305	0.595765			FALSE
AGBL5	446.579	-0.0366105	0.0760729	-0.570064	0.568634	0.824647	0.0837319	FALSE
AGER	5.66282	0.0113364	0.105184	0.586627	0.557454			FALSE
AGFG1	558.964	0.195376	0.116721	2.31322	0.0207103	0.14961	0.82504	FALSE
AGFG2	186.51	0.00839546	0.0855311	0.1308	0.895934	0.96622	0.0149241	FALSE
AGGF1	250.058	-0.0124423	0.0832615	-0.191661	0.848008	0.946755	0.0237625	FALSE
AGGF1P1	2.71361	-0.0107579	0.112821	-0.967805	0.333142			FALSE
AGGF1P2	4.26615	0.0127866	0.102963	0.905228	0.365345			FALSE
AGK	445.123	0.0584049	0.0800475	0.875285	0.381419	0.702422	0.153402	FALSE
AGL	317.897	0.0183531	0.086759	0.282353	0.777673	0.921454	0.0355263	FALSE
AGMAT	0.209138	-0.00222501	0.142346	-0.362438	0.717025			FALSE
AGMO	4.22004	0.0197163	0.105358	0.980746	0.326718			FALSE
AGO1	1667.42	0.0157145	0.0681884	0.25875	0.795828	0.928089	0.0324104	FALSE
AGO2	1021.82	-0.195221	0.0865147	-2.7405	0.00613467	0.0682563	1.16586	FALSE
AGO3	289.234	-0.0196025	0.086464	-0.300641	0.763688	0.915626	0.0382817	FALSE
AGO4	129.323	-0.0202352	0.0914413	-0.320087	0.748902	0.909576	0.0411608	FALSE
AGPAT1	875.823	-0.169521	0.0810354	-2.50327	0.012305	0.107627	0.968078	FALSE
AGPAT2	369.089	-0.042586	0.0864058	-0.629016	0.529338	0.802802	0.0953917	FALSE
AGPAT3	911.274	0.00251404	0.0612638	0.060885	0.951451	0.985931	0.00615338	FALSE
AGPAT4	70.9306	-0.0130021	0.0977007	-0.235763	0.813617	0.935094	0.0291448	FALSE
AGPAT5	365.693	-0.0581998	0.0921184	-0.843779	0.398793	0.714557	0.145963	FALSE
AGPS	839.495	-0.0669331	0.0738864	-1.05578	0.29107	0.62556	0.203731	FALSE
AGRN	1932.15	-0.0986486	0.0876758	-1.43695	0.150731	0.45808	0.339059	FALSE
AGT	0.524091	0.00226805	0.112781	0.376839	0.706293			FALSE
AGTPBP1	268.345	0.392166	0.140142	3.61041	0.000305716	0.00694361	2.15841	FALSE
AGTR1	5.84249	-0.0255812	0.113522	-1.38775	0.165212			FALSE
AGTRAP	225.741	0.0751113	0.102066	1.06157	0.288432	0.621874	0.206298	FALSE
AHCTF1	1154.93	-0.0320484	0.0657717	-0.539483	0.589553	0.837007	0.0772707	FALSE
AHCTF1P1	12.8929	0.0199666	0.105109	0.769628	0.441521	0.749491	0.125234	FALSE
AHCY	2833.01	0.180767	0.0577954	3.48011	0.000501202	0.0102776	1.98811	FALSE
AHCYL1	1188.86	-0.00491595	0.0636685	-0.0853823	0.931957	0.979151	0.00915023	FALSE
AHCYL2	147.218	0.107017	0.120398	1.4149	0.157098	0.468368	0.329413	FALSE
AHDC1	447.184	-0.239522	0.106734	-2.89147	0.00383443	0.0485668	1.31366	FALSE
AHI1	192.421	0.0334703	0.0930293	0.515702	0.606063	0.84299	0.0741778	FALSE
AHI1-DT	4.21449	0.00347583	0.10522	0.205948	0.836832			FALSE
AHNAK	33093.5	-0.390014	0.0844577	-5.19255	2.07428e-07	1.35976e-05	4.86654	FALSE
AHNAK2	11667.2	-0.394835	0.0601852	-6.92681	4.30444e-12	8.16122e-10	9.08825	FALSE
AHR	191.878	-0.129713	0.132243	-1.62494	0.104176	0.375289	0.425635	FALSE
AHRR	28.2364	-0.000295189	0.1065	-0.0234312	0.981306	0.993563	0.0028046	FALSE
AHSA1	926.451	-0.15806	0.0836346	-2.29493	0.021737	0.153936	0.81266	FALSE
AHSA2P	40.2415	-0.00696108	0.10192	-0.153969	0.877634	0.959968	0.0177432	FALSE
AHSG	0.364148	-0.000213351	0.140576	-0.00309714	0.997529			FALSE
AIDA	820.387	-0.0278369	0.0772167	-0.433454	0.664685	0.874226	0.0583762	FALSE
AIDAP1	0.888376	0.00961447	0.098048	1.04656	0.295301			FALSE
AIDAP2	0.124503	-0.000289313	0.114582	-0.00309686	0.997529			FALSE
AIF1	0.308039	0.000746559	0.119088	-0.0135216	0.989212			FALSE
AIF1L	223.828	0.0513906	0.0918374	0.74596	0.455691	0.758149	0.120245	FALSE
AIFM1	649.811	-0.169625	0.0951046	-2.26757	0.0233553	0.16071	0.793958	FALSE
AIFM2	5.90229	0.0132549	0.10478	0.729036	0.46598			FALSE
AIFM3	9.79443	0.0184019	0.105646	0.676977	0.498421			FALSE
AIG1	140.644	0.13792	0.146699	1.69272	0.0905079	0.347221	0.459395	FALSE
AIMP1	225.404	-0.0465326	0.090246	-0.672596	0.501205	0.785046	0.105105	FALSE
AIMP2	345.685	0.0843285	0.0873178	1.21427	0.224644	0.549416	0.260099	FALSE
AIP	418.338	0.0112949	0.0834564	0.171856	0.863551	0.954138	0.0203886	FALSE
AIPL1	0.215906	0.0022641	0.110862	0.210828	0.833021			FALSE
AIRIM	239.228	0.146846	0.118417	1.80971	0.0703409	0.303211	0.518255	FALSE
AJAP1	0.139346	0.00249835	0.118729	0.315349	0.752497			FALSE
AJM1	85.4533	-0.00511344	0.0952783	-0.0882738	0.929659	0.97824	0.00955477	FALSE
AJUBA	539.41	0.0251654	0.0834664	0.377096	0.706103	0.891459	0.0498987	FALSE
AJUBA-DT	1.36408	0.0130925	0.103184	1.06544	0.286679			FALSE
AK1	230.189	-0.0640675	0.0925778	-0.924603	0.355173	0.681326	0.166645	FALSE
AK2	1715.21	-0.000997736	0.0632876	-0.0265565	0.978814	0.992668	0.00319612	FALSE
AK3	311.592	-0.0476116	0.0850103	-0.701045	0.483275	0.773776	0.111385	FALSE
AK3P3	0.974834	0.00910437	0.101589	1.00099	0.316832			FALSE
AK4	645.19	-0.0959272	0.0905475	-1.36815	0.171264	0.484985	0.314272	FALSE
AK4P1	66.0397	0.0537028	0.110276	1.00971	0.312634	0.646243	0.189604	FALSE
AK5	24.5528	-0.000751246	0.10334	-0.0238727	0.980954	0.993563	0.0028046	FALSE
AK6	134.19	-0.064125	0.107313	-0.968389	0.33285	0.664292	0.177641	FALSE
AK7	12.9685	0.0149673	0.105434	0.521682	0.601892	0.841671	0.0748576	FALSE
AK8	2.95677	0.0258962	0.103429	1.72701	0.0841653			FALSE
AK9	4.27709	0.026347	0.103309	1.71725	0.0859335			FALSE
AKAP1	465.179	-0.165942	0.10117	-2.16026	0.0307526	0.188502	0.724684	FALSE
AKAP1-DT	2.34498	0.00976965	0.104779	0.700818	0.483417			FALSE
AKAP10	309.637	-0.0409421	0.0876112	-0.606142	0.54442	0.812477	0.0901887	FALSE
AKAP11	852.842	0.0224632	0.0854025	0.342977	0.731616	0.901167	0.0451946	FALSE
AKAP12	6124.19	-0.472752	0.0658044	-7.54498	4.52343e-14	1.1861e-11	10.9259	FALSE
AKAP13	881.842	-0.0183016	0.0687992	-0.311798	0.755194	0.912005	0.0400027	FALSE
AKAP17A	338.843	-0.146677	0.109738	-1.84767	0.0646497	0.289619	0.538172	FALSE
AKAP17BP	0.0492559	-0.00018722	0.153008	-0.00309595	0.99753			FALSE
AKAP3	26.0306	0.0687714	0.122253	1.54867	0.121462	0.408168	0.389161	FALSE
AKAP5	15.8596	0.0065451	0.104247	0.196975	0.843847	0.945704	0.0242449	FALSE
AKAP6	5.61451	0.00011739	0.105755	0.0026253	0.997905			FALSE
AKAP7	65.8233	0.0502849	0.105962	0.857822	0.390991	0.709125	0.149277	FALSE
AKAP8	330.257	-0.13891	0.113066	-1.75779	0.0787832	0.323426	0.490225	FALSE
AKAP8L	401.516	-0.00336097	0.0752817	-0.0522993	0.95829	0.988034	0.0052283	FALSE
AKAP9	309.046	-0.812495	0.201294	-4.77702	1.77914e-06	9.37013e-05	4.02825	FALSE
AKIP1	158.344	0.003215	0.0908973	0.0495661	0.960468	0.988351	0.0050888	FALSE
AKIRIN1	476.521	0.00249161	0.078452	0.0407853	0.967467	0.989712	0.00449102	FALSE
AKIRIN2	459.138	0.216458	0.1058	2.65997	0.00781474	0.0799907	1.09696	FALSE
AKNA	269.626	0.137418	0.115251	1.72208	0.0850556	0.336293	0.473282	FALSE
AKNAD1	3.60414	-0.0117449	0.108764	-0.747019	0.455052			FALSE
AKR1A1	493.028	0.177151	0.13191	2.04301	0.0410515	0.224342	0.64909	FALSE
AKR1B1	889.502	0.0147435	0.0642542	0.259367	0.795352	0.928089	0.0324104	FALSE
AKR1B10	0.209019	0.0027488	0.116575	0.411623	0.680616			FALSE
AKR1C1	0.469163	-0.00344608	0.126982	-0.452762	0.65072			FALSE
AKR1C3	1.11036	0.0119921	0.0972494	1.4512	0.146725			FALSE
AKR1E2	42.7371	0.0279511	0.102725	0.543152	0.587025	0.835007	0.0783099	FALSE
AKR7A2	464.484	-0.0742193	0.0864733	-1.08487	0.277979	0.612519	0.212881	FALSE
AKR7A3	0.725348	-0.00195852	0.111563	-0.306396	0.759303			FALSE
AKR7L	0.196352	0.00166319	0.0997791	0.19305	0.84692			FALSE
AKT1	1920.55	-0.185657	0.0640864	-3.2693	0.00107813	0.0188199	1.72538	FALSE
AKT1S1	521.771	-0.253749	0.110617	-2.97217	0.00295701	0.0403568	1.39408	FALSE
AKT2	1055.53	-0.0936027	0.0641056	-1.63526	0.101995	0.371669	0.429844	FALSE
AKT3	448.119	-0.0978038	0.0865128	-1.41708	0.15646	0.467559	0.330164	FALSE
AKT3-IT1	0.275961	-0.00245323	0.154152	-0.495588	0.620185			FALSE
AKTIP	157.429	0.135041	0.131923	1.67138	0.0946465	0.356121	0.448403	FALSE
AKTIPP2	0.103156	-0.000199348	0.151709	-0.00309665	0.997529			FALSE
ALAD	138.965	-0.0588255	0.0996221	-0.870528	0.384012	0.70519	0.151694	FALSE
ALAS1	692.295	0.0738018	0.0704337	1.19907	0.2305	0.55864	0.252868	FALSE
ALCAM	199.342	-0.00594739	0.0874923	-0.0928625	0.926013	0.976402	0.0103715	FALSE
ALDH16A1	266.105	0.139109	0.124089	1.70994	0.0872774	0.340589	0.467769	FALSE
ALDH18A1	1294.13	0.143712	0.0712262	2.34484	0.0190353	0.142708	0.84555	TRUE
ALDH1A1	534.991	0.117566	0.0909438	1.64047	0.100908	0.369286	0.432638	FALSE
ALDH1A2	0.179216	-0.000210355	0.150603	-0.00309742	0.997529			FALSE
ALDH1A3	125.067	-0.0427223	0.0975444	-0.661982	0.507983	0.790348	0.102182	FALSE
ALDH1A3-AS1	26.937	0.030371	0.105313	0.686682	0.492283	0.778922	0.108506	FALSE
ALDH1B1	641.151	0.0832474	0.0790049	1.24993	0.211324	0.533725	0.272682	FALSE
ALDH1L1	0.753913	0.00490104	0.0978397	0.59795	0.549874			FALSE
ALDH1L2	10.4439	0.0406931	0.10916	1.52721	0.12671			FALSE
ALDH2	44.5993	0.072402	0.120114	1.28659	0.198237	0.518698	0.285085	FALSE
ALDH3A1	5.47197	0.0135417	0.103617	0.950892	0.341659			FALSE
ALDH3A2	721.461	-0.0575511	0.0738401	-0.897477	0.369464	0.692682	0.159466	FALSE
ALDH3B1	12.8602	0.0415835	0.110498	1.30381	0.192299	0.511971	0.290755	FALSE
ALDH3B2	0.430696	-0.00262081	0.1426	-0.509282	0.610555			FALSE
ALDH4A1	217.069	-0.0171604	0.0908407	-0.27202	0.785607	0.924001	0.0343275	FALSE
ALDH5A1	173.703	-0.0591567	0.0981105	-0.867871	0.385465	0.706599	0.150827	FALSE
ALDH6A1	111.009	0.115467	0.141639	1.57094	0.116196	0.399463	0.398523	FALSE
ALDH7A1	361.447	-0.020633	0.0752364	-0.328007	0.742906	0.906852	0.0424637	FALSE
ALDH7A1P1	1.15252	-0.00945081	0.12836	-1.05258	0.292533			FALSE
ALDH8A1	4.66294	-0.00084561	0.106547	-0.0544557	0.956572			FALSE
ALDH9A1	450.304	-0.088308	0.0812983	-1.31767	0.187615	0.50577	0.296047	FALSE
ALDOA	5710.26	-0.172864	0.0596219	-3.21742	0.00129349	0.0217393	1.66276	FALSE
ALDOC	4.81743	-0.0327266	0.118783	-1.93519	0.0529675			FALSE
ALG1	159.538	0.0415839	0.0925914	0.62288	0.533363	0.80524	0.0940748	FALSE
ALG10	118.027	0.283867	0.232557	2.45042	0.0142689	0.119138	0.92395	FALSE
ALG10B	135.168	0.129939	0.158302	1.72559	0.0844204	0.334901	0.475083	FALSE
ALG11	146.565	0.00350264	0.0916472	0.0544896	0.956545	0.987639	0.00540169	FALSE
ALG12	167.459	-0.0111699	0.0889803	-0.173299	0.862417	0.953621	0.020624	FALSE
ALG13	152.994	0.0595192	0.100685	0.887331	0.3749	0.696874	0.156846	FALSE
ALG14	50.3901	-0.0360111	0.106984	-0.756621	0.449277	0.754201	0.122513	FALSE
ALG1L1P	0.856726	0.0038391	0.102305	0.31631	0.751768			FALSE
ALG1L2	0.0492559	-0.00018722	0.153008	-0.00309595	0.99753			FALSE
ALG1L9P	0.127784	-0.000203735	0.151249	-0.00309696	0.997529			FALSE
ALG2	276.097	0.18434	0.119528	2.1877	0.0286914	0.180957	0.742425	FALSE
ALG3	296.594	0.137885	0.10932	1.75375	0.0794726	0.324634	0.488606	FALSE
ALG5	85.7538	0.107762	0.132416	1.48649	0.137149	0.435287	0.361224	FALSE
ALG6	74.7359	0.0893701	0.125249	1.36105	0.173499	0.487617	0.311921	FALSE
ALG8	343.419	0.11861	0.104674	1.5567	0.119543	0.404738	0.392826	FALSE
ALG9	227.675	0.0976176	0.118685	1.35378	0.175806	0.491044	0.308879	FALSE
ALK	0.209019	0.0027488	0.116575	0.411623	0.680616			FALSE
ALKBH1	136.191	0.171509	0.180425	1.92675	0.0540107	0.261749	0.582115	FALSE
ALKBH2	171.153	-0.00985213	0.0874741	-0.159439	0.873323	0.957973	0.0186466	FALSE
ALKBH3	126.912	0.0612062	0.102241	0.909516	0.363078	0.687232	0.162896	FALSE
ALKBH4	113.696	-0.0673994	0.111942	-1.05081	0.293347	0.627749	0.202214	FALSE
ALKBH5	1712.58	-0.0897237	0.054555	-1.7828	0.0746196	0.31472	0.502075	FALSE
ALKBH6	78.1702	-0.0597356	0.1101	-0.986907	0.323688	0.656026	0.183079	FALSE
ALKBH7	239.651	0.0386455	0.0974199	0.607319	0.543639	0.811999	0.0904443	FALSE
ALKBH8	275.409	-0.0243243	0.0836506	-0.364967	0.715136	0.894289	0.0485223	FALSE
ALMS1	594.552	-0.185572	0.138703	-2.09172	0.0364632	0.210241	0.677282	FALSE
ALMS1-IT1	12.0726	-0.0827484	0.147953	-2.70291	0.00687351	0.0736601	1.13277	FALSE
ALMS1P1	0.729891	0.00589761	0.104613	0.896242	0.370124			FALSE
ALOX12-AS1	15.0904	0.0139558	0.104642	0.440035	0.659912	0.871857	0.059555	FALSE
ALOX12B	2.50437	-0.00411068	0.108745	-0.27533	0.783063			FALSE
ALOX12P2	0.0492559	-0.00018722	0.153008	-0.00309595	0.99753			FALSE
ALOX15	0.256608	-0.00234519	0.141112	-0.339785	0.734019			FALSE
ALOX15P1	0.649325	-0.0104382	0.119328	-1.08035	0.279986			FALSE
ALOX5	0.150494	-0.000200609	0.141727	-0.0030961	0.99753			FALSE
ALOX5AP	0.445831	0.000623732	0.107507	0.0207901	0.983413			FALSE
ALOXE3	42.5424	0.904951	0.460044	3.32695	0.00087803	0.0159301	1.79778	FALSE
ALPK1	83.3374	0.835348	0.232677	4.40097	1.07767e-05	0.000443018	3.35358	FALSE
ALPK2	72.761	-0.0902515	0.135359	-1.51878	0.128817	0.420154	0.376592	FALSE
ALPK3	1.2805	-0.00376348	0.108266	-0.371506	0.71026			FALSE
ALPL	82.9666	-0.0213665	0.101177	-0.40541	0.685176	0.883269	0.053907	FALSE
ALS2	496.643	-0.0279981	0.0751161	-0.435391	0.663279	0.873317	0.0588282	FALSE
ALS2CL	4.84308	0.0378996	0.108657	1.71155	0.0869793			FALSE
ALYREF	1553.21	-0.110564	0.0880345	-1.56513	0.117552	0.401261	0.396573	FALSE
AMACR	88.3418	0.0427494	0.10041	0.695306	0.486863	0.775408	0.11047	FALSE
AMANZI	0.900973	0.00289356	0.104811	0.326745	0.743861			FALSE
AMBP	0.321744	0.00225048	0.108981	0.210829	0.833021			FALSE
AMBRA1	462.379	-0.000361548	0.0730472	-0.000235496	0.999812	0.999946	2.36517e-05	FALSE
AMD1	660.479	-0.132555	0.086047	-1.90943	0.0562073	0.267658	0.57242	FALSE
AMDHD1	2.15455	-0.000659474	0.107203	-0.0593991	0.952634			FALSE
AMDHD2	105.312	0.0375656	0.0988904	0.607851	0.543286	0.811983	0.0904533	FALSE
AMER1	115.547	0.0342633	0.0949926	0.535905	0.592025	0.838152	0.0766774	FALSE
AMER2	0.26763	0.00223374	0.110735	0.210828	0.833022			FALSE
AMFR	1356.95	0.182824	0.0842997	2.58965	0.00960748	0.0915012	1.03857	FALSE
AMH	6.85952	-0.0403878	0.11692	-1.61419	0.106486			FALSE
AMHR2	2.71715	0.0173316	0.103385	1.30754	0.191029			FALSE
AMIGO1	23.8186	0.0600757	0.117467	1.57101	0.11618	0.399463	0.398523	FALSE
AMIGO2	330.48	-0.286852	0.140914	-2.86553	0.00416307	0.0514601	1.28853	FALSE
AMIGO3	13.2225	-0.000995816	0.108257	-0.102825	0.918102	0.973223	0.0117877	FALSE
AMMECR1	179.113	0.0928476	0.111908	1.28428	0.199042	0.519346	0.284543	FALSE
AMMECR1-IT1	0.267471	0.00116047	0.125035	0.155492	0.876433			FALSE
AMMECR1L	401.356	0.209084	0.121893	2.40534	0.0161575	0.129176	0.888819	FALSE
AMN	3.87792	-0.0181021	0.112056	-1.02068	0.307404			FALSE
AMN1	185.696	-0.0122676	0.091066	-0.189825	0.849447	0.947595	0.0233773	FALSE
AMOT	7.68989	0.00211175	0.105553	0.0855499	0.931824			FALSE
AMOTL1	211.442	-0.300743	0.166724	-2.73795	0.00618241	0.068518	1.1642	FALSE
AMOTL2	853.797	0.0303272	0.0641008	0.532869	0.594124	0.838802	0.0763406	FALSE
AMPD2	1198.71	0.00034936	0.0660352	0.0134707	0.989252	0.996286	0.00161606	FALSE
AMPD3	12.6643	-0.00597199	0.105335	-0.20442	0.838026	0.944175	0.0249473	FALSE
AMT	1.81639	-0.00035169	0.11593	-0.0509969	0.959328			FALSE
AMY2B	0.785	0.00351964	0.111748	0.64301	0.520218			FALSE
AMZ1	21.1662	0.000637039	0.103623	0.0151471	0.987915	0.996207	0.00165039	FALSE
AMZ2	417.379	0.0570059	0.082467	0.831903	0.405464	0.721367	0.141844	FALSE
AMZ2P1	36.3393	0.0414076	0.107798	0.871759	0.38334	0.704505	0.152116	FALSE
ANAPC1	1392.39	0.0421709	0.0652574	0.721747	0.47045	0.767111	0.115142	FALSE
ANAPC10	74.1755	-0.00679527	0.0968538	-0.121428	0.903352	0.968541	0.0138822	FALSE
ANAPC10P1	0.126825	-0.000279901	0.114718	-0.00309649	0.997529			FALSE
ANAPC11	348.113	0.000560351	0.0871639	-0.00180137	0.998563	0.999866	5.83886e-05	FALSE
ANAPC13	268.193	0.0924909	0.0971195	1.27543	0.202157	0.52249	0.281922	FALSE
ANAPC15	254.733	-0.19514	0.135152	-2.18199	0.0291106	0.182297	0.739221	FALSE
ANAPC16	287.662	-0.000523576	0.0904175	-0.00930569	0.992575	0.997025	0.00129404	FALSE
ANAPC1P1	2.73634	-0.00511043	0.107899	-0.404969	0.6855			FALSE
ANAPC1P2	10.2603	0.00240349	0.100854	0.45636	0.648131			FALSE
ANAPC1P4	0.411455	-0.000226435	0.149172	-0.00309856	0.997528			FALSE
ANAPC1P5	3.62454	0.0050815	0.104692	0.369663	0.711634			FALSE
ANAPC1P6	0.251747	0.00180551	0.110737	0.19305	0.84692			FALSE
ANAPC2	299.474	-0.0549003	0.0902313	-0.786089	0.431815	0.742619	0.129234	FALSE
ANAPC4	128.842	0.138711	0.142871	1.69871	0.0893729	0.345385	0.461697	FALSE
ANAPC5	1100.79	0.0634762	0.0607155	1.13013	0.258421	0.592035	0.227653	FALSE
ANAPC7	547.004	0.0463444	0.0805935	0.652772	0.513903	0.793292	0.100567	FALSE
ANG	14.7911	-0.0623396	0.126832	-1.84168	0.0655218	0.291583	0.535238	FALSE
ANGEL1	269.452	-0.0125673	0.0793103	-0.185774	0.852622	0.948999	0.0227342	FALSE
ANGEL2	191.277	0.0548726	0.09839	0.808846	0.418604	0.729375	0.137049	FALSE
ANGPT1	0.533537	-0.000332863	0.112734	-0.00373414	0.997021			FALSE
ANGPTL4	727.196	0.181992	0.111456	2.23874	0.0251726	0.167691	0.775491	FALSE
ANGPTL5	0.102864	-0.000198759	0.151715	-0.00309665	0.997529			FALSE
ANGPTL6	1.56975	0.0062668	0.114331	0.502163	0.615553			FALSE
ANGPTL8	0.117151	-0.00174957	0.140818	-0.195145	0.84528			FALSE
ANK1	47.4777	-0.662242	0.385842	-3.08598	0.00202885	0.0308685	1.51048	FALSE
ANK2	106.704	0.685539	0.24517	3.77589	0.00015944	0.00407664	2.3897	FALSE
ANK3	737.628	-0.353603	0.105275	-3.99647	6.42944e-05	0.00190988	2.71899	FALSE
ANK3-DT	0.936414	0.00438518	0.10374	0.342267	0.73215			FALSE
ANKAR	10.8186	-0.0210095	0.108363	-0.729056	0.465967			FALSE
ANKDD1A	23.5562	-0.0584371	0.120953	-1.41081	0.158302	0.469873	0.32802	FALSE
ANKDD1B	0.0492559	-0.00018722	0.153008	-0.00309595	0.99753			FALSE
ANKEF1	42.0762	-0.0193372	0.104014	-0.438259	0.661199	0.872442	0.0592632	FALSE
ANKFY1	952.103	-0.134873	0.0650514	-2.34315	0.0191216	0.142994	0.844681	FALSE
ANKH	131.718	-0.0232786	0.0924283	-0.367813	0.713013	0.893951	0.0486864	FALSE
ANKHD1	1300.5	-0.0934317	0.107751	-1.26634	0.205392	0.526008	0.279007	FALSE
ANKHD1-DT	2.27184	-0.0211326	0.115694	-1.64316	0.10035			FALSE
ANKHD1-EIF4EBP3	326.018	0.00293893	0.105412	0.112281	0.910601	0.970362	0.013066	FALSE
ANKIB1	655.194	-0.168968	0.0860137	-2.40519	0.016164	0.129176	0.888819	FALSE
ANKLE1	0.693264	3.00676e-05	0.107455	-0.000303325	0.999758			FALSE
ANKLE2	705.358	0.000815603	0.0655354	0.014693	0.988277	0.996207	0.00165039	FALSE
ANKMY1	59.6189	0.0295275	0.100912	0.527715	0.597697	0.83967	0.0758915	FALSE
ANKMY2	128.171	0.0222357	0.0934332	0.351187	0.725448	0.898614	0.046427	FALSE
ANKRA2	33.9455	-0.155694	0.229065	-2.13698	0.0325999	0.19646	0.706726	FALSE
ANKRD10	69.0076	-0.116005	0.147455	-1.61554	0.106194	0.379674	0.420589	FALSE
ANKRD10-IT1	1.39791	-0.00301548	0.108079	-0.279884	0.779566			FALSE
ANKRD11	1621.08	-0.703836	0.0761927	-9.56182	1.15707e-21	6.48167e-19	18.1883	FALSE
ANKRD11P2	3.03717	0.0012062	0.104813	0.201106	0.840616			FALSE
ANKRD12	155.135	-0.639557	0.208223	-3.95287	7.72186e-05	0.0022366	2.65041	FALSE
ANKRD13A	418.75	0.0667388	0.0872235	0.99741	0.318566	0.65216	0.185646	FALSE
ANKRD13B	328.184	-0.0561179	0.0845682	-0.827062	0.408202	0.722799	0.140982	FALSE
ANKRD13C	266.538	-0.0873705	0.100512	-1.22347	0.221151	0.545858	0.26292	FALSE
ANKRD13C-DT	74.3392	-0.107392	0.139717	-1.53267	0.125358	0.415187	0.381757	FALSE
ANKRD13D	157.269	0.011341	0.0931575	0.167443	0.867021	0.955553	0.0197453	FALSE
ANKRD16	60.3676	-0.00411063	0.100257	-0.0868336	0.930804	0.978523	0.00942895	FALSE
ANKRD17	1553.41	-0.170812	0.107752	-2.14598	0.0318749	0.193035	0.714364	FALSE
ANKRD17-DT	0.577086	-0.00504392	0.140083	-0.911008	0.362291			FALSE
ANKRD18A	35.5078	-0.0442032	0.112938	-1.06685	0.286038	0.620294	0.207402	FALSE
ANKRD18B	2.51019	-0.0087657	0.109922	-0.620125	0.535175			FALSE
ANKRD18CP	0.231333	0.000786422	0.126958	0.0939864	0.92512			FALSE
ANKRD18DP	4.64295	0.0120429	0.104491	0.655913	0.51188			FALSE
ANKRD19P	0.226943	0.00181522	0.110842	0.193051	0.846919			FALSE
ANKRD2	2.2169	0.00878463	0.10561	0.621737	0.534115			FALSE
ANKRD20A1	6.39735	-0.00737721	0.116137	-0.477608	0.632929			FALSE
ANKRD20A17P	0.150494	-0.000200609	0.141727	-0.0030961	0.99753			FALSE
ANKRD20A21P	2.91209	-0.00891998	0.113094	-0.868163	0.385305			FALSE
ANKRD20A2P	3.38068	-0.00467116	0.111803	-0.350174	0.726208			FALSE
ANKRD20A3P	7.69636	0.0104909	0.104489	0.619194	0.535789			FALSE
ANKRD20A4P	7.61345	0.00554971	0.105693	0.294423	0.768435			FALSE
ANKRD20A5P	0.124503	-0.000289313	0.114582	-0.00309686	0.997529			FALSE
ANKRD20A7P	4.39489	0.0132326	0.103664	0.823609	0.410162			FALSE
ANKRD20A8P	0.44577	0.004839	0.113637	0.788646	0.430319			FALSE
ANKRD22	1.30617	0.00568118	0.102461	0.704436	0.481161			FALSE
ANKRD23	4.96079	0.0172774	0.103203	1.12342	0.261261			FALSE
ANKRD24	1.77904	-0.00665949	0.111709	-0.608783	0.542668			FALSE
ANKRD26	101.029	-0.607443	0.218571	-3.73122	0.000190555	0.00475385	2.32295	FALSE
ANKRD27	719.904	-0.0324694	0.072621	-0.507062	0.612112	0.846274	0.0724888	FALSE
ANKRD28	1308.18	-0.143614	0.0697461	-2.36252	0.018151	0.138428	0.858775	FALSE
ANKRD29	33.4124	0.788848	0.591246	2.98934	0.00279577	0.0384543	1.41506	FALSE
ANKRD30BP2	0.196718	-0.00233225	0.154288	-0.418927	0.675269			FALSE
ANKRD31	3.10717	0.0169831	0.10394	1.05122	0.293159			FALSE
ANKRD33B	470.558	-0.0181553	0.0711751	-0.276944	0.781823	0.923229	0.0346905	FALSE
ANKRD33BP1	27.2922	-0.00137982	0.103089	-0.0383808	0.969384	0.989937	0.00439225	FALSE
ANKRD34A	26.5626	-0.0319183	0.108268	-0.77598	0.437761	0.746708	0.126849	FALSE
ANKRD34B	0.785587	-0.00591825	0.114048	-0.676924	0.498454			FALSE
ANKRD35	0.15661	-0.00174888	0.13793	-0.195145	0.84528			FALSE
ANKRD36	103.954	-0.00197678	0.0962215	-0.0459908	0.963318	0.988623	0.00496929	FALSE
ANKRD36B	57.9766	-0.0321589	0.106619	-0.692088	0.488882	0.777101	0.109523	FALSE
ANKRD36BP2	0.0762061	-0.00019418	0.15227	-0.00309626	0.99753			FALSE
ANKRD36C	99.7777	-0.15868	0.208672	-1.98467	0.0471808	0.242077	0.616047	FALSE
ANKRD37	12.7612	-0.0153958	0.10742	-0.52548	0.599249	0.840559	0.0754319	FALSE
ANKRD39	120.097	-0.0237939	0.0965073	-0.394758	0.693022	0.887018	0.0520676	FALSE
ANKRD40	758.691	0.0164645	0.070001	0.277127	0.781682	0.923229	0.0346905	FALSE
ANKRD42	79.4869	-0.0224842	0.100127	-0.412937	0.679653	0.881521	0.0547675	FALSE
ANKRD42-DT	19.677	0.0462395	0.111507	1.24396	0.213516	0.536706	0.270264	FALSE
ANKRD44	41.5295	-0.0144282	0.102005	-0.30803	0.75806	0.913407	0.0393355	FALSE
ANKRD45	0.431925	-0.00119485	0.124553	-0.033413	0.973345			FALSE
ANKRD46	34.7849	-0.0553232	0.114541	-1.09718	0.272564	0.60644	0.217212	FALSE
ANKRD49	32.3929	-0.0199752	0.103976	-0.450189	0.652574	0.867857	0.0615519	FALSE
ANKRD49P1	2.61246	-0.00459882	0.107237	-0.315551	0.752343			FALSE
ANKRD49P2	0.0492559	-0.00018722	0.153008	-0.00309595	0.99753			FALSE
ANKRD50	672.851	0.0646351	0.0794225	0.975884	0.329122	0.660495	0.18013	FALSE
ANKRD52	1611.8	-0.105588	0.0561532	-2.04563	0.0407928	0.223642	0.650447	FALSE
ANKRD54	171.527	-0.0245211	0.0910683	-0.3792	0.70454	0.890904	0.0501693	FALSE
ANKRD6	22.5715	0.0496021	0.112304	1.17852	0.23859	0.56808	0.24559	FALSE
ANKRD61	0.826459	-0.00325473	0.12161	-0.407449	0.683678			FALSE
ANKRD63	5.51056	-0.00588155	0.106719	-0.294531	0.768352			FALSE
ANKRD65	0.0738838	-0.000194399	0.152188	-0.00309629	0.99753			FALSE
ANKRD7	1.45077	0.00693168	0.104505	0.622443	0.533651			FALSE
ANKRD9	234.18	-0.168163	0.173617	-1.89934	0.0575195	0.270975	0.567071	FALSE
ANKS1A	308.122	-0.0118893	0.0818872	-0.182989	0.854807	0.950174	0.0221967	FALSE
ANKS1B	2.29419	0.0162574	0.101715	1.28174	0.199935			FALSE
ANKS3	50.7	0.748735	0.322148	3.48811	0.000486449	0.0100587	1.99746	FALSE
ANKS4B	0.14082	-0.00174728	0.137943	-0.195145	0.84528			FALSE
ANKZF1	116.747	0.0228701	0.0941564	0.36702	0.713604	0.894062	0.0486326	FALSE
ANLN	4218.94	-0.137303	0.0798834	-2.14349	0.032074	0.19386	0.712512	FALSE
ANO1	15.7203	-0.00873956	0.10592	-0.311317	0.755559	0.912267	0.0398778	FALSE
ANO10	221.755	0.119677	0.125132	1.5281	0.126486	0.416347	0.380544	FALSE
ANO2	0.143419	-0.00189594	0.140701	-0.226472	0.820834			FALSE
ANO3	2.33733	0.00746444	0.104986	0.580411	0.561638			FALSE
ANO5	0.644824	0.00360306	0.101207	0.286319	0.774633			FALSE
ANO6	1509.64	-0.108229	0.0967104	-1.53051	0.125889	0.416153	0.380747	FALSE
ANO7	49.1907	0.0984752	0.141152	1.67099	0.0947228	0.356121	0.448403	FALSE
ANO7L1	3.08618	0.00558226	0.106341	0.371743	0.710084			FALSE
ANO8	113.904	0.01043	0.0955792	0.175874	0.860393	0.952909	0.0209487	FALSE
ANO9	1.29948	0.00877845	0.0988722	1.3002	0.193534			FALSE
ANOS1	0.651138	0.00517578	0.0983885	0.713579	0.475488			FALSE
ANP32A	1162.57	-0.221376	0.0713957	-3.51207	0.000444636	0.009367	2.0284	FALSE
ANP32AP1	0.780831	0.00119283	0.10495	0.304519	0.760732			FALSE
ANP32B	1832.01	-0.117968	0.0859908	-1.75563	0.0791518	0.324029	0.489417	FALSE
ANP32BP1	1.92893	-0.0054088	0.107824	-0.416653	0.676932			FALSE
ANP32E	675.481	-0.224619	0.11734	-2.62644	0.00862841	0.0847644	1.07179	FALSE
ANPEP	422.176	-0.0477979	0.0864065	-0.718662	0.472349	0.768287	0.114476	FALSE
ANTKMT	64.1575	0.0776463	0.122719	1.33123	0.183113	0.499599	0.301378	FALSE
ANTXR1	215.953	-0.0341733	0.0869965	-0.514675	0.60678	0.843347	0.0739937	FALSE
ANTXR2	493.695	0.0811302	0.0790919	1.2276	0.219599	0.544522	0.263985	FALSE
ANXA1	1423.45	0.305567	0.0898017	3.95258	7.73118e-05	0.0022366	2.65041	FALSE
ANXA10	8.68353	0.03448	0.108827	1.28264	0.199617			FALSE
ANXA11	1232.28	-0.0400324	0.0661234	-0.671963	0.501607	0.785326	0.10495	FALSE
ANXA2	6689.08	-0.0727085	0.0529963	-1.47177	0.141084	0.441411	0.355157	FALSE
ANXA2P1	1.37687	-0.00136774	0.110453	-0.263861	0.791887			FALSE
ANXA2P2	59.322	-0.00430194	0.10165	-0.100574	0.919889	0.974195	0.011354	FALSE
ANXA2R	11.4035	-0.0630491	0.127201	-1.91144	0.055948	0.267014	0.573466	FALSE
ANXA2R-AS1	17.6562	-0.0139759	0.106809	-0.442822	0.657894	0.870973	0.0599952	FALSE
ANXA2R-OT1	13.4864	-0.0243728	0.108212	-0.783257	0.433476	0.743577	0.128674	FALSE
ANXA3	0.179216	-0.000210355	0.150603	-0.00309742	0.997529			FALSE
ANXA4	290.349	0.0123548	0.0782492	0.218834	0.826779	0.939892	0.0269222	FALSE
ANXA5	1847.51	-0.0544236	0.0527656	-1.07245	0.283517	0.619085	0.20825	FALSE
ANXA6	407.218	-0.0465362	0.0808382	-0.704526	0.481105	0.772402	0.112157	FALSE
ANXA7	972.827	0.229515	0.0713242	3.65758	0.000254611	0.00603428	2.21937	FALSE
ANXA8	0.794491	0.00334319	0.103536	0.469485	0.638723			FALSE
ANXA8L1	0.629078	-0.000223228	0.139898	-0.00313778	0.997496			FALSE
ANXA9	1.3668	-0.00576875	0.113354	-0.688733	0.490992			FALSE
AOAH	1.16212	0.00033679	0.106945	0.0272952	0.978224			FALSE
AOC2	22.5482	-0.0604651	0.120741	-1.37213	0.170022	0.483362	0.315728	FALSE
AOC3	8.78362	-0.00954015	0.10681	-0.43103	0.666446			FALSE
AOC4P	0.155774	-0.00215285	0.142292	-0.324524	0.745541			FALSE
AOPEP	89.2068	0.258706	0.353554	2.29073	0.0219789	0.154749	0.810371	FALSE
AOX1	8.24627	-0.0158383	0.108222	-0.68834	0.491239			FALSE
AOX2P	0.274248	0.000534625	0.119996	0.0195968	0.984365			FALSE
AP1AR	174.247	0.0634517	0.0937726	0.914759	0.360318	0.685173	0.1642	FALSE
AP1AR-DT	1.90717	0.0155951	0.103161	1.23155	0.218119			FALSE
AP1B1	1804.06	-0.118969	0.0626903	-2.1119	0.0346946	0.204911	0.688436	FALSE
AP1G1	1740.51	-0.00228535	0.0784007	-0.152093	0.879114	0.960703	0.0174108	FALSE
AP1G2	151.25	0.104717	0.116217	1.38803	0.165128	0.478319	0.320282	FALSE
AP1G2-AS1	5.63847	0.00482884	0.105666	0.235972	0.813454			FALSE
AP1M1	943.803	0.0248	0.066203	0.414702	0.67836	0.881521	0.0547675	FALSE
AP1M2	0.552682	-0.00103074	0.122469	-0.277773	0.781187			FALSE
AP1S1	1296.49	-0.0253364	0.079376	-0.418305	0.675724	0.879926	0.0555537	FALSE
AP1S2	125.527	0.0226061	0.0959218	0.370497	0.711012	0.893132	0.0490845	FALSE
AP1S3	102.713	-0.105077	0.127881	-1.43909	0.150125	0.457424	0.339681	FALSE
AP2A1	909.165	-0.124768	0.078205	-1.90703	0.0565167	0.268311	0.571362	FALSE
AP2A2	706.945	0.124677	0.0816852	1.86974	0.0615199	0.282385	0.549159	FALSE
AP2B1	5383.08	0.0637251	0.0626505	1.10906	0.267402	0.600486	0.221497	FALSE
AP2B1P1	0.916452	0.000123298	0.107491	-0.0142657	0.988618			FALSE
AP2M1	1319.89	-0.0418896	0.058609	-0.769718	0.441467	0.749491	0.125234	FALSE
AP2S1	527.309	-0.0503565	0.0925918	-0.745094	0.456215	0.758479	0.120057	FALSE
AP3B1	786.893	-0.0360018	0.0635586	-0.614664	0.538777	0.809544	0.0917594	FALSE
AP3B2	2.0176	0.000908574	0.106785	0.0709334	0.943451			FALSE
AP3D1	2463.36	-0.184843	0.063432	-3.28952	0.00100359	0.0176941	1.75217	FALSE
AP3M1	701.357	0.0627081	0.0907368	0.898768	0.368776	0.692172	0.159786	FALSE
AP3M2	324.459	0.178554	0.107039	2.2245	0.0261148	0.170761	0.767611	FALSE
AP3S1	200.675	0.00294055	0.0850222	0.0415922	0.966824	0.989383	0.00463567	FALSE
AP3S2	287.335	0.0896649	0.102736	1.23822	0.215634	0.540028	0.267584	FALSE
AP4B1	144.467	0.0202726	0.0933694	0.321514	0.747821	0.909248	0.0413174	FALSE
AP4E1	184.404	0.0302593	0.088965	0.458843	0.646347	0.864414	0.0632781	FALSE
AP4M1	214.718	0.119423	0.123528	1.5276	0.126613	0.416347	0.380544	FALSE
AP4S1	44.0446	-0.0562657	0.113911	-1.06867	0.285219	0.6195	0.207959	FALSE
AP5B1	829.222	-0.0207385	0.072678	-0.318769	0.749902	0.909983	0.0409666	FALSE
AP5M1	178.45	0.0927327	0.113949	1.28747	0.197932	0.51823	0.285478	FALSE
AP5S1	132.115	-0.114831	0.126301	-1.49227	0.13563	0.432858	0.363655	FALSE
AP5Z1	212.862	0.149898	0.136107	1.77655	0.075643	0.316872	0.499116	FALSE
APAF1	339.027	-0.0850981	0.0972535	-1.17623	0.239503	0.569227	0.244714	FALSE
APBA1	1.02496	-0.0093349	0.117468	-1.17584	0.239659			FALSE
APBA3	159.608	0.0658626	0.104787	0.984754	0.324745	0.65663	0.182679	FALSE
APBB1	155.166	-0.099601	0.124222	-1.38526	0.165972	0.479566	0.319152	FALSE
APBB1IP	0.640125	0.00539277	0.100159	0.714208	0.475098			FALSE
APBB2	607.632	-0.0224834	0.0754869	-0.350163	0.726216	0.898614	0.046427	FALSE
APBB3	22.9956	0.0378568	0.108543	1.09392	0.27399	0.607968	0.216119	FALSE
APC	405.96	-0.360698	0.170957	-3.08051	0.00206645	0.0312095	1.50571	FALSE
APC2	477.669	-0.048181	0.0801797	-0.731026	0.464763	0.765271	0.116185	FALSE
APCDD1	0.172683	0.00179979	0.113026	0.19305	0.84692			FALSE
APCDD1L-DT	0.342342	-0.00307572	0.117391	-0.270613	0.786689			FALSE
APEH	834.846	0.104893	0.0803921	1.58782	0.112328	0.391664	0.407087	FALSE
APEX1	1292.89	-0.0733004	0.0690797	-1.22653	0.22	0.54457	0.263946	FALSE
APEX2	869.007	-0.0174582	0.074667	-0.269916	0.787225	0.924329	0.0341734	FALSE
APH1A	785.417	0.0307683	0.0763817	0.466626	0.640768	0.860877	0.0650591	FALSE
APH1B	76.6339	0.0720846	0.115216	1.15145	0.249546	0.582794	0.234485	FALSE
API5	1017.5	-0.0541323	0.0751497	-0.840927	0.400389	0.716271	0.144923	FALSE
API5P1	0.377066	0.00202468	0.113581	0.274541	0.783669			FALSE
APIP	158.775	-0.362651	0.187917	-2.94732	0.00320542	0.042892	1.36762	FALSE
APLF	27.0132	0.0524569	0.113379	1.22712	0.219778	0.544522	0.263985	FALSE
APLN	6.62202	-0.0226599	0.110869	-1.1056	0.2689			FALSE
APLP1	561.775	-0.366308	0.108817	-4.00595	6.17686e-05	0.00184766	2.73338	FALSE
APLP2	2753.27	-0.0701847	0.0572284	-1.33187	0.182901	0.499574	0.3014	FALSE
APMAP	635.076	0.086371	0.0798605	1.29035	0.196929	0.517403	0.286171	FALSE
APOA1	0.655838	-0.00647144	0.120382	-0.713885	0.475298			FALSE
APOA5	0.19975	-0.000296325	0.114243	-0.00309747	0.997529			FALSE
APOBEC3A	0.196718	-0.00233225	0.154288	-0.418927	0.675269			FALSE
APOBEC3B	842.52	-0.197481	0.088874	-2.71069	0.00671438	0.0727657	1.13807	FALSE
APOBEC3C	148.618	-0.0403527	0.0920611	-0.60872	0.54271	0.811983	0.0904533	FALSE
APOBEC3D	129.432	-0.586912	0.269004	-3.31723	0.000909135	0.0164044	1.78504	FALSE
APOBEC3F	135.448	0.0625462	0.102008	0.926273	0.354304	0.680777	0.166995	FALSE
APOBEC3G	67.7787	0.0981606	0.135532	1.5288	0.126315	0.416343	0.380549	FALSE
APOBEC3H	0.334763	0.00248341	0.108387	0.405568	0.68506			FALSE
APOBR	0.265162	0.00245529	0.11098	0.222087	0.824246			FALSE
APOC1	14.5405	-0.0304946	0.112253	-1.10561	0.268896	0.601647	0.220658	FALSE
APOC1P1	0.197798	0.000328593	0.131175	-0.0127082	0.989861			FALSE
APOD	0.15212	-0.000206942	0.150901	-0.00309721	0.997529			FALSE
APOE	329.445	-0.146286	0.136116	-1.76079	0.0782739	0.322484	0.491492	FALSE
APOL1	3.62523	-0.0252229	0.116145	-1.5174	0.129166			FALSE
APOL2	140.729	-0.162189	0.15298	-1.86785	0.0617835	0.282974	0.548254	FALSE
APOL3	1.19823	-0.0040403	0.110409	-0.443746	0.657227			FALSE
APOL6	190.173	-0.143122	0.131668	-1.73414	0.082893	0.331393	0.479656	FALSE
APOLD1	73.6257	0.0801451	0.120436	1.26398	0.206237	0.527207	0.278019	FALSE
APOM	4.34137	0.0166725	0.105115	0.853431	0.39342			FALSE
APOO	262.092	-0.0608398	0.0935513	-0.885887	0.375678	0.697289	0.156587	FALSE
APOOL	332.805	-0.0776401	0.0922379	-1.0961	0.273033	0.607031	0.216789	FALSE
APP	4558.41	-0.105931	0.050687	-2.23958	0.0251182	0.167562	0.775824	FALSE
APP-DT	0.509832	0.00340077	0.101112	0.484326	0.628155			FALSE
APPAT	13.2477	-0.0767536	0.140089	-2.45743	0.0139936	0.117478	0.930044	FALSE
APPBP2	421.231	0.0513538	0.0766903	0.790682	0.429129	0.740491	0.13048	FALSE
APPBP2-DT	3.68221	-0.0140628	0.1116	-0.905015	0.365457			FALSE
APPL1	481.192	0.0578406	0.081126	0.861453	0.388988	0.708318	0.149772	FALSE
APPL2	201.479	0.0489605	0.0909393	0.725085	0.4684	0.766071	0.115731	FALSE
APRG1	2.36493	0.0140558	0.104345	1.01527	0.309979			FALSE
APRT	623.122	0.00212649	0.0800942	0.0340352	0.972849	0.991197	0.00383989	FALSE
APTR	37.1558	-0.00409163	0.103584	-0.107683	0.914247	0.971393	0.0126051	FALSE
APTX	251.544	-0.00559542	0.0846394	-0.0878623	0.929986	0.97824	0.00955477	FALSE
AQP1	0.57501	-0.00714077	0.122728	-0.880374	0.378657			FALSE
AQP10	0.183974	-0.00226731	0.153865	-0.396274	0.691903			FALSE
AQP11	14.862	-0.0424745	0.115177	-1.27964	0.200672	0.521677	0.282599	FALSE
AQP5	0.68251	0.00230495	0.103129	0.45304	0.65052			FALSE
AQR	512.707	-6.36774e-05	0.0755436	-0.0131171	0.989534	0.99636	0.0015838	FALSE
ARAF	820.753	-0.0528767	0.0698158	-0.861237	0.389107	0.708325	0.149767	FALSE
ARAP1	700.417	-0.0115852	0.0649135	-0.195601	0.844923	0.945847	0.0241792	FALSE
ARAP2	35.6585	0.00384743	0.10122	0.0813202	0.935187	0.980213	0.0086796	FALSE
ARAP3	0.102864	-0.000198759	0.151715	-0.00309665	0.997529			FALSE
ARB2A	205.109	-0.0554088	0.0964698	-0.809491	0.418233	0.728832	0.137373	FALSE
ARB2BP	0.16071	0.00183358	0.110853	0.193051	0.846919			FALSE
ARC	9.9644	-0.0273002	0.110107	-1.00059	0.317027			FALSE
ARCN1	1973.14	0.0296754	0.0766326	0.396792	0.691521	0.886708	0.0522194	FALSE
AREG	31.889	0.846002	0.489638	3.19451	0.00140068	0.0230774	1.63681	FALSE
AREL1	785.878	0.0474228	0.0737232	0.743704	0.457055	0.759528	0.119456	FALSE
ARF1	1870.09	-0.0488793	0.052918	-0.950788	0.341712	0.67205	0.172598	FALSE
ARF1P2	0.463978	-0.00101889	0.133462	-0.336609	0.736411			FALSE
ARF3	1844.91	-0.160498	0.0614686	-2.91485	0.00355857	0.0460186	1.33707	FALSE
ARF4	490.609	-0.0225756	0.0741313	-0.379033	0.704663	0.890905	0.0501685	FALSE
ARF4-AS1	2.54254	0.00973372	0.105469	0.73883	0.46001			FALSE
ARF4P2	0.0762061	-0.00019418	0.15227	-0.00309626	0.99753			FALSE
ARF5	807.909	0.0200443	0.0830175	0.320714	0.748427	0.909536	0.04118	FALSE
ARF6	1214.81	-0.0270953	0.0565956	-0.491086	0.623365	0.852148	0.0694852	FALSE
ARFGAP1	532.657	0.0115446	0.0808994	0.178306	0.858482	0.952099	0.0213179	TRUE
ARFGAP2	486.86	0.116113	0.108711	1.51928	0.128691	0.420018	0.376732	FALSE
ARFGAP3	479.631	-0.106563	0.093687	-1.48331	0.137992	0.437196	0.359324	FALSE
ARFGEF1	419.273	-0.022756	0.0814583	-0.344803	0.730242	0.900815	0.0453643	FALSE
ARFGEF1-DT	1.31398	0.00559577	0.104147	0.534833	0.592765			FALSE
ARFGEF2	1032.97	-0.0151953	0.0702176	-0.245015	0.806445	0.932854	0.0301863	FALSE
ARFGEF3	54.2672	0.998411	0.329314	4.02651	5.66097e-05	0.00172261	2.76381	FALSE
ARFIP1	273.145	0.000744756	0.0800458	0.03956	0.968444	0.989882	0.00441656	FALSE
ARFIP2	231.935	0.000158693	0.085149	-9.43053e-05	0.999925	0.999946	2.36517e-05	FALSE
ARFRP1	197.56	0.171571	0.145469	1.94858	0.0513458	0.253621	0.595814	FALSE
ARG2	76.9563	-0.0462727	0.104578	-0.777897	0.43663	0.746121	0.127191	FALSE
ARGLU1	156.917	-0.0611591	0.100787	-0.899444	0.368416	0.692032	0.159874	FALSE
ARGLU1-DT	1.24732	0.00102831	0.106928	0.11175	0.911022			FALSE
ARHGAP1	773.089	-0.0610889	0.0664694	-1.02545	0.305149	0.637723	0.195368	FALSE
ARHGAP10	278.007	0.158937	0.114615	1.9549	0.0505945	0.25166	0.599186	FALSE
ARHGAP11A	945.81	-0.222908	0.0772968	-3.34186	0.00083219	0.0151939	1.81833	FALSE
ARHGAP11A-DT	1.24258	0.0101536	0.101134	0.857646	0.391088			FALSE
ARHGAP11B	15.5907	-0.0323279	0.113705	-1.21183	0.225579	0.550998	0.25885	FALSE
ARHGAP11B-DT	2.68564	-0.0201859	0.114981	-1.46935	0.141739			FALSE
ARHGAP12	226.834	0.180242	0.158501	1.98422	0.0472314	0.242129	0.615952	FALSE
ARHGAP17	459.759	-0.134218	0.101005	-1.78222	0.0747137	0.314902	0.501825	FALSE
ARHGAP18	126.333	-0.130631	0.143228	-1.64542	0.0998823	0.366709	0.435679	FALSE
ARHGAP19	599.953	0.0763051	0.074107	1.18994	0.234069	0.562855	0.249603	FALSE
ARHGAP19-SLIT1	0.286163	-0.00035665	0.109519	-0.0341182	0.972783			FALSE
ARHGAP20	0.929757	0.00977552	0.0989688	1.01765	0.308843			FALSE
ARHGAP21	458.875	-0.274198	0.153141	-2.6822	0.00731388	0.0765916	1.11582	FALSE
ARHGAP22	33.9636	0.0426815	0.108883	0.933483	0.350571	0.678104	0.168704	FALSE
ARHGAP22-IT1	0.314539	-0.000209241	0.140872	-0.00309687	0.997529			FALSE
ARHGAP23	431.22	-0.125446	0.110338	-1.59749	0.110156	0.388097	0.411059	FALSE
ARHGAP23P1	0.197023	-0.000212569	0.150364	-0.00309759	0.997528			FALSE
ARHGAP24	3.79969	0.015508	0.102895	1.0663	0.286287			FALSE
ARHGAP25	0.124503	-0.000289313	0.114582	-0.00309686	0.997529			FALSE
ARHGAP26	213.118	-0.248756	0.164247	-2.45616	0.0140431	0.117732	0.929104	FALSE
ARHGAP26-IT1	0.294068	-0.000318842	0.112993	-0.00368402	0.997061			FALSE
ARHGAP27	103.458	0.0143243	0.0936956	0.232589	0.816081	0.935772	0.0288299	FALSE
ARHGAP27P1-BPTFP1-KPNA2P3	2.39109	-0.00677433	0.110018	-0.541929	0.587868			FALSE
ARHGAP28	17.9894	0.060483	0.118256	1.54038	0.123467	0.412194	0.384898	FALSE
ARHGAP28-AS1	0.48319	0.00395124	0.0987757	0.440274	0.659739			FALSE
ARHGAP29	2863.41	0.0737691	0.0731254	1.20031	0.23002	0.558135	0.253261	FALSE
ARHGAP29-AS1	4.14324	0.00177132	0.105219	0.105589	0.915908			FALSE
ARHGAP30	0.702533	0.00125281	0.105983	0.126888	0.899029			FALSE
ARHGAP31	404.548	-0.0858005	0.094368	-1.19637	0.231553	0.559912	0.25188	FALSE
ARHGAP31-AS1	1.72724	0.0154935	0.103748	1.26096	0.207323			FALSE
ARHGAP32	509.413	-0.0333619	0.0829145	-0.500734	0.616558	0.84956	0.0708062	FALSE
ARHGAP33	88.5759	-0.135717	0.162379	-1.7517	0.0798251	0.325642	0.48726	FALSE
ARHGAP35	1395.68	-0.095826	0.0646079	-1.66566	0.0957809	0.358785	0.445165	FALSE
ARHGAP36	0.182074	-0.000199743	0.141507	-0.00309627	0.99753			FALSE
ARHGAP39	114.761	-0.0747157	0.107681	-1.08075	0.279807	0.614956	0.211156	FALSE
ARHGAP4	3.04675	-0.00747966	0.107888	-0.502028	0.615648			FALSE
ARHGAP40	1.03066	0.0165632	0.0999514	1.45046	0.146931			FALSE
ARHGAP42	16.409	0.0180169	0.104673	0.518114	0.604379	0.842369	0.0744975	FALSE
ARHGAP42-AS1	0.638993	0.00658037	0.0977157	0.786157	0.431775			FALSE
ARHGAP42P5	0.189102	0.00228879	0.110898	0.210829	0.833021			FALSE
ARHGAP44	52.0085	-0.0142036	0.0995833	-0.267246	0.78928	0.925507	0.0336202	FALSE
ARHGAP45	123.568	-0.192561	0.189621	-2.04652	0.0407056	0.223455	0.650811	FALSE
ARHGAP5	721.394	0.0526565	0.0906371	0.776847	0.437249	0.746658	0.126878	FALSE
ARHGAP5-AS1	4.9291	-0.0116413	0.109558	-0.641197	0.521395			FALSE
ARHGAP6	2.98485	0.00723147	0.105448	0.435814	0.662972			FALSE
ARHGAP8	46.2665	0.0421508	0.105762	0.798064	0.424833	0.735447	0.133449	FALSE
ARHGAP9	2.65777	7.9121e-05	0.107873	0.00752569	0.993995			FALSE
ARHGDIA	4191.85	-0.0805573	0.061026	-1.47076	0.141357	0.441706	0.354867	FALSE
ARHGDIB	29.9509	-0.882076	0.604177	-3.03652	0.00239327	0.0347814	1.45865	FALSE
ARHGDIG	4.22108	0.00757842	0.105193	0.415378	0.677865			FALSE
ARHGEF1	1093.83	-0.297692	0.104433	-3.48581	0.00049064	0.0100884	1.99618	FALSE
ARHGEF10	419.646	-0.203381	0.133154	-2.27433	0.022946	0.158922	0.798817	FALSE
ARHGEF10L	77.0258	-0.0561945	0.109121	-0.947914	0.343173	0.67231	0.172431	FALSE
ARHGEF11	509.529	-0.0741937	0.0806425	-1.11376	0.265384	0.598352	0.223043	FALSE
ARHGEF12	2914.3	-0.218329	0.0805322	-3.17468	0.00150001	0.0243881	1.61282	FALSE
ARHGEF15	0.215406	0.00229357	0.109656	0.315348	0.752498			FALSE
ARHGEF16	94.346	-0.141819	0.173072	-1.79947	0.0719449	0.307713	0.511855	FALSE
ARHGEF17	459.241	-0.163697	0.0973076	-2.17773	0.0294262	0.183527	0.736301	FALSE
ARHGEF17-AS1	5.04705	0.00202077	0.106255	0.0948247	0.924454			FALSE
ARHGEF18	749.438	-0.0544127	0.0729271	-0.854843	0.392638	0.71055	0.148405	FALSE
ARHGEF18-AS1	0.143565	-0.00189566	0.140701	-0.226472	0.820834			FALSE
ARHGEF19	25.5829	0.0190859	0.104684	0.518308	0.604243	0.842369	0.0744975	FALSE
ARHGEF2	1005.6	0.638145	0.0916407	7.38364	1.54019e-13	3.87373e-11	10.4119	FALSE
ARHGEF2-AS2	3.11898	0.00481722	0.106059	0.293781	0.768925			FALSE
ARHGEF25	107.882	-0.0104654	0.0935267	-0.170888	0.864312	0.954375	0.020281	FALSE
ARHGEF26	85.1953	-0.0507923	0.106411	-0.856582	0.391676	0.709647	0.148958	FALSE
ARHGEF26-AS1	0.443777	0.00253455	0.111852	0.40199	0.687691			FALSE
ARHGEF28	398.638	0.0453074	0.0829625	0.660313	0.509053	0.790348	0.102182	FALSE
ARHGEF3	66.844	0.239434	0.419828	2.2888	0.0220909	0.155127	0.809312	FALSE
ARHGEF34P	49.3727	-0.00699101	0.1092	-0.435566	0.663152	0.873317	0.0588282	FALSE
ARHGEF35	46.5085	-0.0360658	0.108865	-0.810743	0.417513	0.728299	0.13769	FALSE
ARHGEF35-AS1	91.6995	-0.028068	0.0977453	-0.469139	0.63897	0.86	0.0655015	FALSE
ARHGEF37	12.2945	-0.0099504	0.105695	-0.330199	0.74125	0.905938	0.0429017	FALSE
ARHGEF39	97.7458	-0.0478958	0.104757	-0.796221	0.425904	0.736999	0.132533	FALSE
ARHGEF4	52.7541	-0.059415	0.113669	-1.06162	0.288406	0.621874	0.206298	FALSE
ARHGEF4-AS1	2.69179	0.00199081	0.105665	0.140271	0.888446			FALSE
ARHGEF40	540.025	-0.216971	0.0992391	-2.75903	0.00579728	0.0653284	1.1849	FALSE
ARHGEF5	444.794	-0.168354	0.106856	-2.13564	0.0327086	0.196923	0.705704	FALSE
ARHGEF6	1.76295	-0.00993779	0.112673	-1.01361	0.31077			FALSE
ARHGEF7	279.84	-0.175404	0.14192	-1.99145	0.0464309	0.239822	0.620111	FALSE
ARHGEF9	141.583	-0.148026	0.149447	-1.76875	0.0769357	0.319137	0.496023	FALSE
ARID1A	2467.27	-0.22799	0.0826333	-3.25509	0.00113355	0.0195656	1.70851	FALSE
ARID1B	1268.86	-0.134623	0.0806308	-2.01348	0.044064	0.232667	0.633265	FALSE
ARID2	752.276	-0.176965	0.134877	-2.05981	0.0394162	0.218912	0.65973	FALSE
ARID3A	240.789	-0.424807	0.146024	-3.7318	0.000190117	0.00475253	2.32308	FALSE
ARID3B	106.621	-0.112793	0.13875	-1.53598	0.124544	0.414049	0.382948	FALSE
ARID3BP1	0.222085	0.0017915	0.112971	0.193599	0.84649			FALSE
ARID3C	0.366519	0.00228737	0.114993	0.259641	0.79514			FALSE
ARID4A	115.894	-0.403748	0.259575	-2.81758	0.00483872	0.0573388	1.24155	FALSE
ARID4B	210.235	-0.411596	0.16707	-3.37055	0.000750173	0.0140078	1.85363	FALSE
ARID5A	117.974	0.0265482	0.0943251	0.422211	0.672871	0.878718	0.0561503	FALSE
ARID5B	432.607	-0.161157	0.115326	-1.98004	0.0476991	0.243858	0.612862	FALSE
ARIH1	1077.88	0.00424123	0.0627844	0.0897716	0.928469	0.977736	0.00977823	FALSE
ARIH2	607.003	0.0842629	0.0806129	1.259	0.208031	0.529816	0.275875	FALSE
ARIH2OS	3.91762	0.00792288	0.102759	0.657368	0.510944			FALSE
ARIH2P1	0.631566	0.00360292	0.104536	0.425642	0.670369			FALSE
ARK2C	1.56717	0.00858922	0.101991	0.904604	0.365675			FALSE
ARK2N	312.087	-0.00429221	0.0880396	-0.0771771	0.938483	0.981405	0.00815164	FALSE
ARL1	481.035	-0.00818482	0.0750808	-0.12174	0.903105	0.968541	0.0138822	FALSE
ARL10	66.8653	0.0318307	0.100712	0.559634	0.575729	0.828115	0.0819096	FALSE
ARL13B	143.685	-0.2142	0.208338	-2.16271	0.0305634	0.187956	0.725944	FALSE
ARL14	1.28758	0.0113747	0.101074	1.10386	0.269653			FALSE
ARL14EP	133.681	0.0842698	0.109595	1.19367	0.232608	0.561319	0.25079	FALSE
ARL14EP-DT	0.131146	-0.0021245	0.154032	-0.324523	0.745542			FALSE
ARL15	41.8666	0.00982206	0.102447	0.239722	0.810546	0.934178	0.0295703	FALSE
ARL16	148.131	0.113706	0.123131	1.477	0.139675	0.439456	0.357085	FALSE
ARL17A	100.506	-0.132573	0.163741	-1.74847	0.0803832	0.326731	0.485809	FALSE
ARL17B	200.363	-0.0747905	0.111872	-1.11645	0.264228	0.596539	0.224361	FALSE
ARL2	875.266	0.151366	0.0748806	2.37318	0.0176357	0.136694	0.864252	FALSE
ARL2-SNX15	0.197023	-0.000212569	0.150364	-0.00309759	0.997528			FALSE
ARL2BP	780.951	0.133643	0.0805382	1.9917	0.0464043	0.239822	0.620111	FALSE
ARL3	225.246	-0.123243	0.131019	-1.56931	0.116576	0.399881	0.398069	FALSE
ARL4A	126.712	0.0350916	0.0973667	0.567736	0.570214	0.825415	0.0833275	FALSE
ARL4AP5	0.817127	0.00619277	0.110079	0.709729	0.477872			FALSE
ARL4C	2346.63	-0.203526	0.0705928	-3.29616	0.00098017	0.0174058	1.75931	FALSE
ARL4D	51.2085	-0.0229576	0.101375	-0.435476	0.663217	0.873317	0.0588282	FALSE
ARL5A	421.68	0.0150461	0.0829745	0.230131	0.81799	0.936444	0.028518	FALSE
ARL5B	233.343	0.0322876	0.0924198	0.496253	0.619716	0.851273	0.0699313	FALSE
ARL5C	0.398621	0.00327719	0.114263	0.614141	0.539122			FALSE
ARL6	57.3615	0.031849	0.103482	0.629034	0.529327	0.802802	0.0953917	FALSE
ARL6IP1	1180.63	-0.0147496	0.0670038	-0.267876	0.788795	0.925115	0.0338042	FALSE
ARL6IP4	570.444	-0.0312899	0.0844022	-0.471267	0.63745	0.859605	0.0657008	FALSE
ARL6IP5	118.821	0.0457792	0.100101	0.723088	0.469626	0.766764	0.115338	FALSE
ARL6IP6	234.267	-0.0959682	0.102704	-1.31304	0.189171	0.508471	0.293734	FALSE
ARL8A	154.735	0.029707	0.0909268	0.436617	0.662389	0.872834	0.0590683	FALSE
ARL8B	687.688	0.130101	0.0893386	1.86758	0.0618207	0.283016	0.548189	FALSE
ARL9	4.23548	0.0122274	0.104395	0.780663	0.435001			FALSE
ARLNC1	1.75693	-0.00888638	0.111859	-0.727111	0.467158			FALSE
ARMC1	337.703	-0.0783859	0.089963	-1.1098	0.267087	0.599996	0.221852	FALSE
ARMC10	516.97	0.0905225	0.0830282	1.33197	0.182871	0.499574	0.3014	FALSE
ARMC10P1	0.757094	0.00425453	0.102838	0.317144	0.751134			FALSE
ARMC12	2.16234	0.0079772	0.103345	0.682991	0.494613			FALSE
ARMC2	21.4442	-0.014126	0.105639	-0.439444	0.66034	0.872056	0.0594555	FALSE
ARMC3	1.99717	0.00776847	0.104418	0.717615	0.472994			FALSE
ARMC5	142.765	-0.136261	0.143475	-1.68796	0.0914196	0.348815	0.457405	FALSE
ARMC6	587.869	0.0269038	0.0689026	0.45665	0.647923	0.865113	0.0629269	FALSE
ARMC7	89.4527	-0.0159917	0.0984446	-0.289199	0.772429	0.919418	0.0364871	FALSE
ARMC8	258.847	0.0709549	0.0966971	1.00458	0.315099	0.648851	0.187855	FALSE
ARMC9	219.227	0.00761659	0.0840109	0.0963624	0.923233	0.975702	0.0106828	FALSE
ARMCX3	121.622	0.106831	0.124783	1.42489	0.154189	0.463069	0.334354	FALSE
ARMCX4	18.3939	-0.00737375	0.105352	-0.227024	0.820405	0.937316	0.028114	FALSE
ARMCX5	152.644	-0.0835092	0.105056	-1.17207	0.241167	0.571059	0.243319	FALSE
ARMCX5-GPRASP2	10.3506	-0.0163108	0.12335	-1.78418	0.0743946			FALSE
ARMCX6	41.34	-0.0434729	0.112633	-1.01385	0.310654	0.64442	0.190831	FALSE
ARMCX7P	3.2101	0.00421381	0.098722	0.937911	0.34829			FALSE
ARMH1	0.257957	-0.000307942	0.113898	-0.00323113	0.997422			FALSE
ARMH3	374.4	0.142697	0.12349	1.7519	0.0797913	0.325612	0.4873	FALSE
ARMH4	33.2309	-0.143651	0.221997	-2.32046	0.0203162	0.148064	0.82955	FALSE
ARMT1	134.349	-0.0368313	0.0961432	-0.576513	0.564269	0.821118	0.0855945	FALSE
ARNILA	0.424925	0.0041989	0.106514	0.697997	0.485179			FALSE
ARNT	304.561	0.0301386	0.0862571	0.453468	0.650212	0.866387	0.0622883	FALSE
ARNT2	547.143	0.100718	0.0787405	1.53042	0.125912	0.416153	0.380747	FALSE
ARNT2-DT	40.7784	0.0676002	0.121264	1.52822	0.126459	0.416347	0.380544	FALSE
ARPC1A	1427.41	-0.00709373	0.0667848	-0.11689	0.906947	0.970051	0.0132055	FALSE
ARPC1B	1840.87	-0.109531	0.0828679	-1.6278	0.103566	0.374565	0.426473	FALSE
ARPC2	1289.26	-0.0933292	0.0677862	-1.56601	0.117346	0.400878	0.396988	FALSE
ARPC3	846.8	0.00661854	0.0749489	0.10272	0.918186	0.973228	0.0117855	FALSE
ARPC3P1	0.154296	-0.000207229	0.15091	-0.00309721	0.997529			FALSE
ARPC3P3	1.90122	-0.00449237	0.109346	-0.432119	0.665655			FALSE
ARPC4	1035.11	-0.00319514	0.0720973	-0.0458659	0.963417	0.988623	0.00496929	FALSE
ARPC4-TTLL3	13.0863	0.0337257	0.105525	1.63777	0.101471	0.370585	0.431113	FALSE
ARPC5	528.473	-0.0242506	0.0839215	-0.365593	0.714669	0.894289	0.0485223	FALSE
ARPC5L	211.029	-0.224704	0.155552	-2.31272	0.020738	0.149634	0.824969	FALSE
ARPIN	77.5266	0.0687109	0.114347	1.1192	0.263057	0.595445	0.225159	FALSE
ARPIN-AP3S2	82.5306	-0.0147442	0.100152	-0.28238	0.777652	0.921454	0.0355263	FALSE
ARPP19	744.303	-0.0129355	0.076312	-0.203317	0.838887	0.94435	0.0248672	FALSE
ARPP21	0.208701	-0.000292442	0.114521	-0.00309649	0.997529			FALSE
ARRB1	874.531	-0.2591	0.0873394	-3.49411	0.000475637	0.0098849	2.00503	FALSE
ARRB2	524.773	-0.0430222	0.082878	-0.636444	0.524487	0.799794	0.0970216	FALSE
ARRDC1	100.579	0.0502265	0.0997446	0.770034	0.44128	0.749391	0.125291	FALSE
ARRDC1-AS1	128.242	0.0536181	0.103113	0.825726	0.408959	0.723261	0.140705	FALSE
ARRDC2	89.9386	0.029356	0.0977179	0.48904	0.624813	0.853179	0.0689596	FALSE
ARRDC3	391.495	0.125924	0.108068	1.63298	0.102474	0.372656	0.428692	FALSE
ARRDC3-AS1	7.2438	-0.0206341	0.11046	-0.914699	0.36035			FALSE
ARRDC4	85.6255	1.00532	0.265538	4.62423	3.75995e-06	0.000178222	3.74904	FALSE
ARRDC5	0.115665	-0.000272255	0.114878	-0.00309636	0.997529			FALSE
ARSA	136.778	0.255897	0.215113	2.34512	0.0190209	0.142708	0.84555	FALSE
ARSB	329.681	0.103654	0.0898415	1.46776	0.14217	0.443458	0.353147	FALSE
ARSD	186.354	0.209377	0.169521	2.17147	0.029896	0.185331	0.732052	FALSE
ARSD-AS1	0.139346	0.00249835	0.118729	0.315349	0.752497			FALSE
ARSG	19.2783	0.0675791	0.121939	2.00262	0.0452181	0.236066	0.626966	FALSE
ARSI	49.1221	-0.0142985	0.101376	-0.295001	0.767993	0.917241	0.0375166	FALSE
ARSJ	273.486	-0.0737864	0.0898049	-1.07062	0.284339	0.619413	0.20802	FALSE
ARSK	64.0972	0.0196891	0.100853	0.379255	0.704498	0.890904	0.0501693	FALSE
ART5	0.253504	-0.000309072	0.113875	-0.00318328	0.99746			FALSE
ARTN	2.56952	0.000113641	0.107034	0.00445681	0.996444			FALSE
ARV1	59.8505	-0.0374494	0.10613	-0.738384	0.460281	0.762229	0.117915	FALSE
ARVCF	92.3506	0.089678	0.123432	1.33907	0.180548	0.496958	0.303681	FALSE
AS3MT	0.761852	-0.000936581	0.11115	-0.284227	0.776236			FALSE
ASAH1	106.853	0.135397	0.150289	1.69262	0.0905284	0.347221	0.459395	FALSE
ASAH1-AS1	1.64635	-0.00430845	0.108341	-0.456309	0.648168			FALSE
ASAH2	11.0472	-0.0186103	0.10797	-0.694436	0.487409			FALSE
ASAH2B	36.5226	0.0375924	0.108497	0.964623	0.334734	0.665941	0.176564	FALSE
ASAP1	1232.16	-0.154142	0.105083	-1.97398	0.0483837	0.245601	0.60977	FALSE
ASAP1-IT2	2.23179	-0.00685403	0.108664	-0.545407	0.585474			FALSE
ASAP2	534.175	-0.0856649	0.0858317	-1.24721	0.21232	0.535075	0.271585	FALSE
ASAP3	183.766	-0.194643	0.158595	-2.09937	0.0357847	0.208713	0.68045	FALSE
ASB1	360.25	-0.0207953	0.0760271	-0.331046	0.74061	0.905573	0.0430764	FALSE
ASB12	0.130439	0.00206716	0.112059	0.210829	0.833021			FALSE
ASB13	86.1495	-0.051028	0.104973	-0.833763	0.404415	0.720915	0.142116	FALSE
ASB16	0.319208	0.00221605	0.110684	0.210827	0.833022			FALSE
ASB16-AS1	58.8244	-0.0607175	0.111468	-1.01635	0.309462	0.642959	0.191817	FALSE
ASB2	3.41536	-0.00634796	0.109386	-0.450826	0.652115			FALSE
ASB3	107.101	0.0698735	0.111252	1.08698	0.277045	0.61184	0.213362	FALSE
ASB5	42.5022	0.0252423	0.102391	0.503214	0.614814	0.848579	0.0713077	FALSE
ASB6	308.732	-0.00698005	0.0876996	-0.115844	0.907776	0.970221	0.0131294	FALSE
ASB7	137.208	0.0424722	0.0965912	0.65502	0.512455	0.79211	0.101214	FALSE
ASB8	114.95	-0.0227883	0.0988921	-0.398648	0.690152	0.885942	0.0525945	FALSE
ASB9	2.09715	-0.00227312	0.10738	-0.183451	0.854445			FALSE
ASCC1	261.173	-0.0375716	0.0858068	-0.558556	0.576465	0.828592	0.0816591	FALSE
ASCC2	658.046	0.0901686	0.077649	1.37625	0.168745	0.482172	0.316798	FALSE
ASCC3	1063.28	-0.0546013	0.0758175	-0.848116	0.396373	0.713437	0.146644	FALSE
ASCL1	0.131146	-0.0021245	0.154032	-0.324523	0.745542			FALSE
ASCL5	0.275961	-0.00245323	0.154152	-0.495588	0.620185			FALSE
ASDURF	3.96038	0.00241544	0.106	0.186232	0.852263			FALSE
ASF1A	255.692	0.0421257	0.088547	0.630587	0.528311	0.802032	0.095808	FALSE
ASF1B	746.346	-0.166999	0.0885249	-2.33764	0.0194061	0.144247	0.840894	FALSE
ASGR1	8.07841	-0.00143884	0.105743	-0.069983	0.944207			FALSE
ASGR2	0.190499	-0.00190196	0.140479	-0.226474	0.820833			FALSE
ASH1L	674.641	-0.382982	0.130956	-3.67733	0.000235687	0.00565099	2.24788	FALSE
ASH1L-AS1	4.9574	-0.0212313	0.11315	-1.18859	0.2346			FALSE
ASH1L-IT1	0.0492559	-0.00018722	0.153008	-0.00309595	0.99753			FALSE
ASH2L	221.791	0.00126904	0.0842091	0.0165679	0.986781	0.995967	0.001755	FALSE
ASH2LP3	0.328948	0.00292003	0.115444	0.522921	0.601029			FALSE
ASIC1	93.6701	-0.0551368	0.106653	-0.889007	0.373999	0.696303	0.157202	FALSE
ASIC2	2.75094	-0.018646	0.117739	-1.77909	0.0752258			FALSE
ASIC3	7.04285	-0.0404395	0.117052	-1.65957	0.0970019			FALSE
ASIC4	0.911717	0.00330961	0.10119	0.291879	0.770379			FALSE
ASL	289.773	0.201352	0.129556	2.2818	0.0225009	0.157193	0.803567	FALSE
ASMER1	0.509025	-0.0052324	0.132624	-0.555493	0.578558			FALSE
ASMTL	576.849	-0.00884481	0.0764575	-0.142729	0.886504	0.964109	0.0158739	FALSE
ASMTL-AS1	2.62779	0.0174451	0.104794	1.15787	0.246916			FALSE
ASNS	1499.76	0.989881	0.0798015	12.6791	7.72121e-37	1.58594e-33	32.7997	TRUE
ASNSD1	350.045	0.044351	0.0893754	0.638776	0.522969	0.799124	0.0973856	FALSE
ASPH	296.842	-0.187463	0.153198	-2.05202	0.0401678	0.221717	0.6542	FALSE
ASPHD1	103.996	0.0590131	0.109781	0.985524	0.324367	0.656295	0.182901	FALSE
ASPHD2	25.7791	0.499611	1.12185	2.62933	0.00855527	0.0844832	1.07323	FALSE
ASPM	1063.34	-0.447	0.144158	-3.90371	9.47299e-05	0.00266541	2.57424	FALSE
ASPRV1	1.1976	-0.00537036	0.111531	-0.671289	0.502036			FALSE
ASPSCR1	260.668	-0.0373346	0.0905672	-0.546625	0.584636	0.833466	0.0791121	FALSE
ASRGL1	183.863	-0.0250334	0.094783	-0.400268	0.688959	0.885743	0.0526923	FALSE
ASS1	67.6974	0.283978	0.340714	2.36729	0.017919	0.137834	0.860644	FALSE
ASS1P2	0.731263	-0.00448491	0.112636	-0.358077	0.720286			FALSE
ASTE1	45.6174	-0.0416758	0.108392	-0.844074	0.398628	0.714415	0.146049	FALSE
ASTILCS	0.301818	-0.00105581	0.125809	-0.0323467	0.974196			FALSE
ASTL	0.127492	-0.000203697	0.151253	-0.00309696	0.997529			FALSE
ASTN2	110.63	-0.193787	0.193414	-2.034	0.0419512	0.227456	0.643103	FALSE
ASXL1	1219.93	-0.251946	0.0622717	-4.42934	9.45223e-06	0.000396222	3.40206	FALSE
ASXL2	990.172	-0.319542	0.108326	-3.61828	0.000296573	0.006781	2.16871	FALSE
ASXL3	0.558995	0.00302958	0.116534	0.540595	0.588787			FALSE
ATAD1	370.748	0.185836	0.135124	2.10062	0.0356744	0.208168	0.681586	FALSE
ATAD2	2258.33	-0.362273	0.0908576	-4.52979	5.90427e-06	0.000261742	3.58213	FALSE
ATAD2B	108.255	0.0140546	0.0932225	0.240334	0.810071	0.934016	0.0296455	FALSE
ATAD3A	686.821	0.0288215	0.0828422	0.428122	0.668562	0.875596	0.0576961	FALSE
ATAD3B	435.154	-0.0133399	0.0816474	-0.202128	0.839817	0.944679	0.0247159	FALSE
ATAD3C	3.1209	0.0224235	0.104324	1.42985	0.152759			FALSE
ATAD5	298.472	-0.533316	0.166071	-4.03861	5.37682e-05	0.00166075	2.7797	FALSE
ATAT1	69.5395	0.0399806	0.102491	0.69189	0.489007	0.777101	0.109523	FALSE
ATCAY	138.73	-0.0258126	0.0906759	-0.395931	0.692156	0.886708	0.0522194	FALSE
ATE1	399.438	0.0495955	0.0834312	0.724309	0.468876	0.766071	0.115731	FALSE
ATE1OSP	4.7211	-0.0129332	0.108725	-0.740249	0.459149			FALSE
ATF1	200.682	-0.0388201	0.0913176	-0.586558	0.557501	0.817543	0.0874896	FALSE
ATF2	316.49	0.0795841	0.0969844	1.13191	0.257671	0.591127	0.22832	FALSE
ATF3	97.207	2.13159	0.215921	10.2833	8.38011e-25	6.07509e-22	21.2164	TRUE
ATF4	2014.45	0.644236	0.0979277	7.0282	2.0921e-12	4.15855e-10	9.38106	TRUE
ATF4P3	0.0902008	-0.00174465	0.140875	-0.195145	0.84528			FALSE
ATF4P4	0.964136	-0.00842416	0.124547	-0.915672	0.359839			FALSE
ATF5	447.718	-0.0986677	0.0936786	-1.37554	0.168964	0.482542	0.316465	FALSE
ATF6	363.766	0.37246	0.167575	3.16527	0.00154938	0.0248627	1.60445	TRUE
ATF6B	538.03	-0.0450611	0.0785278	-0.669664	0.503072	0.785787	0.104695	FALSE
ATF7	411.535	0.0785701	0.0902876	1.12612	0.260114	0.593521	0.226564	FALSE
ATF7-NPFF	7.87164	0.000480161	0.115199	0.0367997	0.970645			FALSE
ATF7IP	1099.65	-0.101368	0.087962	-1.44734	0.1478	0.453672	0.343258	FALSE
ATF7IP2	48.3604	-0.00543884	0.0998899	-0.109171	0.913067	0.971227	0.0126793	FALSE
ATG10	69.8809	0.0384182	0.101779	0.662633	0.507565	0.790242	0.10224	FALSE
ATG101	507.223	0.122441	0.112627	1.56863	0.116735	0.400151	0.397776	FALSE
ATG12	196.895	0.117734	0.126751	1.52734	0.126677	0.416347	0.380544	FALSE
ATG12P1	0.0943009	0.00185393	0.113179	0.193051	0.846919			FALSE
ATG13	714.985	0.040034	0.064698	0.685532	0.493008	0.779186	0.108359	FALSE
ATG14	127.907	-0.0649724	0.104961	-0.974074	0.33002	0.661432	0.179515	FALSE
ATG16L1	278.963	0.123378	0.106427	1.59007	0.111819	0.390937	0.407893	FALSE
ATG16L2	30.0088	-0.0273973	0.107678	-0.722458	0.470013	0.767007	0.115201	FALSE
ATG2A	630.87	0.0428908	0.0741287	0.654663	0.512684	0.792223	0.101153	FALSE
ATG2B	437.312	-0.1907	0.110893	-2.33234	0.019683	0.145865	0.836048	FALSE
ATG3	391.792	0.00274347	0.0774557	0.0484205	0.961381	0.988481	0.00503169	FALSE
ATG4A	34.9605	-0.0485327	0.112125	-1.02253	0.306531	0.639745	0.193993	FALSE
ATG4B	355.59	0.0556355	0.0858671	0.844024	0.398656	0.714415	0.146049	FALSE
ATG4C	63.9345	0.0670066	0.118772	1.30684	0.191269	0.510436	0.292058	FALSE
ATG4D	271.481	-0.044165	0.0873042	-0.641266	0.52135	0.797854	0.0980768	FALSE
ATG5	267.996	0.307054	0.125523	3.2115	0.00132046	0.0221105	1.6554	FALSE
ATG7	695.623	0.179968	0.0869648	2.52132	0.0116914	0.104357	0.981476	FALSE
ATG9A	529.032	-0.149174	0.0845049	-2.16165	0.0306455	0.188273	0.725213	FALSE
ATG9B	1.0115	0.00870311	0.1011	0.950406	0.341906			FALSE
ATIC	1772.77	0.0851378	0.0529414	1.7342	0.0828819	0.331393	0.479656	FALSE
ATL1	17.5015	0.03735	0.10849	1.11199	0.266144	0.598652	0.222825	FALSE
ATL2	622.789	-0.0464403	0.0711931	-0.749602	0.453495	0.756479	0.121203	FALSE
ATL3	1928.83	0.0766334	0.0753104	1.19218	0.233189	0.562061	0.250216	FALSE
ATM	823.254	0.0318127	0.0746785	0.494435	0.620999	0.851893	0.069615	FALSE
ATMIN	472.754	0.0571578	0.0811826	0.85268	0.393837	0.71174	0.147678	FALSE
ATN1	2850.09	-0.277599	0.0766894	-4.09325	4.25364e-05	0.00135808	2.86707	FALSE
ATOH7	0.334163	-0.000321636	0.112901	-0.00381737	0.996954			FALSE
ATOH8	5.86185	-0.00955231	0.107947	-0.513642	0.607502			FALSE
ATOSA	18.3722	-0.0196062	0.106736	-0.576739	0.564116	0.820993	0.0856607	FALSE
ATOSB	187.208	-0.0850118	0.103865	-1.17721	0.239112	0.568884	0.244976	FALSE
ATOX1	170.522	0.0404629	0.0966013	0.626612	0.530914	0.803905	0.0947954	FALSE
ATP10A	0.131146	-0.0021245	0.154032	-0.324523	0.745542			FALSE
ATP10B	0.328948	0.00292003	0.115444	0.522921	0.601029			FALSE
ATP10D	98.3644	-0.00321468	0.0955153	-0.0571503	0.954425	0.987008	0.00567941	FALSE
ATP11A	1058.14	-0.28587	0.0844476	-3.90725	9.33519e-05	0.00264476	2.57761	FALSE
ATP11B	316.397	-0.0189685	0.0823603	-0.288952	0.772618	0.919418	0.0364871	FALSE
ATP11B-DT	0.562846	-0.000222297	0.139571	-0.00348138	0.997222			FALSE
ATP11C	413.247	-0.0670297	0.0908585	-0.962988	0.335554	0.666671	0.176088	FALSE
ATP13A1	735.9	0.128597	0.0768955	2.01574	0.0438271	0.232014	0.634486	FALSE
ATP13A2	1395.66	-0.0594542	0.0673464	-0.999197	0.317699	0.651413	0.186143	FALSE
ATP13A3	1279.45	0.0340733	0.0855322	0.508066	0.611407	0.845676	0.0727957	FALSE
ATP13A3-DT	2.59807	0.00297686	0.105911	0.228789	0.819033			FALSE
ATP13A4	0.178111	-0.000295288	0.114366	-0.00309755	0.997529			FALSE
ATP13A5	0.26018	-0.00250615	0.141462	-0.413879	0.678963			FALSE
ATP13A5-AS1	0.165448	-0.0017811	0.12398	-0.195146	0.845279			FALSE
ATP1A1	3022.12	-0.109259	0.0623224	-1.95709	0.0503371	0.250931	0.600446	FALSE
ATP1A1-AS1	17.2169	-0.00267894	0.104804	-0.0872459	0.930476	0.978262	0.00954481	FALSE
ATP1A3	170.675	-0.0707445	0.117079	-1.15997	0.246063	0.577628	0.238352	FALSE
ATP1B1	215.928	0.0505757	0.0909213	0.73916	0.45981	0.761755	0.118185	FALSE
ATP1B1P1	1.29514	0.00159553	0.106963	0.150617	0.880278			FALSE
ATP1B2	2.64556	-0.00552891	0.108455	-0.433563	0.664606			FALSE
ATP1B3	731.812	-0.0461903	0.0681136	-0.754891	0.450314	0.755152	0.121965	FALSE
ATP23	45.2575	-0.0464916	0.109884	-0.914184	0.36062	0.685211	0.164175	FALSE
ATP2A1	4.93099	-0.00156768	0.107427	-0.0852071	0.932097			FALSE
ATP2A1-AS1	12.332	-0.00347265	0.105483	-0.118918	0.905341	0.968816	0.0137587	FALSE
ATP2A2	3579.1	-0.0634996	0.0562618	-1.23071	0.21843	0.543807	0.264555	FALSE
ATP2A3	68.5652	-0.101701	0.139576	-1.54424	0.12253	0.41011	0.3871	FALSE
ATP2B1	272.628	-0.0469138	0.0929029	-0.69554	0.486717	0.775291	0.110535	FALSE
ATP2B1-AS1	2.01784	0.00911572	0.104417	0.706927	0.479612			FALSE
ATP2B2	0.703469	-0.00435925	0.113092	-0.352542	0.724431			FALSE
ATP2B3	1.01309	-0.00708961	0.137268	-1.23888	0.215388			FALSE
ATP2B4	1389.38	0.00330395	0.0618073	0.102339	0.918487	0.973297	0.0117548	FALSE
ATP2C1	810.575	0.0963697	0.0765314	1.48008	0.138853	0.438776	0.357757	FALSE
ATP2C2-AS1	3.92193	-0.016921	0.111245	-1.00276	0.315975			FALSE
ATP5F1A	3266.24	0.026989	0.0619544	0.477655	0.632896	0.856745	0.0671483	FALSE
ATP5F1AP1	0.495578	-0.00295834	0.128586	-0.437357	0.661853			FALSE
ATP5F1AP10	0.488918	-0.00301514	0.141626	-0.63908	0.522771			FALSE
ATP5F1AP7	0.631292	-0.000413656	0.110523	-0.198553	0.842612			FALSE
ATP5F1B	6138.08	0.104239	0.0477174	2.31892	0.0203992	0.148441	0.828447	FALSE
ATP5F1C	548.408	-0.0669713	0.0826542	-0.995418	0.319533	0.652959	0.185114	FALSE
ATP5F1D	761.903	-0.0218572	0.085758	-0.335442	0.737291	0.903398	0.0441208	FALSE
ATP5F1E	500.623	-0.0890929	0.090704	-1.26624	0.205427	0.526008	0.279007	FALSE
ATP5IF1	154.927	-0.0468072	0.0969398	-0.717476	0.473081	0.768491	0.114361	FALSE
ATP5MC1	577.595	-0.0620663	0.0801054	-0.935419	0.349572	0.67758	0.169039	FALSE
ATP5MC1P2	0.348358	-0.000212453	0.140597	-0.00311593	0.997514			FALSE
ATP5MC2	1130.26	0.197471	0.0932009	2.63389	0.00844126	0.0838226	1.07664	FALSE
ATP5MC3	985.652	-0.177956	0.100835	-2.31	0.020888	0.150276	0.823109	FALSE
ATP5ME	312.407	-0.0570931	0.107383	-0.917724	0.358763	0.683864	0.16503	FALSE
ATP5MF	475.312	-0.127256	0.131282	-1.61676	0.10593	0.379456	0.420839	FALSE
ATP5MF-PTCD1	103.932	-0.0351103	0.101252	-0.611823	0.540655	0.810785	0.0910945	FALSE
ATP5MG	867.168	-0.0834315	0.107316	-1.16743	0.243038	0.573755	0.241273	FALSE
ATP5MGL	0.269417	-0.00239948	0.136407	-0.234786	0.814375			FALSE
ATP5MJ	264.56	-0.0319918	0.093307	-0.49727	0.618998	0.851209	0.0699637	FALSE
ATP5MK	420.506	-0.102995	0.106856	-1.38358	0.166486	0.479722	0.31901	FALSE
ATP5PB	1126.27	0.0214784	0.0577434	0.396139	0.692002	0.886708	0.0522194	FALSE
ATP5PBP1	0.409957	-0.00304511	0.129989	-0.458048	0.646918			FALSE
ATP5PBP5	0.432963	0.00259949	0.100566	0.25107	0.80176			FALSE
ATP5PD	819.17	0.00757002	0.0756476	0.115742	0.907857	0.970221	0.0131294	FALSE
ATP5PDP2	0.394357	0.00363255	0.0969591	0.585989	0.557883			FALSE
ATP5PDP4	0.317749	0.00251428	0.0980899	0.345183	0.729957			FALSE
ATP5PF	495.002	-0.0849557	0.0986571	-1.17924	0.238301	0.567941	0.245697	FALSE
ATP5PO	739.529	0.101087	0.0837262	1.46558	0.142763	0.444299	0.352325	FALSE
ATP6AP1	341.958	-0.134528	0.107596	-1.72902	0.0838062	0.333278	0.477194	FALSE
ATP6AP1-DT	3.30206	0.00740931	0.105565	0.473819	0.635629			FALSE
ATP6AP1L	2.93891	0.00610462	0.105913	0.428648	0.66818			FALSE
ATP6AP2	195.642	0.134336	0.135014	1.65411	0.0981044	0.363402	0.439613	FALSE
ATP6V0A1	500.44	0.0930261	0.086921	1.33548	0.181721	0.497883	0.302873	FALSE
ATP6V0A2	175.742	0.354292	0.1751	2.99671	0.0027291	0.0379609	1.42066	FALSE
ATP6V0B	476.683	0.117341	0.104607	1.54398	0.122594	0.41011	0.3871	FALSE
ATP6V0C	789.725	-0.13487	0.102898	-1.78618	0.07407	0.313549	0.503695	FALSE
ATP6V0CP4	0.518721	-0.00145484	0.1195	-0.0352028	0.971918			FALSE
ATP6V0D1	679.558	-0.00341025	0.0703487	-0.0495998	0.960441	0.988351	0.0050888	TRUE
ATP6V0D1-DT	7.22893	0.00838898	0.105651	0.378584	0.704997			FALSE
ATP6V0D2	5.5477	1.87507	1.53804	2.96696	0.00300758			FALSE
ATP6V0E1	418.767	0.012957	0.0780499	0.190438	0.848966	0.947447	0.0234452	FALSE
ATP6V0E2	330.996	-0.0254951	0.082095	-0.388331	0.697771	0.888141	0.0515182	FALSE
ATP6V0E2-AS1	24.8053	0.0567816	0.115957	1.37338	0.169634	0.483145	0.315922	FALSE
ATP6V1A	710.356	-0.109309	0.076732	-1.69125	0.0907882	0.3478	0.45867	FALSE
ATP6V1B1	0.734109	0.0024423	0.104123	0.314436	0.75319			FALSE
ATP6V1B1-AS1	6.05591	0.00953821	0.105214	0.449928	0.652762			FALSE
ATP6V1B2	558.958	-0.0020387	0.0743297	-0.0336981	0.973118	0.991197	0.00383989	FALSE
ATP6V1C1	332.587	-0.0456721	0.0821215	-0.679892	0.496573	0.780782	0.10747	FALSE
ATP6V1C2	0.389388	-0.00083216	0.121339	-0.0146592	0.988304			FALSE
ATP6V1D	365.085	-0.0439587	0.0903655	-0.68231	0.495043	0.780168	0.107812	FALSE
ATP6V1E1	469.484	-0.170157	0.0924932	-2.32383	0.0201347	0.147416	0.831455	FALSE
ATP6V1E1P1	0.157243	0.00204291	0.112026	0.210828	0.833021			FALSE
ATP6V1E1P3	0.139346	0.00249835	0.118729	0.315349	0.752497			FALSE
ATP6V1E2	108.857	0.0543208	0.101026	0.824055	0.409909	0.724052	0.14023	FALSE
ATP6V1F	632.064	0.0494537	0.0849212	0.74218	0.457978	0.760561	0.118866	FALSE
ATP6V1G1	395.224	-0.0198346	0.0822046	-0.303134	0.761788	0.91468	0.0387309	FALSE
ATP6V1G2	0.545541	0.000395215	0.118418	0.0183086	0.985393			FALSE
ATP6V1G2-DDX39B	23.5774	-0.0102906	0.10702	-0.408827	0.682666	0.8817	0.0546793	FALSE
ATP6V1H	226.116	-0.0315107	0.0897699	-0.479756	0.631401	0.856525	0.0672601	FALSE
ATP7A	142.876	-0.027972	0.0926244	-0.43903	0.66064	0.872079	0.0594443	FALSE
ATP7B	31.5003	0.00915607	0.101667	0.192633	0.847246	0.946624	0.0238224	FALSE
ATP8A1	2.89074	0.00150384	0.105657	0.101753	0.918953			FALSE
ATP8A2	0.894375	0.00559043	0.0987699	0.737804	0.460634			FALSE
ATP8B1	129.506	0.172437	0.172094	1.92207	0.0545967	0.263553	0.579133	FALSE
ATP8B1-AS1	16.627	0.00862977	0.104025	0.249415	0.80304	0.931324	0.0308994	FALSE
ATP8B2	654.876	-0.0598503	0.0671146	-1.00801	0.313449	0.646951	0.189128	FALSE
ATP8B3	81.7879	-0.0686869	0.11188	-1.06511	0.286828	0.620389	0.207336	FALSE
ATP8B4	0.139346	0.00249835	0.118729	0.315349	0.752497			FALSE
ATP9A	1008.89	-0.0307848	0.0716236	-0.500071	0.617025	0.849847	0.070659	FALSE
ATP9B	124.81	0.0885831	0.116615	1.27047	0.203918	0.524448	0.280297	FALSE
ATPAF1	382.858	0.000695627	0.0747621	0.0139051	0.988906	0.996286	0.00161606	FALSE
ATPAF2	80.1819	0.0875917	0.12427	1.35209	0.176346	0.491596	0.308392	FALSE
ATPSCKMT	127.418	0.0204252	0.0918739	0.311583	0.755357	0.912113	0.0399514	FALSE
ATR	746.744	0.197544	0.123577	2.3028	0.0212904	0.152018	0.818106	FALSE
ATRAID	325.512	0.0413464	0.0843488	0.618158	0.536471	0.807421	0.0929	FALSE
ATRIP	113.93	-0.00357484	0.0952841	-0.0632926	0.949534	0.985455	0.00636314	FALSE
ATRN	435.679	-0.0323189	0.0815168	-0.494008	0.6213	0.851903	0.0696097	FALSE
ATRNL1	2.94928	-0.0109955	0.110129	-0.742685	0.457672			FALSE
ATRX	827.352	-0.494474	0.114173	-4.95973	7.05899e-07	4.18245e-05	4.37857	FALSE
ATXN1	271.919	0.118237	0.113687	1.52994	0.126031	0.416165	0.380735	FALSE
ATXN1-AS1	5.85088	0.00545594	0.105314	0.256205	0.797792			FALSE
ATXN10	664.654	0.220082	0.087203	3.03752	0.00238537	0.0347076	1.45958	FALSE
ATXN1L	723.295	0.0389914	0.0754452	0.612445	0.540243	0.810543	0.091224	FALSE
ATXN2	752.547	0.138842	0.108113	1.78887	0.0736359	0.312389	0.505305	FALSE
ATXN2-AS	1.90368	-0.00322765	0.110635	-0.312772	0.754454			FALSE
ATXN2L	2288.66	0.0911002	0.0758284	1.41664	0.156588	0.467715	0.330019	FALSE
ATXN3	120.353	-0.127569	0.13765	-1.60788	0.107861	0.383578	0.416147	FALSE
ATXN7	309.383	0.065847	0.0901441	0.952105	0.341044	0.671141	0.173186	FALSE
ATXN7L1	64.8384	0.0172602	0.098793	0.314593	0.753071	0.910958	0.0405015	FALSE
ATXN7L2	83.3192	-0.159902	0.192399	-1.90817	0.056369	0.268014	0.571843	FALSE
ATXN7L3	545.103	-0.0788075	0.0752366	-1.22972	0.218803	0.543883	0.264494	FALSE
ATXN7L3B	647.544	0.126803	0.0902855	1.7616	0.0781361	0.322272	0.491777	FALSE
AUH	41.0794	0.0484962	0.110554	1.01481	0.310197	0.643831	0.191228	FALSE
AUNIP	78.6153	0.00749182	0.097081	0.132187	0.894836	0.96622	0.0149241	FALSE
AUP1	795.098	0.19455	0.0848725	2.76823	0.00563622	0.0639602	1.19409	FALSE
AURKA	1287.5	-0.144649	0.0681053	-2.44776	0.0143747	0.119537	0.922499	FALSE
AURKAIP1	983.216	-0.0280037	0.0917427	-0.388789	0.697432	0.888112	0.0515321	FALSE
AURKAP1	1.33204	-0.00232498	0.112889	-0.332986	0.739145			FALSE
AURKB	646.213	-0.079239	0.0801761	-1.19247	0.233078	0.561905	0.250337	FALSE
AURKC	2.56457	-0.0138265	0.11269	-1.08196	0.279271			FALSE
AUTS2	38.1421	-0.0325281	0.106023	-0.684289	0.493792	0.779505	0.108181	FALSE
AVEN	59.2266	0.121416	0.154265	1.69331	0.0903972	0.347221	0.459395	FALSE
AVIL	2.68124	-0.0181865	0.113773	-1.28547	0.198628			FALSE
AVL9	584.298	0.0334872	0.0707532	0.533432	0.593734	0.838802	0.0763406	FALSE
AVPI1	72.613	-0.0192251	0.1	-0.358272	0.72014	0.896638	0.0473829	FALSE
AXDND1	2.10253	-0.0128944	0.112807	-0.968062	0.333014			FALSE
AXIN1	279.812	-0.0922425	0.0975459	-1.28882	0.197462	0.51766	0.285955	FALSE
AXIN2	175.27	0.0301626	0.0884349	0.456809	0.647809	0.865055	0.0629562	FALSE
AXL	2533.62	0.32159	0.0709474	4.9632	6.93415e-07	4.14837e-05	4.38212	FALSE
AZGP1P2	0.14492	0.00183177	0.110856	0.193051	0.846919			FALSE
AZI2	268.688	0.051781	0.0887215	0.748615	0.454089	0.757242	0.120765	FALSE
AZIN1	1407.1	0.0686047	0.0809195	1.03578	0.300306	0.634637	0.197475	FALSE
AZIN2	53.8197	0.0144881	0.101621	0.301293	0.763191	0.915383	0.038397	FALSE
AZU1	0.650547	-0.00883941	0.124033	-1.11283	0.265779			FALSE
B2M	945.547	-0.00689491	0.0666084	-0.116754	0.907055	0.970051	0.0132055	FALSE
B3GALNT1	92.3271	-0.00763536	0.0959999	-0.13458	0.892944	0.96622	0.0149241	FALSE
B3GALNT2	397.733	-0.0627791	0.0817425	-0.952836	0.340673	0.671109	0.173207	FALSE
B3GALNT2P1	0.154734	-0.000207248	0.150903	-0.00309721	0.997529			FALSE
B3GALT1	85.3739	-0.00314959	0.0989367	-0.0651076	0.948088	0.985014	0.00655742	FALSE
B3GALT4	18.5804	0.0153257	0.105099	0.490388	0.62386	0.852366	0.0693737	FALSE
B3GALT5	1.7452	0.0115521	0.103786	0.992609	0.3209			FALSE
B3GALT5-AS1	1.10905	0.00755048	0.0992164	1.05268	0.29249			FALSE
B3GALT6	211.892	-0.163242	0.144596	-1.90288	0.0570566	0.269722	0.569083	FALSE
B3GALT9	80.5828	0.384384	0.298607	2.68777	0.00719312	0.0758697	1.11993	FALSE
B3GAT1	19.2916	-0.0606311	0.125043	-1.65543	0.0978367	0.362738	0.440407	FALSE
B3GAT1-DT	0.47296	0.000816735	0.107729	-0.0149843	0.988045			FALSE
B3GAT2	0.658025	0.00740393	0.0990975	0.770707	0.44088			FALSE
B3GAT3	327.774	-0.0268494	0.0921625	-0.40687	0.684103	0.88261	0.0542311	FALSE
B3GLCT	63.2869	0.0371114	0.102633	0.662435	0.507692	0.790242	0.10224	FALSE
B3GNT2	171.067	-0.00777299	0.0912605	-0.123752	0.901511	0.967938	0.0141524	FALSE
B3GNT3	9.26194	-0.0299094	0.111904	-1.17901	0.238396			FALSE
B3GNT4	6.34058	-0.000900762	0.105958	-0.0392378	0.968701			FALSE
B3GNT5	333.046	0.0879596	0.100346	1.20721	0.22735	0.554108	0.256405	FALSE
B3GNT6	0.0738838	-0.000194399	0.152188	-0.00309629	0.99753			FALSE
B3GNT7	48.6053	-0.0547846	0.111099	-0.984379	0.324929	0.656713	0.182624	FALSE
B3GNT9	13.7093	-0.0116401	0.106221	-0.383685	0.701212	0.890167	0.0505287	FALSE
B3GNTL1	70.1251	0.0442168	0.103397	0.753292	0.451274	0.755342	0.121857	FALSE
B4GALNT1	370.454	-0.0172155	0.0746071	-0.263784	0.791946	0.92693	0.032953	FALSE
B4GALNT2	0.357538	0.00124228	0.118535	0.0210183	0.983231			FALSE
B4GALNT3	12.5162	0.0166469	0.105346	0.539785	0.589345	0.836955	0.0772981	FALSE
B4GALNT4	162.348	-0.46428	0.162214	-3.7076	0.000209236	0.00512649	2.29018	FALSE
B4GALT1	1139.14	0.000581828	0.0561743	-0.00141791	0.998869	0.999866	5.83886e-05	FALSE
B4GALT1-AS1	1.13825	0.0034277	0.10437	0.382542	0.702059			FALSE
B4GALT2	562.664	0.00998414	0.0682829	0.178304	0.858484	0.952099	0.0213179	FALSE
B4GALT3	244.84	0.0715692	0.0975179	1.02253	0.306531	0.639745	0.193993	FALSE
B4GALT4	110.591	0.0736105	0.106794	1.06589	0.286475	0.620389	0.207336	FALSE
B4GALT5	514.524	0.0127741	0.06822	0.168951	0.865836	0.955458	0.0197883	FALSE
B4GALT6	221.059	0.0306246	0.0867481	0.458127	0.646861	0.864726	0.0631212	FALSE
B4GALT7	154.669	0.0443373	0.0953626	0.68	0.496505	0.780782	0.10747	FALSE
B4GAT1	202.72	-0.0647641	0.102752	-0.949441	0.342396	0.67231	0.172431	FALSE
B4GAT1-DT	25.1093	-0.0562134	0.120394	-1.47488	0.140245	0.440302	0.35625	FALSE
B9D1	182.505	0.039733	0.0956227	0.610696	0.541401	0.8112	0.090872	FALSE
B9D2	45.7992	0.0184947	0.101344	0.368334	0.712625	0.893699	0.0488085	FALSE
BAALC-AS1	4.39877	0.00626786	0.105181	0.302916	0.761954			FALSE
BAAT	2.67884	-0.00668435	0.110035	-0.578164	0.563153			FALSE
BABAM1	608.568	0.0163206	0.0815708	0.248871	0.803461	0.931588	0.0307761	FALSE
BABAM2	270.467	0.440629	0.134143	4.02912	5.59849e-05	0.00170782	2.76756	FALSE
BACE1	333.828	-0.0248397	0.0791722	-0.381414	0.702896	0.890671	0.0502826	FALSE
BACE1-AS	76.6825	-0.46647	0.292258	-2.91741	0.00352952	0.0456909	1.34017	FALSE
BACE2	180.096	-0.0257523	0.0899854	-0.395658	0.692358	0.886874	0.052138	FALSE
BACE2-IT1	0.278374	0.00184412	0.0998743	0.205501	0.83718			FALSE
BACH1	493.487	0.0784894	0.0901769	1.11757	0.26375	0.595977	0.224771	FALSE
BACH1-IT1	2.51329	0.00705245	0.105236	0.516549	0.605471			FALSE
BACH1-IT2	1.02947	0.00384247	0.104783	0.355495	0.722218			FALSE
BACH2	34.7584	-0.0577909	0.116677	-1.16204	0.245217	0.576906	0.238895	FALSE
BAD	296.505	-0.0966944	0.105739	-1.3093	0.190433	0.509768	0.292627	FALSE
BAG1	245.035	-0.11112	0.128071	-1.47665	0.13977	0.439645	0.356898	FALSE
BAG2	208.197	0.262844	0.146092	2.65537	0.00792226	0.0807008	1.09312	FALSE
BAG3	2526.61	-0.344381	0.0647493	-5.6675	1.449e-08	1.30346e-06	5.8849	TRUE
BAG4	356.076	0.215973	0.137762	2.35811	0.0183682	0.139305	0.856035	FALSE
BAG5	419.051	0.0590262	0.0857444	0.840154	0.400822	0.716734	0.144642	FALSE
BAG6	3720.88	-0.0618618	0.0540881	-1.23108	0.218292	0.543807	0.264555	FALSE
BAGE2	0.165871	-0.0018986	0.140517	-0.226473	0.820834			FALSE
BAHCC1	397.279	-0.889668	0.1189	-7.90753	2.62554e-15	8.2967e-13	12.0811	FALSE
BAHD1	346.222	-0.0654487	0.082567	-0.96519	0.33445	0.665941	0.176564	FALSE
BAIAP2	243.781	0.133594	0.117598	1.6692	0.0950769	0.356908	0.447444	FALSE
BAIAP2-DT	134.342	-0.217601	0.199742	-2.15832	0.0309028	0.188937	0.723684	FALSE
BAIAP2L1	914.113	-0.0978537	0.0701511	-1.60988	0.107424	0.382627	0.417224	FALSE
BAIAP2L2	0.665538	-0.00623469	0.118398	-0.704351	0.481214			FALSE
BAIAP3	12.1442	0.0435381	0.111148	1.32299	0.185837	0.503464	0.298032	FALSE
BAK1	285.908	0.0475788	0.0871818	0.700445	0.483649	0.773776	0.111385	FALSE
BAK1P1	0.194193	-0.000298025	0.114315	-0.00309756	0.997529			FALSE
BAMBI	2.20302	-0.00218377	0.106587	-0.164342	0.869462			FALSE
BANF1	1557.77	-0.12553	0.087557	-1.79903	0.0720146	0.307713	0.511855	TRUE
BANF1P2	0.313853	0.00056504	0.107577	0.0209408	0.983293			FALSE
BANF1P3	1.2473	0.00356594	0.104181	0.385645	0.699759			FALSE
BANK1	7.75465	-0.00385895	0.106107	-0.177252	0.859311			FALSE
BANP	171.404	0.0897837	0.108487	1.22986	0.218748	0.543883	0.264494	FALSE
BAP1	648.157	-0.105587	0.0802181	-1.58628	0.112677	0.392157	0.40654	FALSE
BARD1	354.26	0.0814439	0.0970719	1.13496	0.256391	0.590168	0.229024	FALSE
BARX1-DT	0.373493	0.00319586	0.114245	0.593269	0.553001			FALSE
BARX2	8.68696	-0.0319748	0.113658	-1.32062	0.186627			FALSE
BASP1	491.246	-0.451991	0.116829	-4.50262	6.71206e-06	0.000291266	3.53571	FALSE
BASP1-AS1	2.54488	-0.00288049	0.10731	-0.201536	0.840279			FALSE
BATF2	5.45957	-0.0186191	0.110651	-1.05633	0.290816			FALSE
BATF3	52.2777	0.0207184	0.101463	0.41291	0.679673	0.881521	0.0547675	FALSE
BAX	355.763	-0.133006	0.109057	-1.71266	0.0867754	0.339701	0.468904	FALSE
BAZ1A	640.413	-0.330985	0.0895532	-4.25053	2.13264e-05	0.000775928	3.11018	FALSE
BAZ1A-AS1	35.3537	-0.121127	0.172506	-1.93203	0.0533557	0.25993	0.585143	FALSE
BAZ1B	2700.08	-0.358916	0.0573486	-6.57387	4.90242e-11	7.74582e-09	8.11093	FALSE
BAZ2A	1714.76	-0.276141	0.0619536	-4.84603	1.25957e-06	6.83829e-05	4.16505	FALSE
BAZ2B	200.673	-0.407697	0.186514	-3.19963	0.00137604	0.0227548	1.64293	FALSE
BAZ2B-AS1	13.0802	-0.0133729	0.107609	-0.496622	0.619455	0.851273	0.0699313	FALSE
BBC3	34.7871	0.0586183	0.115122	1.24095	0.214626	0.538487	0.268825	FALSE
BBIP1	69.8327	0.036459	0.101634	0.633854	0.526176	0.800737	0.09651	FALSE
BBLN	226.602	0.0171747	0.0918522	0.270636	0.786671	0.924329	0.0341734	FALSE
BBOF1	14.798	0.0298769	0.1072	0.88109	0.378269	0.699653	0.155117	FALSE
BBS1	104.55	0.0891046	0.119186	1.27259	0.203164	0.524135	0.280557	FALSE
BBS10	121.309	0.0250218	0.0976389	0.429473	0.667579	0.8752	0.0578928	FALSE
BBS12	24.2669	0.0478331	0.111654	1.22709	0.219787	0.544522	0.263985	FALSE
BBS2	424.61	0.0291607	0.0835729	0.424522	0.671185	0.877497	0.0567546	FALSE
BBS4	174.373	-0.0546987	0.0948057	-0.80295	0.422003	0.7324	0.135252	FALSE
BBS5	58.5959	0.0107824	0.0996006	0.20654	0.836369	0.943125	0.0254306	FALSE
BBS7	116.161	-0.0927065	0.120448	-1.30844	0.190723	0.510275	0.292196	FALSE
BBS9	64.9657	-0.0443697	0.10488	-0.772834	0.439621	0.747861	0.126179	FALSE
BBX	706.663	-0.0768398	0.0891887	-1.10685	0.26836	0.601212	0.220973	FALSE
BCAM	45.0343	-0.125406	0.180801	-2.03223	0.0421308	0.228129	0.64182	FALSE
BCAN	0.310368	3.71732e-05	0.108493	0.000952608	0.99924			FALSE
BCAN-AS1	2.61425	0.0143123	0.10322	0.958563	0.337779			FALSE
BCAN-AS2	5.8027	0.00812387	0.10511	0.362618	0.716891			FALSE
BCAP29	471.548	-0.0616139	0.0911577	-0.90053	0.367838	0.691675	0.160098	FALSE
BCAP31	1113.25	0.0587853	0.0835856	0.875637	0.381227	0.702422	0.153402	FALSE
BCAR1	1548.04	-0.122199	0.0714541	-2.01045	0.0443837	0.233554	0.631612	FALSE
BCAR3	545.428	0.0181698	0.0725742	0.287701	0.773576	0.919872	0.0362728	FALSE
BCAS1	0.686011	0.00506192	0.0987599	0.644956	0.518956			FALSE
BCAS2	294.23	0.0938063	0.105433	1.27562	0.202089	0.52249	0.281922	FALSE
BCAS3	122.058	0.231463	0.24241	2.20429	0.0275043	0.175993	0.754505	FALSE
BCAS4	143.345	0.0615612	0.104647	0.923942	0.355516	0.681397	0.1666	FALSE
BCAT1	1239.72	0.674856	0.102256	7.0565	1.70747e-12	3.50715e-10	9.45505	FALSE
BCAT2	182.629	0.0516555	0.095523	0.768767	0.442031	0.749695	0.125115	FALSE
BCCIP	797.57	-0.096213	0.0757682	-1.47251	0.140883	0.441118	0.355445	FALSE
BCDIN3D	24.3471	0.00140251	0.103742	0.0349886	0.972089	0.99074	0.00404051	FALSE
BCDIN3D-AS1	8.6631	0.00380458	0.10499	0.154802	0.876977			FALSE
BCHE	88.311	0.124699	0.159997	1.74346	0.081253	0.327945	0.484199	FALSE
BCKDHA	218.786	0.0230442	0.0900632	0.361278	0.717892	0.895687	0.0478436	FALSE
BCKDHB	79.5822	0.128251	0.16004	1.73858	0.0821082	0.329609	0.482	FALSE
BCKDK	426.881	0.0180373	0.0786846	0.276881	0.781872	0.923229	0.0346905	FALSE
BCL10	497.949	-0.0832415	0.0938492	-1.16715	0.243148	0.573755	0.241273	FALSE
BCL10-AS1	0.783514	0.00356745	0.102026	0.302814	0.762032			FALSE
BCL11A	6.67468	0.0219775	0.105716	0.912654	0.361425			FALSE
BCL11B	41.9136	-0.608084	0.464207	-2.89162	0.00383257	0.0485668	1.31366	FALSE
BCL2	103.428	0.0256419	0.0948879	0.410412	0.681504	0.881521	0.0547675	FALSE
BCL2A1	42.5133	0.0410728	0.107993	0.866241	0.386358	0.706913	0.150634	FALSE
BCL2L1	1220.6	0.216442	0.0788995	3.20693	0.0013416	0.0224036	1.64968	FALSE
BCL2L11	163.399	-0.0780942	0.109247	-1.11633	0.264282	0.596539	0.224361	FALSE
BCL2L12	263.482	-0.109995	0.119758	-1.44799	0.14762	0.453345	0.343571	FALSE
BCL2L13	630.73	0.183598	0.0803526	2.71842	0.0065595	0.0712241	1.14737	FALSE
BCL2L15	0.747622	-0.00049509	0.119894	-0.0958191	0.923664			FALSE
BCL2L2	490.893	0.0103753	0.0767691	0.158137	0.874349	0.958502	0.018407	FALSE
BCL2L2-PABPN1	47.5817	-0.0547894	0.11892	-1.33585	0.181597	0.497665	0.303063	FALSE
BCL3	346.812	-0.223507	0.155282	-2.31096	0.0208353	0.149985	0.823952	FALSE
BCL6	34.3404	-0.0403732	0.110745	-0.965113	0.334488	0.665941	0.176564	FALSE
BCL6B	0.791638	-0.00936773	0.119741	-0.957144	0.338494			FALSE
BCL7A	197.691	0.0604075	0.0951102	0.883667	0.376876	0.698439	0.155871	FALSE
BCL7B	610.595	0.0954099	0.0781703	1.454	0.145947	0.45	0.346788	FALSE
BCL7C	233.143	-0.15779	0.130511	-1.87578	0.0606861	0.280531	0.552019	FALSE
BCL9	292.595	-0.279111	0.141445	-2.81079	0.00494207	0.0580031	1.23655	FALSE
BCL9L	4366.94	-0.36978	0.0665029	-5.98133	2.2133e-09	2.50245e-07	6.60164	FALSE
BCLAF1	1917.64	-0.185832	0.0925313	-2.58523	0.00973132	0.0922529	1.03502	FALSE
BCLAF1P1	0.0760598	-0.000194028	0.152282	-0.00309626	0.99753			FALSE
BCLAF1P2	3.08754	0.00621082	0.103524	0.532007	0.594721			FALSE
BCLAF3	70.4632	0.0429953	0.106142	0.81756	0.413609	0.726092	0.139008	FALSE
BCO1	0.258784	-0.0030016	0.138587	-0.38644	0.699171			FALSE
BCO2	5.42531	-0.00412315	0.107396	-0.225744	0.821401			FALSE
BCOR	536.988	-0.384931	0.110163	-4.14259	3.434e-05	0.00113262	2.94591	FALSE
BCORL1	435.867	-0.229997	0.113429	-2.7039	0.00685311	0.0736502	1.13283	FALSE
BCR	695.706	-0.104312	0.0885592	-1.48774	0.136819	0.434689	0.361821	FALSE
BCRP2	13.1397	-0.0260004	0.109641	-0.859116	0.390277	0.709123	0.149279	FALSE
BCRP3	5.2327	0.036503	0.107894	1.94736	0.0514918			FALSE
BCS1L	272.567	0.253253	0.176044	2.4251	0.0153041	0.124411	0.905141	FALSE
BCYRN1	667.12	0.0581417	0.114766	1.25991	0.207701	0.52966	0.276003	FALSE
BDH1	50.2549	-0.0680732	0.121293	-1.28136	0.200068	0.521002	0.28316	FALSE
BDH2	3.89431	0.00168165	0.106673	0.091228	0.927311			FALSE
BDH2P1	0.371991	-2.25688e-05	0.131205	-0.0128083	0.989781			FALSE
BDNF	24.1678	0.0982323	0.146796	2.01166	0.0442558	0.23328	0.632122	FALSE
BDNF-AS	4.60926	0.0101504	0.105438	0.524374	0.600018			FALSE
BDP1	439.441	-0.544499	0.13811	-4.62816	3.68922e-06	0.000175544	3.75561	FALSE
BEAN1	22.1838	0.00122319	0.103714	0.0302313	0.975883	0.991817	0.00356831	FALSE
BECN1	308.984	-0.0124239	0.0814907	-0.185198	0.853074	0.949137	0.0226712	FALSE
BECN2	0.257159	-0.000218259	0.14997	-0.00309791	0.997528			FALSE
BEGAIN	18.1897	-0.0128891	0.105333	-0.363074	0.71655	0.894727	0.0483095	FALSE
BEND3	178.221	0.0447556	0.0898761	0.658491	0.510223	0.790809	0.101928	FALSE
BEND4	4.86696	0.0139558	0.104954	0.691091	0.489508			FALSE
BEND6	48.2094	-0.0929297	0.139277	-1.62556	0.104044	0.375033	0.42593	FALSE
BEND7	71.5166	0.266869	0.312644	2.30757	0.0210232	0.150985	0.821066	FALSE
BEST1	2.81031	0.0305753	0.10402	1.9991	0.0455977			FALSE
BEST3	9.97359	0.0245365	0.105908	1.0089	0.313021			FALSE
BET1	93.3731	0.00701436	0.0951987	0.110535	0.911985	0.970663	0.0129315	FALSE
BET1L	264.442	0.051715	0.0845561	0.768304	0.442307	0.749792	0.125059	FALSE
BEX1	0.911399	0.00790023	0.100812	0.945166	0.344574			FALSE
BEX2	17.001	2.8306	0.52955	5.89804	3.67839e-09	3.94196e-07	6.40429	FALSE
BEX3	237.09	-0.00163086	0.0926352	-0.0305318	0.975643	0.991662	0.00363615	FALSE
BEX5	0.273111	-0.000207667	0.14095	-0.00309675	0.997529			FALSE
BFAR	404.555	0.125059	0.101189	1.66231	0.0964499	0.359434	0.444381	FALSE
BFSP1	15.8814	-0.0414033	0.112619	-1.09031	0.275575	0.610205	0.214524	FALSE
BGLAP	1.89812	-0.00355387	0.112578	-0.422896	0.672371			FALSE
BGN	1.2309	-0.00134406	0.109108	-0.175076	0.86102			FALSE
BHLHA15	14.1028	-0.0221214	0.107953	-0.713608	0.47547	0.769534	0.113772	FALSE
BHLHE40	2259.82	-0.220757	0.0669789	-3.70959	0.000207598	0.00510667	2.29186	FALSE
BHLHE40-AS1	8.6002	0.000303505	0.106112	0.0100291	0.991998			FALSE
BHLHE41	303.45	-0.381706	0.133545	-3.63962	0.000273036	0.00637291	2.19566	FALSE
BICC1	103.745	-0.0512142	0.109736	-0.930874	0.351919	0.679079	0.168079	FALSE
BICD1	485.305	0.00187502	0.0714029	0.0389612	0.968921	0.989937	0.00439225	FALSE
BICD2	603.838	-0.256572	0.093249	-3.32291	0.000890833	0.0160977	1.79324	FALSE
BICDL1	27.3987	-0.12872	0.199934	-2.43551	0.0148709	0.121854	0.914159	FALSE
BICDL2	0.387625	-0.000325752	0.113216	-0.00349788	0.997209			FALSE
BICDL3P	0.348304	-0.00263808	0.119271	-0.245909	0.805753			FALSE
BICRA	216.764	-0.0535336	0.0919998	-0.782988	0.433634	0.743577	0.128674	FALSE
BICRA-AS2	0.858355	0.00379241	0.102165	0.314315	0.753282			FALSE
BICRAL	299.957	0.09167	0.112226	1.26502	0.205865	0.526693	0.278442	FALSE
BID	217.004	-0.0511162	0.0946552	-0.762275	0.445896	0.752313	0.123601	FALSE
BIK	3.68422	0.0151963	0.104736	0.860629	0.389442			FALSE
BIN1	618.474	0.0264571	0.0737783	0.392625	0.694596	0.887453	0.0518546	FALSE
BIN2	0.253246	-0.000217197	0.149973	-0.0030979	0.997528			FALSE
BIN3	74.2212	-0.0546578	0.110351	-0.959552	0.337281	0.668271	0.175047	FALSE
BIRC2	413.992	0.0892216	0.0894338	1.25542	0.209325	0.531791	0.274259	FALSE
BIRC3	289.97	-0.0487412	0.0868362	-0.73825	0.460363	0.762261	0.117896	FALSE
BIRC5	1605.78	-0.0172353	0.0657288	-0.25801	0.796399	0.928379	0.0322749	FALSE
BIRC6	2014.05	0.0382485	0.0731097	0.600713	0.548031	0.813918	0.0894193	FALSE
BIRC7	0.295262	-0.00242475	0.120267	-0.233709	0.815211			FALSE
BISPR	0.854285	-0.00725167	0.125746	-0.838428	0.40179			FALSE
BIVM	133.504	0.0143622	0.0972319	0.255893	0.798033	0.928961	0.0320026	FALSE
BIVM-ERCC5	7.284	0.00307087	0.100889	0.500262	0.616891			FALSE
BLACAT1	10.6485	9.09582e-05	0.106054	0.00197103	0.998427			FALSE
BLACE	0.226943	0.00181522	0.110842	0.193051	0.846919			FALSE
BLCAP	205.855	-0.0181384	0.0897651	-0.279362	0.779967	0.922221	0.0351648	FALSE
BLID	3.92039	-0.0262562	0.114746	-1.50002	0.133609			FALSE
BLM	269.851	-0.112672	0.124987	-1.47714	0.139637	0.439456	0.357085	FALSE
BLMH	371.715	-0.10499	0.0909043	-1.46666	0.14247	0.443719	0.352892	FALSE
BLOC1S1	195.761	-0.0620124	0.101372	-0.916439	0.359437	0.684504	0.164624	FALSE
BLOC1S2	146.925	-0.0562708	0.0982122	-0.844263	0.398522	0.714415	0.146049	FALSE
BLOC1S3	112.278	0.0273459	0.0954515	0.431304	0.666247	0.87469	0.0581459	FALSE
BLOC1S4	58.1943	0.00922041	0.102434	0.208072	0.835173	0.942466	0.0257344	FALSE
BLOC1S5	128.06	0.104184	0.122855	1.40251	0.160764	0.472626	0.325482	FALSE
BLOC1S5-TXNDC5	49.7301	-0.0168113	0.113883	-1.01055	0.312231	0.645963	0.189792	FALSE
BLOC1S6	333.794	-0.0751113	0.0916702	-1.0557	0.291105	0.62556	0.203731	FALSE
BLTP1	277.35	-0.101394	0.123838	-1.38225	0.166894	0.480197	0.318581	FALSE
BLTP2	4347.66	0.0232626	0.0557645	0.447578	0.654458	0.869131	0.0609146	FALSE
BLTP3A	820.288	0.23302	0.116935	2.68472	0.00725916	0.0762058	1.11801	FALSE
BLTP3B	362.91	0.0414284	0.0854456	0.615895	0.537964	0.808816	0.0921504	FALSE
BLTP3B-DT	0.0985117	-0.000200408	0.151634	-0.00309667	0.997529			FALSE
BLVRA	396.044	-0.0473961	0.0826089	-0.709089	0.478269	0.771092	0.112894	FALSE
BLVRB	242.59	0.294165	0.177448	2.66434	0.00771391	0.0792879	1.10079	FALSE
BLZF1	129.6	0.0836116	0.110097	1.18538	0.235868	0.564141	0.248612	FALSE
BLZF2P	0.15739	0.00204283	0.112026	0.210828	0.833021			FALSE
BMAL1	35.9722	0.0173248	0.102002	0.364995	0.715115	0.894289	0.0485223	FALSE
BMAL2	1419.22	-0.036607	0.0634954	-0.635179	0.525311	0.800283	0.0967566	FALSE
BMERB1	113.857	-0.0364866	0.100199	-0.607691	0.543392	0.811983	0.0904533	FALSE
BMF	22.4591	-0.11437	0.178194	-2.47669	0.0132606	0.113018	0.946854	FALSE
BMI1	296.094	0.0557183	0.0890799	0.821753	0.411217	0.72491	0.139716	FALSE
BMP1	91.8513	0.0436415	0.101656	0.718701	0.472325	0.768287	0.114476	FALSE
BMP2	6.07284	0.0148954	0.104244	0.794316	0.427011			FALSE
BMP2K	218.99	-0.107145	0.126539	-1.43416	0.151526	0.459046	0.338143	FALSE
BMP2K-DT	1.42188	-0.00864114	0.113158	-0.813067	0.41618			FALSE
BMP4	0.500291	-0.00581384	0.121109	-0.651312	0.514845			FALSE
BMP5	116.393	-0.155352	0.16413	-1.81919	0.0688821	0.300923	0.521545	FALSE
BMP6	306.662	0.430211	0.124179	4.16483	3.11583e-05	0.00106236	2.97373	FALSE
BMP7	166.107	-0.106366	0.118375	-1.41098	0.15825	0.469873	0.32802	FALSE
BMP8A	6.14593	0.0381236	0.108505	1.62249	0.104698			FALSE
BMP8B	18.265	0.0185265	0.105106	0.528769	0.596966	0.8393	0.0760828	FALSE
BMPER	0.206816	-0.00222602	0.142225	-0.362439	0.717024			FALSE
BMPR1A	448.586	0.0456849	0.0795383	0.688334	0.491243	0.778652	0.108657	FALSE
BMPR1AP1	0.559495	0.00310987	0.101266	0.278964	0.780272			FALSE
BMPR1AP2	1.22513	-0.00129939	0.117498	-0.234197	0.814832			FALSE
BMPR1B	0.364788	1.2795e-05	0.108418	0.00094513	0.999246			FALSE
BMPR2	827.285	-0.140016	0.0970747	-1.86578	0.0620715	0.283322	0.54772	FALSE
BMS1	1253.51	-0.157322	0.0772202	-2.41311	0.0158172	0.127659	0.893948	FALSE
BMS1P1	6.89247	0.0126866	0.10439	0.673712	0.500495			FALSE
BMS1P2	3.29331	-0.00584652	0.10928	-0.417993	0.675953			FALSE
BMS1P20	113.629	-0.0170586	0.0970337	-0.2946	0.7683	0.917266	0.0375046	FALSE
BMS1P23	15.9877	0.0204323	0.104841	0.604085	0.545787	0.81294	0.0899416	FALSE
BMS1P4	2.06532	0.0144147	0.101846	1.22538	0.220431			FALSE
BMS1P4-AGAP5	1.63033	0.00307351	0.104008	0.876988	0.380493			FALSE
BMS1P7	0.447947	-0.00022989	0.148787	-0.00329626	0.99737			FALSE
BMS1P8	7.5928	-0.00629335	0.106759	-0.280742	0.778908			FALSE
BMT2	52.4377	-0.00355649	0.100303	-0.0732711	0.94159	0.982429	0.00769878	FALSE
BNAT1	2.4326	0.00793852	0.103672	0.700189	0.48381			FALSE
BNC1	0.585409	0.00283456	0.117368	0.515831	0.605973			FALSE
BNC2	851.957	-0.0958287	0.0901555	-1.35717	0.174728	0.489396	0.310339	FALSE
BNC2-AS1	2.50328	-0.0139048	0.111674	-1.13485	0.256438			FALSE
BNIP1	100.057	0.0382699	0.0995233	0.620408	0.534989	0.806509	0.0933909	FALSE
BNIP2	607.232	-0.123893	0.100146	-1.66682	0.0955499	0.358029	0.446082	FALSE
BNIP3	124.686	-0.0631009	0.105086	-0.957595	0.338267	0.669004	0.174572	FALSE
BNIP3L	388.188	0.0483379	0.0837031	0.721914	0.470347	0.767111	0.115142	FALSE
BNIP3P5	0.500323	-0.00417885	0.139257	-0.647779	0.517128			FALSE
BNIPL	2.76094	-0.00227641	0.109145	-0.18035	0.856877			FALSE
BOC	2.85052	-0.00776738	0.108946	-0.639689	0.522375			FALSE
BOD1	516.158	0.101855	0.0817651	1.5078	0.131607	0.425144	0.371464	FALSE
BOD1L1	448.561	-0.760699	0.134348	-6.2014	5.59623e-10	7.18416e-08	7.14362	FALSE
BOK	442.86	0.0708226	0.0869029	1.0414	0.297692	0.632054	0.199246	FALSE
BOK-AS1	0.480255	0.00472173	0.098116	0.685195	0.493221			FALSE
BOLA1	48.1367	0.0633728	0.114022	1.12716	0.259675	0.593201	0.226798	FALSE
BOLA2	9.96877	-0.00835587	0.109034	-0.461156	0.644687			FALSE
BOLA2-SMG1P6	210.458	0.140459	0.122853	1.73409	0.0829021	0.331393	0.479656	FALSE
BOLA2B	293.676	0.00723441	0.0956148	0.121281	0.903468	0.968541	0.0138822	FALSE
BOLA3	182.283	0.0106635	0.0898943	0.17744	0.859163	0.952358	0.0211996	FALSE
BOLA3-DT	42.1515	0.00924913	0.100876	0.191622	0.848038	0.946755	0.0237625	FALSE
BOP1	1235.75	0.172252	0.0987311	2.25075	0.0244011	0.165081	0.782304	FALSE
BORA	136.7	-0.0406471	0.0963333	-0.627991	0.53001	0.803143	0.0952074	FALSE
BORCS5	149.713	0.133724	0.138452	1.66009	0.0968972	0.360665	0.442896	FALSE
BORCS6	85.5174	-0.0225577	0.0967557	-0.379654	0.704202	0.890904	0.0501693	FALSE
BORCS7	64.4446	-0.00821762	0.0984672	-0.152177	0.879047	0.960703	0.0174108	FALSE
BORCS8	139.237	-0.0170437	0.0934493	-0.275243	0.78313	0.923303	0.0346556	FALSE
BORCS8-MEF2B	39.2579	-0.0547575	0.120838	-1.44101	0.149582	0.456413	0.340642	FALSE
BPGM	116.993	-0.0190164	0.0969481	-0.31692	0.751304	0.91031	0.0408105	FALSE
BPHL	79.8598	0.00588624	0.0962297	0.0996581	0.920616	0.97463	0.0111602	FALSE
BPNT1	125.415	-0.407869	0.240921	-2.89026	0.00384921	0.0487039	1.31244	FALSE
BPNT2	774.208	0.0257998	0.0715076	0.409277	0.682336	0.881521	0.0547675	FALSE
BPTF	876.459	-0.661183	0.111031	-6.45323	1.09494e-10	1.58754e-08	7.79928	FALSE
BPTFP1	0.80246	-0.00207863	0.121118	-0.308723	0.757532			FALSE
BRAF	381.871	0.045136	0.0832105	0.671927	0.50163	0.785326	0.10495	FALSE
BRAP	246.051	-0.00227118	0.0837819	-0.034645	0.972363	0.990937	0.00395404	FALSE
BRAT1	676.713	0.060698	0.091104	0.87429	0.38196	0.703104	0.152981	FALSE
BRCA1	882.215	-0.324682	0.0793128	-4.58291	4.58547e-06	0.000210863	3.676	FALSE
BRCA2	336.665	-0.105698	0.110693	-1.38509	0.166026	0.479566	0.319152	FALSE
BRCC3	199.454	-0.212173	0.163676	-2.20334	0.0275705	0.176325	0.753686	FALSE
BRCC3P1	1.66674	-0.0133118	0.118471	-1.44974	0.147131			FALSE
BRD1	321.401	-0.0688885	0.0893526	-0.989603	0.322368	0.654724	0.183942	FALSE
BRD10	194.646	-0.104662	0.118248	-1.39386	0.16336	0.475909	0.322476	FALSE
BRD2	2117.32	0.014218	0.0602306	0.230612	0.817616	0.936283	0.0285926	FALSE
BRD3	701.776	-0.135049	0.0810325	-2.01087	0.044339	0.233519	0.631678	FALSE
BRD3OS	271.961	0.0555642	0.093659	0.813694	0.41582	0.727104	0.138403	FALSE
BRD4	2651.63	-0.161902	0.0731494	-2.59399	0.00948704	0.0907751	1.04203	FALSE
BRD7	597.074	-0.343128	0.106087	-3.88274	0.000103287	0.00285406	2.54454	FALSE
BRD7P2	2.98766	0.0259686	0.102884	1.7612	0.078205			FALSE
BRD7P4	0.208188	-0.00178576	0.12394	-0.195146	0.845279			FALSE
BRD7P5	0.0492559	-0.00018722	0.153008	-0.00309595	0.99753			FALSE
BRD8	488.561	-0.190352	0.092753	-2.56558	0.0103002	0.095873	1.0183	FALSE
BRD9	299.626	-0.0276783	0.0838706	-0.420172	0.67436	0.879409	0.055809	FALSE
BRF1	240.211	0.0199101	0.0919192	0.310374	0.756277	0.912648	0.0396967	FALSE
BRF2	101.432	0.0314732	0.0992521	0.53346	0.593715	0.838802	0.0763406	FALSE
BRI3	595.761	-0.118244	0.102074	-1.57237	0.115865	0.399085	0.398935	FALSE
BRI3BP	582.908	-0.156229	0.0985421	-2.06997	0.038455	0.215614	0.666323	FALSE
BRICD5	0.91632	-0.0107804	0.115577	-0.997994	0.318282			FALSE
BRINP2	8.1337	-0.011069	0.107339	-0.444692	0.656542			FALSE
BRINP3	75.5312	0.0750556	0.117275	1.21598	0.223992	0.548912	0.260497	FALSE
BRINP3-DT	2.38148	-0.00607944	0.108719	-0.455096	0.64904			FALSE
BRIP1	308.878	0.0565165	0.0990863	0.834728	0.403871	0.7202	0.142547	FALSE
BRIX1	490.995	-0.0540585	0.0828241	-0.804127	0.421323	0.731504	0.135783	FALSE
BRK1	685.45	-0.00299065	0.0791545	-0.0464843	0.962924	0.988623	0.00496929	FALSE
BRME1	26.9547	-0.0539359	0.117878	-1.26123	0.207224	0.529079	0.27648	FALSE
BRMS1	530.448	-0.0322812	0.0726364	-0.518746	0.603938	0.842369	0.0744975	FALSE
BRMS1L	78.0168	-0.0595158	0.107562	-0.94548	0.344414	0.67294	0.172024	FALSE
BROX	326.972	0.052094	0.0986945	0.787393	0.431052	0.742539	0.129281	FALSE
BRPF1	457.397	-0.19638	0.0939622	-2.61201	0.00900122	0.0872861	1.05905	FALSE
BRPF3	433.033	0.0993152	0.0887139	1.40794	0.15915	0.470802	0.327162	FALSE
BRPF3-AS1	1.47753	0.0114765	0.103256	0.934259	0.35017			FALSE
BRSK1	61.1312	0.0236556	0.101239	0.450848	0.652099	0.867698	0.0616312	FALSE
BRSK2	88.1309	0.114975	0.135684	1.52919	0.126216	0.416241	0.380656	FALSE
BRWD1	517.009	0.0172511	0.0798349	0.264523	0.791377	0.92659	0.0331122	FALSE
BRWD1-AS2	5.11491	0.0254458	0.105486	1.28345	0.199336			FALSE
BRWD1-IT1	0.15661	-0.00174888	0.13793	-0.195145	0.84528			FALSE
BRWD3	166.909	-0.0243458	0.0975678	-0.416247	0.677229	0.880856	0.0550951	FALSE
BSCL2	321.544	0.191412	0.148747	2.09627	0.036058	0.209415	0.678992	FALSE
BSDC1	389.733	-0.0580279	0.0854277	-0.865532	0.386747	0.707091	0.150525	FALSE
BSG	2794.51	-0.00924266	0.0579555	-0.206359	0.83651	0.943198	0.0253972	FALSE
BSG-AS1	4.50919	-0.0225299	0.11449	-1.34164	0.179714			FALSE
BSN	46.7202	-0.0487378	0.110562	-0.951864	0.341166	0.671222	0.173134	FALSE
BSN-DT	1.61671	0.00084672	0.107109	0.0743916	0.940699			FALSE
BSPRY	0.690992	0.00208505	0.114483	0.225421	0.821652			FALSE
BST1	11.8163	-0.0421624	0.115924	-1.43641	0.150885	0.458158	0.338984	FALSE
BTAF1	447.419	0.121451	0.107537	1.58215	0.113616	0.394313	0.404159	FALSE
BTBD1	482.453	0.0126628	0.0734744	0.196667	0.844088	0.945704	0.0242449	FALSE
BTBD10	282.658	0.00507799	0.0798272	0.0744007	0.940692	0.982368	0.00772589	FALSE
BTBD10P2	0.495732	-0.00407615	0.140088	-0.713989	0.475234			FALSE
BTBD16	0.117005	-0.00174964	0.140818	-0.195145	0.84528			FALSE
BTBD17	0.340409	0.00314645	0.100321	0.262412	0.793004			FALSE
BTBD19	1.64507	-0.00711393	0.110728	-0.583937	0.559263			FALSE
BTBD2	813.551	0.0945535	0.0722466	1.52687	0.126795	0.416365	0.380526	FALSE
BTBD3	265.904	0.0442224	0.0842157	0.65667	0.511393	0.791263	0.101679	FALSE
BTBD6P1	0.103156	-0.000199348	0.151709	-0.00309665	0.997529			FALSE
BTBD7	447.878	-0.0798955	0.0864864	-1.16197	0.245246	0.576906	0.238895	FALSE
BTBD7P1	1.17184	0.00806879	0.101694	0.849744	0.395467			FALSE
BTBD8	27.3968	-0.0226353	0.105275	-0.543672	0.586667	0.834719	0.0784598	FALSE
BTBD9	213.582	0.0416243	0.0860576	0.621734	0.534117	0.805784	0.0937812	FALSE
BTC	0.840594	0.00181473	0.105604	0.26212	0.793229			FALSE
BTD	164.541	-0.206562	0.161728	-2.17051	0.0299683	0.185593	0.731439	FALSE
BTF3	3580.17	0.0366175	0.0750607	0.557323	0.577307	0.828928	0.0814834	FALSE
BTF3-DT	2.89952	0.00573669	0.10588	0.406121	0.684654			FALSE
BTF3L4	407.01	0.0821661	0.0982438	1.12398	0.261021	0.593777	0.226377	FALSE
BTF3L4P1	0.16166	-8.38235e-05	0.133917	-0.0307396	0.975477			FALSE
BTF3L4P2	49.2929	-0.0176066	0.1048	-0.438334	0.661144	0.872442	0.0592632	FALSE
BTF3P10	0.70068	0.00262257	0.115261	0.286586	0.774429			FALSE
BTF3P13	0.323706	-0.00255254	0.119585	-0.241122	0.80946			FALSE
BTF3P16	0.226943	0.00181522	0.110842	0.193051	0.846919			FALSE
BTF3P2	0.15661	-0.00174888	0.13793	-0.195145	0.84528			FALSE
BTF3P3	0.115665	-0.000272255	0.114878	-0.00309636	0.997529			FALSE
BTF3P4	0.449966	-0.00356492	0.116203	-0.315763	0.752183			FALSE
BTF3P5	0.232637	0.00193357	0.0994432	0.214105	0.830465			FALSE
BTF3P6	1.15701	0.00651139	0.109345	0.747452	0.454791			FALSE
BTF3P7	0.206525	-0.000293883	0.114386	-0.00309686	0.997529			FALSE
BTG1	229.278	1.25918	0.130629	10.0115	1.35683e-23	8.36076e-21	20.0778	FALSE
BTG1-DT	0.484707	-0.00199276	0.141933	-0.443926	0.657096			FALSE
BTG2	39.6326	0.0087892	0.100862	0.1784	0.858409	0.952099	0.0213179	FALSE
BTG2-DT	0.609743	-0.000346682	0.112139	-0.00413862	0.996698			FALSE
BTG3	324.152	-0.0167046	0.0855201	-0.251265	0.801609	0.930764	0.0311603	FALSE
BTG3-AS1	6.01098	0.00193967	0.106461	0.0936268	0.925406			FALSE
BTG4	0.488506	-0.00456003	0.134788	-0.552513	0.580597			FALSE
BTK	2.77187	0.000556847	0.106504	0.038623	0.969191			FALSE
BTLA	0.205727	-0.000212613	0.150372	-0.0030976	0.997528			FALSE
BTN1A1	0.182074	-0.000199743	0.141507	-0.00309627	0.99753			FALSE
BTN2A1	164.683	-0.082823	0.109212	-1.16388	0.244474	0.575988	0.239587	FALSE
BTN2A2	85.3118	0.0183705	0.100558	0.364878	0.715203	0.894289	0.0485223	FALSE
BTN2A3P	12.0926	0.0235211	0.106107	0.785381	0.43223	0.742619	0.129234	FALSE
BTN3A1	58.3203	-0.0440023	0.10581	-0.788718	0.430277	0.741489	0.129895	FALSE
BTN3A2	112.667	-0.0361316	0.0995338	-0.595294	0.551647	0.81507	0.0888052	FALSE
BTN3A3	24.3996	-0.0181478	0.105515	-0.468791	0.639219	0.86	0.0655015	FALSE
BTNL12P	0.117005	-0.00174964	0.140818	-0.195145	0.84528			FALSE
BTNL9	5.06865	-0.0391739	0.121356	-2.13426	0.0328219			FALSE
BTRC	364.06	0.0548855	0.0905266	0.79441	0.426957	0.73819	0.131832	FALSE
BUB1	1369.58	-0.164184	0.0922676	-2.24587	0.0247126	0.166407	0.778829	FALSE
BUB1B	567.274	-0.12224	0.0904908	-1.72077	0.0852917	0.336612	0.47287	FALSE
BUB1B-PAK6	0.484474	-0.00322222	0.140699	-0.668722	0.503673			FALSE
BUB3	1527.46	-0.0652049	0.0584096	-1.21295	0.225149	0.550281	0.259415	FALSE
BUB3P1	0.400192	-0.00434272	0.136417	-0.61596	0.537921			FALSE
BUD13	273.752	0.0367149	0.0886139	0.557371	0.577274	0.828928	0.0814834	FALSE
BUD23	772.383	0.033064	0.0848297	0.496482	0.619555	0.851273	0.0699313	FALSE
BUD31	618.749	0.0254753	0.0726468	0.376168	0.706792	0.891648	0.0498067	FALSE
BYSL	548.342	0.0704653	0.0761981	1.08684	0.27711	0.61184	0.213362	FALSE
BZW1	3658.45	0.0136057	0.0525696	0.265973	0.79026	0.926189	0.0333003	FALSE
BZW1-AS1	0.263201	0.00252527	0.108565	0.405569	0.685059			FALSE
BZW1P2	19.7934	0.0347615	0.108577	1.07866	0.280738	0.616405	0.210134	FALSE
BZW2	416.752	-0.0753319	0.0896074	-1.06486	0.286937	0.620389	0.207336	FALSE
C10orf143	6.46054	-0.00538253	0.10747	-0.279926	0.779534			FALSE
C10orf55	13.9681	0.0162871	0.10497	0.494299	0.621095	0.851893	0.069615	FALSE
C10orf67	0.328948	0.00292003	0.115444	0.522921	0.601029			FALSE
C10orf67-AS1	0.154296	-0.000207229	0.15091	-0.00309721	0.997529			FALSE
C10orf88	117.522	-0.00786162	0.0951102	-0.13522	0.892438	0.96622	0.0149241	FALSE
C10orf88B	16.7402	0.0246005	0.105786	0.71681	0.473492	0.76868	0.114254	FALSE
C10orf90	0.539303	-0.00106894	0.112799	-0.311367	0.755522			FALSE
C10orf95	1.02201	-0.0102014	0.118671	-0.964943	0.334573			FALSE
C10orf95-AS1	49.0432	0.10528	0.144222	1.64397	0.100183	0.367349	0.434922	FALSE
C11orf24	304.4	-0.164098	0.12034	-1.98422	0.0472312	0.242129	0.615952	FALSE
C11orf54	152.886	0.24139	0.177657	2.35309	0.018618	0.140593	0.852035	FALSE
C11orf58	783.055	-0.0172719	0.0685919	-0.278821	0.780382	0.922535	0.0350171	FALSE
C11orf65	5.71768	-0.0117773	0.108878	-0.637143	0.524032			FALSE
C11orf68	610.419	0.0734033	0.082003	1.09069	0.275408	0.610205	0.214524	FALSE
C11orf71	54.3711	0.0573604	0.112355	1.07061	0.284347	0.619413	0.20802	FALSE
C11orf86	2.78291	0.017057	0.103396	1.17362	0.240547			FALSE
C11orf91	3.2139	-0.0109519	0.109779	-0.695786	0.486563			FALSE
C11orf96	2.81061	-0.00503343	0.10908	-0.367806	0.713018			FALSE
C11orf98	339.338	-0.131205	0.128136	-1.62583	0.103986	0.375033	0.42593	FALSE
C12orf43	160.101	-0.187799	0.186387	-2.02291	0.0430827	0.230475	0.637377	FALSE
C12orf56	2.25359	-0.000952439	0.107779	-0.0850022	0.93226			FALSE
C12orf57	748.268	0.018849	0.0823726	0.272924	0.784911	0.923903	0.0343737	FALSE
C12orf60	10.6246	0.0106235	0.104887	0.380333	0.703698			FALSE
C12orf75	250.563	-0.039473	0.0863786	-0.578886	0.562666	0.82053	0.0859057	FALSE
C12orf75-AS1	0.139346	0.00249835	0.118729	0.315349	0.752497			FALSE
C12orf76	31.9746	-0.0250831	0.105166	-0.563033	0.573413	0.82739	0.0822897	FALSE
C13orf46	15.9953	-0.0777254	0.138406	-2.09026	0.0365945	0.210743	0.676246	FALSE
C14orf119	323.61	0.0133611	0.0860261	0.208679	0.834699	0.942348	0.0257889	FALSE
C14orf132	15.8729	0.00778545	0.10423	0.221657	0.824581	0.938915	0.0273736	FALSE
C14orf178	0.163974	0.00233834	0.109779	0.315348	0.752497			FALSE
C14orf180	0.215906	0.0022641	0.110862	0.210828	0.833021			FALSE
C14orf28	7.09929	0.0468872	0.111236	2.01038	0.0443909			FALSE
C14orf93	44.6074	0.0523932	0.110908	1.01032	0.31234	0.645963	0.189792	FALSE
C15orf39	397.764	-0.0449542	0.0785984	-0.692259	0.488775	0.777101	0.109523	FALSE
C15orf40	51.4921	-0.00169526	0.0997349	-0.032801	0.973833	0.99137	0.00376438	FALSE
C15orf48	285.722	-0.0404045	0.0847373	-0.611317	0.54099	0.810957	0.0910021	FALSE
C15orf61	67.16	0.112633	0.145956	1.62665	0.103811	0.374838	0.426156	FALSE
C15orf62	0.792732	0.00293724	0.104596	0.278369	0.780729			FALSE
C16orf46	8.0962	-0.0161853	0.111247	-0.855399	0.39233			FALSE
C16orf46-DT	0.815406	0.00645732	0.101668	0.729244	0.465853			FALSE
C16orf74	58.5878	0.0920837	0.132208	1.49387	0.135208	0.432134	0.364381	FALSE
C16orf86	0.860803	0.00844509	0.0985476	0.881414	0.378094			FALSE
C16orf87	79.8251	0.0471312	0.103176	0.776614	0.437386	0.746658	0.126878	FALSE
C16orf95	60.3897	0.00131957	0.099272	0.0262454	0.979062	0.992838	0.0031218	FALSE
C16orf95-DT	3.6598	-0.0131877	0.109574	-0.721356	0.47069			FALSE
C16orf96	0.761085	0.0012634	0.107904	0.018596	0.985163			FALSE
C17orf100	14.0751	0.0191524	0.105507	0.659935	0.509295	0.790598	0.102044	FALSE
C17orf107	3.61269	-0.0346589	0.122396	-2.17595	0.0295591			FALSE
C17orf113	7.9253	-0.00714322	0.106541	-0.276531	0.78214			FALSE
C17orf114	2.5089	-0.00361484	0.108519	-0.264229	0.791604			FALSE
C17orf49	275.419	-0.0495564	0.0892641	-0.732373	0.463941	0.764495	0.116625	FALSE
C17orf58	93.6964	0.0914896	0.128691	1.41558	0.156899	0.468077	0.329683	FALSE
C17orf67	9.76742	0.0223702	0.106178	0.804978	0.420832			FALSE
C17orf75	154.115	0.0612378	0.0970805	0.893049	0.371831	0.695047	0.157986	FALSE
C18orf21	56.429	-0.0360374	0.103904	-0.668548	0.503784	0.786493	0.104305	FALSE
C18orf32	36.991	0.00256641	0.101052	0.0565082	0.954937	0.987008	0.00567941	FALSE
C18orf54	211.685	0.0167866	0.0862356	0.269923	0.78722	0.924329	0.0341734	FALSE
C19orf12	185.469	0.123604	0.11839	1.57636	0.114943	0.397241	0.400946	FALSE
C19orf18	0.102864	-0.000198759	0.151715	-0.00309665	0.997529			FALSE
C19orf25	183.622	0.0145045	0.0927299	0.229944	0.818135	0.936444	0.028518	FALSE
C19orf33	159.657	0.113196	0.147963	1.64982	0.0989804	0.365017	0.437687	FALSE
C19orf38	1.17659	-0.00204314	0.108589	-0.19996	0.841512			FALSE
C19orf44	50.0189	0.0190059	0.0998221	0.353193	0.723944	0.898333	0.0465628	FALSE
C19orf47	208.879	-0.16694	0.133034	-1.94739	0.051488	0.253917	0.595308	FALSE
C19orf48P	566.319	0.191027	0.103172	2.41727	0.0156373	0.126536	0.897788	FALSE
C19orf53	297.217	-0.094385	0.110787	-1.28617	0.198384	0.518785	0.285013	FALSE
C19orf73	4.55238	-0.0068135	0.106643	-0.436412	0.662538			FALSE
C19orf81	0.581153	-0.00773478	0.119262	-0.861593	0.388912			FALSE
C19orf84	0.457556	0.00271578	0.104176	0.295335	0.767738			FALSE
C1D	78.2608	0.0856386	0.12423	1.36201	0.173193	0.48732	0.312186	FALSE
C1DP1	1.1429	-0.00883123	0.120411	-0.993421	0.320505			FALSE
C1GALT1	205.799	0.0261267	0.0902746	0.39914	0.68979	0.885942	0.0525945	FALSE
C1GALT1C1	120.916	-0.00231692	0.0924915	-0.0372574	0.97028	0.990526	0.00413426	FALSE
C1QB	0.0492559	-0.00018722	0.153008	-0.00309595	0.99753			FALSE
C1QBP	2296.22	0.0141739	0.061625	0.251168	0.801685	0.930764	0.0311603	FALSE
C1QBPP2	0.389906	0.00293158	0.100586	0.268916	0.787994			FALSE
C1QL1	76.0902	-0.155517	0.225686	-2.10975	0.0348795	0.205401	0.687398	FALSE
C1QL3	0.300589	-0.0024683	0.143333	-0.495589	0.620184			FALSE
C1QL4	62.7533	0.0201397	0.0995799	0.366566	0.713942	0.89426	0.0485361	FALSE
C1QTNF1	37.4809	0.0411728	0.108991	1.10198	0.27047	0.60311	0.219603	FALSE
C1QTNF12	2.78459	-0.000460735	0.107128	-0.0330222	0.973657			FALSE
C1QTNF2	4.87835	-0.0141266	0.109688	-0.846432	0.397312			FALSE
C1QTNF4	0.15212	-0.000206942	0.150901	-0.00309721	0.997529			FALSE
C1QTNF5	0.793487	0.00453677	0.099102	0.476705	0.633572			FALSE
C1QTNF6	36.2253	-0.0242769	0.105432	-0.5739	0.566035	0.822579	0.0848224	FALSE
C1QTNF8	0.254675	0.00102892	0.117996	0.0195308	0.984418			FALSE
C1R	4.13829	-0.0121579	0.108493	-0.644207	0.519441			FALSE
C1RL	47.3794	0.0526755	0.109991	0.985579	0.32434	0.656295	0.182901	FALSE
C1RL-AS1	10.4597	0.0114317	0.104979	0.400428	0.688841			FALSE
C1S	12.2229	-0.0278168	0.111461	-1.02652	0.304645	0.637541	0.195492	FALSE
C1orf115	10.582	0.0541281	0.115865	1.74046	0.0817782			FALSE
C1orf116	0.206702	-0.000285719	0.114522	-0.00309714	0.997529			FALSE
C1orf122	207.777	0.0403425	0.102819	0.700787	0.483436	0.773776	0.111385	FALSE
C1orf131	38.0428	-0.0228816	0.103385	-0.472222	0.636768	0.859532	0.0657378	FALSE
C1orf159	106.713	-0.0217381	0.0961393	-0.347246	0.728406	0.899932	0.0457905	FALSE
C1orf162	0.0762061	-0.00019418	0.15227	-0.00309626	0.99753			FALSE
C1orf174	273.897	0.0248152	0.0832304	0.374509	0.708025	0.891742	0.0497606	FALSE
C1orf198	173.593	0.0409596	0.0906899	0.610818	0.54132	0.8112	0.090872	FALSE
C1orf202	0.413731	0.000807707	0.117417	-0.0141531	0.988708			FALSE
C1orf21	4.66002	0.0133028	0.105418	0.698524	0.484849			FALSE
C1orf21-DT	0.545385	-0.00256901	0.119562	-0.242099	0.808703			FALSE
C1orf210	0.336369	-0.000319805	0.113837	-0.0030989	0.997527			FALSE
C1orf216	301.059	-0.109255	0.0961437	-1.51117	0.130746	0.424254	0.372374	FALSE
C1orf220	2.49939	-0.000845488	0.106859	-0.0879778	0.929894			FALSE
C1orf226	3.24011	-0.00763321	0.10944	-0.534238	0.593177			FALSE
C1orf35	82.6533	-0.0581036	0.111558	-1.00293	0.315896	0.649934	0.187131	FALSE
C1orf43	1144.05	0.16009	0.0746704	2.47405	0.0133592	0.113544	0.944836	FALSE
C1orf50	36.2431	0.0410827	0.107501	0.859357	0.390144	0.709123	0.149279	FALSE
C1orf52	111.587	0.0955887	0.123744	1.3638	0.172632	0.486528	0.312892	FALSE
C1orf53	9.8917	0.0137908	0.105348	0.474414	0.635205			FALSE
C1orf54	0.118929	0.00182643	0.113054	0.19305	0.84692			FALSE
C1orf56	40.1355	0.0551413	0.114505	1.28686	0.198142	0.518671	0.285108	FALSE
C1orf74	47.4721	0.0350996	0.103773	0.670137	0.50277	0.785787	0.104695	FALSE
C2	3.25988	0.00413841	0.105837	0.234414	0.814664			FALSE
C20orf141	0.483686	-0.00135867	0.112568	-0.259165	0.795508			FALSE
C20orf144	1.6218	0.019563	0.102762	1.52809	0.126489			FALSE
C20orf203	0.223133	-0.00237475	0.154195	-0.446691	0.655098			FALSE
C20orf204	7.30197	-0.0389809	0.115781	-1.47535	0.140118			FALSE
C20orf96	39.7332	0.0531133	0.1119	1.10734	0.268145	0.601212	0.220973	FALSE
C21orf58	125.823	-0.210092	0.233976	-2.12556	0.0335402	0.199976	0.699023	FALSE
C21orf91	95.3029	-0.130309	0.166979	-1.79083	0.0733208	0.311481	0.506569	FALSE
C22orf15	0.256461	0.000784857	0.12839	-0.0127082	0.989861			FALSE
C22orf23	4.5604	0.0176891	0.104589	1.0207	0.307396			FALSE
C22orf39	172.008	0.121468	0.130303	1.56505	0.117572	0.401261	0.396573	FALSE
C22orf46P	141.405	-0.391398	0.176891	-3.16823	0.0015337	0.0247076	1.60717	FALSE
C2CD2	619.606	-0.0240814	0.0690212	-0.385047	0.700203	0.88966	0.0507758	FALSE
C2CD2L	144.112	-0.0445508	0.0938627	-0.669739	0.503024	0.785787	0.104695	FALSE
C2CD3	768.088	-0.0994586	0.0869023	-1.43397	0.151581	0.459103	0.33809	FALSE
C2CD4A	0.423859	-0.0028967	0.133774	-0.26336	0.792273			FALSE
C2CD4C	110.26	-0.0868653	0.121754	-1.28927	0.197304	0.517467	0.286117	FALSE
C2CD4D	3.08882	0.00858864	0.104652	0.543011	0.587122			FALSE
C2CD4D-AS1	0.173759	-0.000294754	0.114305	-0.00309758	0.997528			FALSE
C2CD5	409.271	-0.0477039	0.0826257	-0.716288	0.473814	0.76868	0.114254	FALSE
C2CD5-AS1	0.181058	0.00205408	0.109956	0.210829	0.833021			FALSE
C2CD6	0.172829	0.00179981	0.113026	0.19305	0.84692			FALSE
C2orf15	2.13121	-0.0183583	0.116485	-1.57367	0.115564			FALSE
C2orf42	89.752	-0.0387672	0.10176	-0.659257	0.50973	0.790676	0.102002	FALSE
C2orf49	148.365	0.00483514	0.0926321	0.0774783	0.938243	0.981321	0.00818881	FALSE
C2orf49-DT	5.54115	-0.0232572	0.111646	-1.09402	0.273944			FALSE
C2orf50	3.35189	-0.0309712	0.117117	-1.78317	0.0745593			FALSE
C2orf66	0.380526	0.00276909	0.107375	0.526288	0.598688			FALSE
C2orf68	118.906	-0.0824896	0.115886	-1.20102	0.229744	0.557574	0.253697	FALSE
C2orf69	222.395	0.113442	0.122699	1.47521	0.140156	0.440185	0.356365	FALSE
C2orf72	7.81045	0.0124063	0.105654	0.539009	0.589881			FALSE
C2orf74	13.6969	0.0287611	0.106967	0.938766	0.347851	0.676447	0.169766	FALSE
C2orf74-DT	88.3026	7.19101e-07	0.0941565	-0.00199562	0.998408	0.999866	5.83886e-05	FALSE
C2orf76	15.2037	0.0236137	0.10594	0.711072	0.477039	0.770011	0.113503	FALSE
C2orf78	0.529328	-0.0059644	0.117927	-0.624325	0.532414			FALSE
C2orf81	35.7362	-0.0524193	0.11847	-1.30454	0.192051	0.511834	0.290871	FALSE
C2orf88	1.30547	0.00875702	0.102476	0.81367	0.415834			FALSE
C2orf92	1.81282	-0.0111467	0.115346	-1.20921	0.226581			FALSE
C3	18.8827	0.0925382	0.143164	2.30034	0.0214292	0.152655	0.816289	FALSE
C3AR1	6.49439	-0.0202115	0.110868	-0.927998	0.353408			FALSE
C3orf18	2.70548	0.0222251	0.104578	1.42354	0.154578			FALSE
C3orf20	1.1873	0.00532823	0.104154	0.527722	0.597692			FALSE
C3orf33	15.598	0.0421747	0.110355	1.28967	0.197167	0.517425	0.286153	FALSE
C3orf36	0.25828	-0.000306863	0.113851	-0.00321978	0.997431			FALSE
C3orf38	169.522	0.0667637	0.0962261	0.958697	0.337711	0.66848	0.174912	FALSE
C3orf52	87.1194	-0.0356107	0.0994685	-0.587066	0.557159	0.817543	0.0874896	FALSE
C3orf62	15.8105	-0.0303548	0.110596	-0.922507	0.356264	0.682299	0.166025	FALSE
C3orf70	1.49706	0.00391595	0.104831	0.3837	0.701201			FALSE
C3orf80	0.948919	0.00261336	0.114899	0.288116	0.773258			FALSE
C4A	5.29991	0.0239151	0.104042	1.49397	0.135185			FALSE
C4B	5.11079	-0.0175047	0.111057	-0.85158	0.394447			FALSE
C4orf17	0.493422	0.00313121	0.113501	0.657264	0.511011			FALSE
C4orf19	1.05513	-0.00669233	0.114847	-0.837399	0.402369			FALSE
C4orf3	113.353	-0.172275	0.221453	-2.02831	0.0425283	0.229273	0.639646	FALSE
C4orf33	8.62988	-0.0329868	0.113597	-1.2821	0.199807			FALSE
C4orf36	1.78591	-0.00831074	0.111061	-0.815492	0.414791			FALSE
C4orf46	257.41	-0.043946	0.0917048	-0.656686	0.511383	0.791263	0.101679	FALSE
C4orf46P2	1.65256	-0.0106497	0.111253	-0.883277	0.377086			FALSE
C4orf50	0.0492559	-0.00018722	0.153008	-0.00309595	0.99753			FALSE
C5	34.5168	0.578205	1.38027	2.72255	0.00647805	0.0707135	1.1505	FALSE
C5AR1	3.05545	-0.0346161	0.123292	-2.22626	0.0259966			FALSE
C5AR2	0.29743	-0.00258533	0.137829	-0.357386	0.720803			FALSE
C5orf15	221.712	-0.048749	0.0903325	-0.718652	0.472356	0.768287	0.114476	FALSE
C5orf22	273.281	0.067613	0.103232	0.994777	0.319845	0.653243	0.184925	FALSE
C5orf24	493.165	-0.0287074	0.0887471	-0.441645	0.658746	0.871243	0.0598607	FALSE
C5orf34	75.6582	0.00598409	0.0975227	0.107389	0.91448	0.971472	0.0125695	FALSE
C5orf46	0.176748	-0.000209946	0.150611	-0.00309742	0.997529			FALSE
C5orf63	0.775624	0.00967615	0.106166	1.20547	0.228023			FALSE
C6orf120	351.243	-0.0779476	0.0926433	-1.11449	0.265069	0.597751	0.22348	FALSE
C6orf132	1.22503	0.0109005	0.101217	1.1691	0.242364			FALSE
C6orf136	138.212	0.0355519	0.0970053	0.572087	0.567263	0.823648	0.0842582	FALSE
C6orf141	11.8684	0.0638402	0.120358	1.90246	0.0571112	0.269828	0.568914	FALSE
C6orf163	3.49222	0.0077293	0.104831	0.499003	0.617777			FALSE
C6orf226	12.5745	-0.0465715	0.117426	-1.43811	0.150402	0.457781	0.339342	FALSE
C6orf47	259.884	-0.0188538	0.0859504	-0.281475	0.778346	0.921568	0.0354724	FALSE
C6orf47-AS1	0.365971	-0.000307095	0.114176	-0.00309787	0.997528			FALSE
C6orf52	37.2904	-0.0125685	0.102454	-0.274246	0.783896	0.923323	0.0346463	FALSE
C6orf58	1.19657	0.0100791	0.101825	0.959137	0.33749			FALSE
C6orf62	885.167	0.0508998	0.0817601	0.766535	0.443358	0.750851	0.124446	FALSE
C6orf89	426.3	0.00565065	0.0750065	0.0793074	0.936788	0.980714	0.00845774	FALSE
C7	0.482777	-0.00440391	0.140237	-0.795793	0.426152			FALSE
C7orf25	39.5429	0.0124497	0.104124	0.336745	0.736309	0.902939	0.0443416	FALSE
C7orf50	618.788	0.0131938	0.0862061	0.197478	0.843454	0.945704	0.0242449	FALSE
C7orf57	12.646	-0.00696858	0.105129	-0.236094	0.81336	0.934973	0.0292008	FALSE
C8G	0.476398	-0.00563325	0.132861	-0.680797	0.496			FALSE
C8orf33	293.159	0.302123	0.130311	3.09363	0.00197721	0.0303074	1.51845	FALSE
C8orf44	5.96727	0.0189024	0.105715	0.871049	0.383728			FALSE
C8orf44-SGK3	2.31441	0.0180108	0.106462	1.85331	0.0638373			FALSE
C8orf48	7.15152	-0.0274468	0.112297	-1.15367	0.248634			FALSE
C8orf58	103.183	0.00730758	0.095816	0.123226	0.901928	0.968237	0.0140184	FALSE
C8orf76	177.506	0.00260091	0.0898559	0.0457227	0.963531	0.988623	0.00496929	FALSE
C8orf82	100.343	0.0233496	0.0989779	0.410819	0.681205	0.881521	0.0547675	FALSE
C8orf88	3.78354	-0.0107239	0.109766	-0.621225	0.534452			FALSE
C9orf163	5.82661	0.0127293	0.105207	0.699545	0.484212			FALSE
C9orf40	256.16	-0.0539825	0.087289	-0.790889	0.429009	0.740399	0.130534	FALSE
C9orf43	4.96228	0.0276904	0.10618	1.33973	0.180333			FALSE
C9orf50	0.29562	0.000316863	0.131275	-0.112804	0.910186			FALSE
C9orf72	66.3572	0.145805	0.190398	1.9324	0.05331	0.259886	0.585217	FALSE
C9orf78	347.836	-0.143762	0.114242	-1.80769	0.0706541	0.304242	0.516781	FALSE
C9orf85	35.2519	0.0560214	0.113406	1.14324	0.252937	0.587041	0.231331	FALSE
CA10	0.16071	0.00183358	0.110853	0.193051	0.846919			FALSE
CA11	94.4949	-0.114188	0.143047	-1.5683	0.116812	0.400151	0.397776	FALSE
CA12	13.4825	0.0511804	0.114131	1.54129	0.123246	0.411771	0.385344	FALSE
CA13	7.88753	0.00605579	0.105138	0.250795	0.801972			FALSE
CA14	2.6179	-0.0174656	0.113593	-1.48295	0.138087			FALSE
CA15P1	0.574078	-0.00401501	0.134667	-0.544705	0.585957			FALSE
CA2	1.65715	-0.0058613	0.11046	-0.541905	0.587884			FALSE
CA5B	40.2699	0.00953547	0.103034	0.229823	0.818229	0.936465	0.0285083	FALSE
CA5BP1	117.308	-0.144977	0.163332	-1.76802	0.0770573	0.319426	0.495629	FALSE
CA8	0.263201	0.00252527	0.108565	0.405569	0.685059			FALSE
CAAP1	188.746	-0.0876897	0.105799	-1.22413	0.220905	0.545581	0.263141	FALSE
CAB39	472.18	-0.126888	0.0913029	-1.76936	0.0768346	0.318982	0.496234	FALSE
CAB39L	57.6217	0.0193547	0.100115	0.370015	0.711372	0.89331	0.0489979	FALSE
CABCOCO1	1.61636	-0.00779353	0.110439	-0.637978	0.523488			FALSE
CABIN1	873.532	-0.168089	0.0775717	-2.54717	0.01086	0.0992872	1.00311	FALSE
CABLES1	88.8349	0.0605067	0.106657	0.947261	0.343506	0.672352	0.172404	FALSE
[truncated: 18,131 more rows]

## Sheet: Fig4d
index	nes	fdr	Name	Direction
HALLMARK_UNFOLDED_PROTEIN_RESPONSE	1.96369	0	UPR ($q$=0.00)	enriched
HALLMARK_TNFA_SIGNALING_VIA_NFKB	1.73692	0.00832235	TNFa via NFkB ($q$=0.008)	enriched
HALLMARK_P53_PATHWAY	1.72164	0.00887718	p53 ($q$=0.009)	enriched
HALLMARK_MITOTIC_SPINDLE	-1.96725	0.00113411	Mitotic Spindle ($q$=0.001)	deenriched
HALLMARK_G2M_CHECKPOINT	-1.99263	0.000850581	G2M ($q$=8.51x10$^{-04}$)	deenriched
HALLMARK_E2F_TARGETS	-2.05782	0	E2F ($q$=0.00)	deenriched
