# Supplementary material for: SKI complex loss renders 9p21.3-deleted or MSI-H cancers dependent on PELO
Source: Nature. 2025 Feb 5;638(8052):1104–11. doi: 10.1038/s41586-024-08509-3 (PMC11864980; doi:10.1038/s41586-024-08509-3)
Supplement: Supplementary file 7 — Source Data Extended Data Fig. 1 [file 41586_2024_8509_MOESM7_ESM.xlsx]

## Sheet: ExtFig1a
Threshold	Gene	n	p	q	Effect Size
0.2	A1BG (1)	1100	0.72089	1	0.0134757
0.2	A1CF (29974)	1100	0.515259	1	0.000891107
0.2	A2M (2)	1100	0.599724	1	0.00539816
0.2	A2ML1 (144568)	1100	0.24863	0.983917	-0.0149562
0.2	A3GALT2 (127550)	1100	0.142748	0.929344	-0.0291315
0.2	A4GALT (53947)	1100	0.86911	1	0.0276488
0.2	A4GNT (51146)	1100	0.0232952	0.726558	-0.0444685
0.2	AAAS (8086)	1100	0.0924699	0.889633	-0.0556506
0.2	AACS (65985)	1100	0.927865	1	0.037171
0.2	AADAC (13)	1100	0.629641	1	0.00789868
0.2	AADACL2 (344752)	1100	0.981998	1	0.0461293
0.2	AADACL3 (126767)	1100	0.0870219	0.884414	-0.0315943
0.2	AADACL4 (343066)	1100	0.66983	1	0.00856052
0.2	AADAT (51166)	1100	0.681137	1	0.0106982
0.2	AAGAB (79719)	1100	0.911363	1	0.0367191
0.2	AAK1 (22848)	1100	0.315652	0.993893	-0.0120667
0.2	AAMDC (28971)	1100	0.828908	1	0.0212176
0.2	AAMP (14)	1100	0.720138	1	0.0356325
0.2	AANAT (15)	1100	0.0314412	0.782727	-0.0468793
0.2	AAR2 (25980)	1100	0.54161	1	0.00291139
0.2	AARD (441376)	1100	0.469522	1	-0.00222387
0.2	AARS1 (16)	1100	0.596579	1	0.0190502
0.2	AARS2 (57505)	1100	0.925639	1	0.0941556
0.2	AARSD1 (80755)	1100	0.242304	0.981684	-0.0182932
0.2	AASDH (132949)	1100	0.400917	1	-0.00597432
0.2	AASDHPPT (60496)	1100	0.717872	1	0.0262196
0.2	AASS (10157)	1100	0.707439	1	0.0134879
0.2	AATF (26574)	1100	0.0849302	0.882319	-0.064561
0.2	AATK (9625)	1100	0.968047	1	0.0548762
0.2	ABAT (18)	1100	0.0279221	0.757444	-0.0517531
0.2	ABCA1 (19)	1100	0.732008	1	0.0147121
0.2	ABCA10 (10349)	1100	0.618023	1	0.00907029
0.2	ABCA12 (26154)	1100	0.78977	1	0.0226101
0.2	ABCA13 (154664)	1100	0.0887996	0.884414	-0.0293112
0.2	ABCA2 (20)	1100	0.649226	1	0.00962235
0.2	ABCA3 (21)	1100	0.555222	1	0.00330871
0.2	ABCA4 (24)	1100	0.523081	1	0.00162347
0.2	ABCA5 (23461)	1100	0.0953832	0.892184	-0.0339295
0.2	ABCA6 (23460)	1100	0.29965	0.99323	-0.0149754
0.2	ABCA7 (10347)	1100	0.823133	1	0.0237694
0.2	ABCA8 (10351)	1100	0.37521	0.998897	-0.00777008
0.2	ABCA9 (10350)	1100	0.337327	0.995101	-0.00982012
0.2	ABCB1 (5243)	1100	0.310939	0.993893	-0.0118844
0.2	ABCB10 (23456)	1100	0.824906	1	0.0338094
0.2	ABCB11 (8647)	1100	0.156148	0.949983	-0.0211688
0.2	ABCB4 (5244)	1100	0.335063	0.995101	-0.0105794
0.2	ABCB5 (340273)	1100	0.330909	0.994297	-0.0113228
0.2	ABCB6 (10058)	1100	0.393714	1	-0.00621667
0.2	ABCB7 (22)	1100	0.729897	1	0.0474835
0.2	ABCB8 (11194)	1100	0.665931	1	0.011331
0.2	ABCB9 (23457)	1100	0.940729	1	0.0377412
0.2	ABCC1 (4363)	1100	0.212365	0.969212	-0.018758
0.2	ABCC10 (89845)	1100	0.452007	1	-0.00309329
0.2	ABCC11 (85320)	1100	0.40665	1	-0.00511172
0.2	ABCC12 (94160)	1100	0.343434	0.998355	-0.0083745
0.2	ABCC2 (1244)	1100	0.967256	1	0.035363
0.2	ABCC3 (8714)	1100	0.454664	1	-0.00242267
0.2	ABCC4 (10257)	1100	0.497131	1	-0.000187922
0.2	ABCC5 (10057)	1100	0.750825	1	0.0156637
0.2	ABCC6 (368)	324	0.457153	1	-0.00559208
0.2	ABCC8 (6833)	1100	0.0340084	0.79922	-0.0381367
0.2	ABCC9 (10060)	1100	0.361013	0.998355	-0.00775694
0.2	ABCD1 (215)	1100	0.718203	1	0.0226584
0.2	ABCD2 (225)	1100	0.823547	1	0.0226687
0.2	ABCD3 (5825)	1100	0.870505	1	0.0345944
0.2	ABCD4 (5826)	1100	0.0979355	0.895128	-0.0374036
0.2	ABCE1 (6059)	1100	0.82939	1	0.0533705
0.2	ABCF1 (23)	1100	0.641815	1	0.0194518
0.2	ABCF3 (55324)	1100	0.354894	0.998355	-0.00898843
0.2	ABCG1 (9619)	1100	0.978343	1	0.0470527
0.2	ABCG2 (9429)	1100	0.391169	1	-0.00597094
0.2	ABCG4 (64137)	1100	0.107651	0.904614	-0.025958
0.2	ABCG5 (64240)	1100	0.249767	0.984856	-0.0158672
0.2	ABCG8 (64241)	1100	0.513916	1	0.00082006
0.2	ABHD1 (84696)	1100	0.236533	0.979962	-0.0154433
0.2	ABHD10 (55347)	1100	0.648506	1	0.0106477
0.2	ABHD11 (83451)	1100	0.0149404	0.702766	-0.104686
0.2	ABHD12 (26090)	1100	0.27946	0.989514	-0.0149368
0.2	ABHD12B (145447)	1100	0.60907	1	0.00831053
0.2	ABHD13 (84945)	1100	0.52152	1	0.00180895
0.2	ABHD14A (25864)	1100	0.718243	1	0.01368
0.2	ABHD14B (84836)	1100	0.241576	0.981684	-0.0180822
0.2	ABHD15 (116236)	1100	0.103961	0.901642	-0.0422502
0.2	ABHD16A (7920)	1100	0.0801887	0.879109	-0.0350549
0.2	ABHD16B (140701)	1100	0.550566	1	0.0029544
0.2	ABHD17A (81926)	1100	0.766521	1	0.0298394
0.2	ABHD17B (51104)	1100	0.430698	1	-0.00470391
0.2	ABHD17C (58489)	1100	0.198598	0.966149	-0.0255515
0.2	ABHD18 (80167)	1100	0.670573	1	0.01303
0.2	ABHD2 (11057)	1100	0.495123	1	-0.000369653
0.2	ABHD3 (171586)	1100	0.387735	1	-0.00676258
0.2	ABHD4 (63874)	1100	0.452193	1	-0.00266275
0.2	ABHD5 (51099)	1100	0.197379	0.966149	-0.0190977
0.2	ABHD6 (57406)	1100	0.508179	1	0.000384591
0.2	ABHD8 (79575)	1100	0.303529	0.993893	-0.0122279
0.2	ABI1 (10006)	1100	0.430628	1	-0.00588538
0.2	ABI2 (10152)	1100	0.55457	1	0.00288144
0.2	ABI3 (51225)	1100	0.0958915	0.893304	-0.0346233
0.2	ABI3BP (25890)	1100	0.798527	1	0.0204059
0.2	ABITRAM (54942)	1100	0.856125	1	0.0273939
0.2	ABL1 (25)	1100	2.15306e-09	9.65163e-06	-0.249894
0.2	ABL2 (27)	1100	0.78493	1	0.0164999
0.2	ABLIM1 (3983)	1100	0.368831	0.998355	-0.00892398
0.2	ABLIM2 (84448)	1100	0.866423	1	0.0271032
0.2	ABLIM3 (22885)	1100	0.471507	1	-0.00163172
0.2	ABR (29)	1100	0.997412	1	0.0801565
0.2	ABRA (137735)	1100	0.0580659	0.843466	-0.0486444
0.2	ABRACL (58527)	1100	0.683005	1	0.0101875
0.2	ABRAXAS1 (84142)	1100	0.693419	1	0.0168328
0.2	ABRAXAS2 (23172)	1100	0.635233	1	0.0103483
0.2	ABT1 (29777)	1100	0.520424	1	0.00263729
0.2	ABTB1 (80325)	1100	0.355655	0.998355	-0.00882768
0.2	ABTB2 (25841)	1100	0.180034	0.963608	-0.0223897
0.2	ABTB3 (121551)	1100	0.0789622	0.879109	-0.0390361
0.2	ACAA1 (30)	1100	0.0450412	0.817443	-0.0624058
0.2	ACAA2 (10449)	1100	0.438668	1	-0.00366318
0.2	ACACA (31)	1100	0.270626	0.986969	-0.0352861
0.2	ACACB (32)	1100	0.831845	1	0.019917
0.2	ACAD10 (80724)	1100	0.500439	1	2.62509e-05
0.2	ACAD11 (84129)	1100	0.253767	0.984856	-0.0119951
0.2	ACAD8 (27034)	1100	0.998432	1	0.0736782
0.2	ACAD9 (28976)	1100	0.777372	1	0.0311826
0.2	ACADL (33)	1100	0.860144	1	0.0293224
0.2	ACADM (34)	1100	0.9705	1	0.0435758
0.2	ACADS (35)	1100	0.394405	1	-0.00721632
0.2	ACADSB (36)	1100	0.666072	1	0.0110449
0.2	ACADVL (37)	1100	0.752258	1	0.0174078
0.2	ACAN (176)	1100	0.460522	1	-0.00240492
0.2	ACAP1 (9744)	1100	0.639691	1	0.00800775
0.2	ACAP2 (23527)	1100	0.938413	1	0.0472861
0.2	ACAP3 (116983)	1100	0.985711	1	0.0600893
0.2	ACAT1 (38)	1100	0.327644	0.994171	-0.0115792
0.2	ACAT2 (39)	1100	0.652156	1	0.0108558
0.2	ACBD3 (64746)	1100	0.75945	1	0.0200089
0.2	ACBD4 (79777)	1100	0.237421	0.9816	-0.0182859
0.2	ACBD5 (91452)	1100	0.621902	1	0.00984208
0.2	ACBD6 (84320)	1100	0.407205	1	-0.0055279
0.2	ACBD7 (414149)	1100	0.177073	0.963141	-0.0247918
0.2	ACCS (84680)	1100	0.267416	0.986969	-0.0145801
0.2	ACCSL (390110)	1100	0.119557	0.915727	-0.0297223
0.2	ACD (65057)	1100	0.736447	1	0.0270963
0.2	ACE (1636)	1100	0.227835	0.978186	-0.0198558
0.2	ACE2 (59272)	1100	0.686257	1	0.00979933
0.2	ACER1 (125981)	1100	0.802009	1	0.0184238
0.2	ACER2 (340485)	1100	0.25727	0.984856	-0.0159545
0.2	ACER3 (55331)	1100	0.251244	0.984856	-0.0157703
0.2	ACHE (43)	1100	0.202827	0.966149	-0.0319978
0.2	ACIN1 (22985)	1100	0.260881	0.984856	-0.0366842
0.2	ACKR1 (2532)	1100	0.111328	0.907028	-0.0267698
0.2	ACKR2 (1238)	1100	0.00943316	0.62186	-0.0485697
0.2	ACKR3 (57007)	1100	0.998465	1	0.065039
0.2	ACKR4 (51554)	1100	0.355146	0.998355	-0.0113559
0.2	ACLY (47)	1100	0.868656	1	0.0784026
0.2	ACMSD (130013)	1100	0.692728	1	0.0115649
0.2	ACO1 (48)	1100	0.653787	1	0.00877839
0.2	ACO2 (50)	1100	0.994911	1	0.267435
0.2	ACOD1 (730249)	1100	0.142118	0.929344	-0.0223137
0.2	ACOT1 (641371)	315	0.800116	1	0.0785451
0.2	ACOT11 (26027)	1100	0.77064	1	0.0189255
0.2	ACOT12 (134526)	1100	0.0363131	0.800719	-0.0557685
0.2	ACOT13 (55856)	1100	0.640898	1	0.00998439
0.2	ACOT2 (10965)	1100	0.00498507	0.598196	-0.0787329
0.2	ACOT4 (122970)	1098	0.737643	1	0.0272884
0.2	ACOT6 (641372)	1100	0.809341	1	0.0219766
0.2	ACOT7 (11332)	1100	0.519284	1	0.00127755
0.2	ACOT8 (10005)	1100	0.244919	0.981684	-0.0183354
0.2	ACOT9 (23597)	1100	0.51401	1	0.000821946
0.2	ACOX1 (51)	1100	0.96883	1	0.0836673
0.2	ACOX2 (8309)	1100	0.893584	1	0.0326338
0.2	ACOX3 (8310)	1100	0.620817	1	0.00736721
0.2	ACOXL (55289)	1100	0.400773	1	-0.00644332
0.2	ACP1 (52)	1100	0.500704	1	4.50557e-05
0.2	ACP2 (53)	1100	0.412192	1	-0.00569685
0.2	ACP3 (55)	1100	0.711493	1	0.0179839
0.2	ACP4 (93650)	1100	0.976458	1	0.047991
0.2	ACP5 (54)	1100	0.31015	0.993893	-0.00956246
0.2	ACP6 (51205)	1100	0.857212	1	0.0238228
0.2	ACP7 (390928)	1100	0.732224	1	0.0154682
0.2	ACR (49)	1100	0.986383	1	0.0641584
0.2	ACRBP (84519)	1100	0.162242	0.949983	-0.0222241
0.2	ACRV1 (56)	1100	0.924938	1	0.0292373
0.2	ACSBG1 (23205)	1100	0.443136	1	-0.0030668
0.2	ACSBG2 (81616)	1100	0.460984	1	-0.00213292
0.2	ACSF2 (80221)	1100	0.228959	0.978186	-0.0200578
0.2	ACSF3 (197322)	1100	0.0928195	0.889633	-0.0341225
0.2	ACSL1 (2180)	1100	0.886765	1	0.0305395
0.2	ACSL3 (2181)	1100	0.498124	1	-0.000356538
0.2	ACSL4 (2182)	1100	0.579432	1	0.0109834
0.2	ACSL5 (51703)	1100	0.0484537	0.83158	-0.0401739
0.2	ACSL6 (23305)	1100	0.327383	0.994171	-0.0102553
0.2	ACSM1 (116285)	1100	0.0362701	0.800719	-0.0440678
0.2	ACSM2A (123876)	1098	0.268873	0.986969	-0.0182717
0.2	ACSM2B (348158)	975	0.651072	1	0.00814604
0.2	ACSM3 (6296)	1100	0.730484	1	0.0153193
0.2	ACSM4 (341392)	1100	0.906268	1	0.0370077
0.2	ACSM5 (54988)	1100	0.1966	0.965586	-0.0224334
0.2	ACSM6 (142827)	1100	0.0423175	0.807947	-0.0421978
0.2	ACSS1 (84532)	1100	0.0398589	0.805761	-0.0373306
0.2	ACSS2 (55902)	1100	0.730442	1	0.0164436
0.2	ACSS3 (79611)	1100	0.818479	1	0.0213863
0.2	ACTA1 (58)	1100	0.3004	0.993263	-0.0163563
0.2	ACTA2 (59)	1100	0.530006	1	0.00156283
0.2	ACTB (60)	1100	0.264489	0.984856	-0.0595521
0.2	ACTBL2 (345651)	1100	0.288884	0.991056	-0.0141341
0.2	ACTC1 (70)	1100	0.0209901	0.719426	-0.0541381
0.2	ACTG1 (71)	1100	0.838244	1	0.0643463
0.2	ACTG2 (72)	1100	0.860342	1	0.0263996
0.2	ACTL10 (170487)	1100	0.219952	0.972618	-0.0171069
0.2	ACTL6A (86)	1100	0.0659892	0.858303	-0.109001
0.2	ACTL6B (51412)	1100	0.0626117	0.850414	-0.0361922
0.2	ACTL7A (10881)	1100	0.0960793	0.893304	-0.0389942
0.2	ACTL7B (10880)	1100	0.330955	0.994297	-0.0136994
0.2	ACTL8 (81569)	1100	0.663595	1	0.0133639
0.2	ACTL9 (284382)	1100	0.0753707	0.877015	-0.0352601
0.2	ACTMAP (284325)	1100	0.208608	0.966155	-0.0234966
0.2	ACTN1 (87)	1100	0.778697	1	0.0219596
0.2	ACTN2 (88)	1100	0.191369	0.965586	-0.0238386
0.2	ACTN3 (89)	15
0.2	ACTN4 (81)	1100	0.0964784	0.893304	-0.0405172
0.2	ACTR10 (55860)	1100	0.342972	0.998355	-0.0241902
0.2	ACTR1A (10121)	1100	0.599371	1	0.0261028
0.2	ACTR1B (10120)	1100	0.167936	0.949983	-0.0291898
0.2	ACTR2 (10097)	1100	0.299666	0.99323	-0.0457163
0.2	ACTR3 (10096)	1100	0.00500628	0.598196	-0.13871
0.2	ACTR3B (57180)	1100	0.969225	1	0.0511761
0.2	ACTR3C (653857)	975	0.929231	1	0.0552603
0.2	ACTR5 (79913)	1100	0.208737	0.966155	-0.0428317
0.2	ACTR6 (64431)	1100	0.865346	1	0.0696131
0.2	ACTR8 (93973)	1100	0.241107	0.981684	-0.0373692
0.2	ACTRT1 (139741)	1100	0.645259	1	0.00897205
0.2	ACTRT2 (140625)	1100	0.24878	0.983917	-0.01619
0.2	ACTRT3 (84517)	1100	0.320948	0.993893	-0.0117025
0.2	ACVR1 (90)	1100	0.371487	0.998355	-0.00817917
0.2	ACVR1B (91)	1100	0.381244	1	-0.00931442
0.2	ACVR1C (130399)	1100	0.746986	1	0.0242943
0.2	ACVR2A (92)	1100	0.169911	0.953398	-0.0327776
0.2	ACVR2B (93)	1100	0.263297	0.984856	-0.017409
0.2	ACVRL1 (94)	1100	0.406039	1	-0.00579193
0.2	ACY1 (95)	1100	0.524602	1	0.00147487
0.2	ACY3 (91703)	1100	0.51157	1	0.000728304
0.2	ACYP1 (97)	1100	0.00227356	0.497107	-0.059638
0.2	ACYP2 (98)	1100	0.516292	1	0.000897965
0.2	ADA (100)	1100	0.580759	1	0.00407403
0.2	ADA2 (51816)	1100	0.361589	0.998355	-0.00891377
0.2	ADAD1 (132612)	1100	0.517853	1	0.00101862
0.2	ADAD2 (161931)	1100	0.517528	1	0.00112506
0.2	ADAL (161823)	1100	0.325063	0.993893	-0.0104201
0.2	ADAM10 (102)	1100	0.759596	1	0.0236562
0.2	ADAM11 (4185)	1100	0.517297	1	0.00131868
0.2	ADAM12 (8038)	1100	0.612031	1	0.00661956
0.2	ADAM15 (8751)	1100	0.395439	1	-0.00625953
0.2	ADAM17 (6868)	1100	0.864259	1	0.0339861
0.2	ADAM18 (8749)	1100	0.639936	1	0.0110921
0.2	ADAM19 (8728)	1100	0.799534	1	0.0174773
0.2	ADAM2 (2515)	1100	0.936263	1	0.0411808
0.2	ADAM20 (8748)	1100	0.949389	1	0.0378479
0.2	ADAM21 (8747)	1100	0.607253	1	0.00816539
0.2	ADAM22 (53616)	1100	0.965352	1	0.0442194
0.2	ADAM23 (8745)	1100	0.943686	1	0.040442
0.2	ADAM28 (10863)	1100	0.99095	1	0.0460132
0.2	ADAM29 (11086)	1100	0.513161	1	0.000692459
0.2	ADAM30 (11085)	1100	0.292742	0.991909	-0.0160019
0.2	ADAM32 (203102)	1100	0.37245	0.998355	-0.00851462
0.2	ADAM33 (80332)	1100	0.866914	1	0.0279353
0.2	ADAM7 (8756)	1100	0.336113	0.995101	-0.0092522
0.2	ADAM8 (101)	1100	0.856997	1	0.0311375
0.2	ADAM9 (8754)	1100	0.937463	1	0.0331921
0.2	ADAMDEC1 (27299)	1100	0.985296	1	0.0450734
0.2	ADAMTS1 (9510)	1100	0.00871705	0.612675	-0.0662119
0.2	ADAMTS10 (81794)	1100	0.67811	1	0.0115054
0.2	ADAMTS12 (81792)	1100	0.97445	1	0.0518796
0.2	ADAMTS13 (11093)	1100	0.816898	1	0.0233526
0.2	ADAMTS14 (140766)	1100	0.000638015	0.232929	-0.0802789
0.2	ADAMTS15 (170689)	1100	0.886886	1	0.0334951
0.2	ADAMTS16 (170690)	1100	0.97644	1	0.0441951
0.2	ADAMTS17 (170691)	1100	0.340573	0.996317	-0.00981794
0.2	ADAMTS18 (170692)	1100	0.924021	1	0.0309803
0.2	ADAMTS19 (171019)	1100	0.63894	1	0.0077041
0.2	ADAMTS2 (9509)	1100	0.926511	1	0.0428213
0.2	ADAMTS20 (80070)	1100	0.440139	1	-0.00301857
0.2	ADAMTS3 (9508)	1100	0.93524	1	0.0376498
0.2	ADAMTS4 (9507)	1100	0.449703	1	-0.00349723
0.2	ADAMTS5 (11096)	1100	0.295919	0.991909	-0.01377
0.2	ADAMTS6 (11174)	1100	0.504402	1	0.000263158
0.2	ADAMTS7 (11173)	324	0.840574	1	0.0607423
0.2	ADAMTS8 (11095)	1100	0.881832	1	0.0277357
0.2	ADAMTS9 (56999)	1100	0.942669	1	0.0361008
0.2	ADAMTSL1 (92949)	1100	0.928527	1	0.0290823
0.2	ADAMTSL2 (9719)	1100	0.658347	1	0.0127156
0.2	ADAMTSL3 (57188)	1100	0.860556	1	0.0278692
0.2	ADAMTSL4 (54507)	1100	0.375775	0.998897	-0.0107683
0.2	ADAMTSL5 (339366)	1100	0.419369	1	-0.00655144
0.2	ADAP1 (11033)	1100	0.971107	1	0.0514095
0.2	ADAP2 (55803)	1100	0.663577	1	0.0124998
0.2	ADAR (103)	1100	0.883957	1	0.0970485
0.2	ADARB1 (104)	1100	0.401468	1	-0.00570983
0.2	ADARB2 (105)	1100	0.543165	1	0.00233864
0.2	ADAT1 (23536)	1100	0.516559	1	0.00104822
0.2	ADAT2 (134637)	1100	0.716189	1	0.0366471
0.2	ADAT3 (113179)	1100	0.9302	1	0.070256
0.2	ADCK1 (57143)	1100	0.653308	1	0.00802908
0.2	ADCK2 (90956)	1100	0.943587	1	0.0438139
0.2	ADCK5 (203054)	1100	0.758456	1	0.0223901
0.2	ADCY1 (107)	1100	0.922551	1	0.031181
0.2	ADCY10 (55811)	1100	0.602084	1	0.00630691
0.2	ADCY2 (108)	1100	0.859766	1	0.0211327
0.2	ADCY3 (109)	1100	0.119034	0.915727	-0.0385531
0.2	ADCY4 (196883)	1100	0.622264	1	0.0080251
0.2	ADCY5 (111)	1100	0.0356461	0.800719	-0.0402066
0.2	ADCY6 (112)	1100	0.193357	0.965586	-0.0225353
0.2	ADCY7 (113)	1100	0.244406	0.981684	-0.0181293
0.2	ADCY8 (114)	1100	0.397934	1	-0.00599936
0.2	ADCY9 (115)	1100	0.992749	1	0.0654117
0.2	ADCYAP1 (116)	1100	0.535838	1	0.00222501
0.2	ADCYAP1R1 (117)	1100	0.420289	1	-0.00455744
0.2	ADD1 (118)	1100	0.180225	0.963608	-0.0208927
0.2	ADD2 (119)	1100	0.806331	1	0.0223401
0.2	ADD3 (120)	1100	0.116658	0.911855	-0.0286376
0.2	ADGRA1 (84435)	1100	0.931371	1	0.034602
0.2	ADGRA2 (25960)	1100	0.191306	0.965586	-0.0234882
0.2	ADGRA3 (166647)	1100	0.0334355	0.792847	-0.0545946
0.2	ADGRB1 (575)	1100	0.911422	1	0.0371231
0.2	ADGRB2 (576)	1100	0.878778	1	0.02952
0.2	ADGRB3 (577)	1100	0.178516	0.963556	-0.0213996
0.2	ADGRD1 (283383)	1100	0.889644	1	0.0325992
0.2	ADGRD2 (347088)	15
0.2	ADGRE1 (2015)	1100	0.852998	1	0.0231665
0.2	ADGRE2 (30817)	1100	0.988786	1	0.0787114
0.2	ADGRE3 (84658)	1100	0.817454	1	0.0282654
0.2	ADGRE5 (976)	1100	0.142979	0.929344	-0.0282383
0.2	ADGRF1 (266977)	1100	0.754686	1	0.0140802
0.2	ADGRF3 (165082)	1100	0.0228255	0.726558	-0.0537828
0.2	ADGRF4 (221393)	1100	0.437484	1	-0.00408878
0.2	ADGRF5 (221395)	1100	0.519387	1	0.00135266
0.2	ADGRG1 (9289)	1100	0.00160912	0.374715	-0.0749717
0.2	ADGRG2 (10149)	1100	0.47699	1	-0.00112875
0.2	ADGRG3 (222487)	1100	0.0266903	0.751181	-0.0468259
0.2	ADGRG4 (139378)	1100	0.0100465	0.63721	-0.0761438
0.2	ADGRG5 (221188)	1100	0.481733	1	-0.00105111
0.2	ADGRG6 (57211)	1100	0.490161	1	-0.000499741
0.2	ADGRG7 (84873)	1100	0.324443	0.993893	-0.0106697
0.2	ADGRL1 (22859)	1100	0.35421	0.998355	-0.00870986
0.2	ADGRL2 (23266)	1100	0.713902	1	0.0196505
0.2	ADGRL3 (23284)	1100	0.385655	1	-0.00763453
0.2	ADGRL4 (64123)	1100	0.995158	1	0.0649766
0.2	ADGRV1 (84059)	1100	0.60589	1	0.00558314
0.2	ADH1A (124)	1100	0.115006	0.907493	-0.0265262
0.2	ADH1B (125)	1100	0.672799	1	0.010843
0.2	ADH1C (126)	15
0.2	ADH4 (127)	1100	0.946664	1	0.0366353
0.2	ADH5 (128)	1100	0.773404	1	0.0220571
0.2	ADH6 (130)	1100	0.939368	1	0.0386521
0.2	ADH7 (131)	1100	0.371644	0.998355	-0.00681514
0.2	ADHFE1 (137872)	1100	0.73475	1	0.0123642
0.2	ADI1 (55256)	1100	0.759994	1	0.021888
0.2	ADIG (149685)	1100	0.779973	1	0.0165854
0.2	ADIPOQ (9370)	1100	0.111053	0.907028	-0.0274491
0.2	ADIPOR1 (51094)	1100	0.72248	1	0.0177763
0.2	ADIPOR2 (79602)	1100	0.488391	1	-0.000902133
0.2	ADIRF (10974)	1100	0.366691	0.998355	-0.00847495
0.2	ADK (132)	1100	0.550732	1	0.00348473
0.2	ADM (133)	1100	0.475482	1	-0.00138069
0.2	ADM2 (79924)	1100	0.19583	0.965586	-0.0233786
0.2	ADM5 (199800)	1100	0.995341	1	0.0579299
0.2	ADNP (23394)	1100	0.871391	1	0.0538083
0.2	ADNP2 (22850)	1100	0.389655	1	-0.00774472
0.2	ADO (84890)	1100	0.855129	1	0.0268188
0.2	ADORA1 (134)	1100	0.0360407	0.800719	-0.0482742
0.2	ADORA2A (135)	1100	0.228858	0.978186	-0.0166936
0.2	ADORA2B (136)	1100	0.956655	1	0.0498792
0.2	ADORA3 (140)	324	0.307517	0.993893	-0.0401663
0.2	ADPGK (83440)	1100	0.853561	1	0.0345381
0.2	ADPRH (141)	1100	0.591792	1	0.00722353
0.2	ADPRHL1 (113622)	1100	0.910578	1	0.0363893
0.2	ADPRM (56985)	1100	0.704198	1	0.0127612
0.2	ADPRS (54936)	1100	0.140706	0.929344	-0.0293898
0.2	ADRA1A (148)	1100	0.367493	0.998355	-0.00779953
0.2	ADRA1B (147)	1100	0.823037	1	0.0168517
0.2	ADRA1D (146)	1100	0.105625	0.901642	-0.031915
0.2	ADRA2A (150)	1100	0.496076	1	-0.000257929
0.2	ADRA2B (151)	1100	0.0232175	0.726558	-0.0509005
0.2	ADRA2C (152)	1100	0.908657	1	0.0284677
0.2	ADRB1 (153)	1100	0.488008	1	-0.000668954
0.2	ADRB2 (154)	1100	0.122696	0.915727	-0.031145
0.2	ADRB3 (155)	1100	0.63067	1	0.00687778
0.2	ADRM1 (11047)	1100	0.821659	1	0.0475887
0.2	ADSL (158)	1100	0.890453	1	0.160823
0.2	ADSS1 (122622)	1100	0.104076	0.901642	-0.0404324
0.2	ADSS2 (159)	1100	0.748412	1	0.0528261
0.2	ADTRP (84830)	1100	0.503793	1	0.00025006
0.2	AEBP1 (165)	1100	0.195592	0.965586	-0.0227281
0.2	AEBP2 (121536)	1100	0.540759	1	0.00273779
0.2	AEN (64782)	1100	0.889124	1	0.0282011
0.2	AFAP1 (60312)	1100	0.591099	1	0.00467216
0.2	AFAP1L1 (134265)	1100	0.746084	1	0.0179465
0.2	AFAP1L2 (84632)	1100	0.624227	1	0.00713518
0.2	AFDN (4301)	1100	0.654288	1	0.0150485
0.2	AFF1 (4299)	1100	0.942202	1	0.0455591
0.2	AFF2 (2334)	1100	0.54819	1	0.00327315
0.2	AFF3 (3899)	1100	0.164993	0.949983	-0.0292089
0.2	AFF4 (27125)	1100	0.33244	0.995101	-0.0127927
0.2	AFG1L (246269)	1100	0.900808	1	0.0341686
0.2	AFG3L2 (10939)	1100	0.498247	1	-0.000297246
0.2	AFM (173)	1100	0.302314	0.993893	-0.0126989
0.2	AFMID (125061)	1100	0.0369622	0.800719	-0.0451338
0.2	AFP (174)	1100	0.808166	1	0.0214469
0.2	AFTPH (54812)	1100	0.325626	0.993994	-0.0137887
0.2	AGA (175)	1100	0.688412	1	0.0106402
0.2	AGAP1 (116987)	1100	0.648046	1	0.0104907
0.2	AGAP2 (116986)	1100	0.771172	1	0.026058
0.2	AGAP3 (116988)	1100	0.527703	1	0.00181099
0.2	AGAP5 (729092)	975	0.0139366	0.696733	-0.0895861
0.2	AGAP6 (414189)	1100	0.168526	0.949983	-0.0418542
0.2	AGAP9 (642517)	975	0.406497	1	-0.0106433
0.2	AGBL1 (123624)	1100	0.69059	1	0.0105298
0.2	AGBL2 (79841)	1100	0.0255297	0.746293	-0.0494461
0.2	AGBL3 (340351)	1100	0.959156	1	0.0416582
0.2	AGBL4 (84871)	1100	0.0527215	0.8427	-0.0453318
0.2	AGBL5 (60509)	1100	0.108514	0.904614	-0.0275755
0.2	AGER (177)	1100	0.648949	1	0.00808361
0.2	AGFG1 (3267)	1100	0.944642	1	0.0479154
0.2	AGFG2 (3268)	1100	0.00616704	0.606246	-0.0603306
0.2	AGGF1 (55109)	1100	0.136326	0.924723	-0.03238
0.2	AGK (55750)	1100	0.985489	1	0.0520082
0.2	AGL (178)	1100	0.306368	0.993893	-0.0148202
0.2	AGMAT (79814)	1100	0.217383	0.970234	-0.0213178
0.2	AGMO (392636)	1100	0.248855	0.983951	-0.0139336
0.2	AGO1 (26523)	1100	0.357179	0.998355	-0.00963959
0.2	AGO2 (27161)	1100	0.590154	1	0.00869419
0.2	AGO3 (192669)	1100	0.0961891	0.893304	-0.0327998
0.2	AGO4 (192670)	1100	0.465992	1	-0.00178293
0.2	AGPAT1 (10554)	1100	0.269222	0.986969	-0.0262567
0.2	AGPAT2 (10555)	1100	0.7529	1	0.022518
0.2	AGPAT3 (56894)	1100	0.921874	1	0.0378232
0.2	AGPAT4 (56895)	1100	0.449645	1	-0.00295877
0.2	AGPAT5 (55326)	1100	0.142739	0.929344	-0.0373874
0.2	AGPS (8540)	1100	0.244459	0.981684	-0.0210034
0.2	AGR2 (10551)	1100	0.615072	1	0.00916046
0.2	AGR3 (155465)	1100	0.60625	1	0.00718584
0.2	AGRN (375790)	1100	0.796641	1	0.0213609
0.2	AGRP (181)	1100	0.714269	1	0.0126127
0.2	AGT (183)	1100	0.860478	1	0.0280869
0.2	AGTPBP1 (23287)	1100	0.334296	0.995101	-0.0102661
0.2	AGTR1 (185)	1100	0.347063	0.998355	-0.00993311
0.2	AGTR2 (186)	1100	0.339829	0.995704	-0.0109401
0.2	AGTRAP (57085)	1100	0.44395	1	-0.00301215
0.2	AGXT (189)	1100	0.855337	1	0.0257149
0.2	AGXT2 (64902)	1100	0.161884	0.949983	-0.0271762
0.2	AHCTF1 (25909)	1100	0.424303	1	-0.0106504
0.2	AHCY (191)	1100	0.744019	1	0.0517951
0.2	AHCYL1 (10768)	1100	0.523467	1	0.0041606
0.2	AHCYL2 (23382)	1100	0.983546	1	0.0487357
0.2	AHDC1 (27245)	1100	0.489324	1	-0.000738227
0.2	AHI1 (54806)	1100	0.736844	1	0.0151865
0.2	AHNAK (79026)	1100	0.37116	0.998355	-0.00934266
0.2	AHNAK2 (113146)	1100	0.717438	1	0.017054
0.2	AHR (196)	1100	0.473995	1	-0.00371248
0.2	AHRR (57491)	1100	0.880295	1	0.0335532
0.2	AHSA1 (10598)	1100	0.798066	1	0.0233623
0.2	AHSG (197)	1100	0.514073	1	0.00097204
0.2	AHSP (51327)	1100	0.344289	0.998355	-0.0126098
0.2	AICDA (57379)	1100	0.283534	0.991056	-0.0119723
0.2	AIDA (64853)	1100	0.824721	1	0.0271952
0.2	AIF1 (199)	1100	0.479071	1	-0.00118876
0.2	AIF1L (83543)	1100	0.365464	0.998355	-0.00944476
0.2	AIFM1 (9131)	1100	0.998979	1	0.243724
0.2	AIFM2 (84883)	1100	0.501723	1	0.000122775
0.2	AIFM3 (150209)	1100	0.000734915	0.232929	-0.10021
0.2	AIG1 (51390)	1100	0.22784	0.978186	-0.0198826
0.2	AIM2 (9447)	1100	0.720103	1	0.0151064
0.2	AIMP1 (9255)	1100	0.359035	0.998355	-0.00989652
0.2	AIMP2 (7965)	1100	0.501917	1	0.000119806
0.2	AIP (9049)	1100	0.0617599	0.850414	-0.0641878
0.2	AIPL1 (23746)	1100	0.725311	1	0.0121314
0.2	AIRE (326)	1100	0.402622	1	-0.00503272
0.2	AJAP1 (55966)	1100	0.428077	1	-0.0045945
0.2	AJM1 (389813)	1100	0.586049	1	0.00661586
0.2	AJUBA (84962)	1100	0.21338	0.970037	-0.0296395
0.2	AK1 (203)	1100	0.898848	1	0.0377204
0.2	AK2 (204)	1100	0.718815	1	0.0307031
0.2	AK3 (50808)	1100	0.252539	0.984856	-0.0189208
0.2	AK4 (205)	1100	0.393293	1	-0.0117454
0.2	AK5 (26289)	1100	0.0346613	0.800719	-0.0545456
0.2	AK6 (102157402)	1100	0.887048	1	0.129187
0.2	AK7 (122481)	1100	0.00611327	0.606246	-0.0603189
0.2	AK8 (158067)	1100	0.275136	0.988531	-0.012554
0.2	AK9 (221264)	1100	0.526634	1	0.0015887
0.2	AKAIN1 (642597)	1100	0.820587	1	0.0189935
0.2	AKAP1 (8165)	1100	0.744055	1	0.0152509
0.2	AKAP10 (11216)	1100	0.21372	0.970037	-0.0239617
0.2	AKAP11 (11215)	1100	0.207978	0.966155	-0.0172641
0.2	AKAP12 (9590)	1100	0.252484	0.984856	-0.01577
0.2	AKAP13 (11214)	1100	0.669864	1	0.0144242
0.2	AKAP14 (158798)	1100	0.872717	1	0.0227543
0.2	AKAP17A (8227)	15
0.2	AKAP3 (10566)	1100	0.626677	1	0.00744352
0.2	AKAP4 (8852)	1100	0.581667	1	0.00425851
0.2	AKAP5 (9495)	1100	0.698653	1	0.0117001
0.2	AKAP6 (9472)	1100	0.637295	1	0.00867304
0.2	AKAP7 (9465)	1100	0.0189757	0.704702	-0.0488942
0.2	AKAP8 (10270)	1100	0.517016	1	0.000921477
0.2	AKAP8L (26993)	1100	0.248697	0.983917	-0.0197586
0.2	AKAP9 (10142)	1100	0.61317	1	0.00703862
0.2	AKIP1 (56672)	1100	0.330386	0.994297	-0.0112575
0.2	AKIRIN1 (79647)	1100	0.416018	1	-0.00926775
0.2	AKIRIN2 (55122)	1100	0.721791	1	0.0344088
0.2	AKNA (80709)	1100	0.246465	0.98266	-0.0153367
0.2	AKNAD1 (254268)	1100	0.0449933	0.817443	-0.0417878
0.2	AKR1A1 (10327)	1100	0.025189	0.744167	-0.0451347
0.2	AKR1B1 (231)	1100	0.63416	1	0.0149642
0.2	AKR1B10 (57016)	1100	0.467981	1	-0.00192673
0.2	AKR1B15 (441282)	1100	0.491485	1	-0.000724222
0.2	AKR1C2 (1646)	1100	0.856368	1	0.0301685
0.2	AKR1C3 (8644)	1100	0.989583	1	0.0545702
0.2	AKR1C4 (1109)	1100	0.403826	1	-0.00584979
0.2	AKR1D1 (6718)	1100	0.704012	1	0.0149525
0.2	AKR1E2 (83592)	1100	0.69986	1	0.0111069
0.2	AKR7A2 (8574)	1100	0.728789	1	0.0169372
0.2	AKR7A3 (22977)	1100	0.86506	1	0.0324463
0.2	AKT1 (207)	1100	0.79031	1	0.0334679
0.2	AKT1S1 (84335)	1100	0.644921	1	0.0102634
0.2	AKT2 (208)	1100	0.566789	1	0.00686266
0.2	AKT3 (10000)	1100	0.908159	1	0.0401353
0.2	AKTIP (64400)	1100	0.552341	1	0.00458745
0.2	ALAD (210)	1100	0.316009	0.993893	-0.0219625
0.2	ALAS1 (211)	1100	0.82121	1	0.0387831
0.2	ALAS2 (212)	1100	0.6269	1	0.00748703
0.2	ALB (213)	1100	0.168925	0.949983	-0.0188056
0.2	ALCAM (214)	1100	0.355104	0.998355	-0.0091491
0.2	ALDH16A1 (126133)	1100	0.727426	1	0.0138377
0.2	ALDH18A1 (5832)	1100	0.0307539	0.782197	-0.0856321
0.2	ALDH1A1 (216)	1100	0.472137	1	-0.00137863
0.2	ALDH1A2 (8854)	1100	0.773815	1	0.0177059
0.2	ALDH1A3 (220)	1100	0.756629	1	0.0178086
0.2	ALDH1B1 (219)	1100	0.0156757	0.702913	-0.0554087
0.2	ALDH1L1 (10840)	1100	0.348807	0.998355	-0.0101646
0.2	ALDH1L2 (160428)	1100	0.875011	1	0.023072
0.2	ALDH2 (217)	1100	0.937431	1	0.0420705
0.2	ALDH3A1 (218)	1100	0.0285028	0.762088	-0.0453452
0.2	ALDH3A2 (224)	1100	0.111849	0.907028	-0.0273277
0.2	ALDH3B1 (221)	15
0.2	ALDH3B2 (222)	1100	0.483726	1	-0.00112374
0.2	ALDH4A1 (8659)	1100	0.361506	0.998355	-0.00898498
0.2	ALDH5A1 (7915)	1100	0.262738	0.984856	-0.0149308
0.2	ALDH6A1 (4329)	1100	0.328171	0.994171	-0.0112109
0.2	ALDH7A1 (501)	1100	0.112262	0.907028	-0.0300482
0.2	ALDH8A1 (64577)	1100	0.301798	0.993893	-0.0118834
0.2	ALDH9A1 (223)	1100	0.698644	1	0.0143796
0.2	ALDOA (226)	1100	0.827481	1	0.0913163
0.2	ALDOB (229)	1100	0.240658	0.981684	-0.0155607
0.2	ALDOC (230)	1100	0.840921	1	0.0377607
0.2	ALG1 (56052)	1100	0.277837	0.989514	-0.0445435
0.2	ALG10 (84920)	1100	0.722861	1	0.0219034
0.2	ALG10B (144245)	1100	0.629068	1	0.015016
0.2	ALG11 (440138)	1100	0.459456	1	-0.0078889
0.2	ALG12 (79087)	1100	0.830224	1	0.0481393
0.2	ALG13 (79868)	1100	0.464358	1	-0.00801732
0.2	ALG14 (199857)	1100	0.0381204	0.800719	-0.0959635
0.2	ALG2 (85365)	1100	0.235713	0.979262	-0.0649489
0.2	ALG3 (10195)	1100	0.347555	0.998355	-0.0147423
0.2	ALG5 (29880)	1100	0.777251	1	0.0327043
0.2	ALG6 (29929)	1100	0.428745	1	-0.00759926
0.2	ALG8 (79053)	1100	0.245015	0.981684	-0.0305969
0.2	ALG9 (79796)	1100	0.370817	0.998355	-0.0137948
0.2	ALK (238)	1100	0.950074	1	0.0479149
0.2	ALKAL1 (389658)	1100	0.416111	1	-0.00524053
0.2	ALKAL2 (285016)	1100	0.983513	1	0.0495035
0.2	ALKBH1 (8846)	1100	0.198813	0.966149	-0.0249062
0.2	ALKBH2 (121642)	1100	0.319479	0.993893	-0.0105451
0.2	ALKBH3 (221120)	1100	0.225121	0.977108	-0.0213102
0.2	ALKBH4 (54784)	1100	0.33959	0.995616	-0.0114796
0.2	ALKBH5 (54890)	1100	0.392656	1	-0.00733542
0.2	ALKBH6 (84964)	1100	0.949283	1	0.0467419
0.2	ALKBH7 (84266)	1100	0.148509	0.937314	-0.0302764
0.2	ALKBH8 (91801)	1100	0.626234	1	0.00969975
0.2	ALLC (55821)	1100	0.894277	1	0.0307116
0.2	ALMS1 (7840)	1100	0.775289	1	0.0177614
0.2	ALOX12 (239)	1100	0.52051	1	0.00133957
0.2	ALOX12B (242)	1100	0.218566	0.971434	-0.0184825
0.2	ALOX15 (246)	1100	0.629604	1	0.00879837
0.2	ALOX15B (247)	1100	0.668178	1	0.00978581
0.2	ALOX5 (240)	1100	0.122765	0.915727	-0.0305359
0.2	ALOX5AP (241)	1100	0.841554	1	0.0269452
0.2	ALOXE3 (59344)	1100	0.0364737	0.800719	-0.0400409
0.2	ALPG (251)	1098	0.857247	1	0.0285175
0.2	ALPI (248)	1100	0.850827	1	0.0280369
0.2	ALPK1 (80216)	1100	0.818724	1	0.0164517
0.2	ALPK2 (115701)	1100	0.647305	1	0.00861275
0.2	ALPK3 (57538)	324	0.978916	1	0.145581
0.2	ALPL (249)	1100	0.385945	1	-0.00755892
0.2	ALPP (250)	1100	0.32801	0.994171	-0.0107099
0.2	ALS2 (57679)	1100	0.306697	0.993893	-0.00884146
0.2	ALS2CL (259173)	1100	0.699233	1	0.010761
0.2	ALX1 (8092)	1100	0.268942	0.986969	-0.0163818
0.2	ALX3 (257)	1100	0.318074	0.993893	-0.0154313
0.2	ALX4 (60529)	1100	0.383371	1	-0.00736409
0.2	ALYREF (10189)	1100	0.18662	0.965586	-0.0559772
0.2	AMACR (23600)	1100	0.175559	0.9615	-0.0239431
0.2	AMBN (258)	1100	0.853948	1	0.030061
0.2	AMBP (259)	1100	0.243804	0.981684	-0.0227533
0.2	AMBRA1 (55626)	1100	0.177153	0.963141	-0.0786549
0.2	AMD1 (262)	1100	0.997428	1	0.188814
0.2	AMDHD1 (144193)	1100	0.857809	1	0.030232
0.2	AMDHD2 (51005)	1100	0.950148	1	0.0387518
0.2	AMELX (265)	1100	0.738381	1	0.013701
0.2	AMELY (266)	324	0.446006	1	-0.00757428
0.2	AMER1 (139285)	1100	0.588297	1	0.00547376
0.2	AMER2 (219287)	1100	0.317437	0.993893	-0.0113627
0.2	AMER3 (205147)	1100	0.94323	1	0.0370425
0.2	AMFR (267)	1100	0.000453355	0.208439	-0.127242
0.2	AMH (268)	1100	0.879208	1	0.0258204
0.2	AMHR2 (269)	1100	0.426237	1	-0.0039009
0.2	AMIGO1 (57463)	1100	0.193604	0.965586	-0.0199904
0.2	AMIGO2 (347902)	1100	0.0939989	0.889644	-0.0365106
0.2	AMIGO3 (386724)	1100	0.937401	1	0.0341274
0.2	AMMECR1 (9949)	1100	0.0165715	0.704702	-0.0485374
0.2	AMMECR1L (83607)	1100	0.674729	1	0.0127362
0.2	AMN (81693)	1100	0.328277	0.994171	-0.0118873
0.2	AMN1 (196394)	1100	0.192365	0.965586	-0.0214665
0.2	AMOT (154796)	1100	0.748605	1	0.0140375
0.2	AMOTL1 (154810)	1100	0.347073	0.998355	-0.0114534
0.2	AMOTL2 (51421)	1100	0.648183	1	0.0163016
0.2	AMPD1 (270)	1100	0.757085	1	0.0209039
0.2	AMPD2 (271)	1100	0.620579	1	0.00663989
0.2	AMPD3 (272)	1100	0.808196	1	0.0198034
0.2	AMPH (273)	1100	0.508609	1	0.000479702
0.2	AMT (275)	1100	0.792856	1	0.0219126
0.2	AMTN (401138)	1100	0.603803	1	0.00661744
0.2	AMY2A (279)	1098	0.486157	1	-0.0013141
0.2	AMZ1 (155185)	1100	0.826682	1	0.0269532
0.2	AMZ2 (51321)	1100	0.887352	1	0.031667
0.2	ANAPC1 (64682)	1100	0.244714	0.981684	-0.041527
0.2	ANAPC10 (10393)	1100	0.0942452	0.889644	-0.0634664
0.2	ANAPC11 (51529)	1100	0.671786	1	0.0381998
0.2	ANAPC13 (25847)	1100	0.00466619	0.598196	-0.136808
0.2	ANAPC15 (25906)	1100	0.00358438	0.566696	-0.184845
0.2	ANAPC16 (119504)	1100	0.605259	1	0.0063914
0.2	ANAPC2 (29882)	1100	0.64526	1	0.0291098
0.2	ANAPC4 (29945)	1100	0.26451	0.984856	-0.039042
0.2	ANAPC5 (51433)	1100	0.112611	0.907028	-0.0669909
0.2	ANAPC7 (51434)	1100	0.231364	0.978186	-0.026769
0.2	ANG (283)	1100	0.870401	1	0.0327228
0.2	ANGEL1 (23357)	1100	0.268859	0.986969	-0.0145303
0.2	ANGEL2 (90806)	1100	0.402788	1	-0.00545097
0.2	ANGPT1 (284)	1100	0.906057	1	0.0351522
0.2	ANGPT2 (285)	1100	0.024794	0.742206	-0.0394162
0.2	ANGPT4 (51378)	1100	0.5808	1	0.00484981
0.2	ANGPTL1 (9068)	1100	0.0580099	0.843466	-0.0336757
0.2	ANGPTL2 (23452)	1100	0.296254	0.991909	-0.0118443
0.2	ANGPTL3 (27329)	1100	0.875859	1	0.0350456
0.2	ANGPTL4 (51129)	1100	0.45368	1	-0.00313131
0.2	ANGPTL5 (253935)	1100	0.86919	1	0.0369741
0.2	ANGPTL6 (83854)	1100	0.689147	1	0.0157167
0.2	ANGPTL7 (10218)	1100	0.663505	1	0.00905739
0.2	ANGPTL8 (55908)	1100	0.252445	0.984856	-0.0156498
0.2	ANHX (647589)	1100	0.875359	1	0.0396629
0.2	ANK1 (286)	1100	0.705811	1	0.0130819
0.2	ANK2 (287)	1100	0.673807	1	0.0104652
0.2	ANK3 (288)	1100	0.488322	1	-0.000689
0.2	ANKAR (150709)	1100	0.727613	1	0.0139698
0.2	ANKDD1A (348094)	1100	0.775539	1	0.0188018
0.2	ANKDD1B (728780)	1100	0.285543	0.991056	-0.0164895
0.2	ANKEF1 (63926)	1100	0.916011	1	0.0291175
0.2	ANKFN1 (162282)	1100	0.838253	1	0.0229652
0.2	ANKFY1 (51479)	1100	0.863094	1	0.0336192
0.2	ANKH (56172)	1100	0.764766	1	0.0264231
0.2	ANKHD1 (54882)	1100	0.924135	1	0.044531
0.2	ANKIB1 (54467)	1100	0.501481	1	0.000107676
0.2	ANKK1 (255239)	1100	0.105693	0.901642	-0.0290458
0.2	ANKLE1 (126549)	1100	0.209919	0.966397	-0.0214621
0.2	ANKLE2 (23141)	1100	0.881172	1	0.114896
0.2	ANKMY1 (51281)	1100	0.726102	1	0.0143127
0.2	ANKMY2 (57037)	1100	0.986121	1	0.078582
0.2	ANKRA2 (57763)	1100	0.948967	1	0.0706711
0.2	ANKRD1 (27063)	1100	0.763626	1	0.0171422
0.2	ANKRD10 (55608)	1100	0.91662	1	0.0434849
0.2	ANKRD11 (29123)	1100	0.942908	1	0.0817858
0.2	ANKRD12 (23253)	1100	0.62954	1	0.00740004
0.2	ANKRD13A (88455)	1100	0.723971	1	0.016697
0.2	ANKRD13B (124930)	1100	0.254828	0.984856	-0.0197476
0.2	ANKRD13C (81573)	1100	0.273653	0.987768	-0.0171242
0.2	ANKRD13D (338692)	1100	0.167029	0.949983	-0.0295359
0.2	ANKRD16 (54522)	1100	0.932463	1	0.0397477
0.2	ANKRD17 (26057)	1100	0.968995	1	0.101016
0.2	ANKRD18A (253650)	1100	0.253348	0.984856	-0.017872
0.2	ANKRD18B (441459)	15
0.2	ANKRD2 (26287)	1100	0.0535841	0.8427	-0.0403493
0.2	ANKRD22 (118932)	1100	0.682356	1	0.0135626
0.2	ANKRD23 (200539)	1100	0.0518453	0.839773	-0.0419588
0.2	ANKRD24 (170961)	1100	0.146132	0.935536	-0.0244911
0.2	ANKRD26 (22852)	1100	0.028758	0.763033	-0.0479061
0.2	ANKRD27 (84079)	1100	0.000753717	0.232929	-0.0936019
0.2	ANKRD28 (23243)	1100	0.83939	1	0.0236187
0.2	ANKRD29 (147463)	1100	0.266924	0.986969	-0.0149568
0.2	ANKRD30A (91074)	1100	0.916306	1	0.0339875
0.2	ANKRD30B (374860)	1100	0.852077	1	0.0246288
0.2	ANKRD30BL (554226)	15
0.2	ANKRD31 (256006)	1100	0.208771	0.966155	-0.021912
0.2	ANKRD33 (341405)	1100	0.253486	0.984856	-0.0171435
0.2	ANKRD33B (651746)	1100	0.421455	1	-0.00492
0.2	ANKRD34A (284615)	1100	0.738792	1	0.0200373
0.2	ANKRD34B (340120)	1100	0.129891	0.920833	-0.03108
0.2	ANKRD34C (390616)	1100	0.879166	1	0.0284474
0.2	ANKRD35 (148741)	1100	0.269952	0.986969	-0.0177553
0.2	ANKRD36 (375248)	324	0.158111	0.949983	-0.130735
0.2	ANKRD36B (57730)	15
0.2	ANKRD36C (400986)	15
0.2	ANKRD37 (353322)	1100	0.464276	1	-0.00199074
0.2	ANKRD39 (51239)	1100	0.0509163	0.838336	-0.0520759
0.2	ANKRD40 (91369)	1100	0.339234	0.995387	-0.0134395
0.2	ANKRD40CL (55018)	15
0.2	ANKRD42 (338699)	1100	0.613814	1	0.00785324
0.2	ANKRD44 (91526)	1100	0.887218	1	0.0255728
0.2	ANKRD45 (339416)	1100	0.0027065	0.530879	-0.0568338
0.2	ANKRD46 (157567)	1100	0.876344	1	0.028105
0.2	ANKRD49 (54851)	1100	0.968362	1	0.114905
0.2	ANKRD50 (57182)	1100	0.864593	1	0.0253849
0.2	ANKRD52 (283373)	1100	0.981193	1	0.0958078
0.2	ANKRD53 (79998)	1100	0.189567	0.965586	-0.024296
0.2	ANKRD54 (129138)	1100	0.681759	1	0.014328
0.2	ANKRD55 (79722)	1100	0.0715905	0.874807	-0.0316068
0.2	ANKRD6 (22881)	1100	0.467881	1	-0.00201151
0.2	ANKRD60 (140731)	15
0.2	ANKRD61 (100310846)	1100	0.60962	1	0.0066487
0.2	ANKRD62 (342850)	1100	0.837362	1	0.0213398
0.2	ANKRD63 (100131244)	15
0.2	ANKRD65 (441869)	1100	0.628001	1	0.00949519
0.2	ANKRD66 (100287718)	1100	0.146553	0.936506	-0.034068
0.2	ANKRD7 (56311)	1100	0.6159	1	0.0073019
0.2	ANKRD9 (122416)	1100	0.327952	0.994171	-0.0118415
0.2	ANKS1A (23294)	1100	0.595949	1	0.005861
0.2	ANKS1B (56899)	1100	0.372075	0.998355	-0.00675624
0.2	ANKS3 (124401)	1100	0.503123	1	0.000236412
0.2	ANKS4B (257629)	1100	0.0325872	0.789922	-0.0359
0.2	ANKS6 (203286)	1100	0.0321265	0.788044	-0.0608289
0.2	ANKUB1 (389161)	15
0.2	ANKZF1 (55139)	1100	0.827013	1	0.0214175
0.2	ANLN (54443)	1100	0.910888	1	0.0700371
0.2	ANO1 (55107)	1100	0.488845	1	-0.000764317
0.2	ANO10 (55129)	1100	0.910857	1	0.0251796
0.2	ANO2 (57101)	977	0.704907	1	0.0122355
0.2	ANO3 (63982)	1100	0.975451	1	0.0371611
0.2	ANO4 (121601)	1100	0.816337	1	0.0193008
0.2	ANO5 (203859)	1100	0.0627126	0.850414	-0.0403685
0.2	ANO6 (196527)	1100	0.945995	1	0.0339937
0.2	ANO7 (50636)	1100	0.537441	1	0.00210362
0.2	ANO8 (57719)	1100	0.322921	0.993893	-0.0117023
0.2	ANO9 (338440)	1100	0.541505	1	0.00282313
0.2	ANOS1 (3730)	1100	0.848038	1	0.020954
0.2	ANP32A (8125)	1100	0.632146	1	0.00990613
0.2	ANP32B (10541)	1100	0.349442	0.998355	-0.015589
0.2	ANP32D (23519)	1100	0.087589	0.884414	-0.0400495
0.2	ANP32E (81611)	1100	0.56319	1	0.00507613
0.2	ANPEP (290)	1100	0.661056	1	0.0109852
0.2	ANTKMT (65990)	1100	0.840239	1	0.0252631
0.2	ANTXR1 (84168)	1100	0.724773	1	0.0184225
0.2	ANTXR2 (118429)	1100	0.126318	0.915727	-0.0273227
0.2	ANTXRL (195977)	1100	0.306008	0.993893	-0.0148009
0.2	ANXA1 (301)	1100	0.159806	0.949983	-0.0223927
0.2	ANXA10 (11199)	1100	0.535506	1	0.00220656
0.2	ANXA11 (311)	1100	0.000843418	0.252055	-0.0713326
0.2	ANXA13 (312)	1100	0.590992	1	0.00735552
0.2	ANXA2 (302)	1100	0.075969	0.877015	-0.0323752
0.2	ANXA2R (389289)	1100	0.00299793	0.54853	-0.0694499
0.2	ANXA3 (306)	1100	0.507263	1	0.000472721
0.2	ANXA4 (307)	1100	0.0724732	0.877015	-0.0324094
0.2	ANXA5 (308)	1100	0.715536	1	0.0116834
0.2	ANXA6 (309)	1100	0.191729	0.965586	-0.0221927
0.2	ANXA7 (310)	1100	0.000763351	0.232929	-0.0790771
0.2	ANXA8 (653145)	975	0.316959	0.993893	-0.0147456
0.2	ANXA8L1 (728113)	975	0.242517	0.981684	-0.0247244
0.2	ANXA9 (8416)	1100	0.749461	1	0.0205873
0.2	AOAH (313)	1100	0.85702	1	0.0262928
0.2	AOC1 (26)	1100	0.992772	1	0.0566893
0.2	AOC2 (314)	1100	0.242499	0.981684	-0.0177889
0.2	AOC3 (8639)	1100	0.0265481	0.74966	-0.0534478
0.2	AOPEP (84909)	1100	0.866888	1	0.0216328
0.2	AOX1 (316)	1100	0.158024	0.949983	-0.0190229
0.2	AP1AR (55435)	1100	0.757591	1	0.0166413
0.2	AP1B1 (162)	1100	0.23673	0.98011	-0.0227651
0.2	AP1G1 (164)	1100	0.377579	0.999601	-0.0145203
0.2	AP1G2 (8906)	1100	0.671802	1	0.0146852
0.2	AP1M1 (8907)	1100	0.0330853	0.789922	-0.0752246
0.2	AP1M2 (10053)	1100	0.635826	1	0.00907789
0.2	AP1S1 (1174)	1100	0.362711	0.998355	-0.00943704
0.2	AP1S2 (8905)	1100	0.958645	1	0.0477814
0.2	AP1S3 (130340)	1100	0.336195	0.995101	-0.00998767
0.2	AP2A1 (160)	1100	0.695431	1	0.0172914
0.2	AP2A2 (161)	1100	0.865924	1	0.0275236
0.2	AP2B1 (163)	1100	0.613436	1	0.0103349
0.2	AP2M1 (1173)	1100	0.872556	1	0.0980839
0.2	AP2S1 (1175)	1100	0.786383	1	0.0737803
0.2	AP3B1 (8546)	1100	0.949786	1	0.0659427
0.2	AP3B2 (8120)	1100	0.814465	1	0.0217352
0.2	AP3D1 (8943)	1100	0.995635	1	0.086474
0.2	AP3M1 (26985)	1100	0.631725	1	0.0090344
0.2	AP3M2 (10947)	1100	0.254713	0.984856	-0.0171632
0.2	AP3S1 (1176)	1100	0.774624	1	0.0260911
0.2	AP3S2 (10239)	1100	0.445192	1	-0.00343032
0.2	AP4B1 (10717)	1100	0.0193226	0.704702	-0.0520856
0.2	AP4E1 (23431)	1100	0.352726	0.998355	-0.0100026
0.2	AP4M1 (9179)	1100	0.862757	1	0.0236277
0.2	AP4S1 (11154)	1100	0.256213	0.984856	-0.0205751
0.2	AP5B1 (91056)	1100	0.0636945	0.850414	-0.0393092
0.2	AP5M1 (55745)	1100	0.206705	0.966155	-0.0219244
0.2	AP5S1 (55317)	1100	0.325549	0.993994	-0.0109575
0.2	AP5Z1 (9907)	1100	0.801784	1	0.0209268
0.2	APAF1 (317)	1100	0.0178542	0.704702	-0.0529141
0.2	APBA1 (320)	1100	0.783418	1	0.018084
0.2	APBA2 (321)	1100	0.0248738	0.743354	-0.0630571
0.2	APBA3 (9546)	1100	0.246295	0.98266	-0.0178991
0.2	APBB1 (322)	1100	0.396167	1	-0.00562476
0.2	APBB1IP (54518)	1100	0.511858	1	0.00075366
0.2	APBB2 (323)	1100	0.268978	0.986969	-0.0128906
0.2	APBB3 (10307)	1100	0.290525	0.991445	-0.0112981
0.2	APC (324)	1100	0.0748126	0.877015	-0.0816414
0.2	APC2 (10297)	1100	0.817391	1	0.0244089
0.2	APCDD1 (147495)	1100	0.212457	0.969212	-0.0192059
0.2	APCDD1L (164284)	1100	0.307481	0.993893	-0.0114978
0.2	APCS (325)	1100	0.592434	1	0.00644944
0.2	APEH (327)	1100	0.701229	1	0.0136581
0.2	APELA (100506013)	15
0.2	APEX1 (328)	1100	0.725912	1	0.0163238
0.2	APEX2 (27301)	1100	0.764588	1	0.0408497
0.2	APH1A (51107)	1100	0.563574	1	0.00561312
0.2	APH1B (83464)	1100	0.865754	1	0.0276239
0.2	API5 (8539)	1100	0.47522	1	-0.00236088
0.2	APIP (51074)	1100	0.72423	1	0.0199852
0.2	APLF (200558)	1100	0.579849	1	0.00438757
0.2	APLN (8862)	1100	0.30338	0.993893	-0.00945378
0.2	APLNR (187)	1100	0.105423	0.901642	-0.0350376
0.2	APLP1 (333)	1100	0.98549	1	0.0564407
0.2	APLP2 (334)	1100	0.70584	1	0.0125725
0.2	APMAP (57136)	1100	0.542288	1	0.00299305
0.2	APOA1 (335)	1100	0.359215	0.998355	-0.00941803
0.2	APOA2 (336)	1100	0.28385	0.991056	-0.0119186
0.2	APOA4 (337)	1100	0.953059	1	0.0417427
0.2	APOA5 (116519)	1100	0.245324	0.981684	-0.0177261
0.2	APOB (338)	1100	0.886502	1	0.024923
0.2	APOBEC1 (339)	1100	0.674397	1	0.00949514
0.2	APOBEC2 (10930)	1100	0.0742684	0.877015	-0.0358924
0.2	APOBEC3A (200315)	1100	0.0864633	0.884414	-0.0326885
0.2	APOBEC3B (9582)	1100	0.64319	1	0.0132587
0.2	APOBEC3C (27350)	1100	0.341229	0.996511	-0.00876181
0.2	APOBEC3D (140564)	1100	0.771945	1	0.0194695
0.2	APOBEC3F (200316)	324	0.742091	1	0.0407234
0.2	APOBEC3G (60489)	1100	0.632147	1	0.00959026
0.2	APOBEC3H (164668)	1100	0.634731	1	0.00905698
0.2	APOBEC4 (403314)	1100	0.303463	0.993893	-0.012734
0.2	APOBR (55911)	1100	0.0431266	0.809819	-0.0409661
0.2	APOC1 (341)	1100	0.319212	0.993893	-0.0161119
0.2	APOC2 (344)	1100	0.0192013	0.704702	-0.0498023
0.2	APOC3 (345)	1100	0.623119	1	0.008117
0.2	APOC4 (346)	1100	0.158833	0.949983	-0.019109
0.2	APOD (347)	1100	0.897623	1	0.0303558
0.2	APOE (348)	1100	0.106272	0.903337	-0.0374174
0.2	APOF (319)	1100	0.00544769	0.60292	-0.0616285
0.2	APOH (350)	1100	0.9099	1	0.0314006
0.2	APOL1 (8542)	1100	0.475362	1	-0.00127422
0.2	APOL2 (23780)	1100	0.117086	0.912553	-0.0284557
0.2	APOL3 (80833)	1100	0.989218	1	0.0546974
0.2	APOL4 (80832)	15
0.2	APOL5 (80831)	1100	0.0431759	0.809819	-0.0397925
0.2	APOL6 (80830)	1100	0.179159	0.963556	-0.0204828
0.2	APOLD1 (81575)	1100	0.546618	1	0.00420395
0.2	APOM (55937)	1100	0.0379761	0.800719	-0.0373298
0.2	APOO (79135)	1100	0.362191	0.998355	-0.0069567
0.2	APOOL (139322)	1100	0.619048	1	0.0084977
0.2	APP (351)	1100	0.21686	0.970234	-0.0199267
0.2	APPBP2 (10513)	1100	0.137639	0.924911	-0.0303397
0.2	APPL1 (26060)	1100	0.754321	1	0.0181442
0.2	APPL2 (55198)	1100	0.958652	1	0.0339142
0.2	APRT (353)	1100	0.42598	1	-0.00586777
0.2	APTX (54840)	1100	0.129154	0.919964	-0.0325426
0.2	AQP1 (358)	1100	0.031533	0.782727	-0.0447166
0.2	AQP10 (89872)	1100	0.0379256	0.800719	-0.0521442
0.2	AQP11 (282679)	1100	0.492759	1	-0.000420993
0.2	AQP12B (653437)	1100	0.965205	1	0.0669893
0.2	AQP2 (359)	1100	0.152334	0.945484	-0.0296288
0.2	AQP3 (360)	1100	0.0924674	0.889633	-0.0368211
0.2	AQP4 (361)	1100	0.632955	1	0.00940043
0.2	AQP5 (362)	1100	0.0942722	0.889644	-0.032863
0.2	AQP6 (363)	1100	0.24209	0.981684	-0.0199111
0.2	AQP7 (364)	1100	0.40666	1	-0.0107645
0.2	AQP7B (100509620)	14
0.2	AQP8 (343)	1100	0.282659	0.991056	-0.0135628
0.2	AQP9 (366)	1100	0.688032	1	0.0116738
0.2	AQR (9716)	1100	0.38322	1	-0.0167766
0.2	AR (367)	1100	0.734213	1	0.0184954
0.2	ARAF (369)	1100	0.4111	1	-0.00506131
0.2	ARAP1 (116985)	1100	0.935757	1	0.0416397
0.2	ARAP2 (116984)	1100	0.673314	1	0.011406
0.2	ARAP3 (64411)	1100	0.50143	1	8.38982e-05
0.2	ARC (23237)	1100	0.168787	0.949983	-0.0308753
0.2	ARCN1 (372)	1100	0.901312	1	0.0871841
0.2	AREG (374)	1100	0.597027	1	0.00639631
0.2	AREL1 (9870)	1100	0.361775	0.998355	-0.00963529
0.2	ARF1 (375)	1100	0.839467	1	0.06991
0.2	ARF3 (377)	1100	0.0230794	0.726558	-0.0539061
0.2	ARF4 (378)	1100	0.590968	1	0.0216633
0.2	ARF5 (381)	1100	0.82393	1	0.0212291
0.2	ARF6 (382)	1100	0.492023	1	-0.00105897
0.2	ARFGAP1 (55738)	1100	0.980468	1	0.0526784
0.2	ARFGAP2 (84364)	1100	0.145532	0.934648	-0.0324483
0.2	ARFGAP3 (26286)	1100	0.736284	1	0.0145705
0.2	ARFGEF1 (10565)	1100	0.00851076	0.612675	-0.0768842
0.2	ARFGEF2 (10564)	1100	0.577592	1	0.00530138
0.2	ARFGEF3 (57221)	1100	0.398065	1	-0.00632007
0.2	ARFIP1 (27236)	1100	0.749457	1	0.0175524
0.2	ARFIP2 (23647)	1100	0.832322	1	0.0250655
0.2	ARFRP1 (10139)	1100	0.52761	1	0.00536366
0.2	ARG1 (383)	1100	0.228339	0.978186	-0.0155351
0.2	ARG2 (384)	1100	0.221601	0.974273	-0.0145212
0.2	ARGFX (503582)	1100	0.121634	0.915727	-0.0365645
0.2	ARGLU1 (55082)	1100	0.509743	1	0.00120122
0.2	ARHGAP1 (392)	1100	0.224845	0.977108	-0.029693
0.2	ARHGAP10 (79658)	1100	0.0561054	0.8427	-0.0323453
0.2	ARHGAP11A (9824)	1100	0.64427	1	0.0145186
0.2	ARHGAP12 (94134)	1100	0.0427108	0.809037	-0.0425454
0.2	ARHGAP15 (55843)	1100	0.792226	1	0.0178238
0.2	ARHGAP17 (55114)	1100	0.20654	0.966155	-0.0203708
0.2	ARHGAP18 (93663)	1100	0.120748	0.915727	-0.0269052
0.2	ARHGAP19 (84986)	1100	0.713544	1	0.0128114
0.2	ARHGAP20 (57569)	1100	0.382741	1	-0.00656608
0.2	ARHGAP21 (57584)	1100	0.480018	1	-0.00170373
0.2	ARHGAP22 (58504)	1100	0.75612	1	0.0159864
0.2	ARHGAP23 (57636)	1100	0.449514	1	-0.00413293
0.2	ARHGAP24 (83478)	1100	0.789478	1	0.0192141
0.2	ARHGAP25 (9938)	1100	0.303574	0.993893	-0.0117049
0.2	ARHGAP26 (23092)	1100	0.409333	1	-0.00695277
0.2	ARHGAP27 (201176)	1100	0.391667	1	-0.00913674
0.2	ARHGAP28 (79822)	1100	0.534218	1	0.00181081
0.2	ARHGAP29 (9411)	1100	0.515816	1	0.00192076
0.2	ARHGAP30 (257106)	1100	0.316395	0.993893	-0.0136409
0.2	ARHGAP31 (57514)	1100	0.509765	1	0.000569494
0.2	ARHGAP32 (9743)	1100	0.984656	1	0.0521614
0.2	ARHGAP33 (115703)	1100	0.0725292	0.877015	-0.0363875
0.2	ARHGAP35 (2909)	1100	0.838637	1	0.0275876
0.2	ARHGAP36 (158763)	1100	0.286381	0.991056	-0.0124415
0.2	ARHGAP39 (80728)	1100	0.766683	1	0.0192932
0.2	ARHGAP4 (393)	1100	0.316977	0.993893	-0.0138101
0.2	ARHGAP44 (9912)	1100	0.409813	1	-0.00481022
0.2	ARHGAP45 (23526)	1100	0.671683	1	0.0183598
0.2	ARHGAP5 (394)	1100	0.807538	1	0.0266131
0.2	ARHGAP6 (395)	1100	0.880404	1	0.0285082
0.2	ARHGAP8 (23779)	1100	0.807632	1	0.0173858
0.2	ARHGAP9 (64333)	1100	0.0845038	0.881978	-0.044967
0.2	ARHGDIA (396)	1100	0.899841	1	0.0473705
0.2	ARHGDIB (397)	1100	0.524324	1	0.00148563
0.2	ARHGDIG (398)	1100	0.577505	1	0.00453509
0.2	ARHGEF1 (9138)	1100	0.684952	1	0.0152251
0.2	ARHGEF10 (9639)	1100	0.427286	1	-0.00399695
0.2	ARHGEF10L (55160)	1100	0.451948	1	-0.00294527
0.2	ARHGEF11 (9826)	1100	0.76823	1	0.0206068
0.2	ARHGEF12 (23365)	1100	0.273226	0.987768	-0.0192403
0.2	ARHGEF15 (22899)	1100	0.528775	1	0.00143137
0.2	ARHGEF16 (27237)	1100	0.986727	1	0.0565423
0.2	ARHGEF17 (9828)	1100	0.367002	0.998355	-0.00875165
0.2	ARHGEF18 (23370)	1100	0.429488	1	-0.00436463
0.2	ARHGEF19 (128272)	1100	0.851138	1	0.0244417
0.2	ARHGEF2 (9181)	1100	0.56808	1	0.00468405
0.2	ARHGEF25 (115557)	1100	0.610371	1	0.00876319
0.2	ARHGEF26 (26084)	1100	0.121999	0.915727	-0.0307259
0.2	ARHGEF28 (64283)	1100	0.256903	0.984856	-0.0189198
0.2	ARHGEF3 (50650)	1100	0.813737	1	0.0184843
0.2	ARHGEF33 (100271715)	1100	0.910651	1	0.0403843
0.2	ARHGEF35 (445328)	975	0.63678	1	0.0115465
0.2	ARHGEF37 (389337)	1100	0.684793	1	0.00911211
0.2	ARHGEF38 (54848)	1100	0.4841	1	-0.000921358
0.2	ARHGEF39 (84904)	1100	0.0781853	0.877365	-0.0355631
0.2	ARHGEF4 (50649)	1100	0.840145	1	0.0270499
0.2	ARHGEF40 (55701)	1100	0.464684	1	-0.00265124
0.2	ARHGEF5 (7984)	1100	0.307211	0.993893	-0.0215057
0.2	ARHGEF6 (9459)	1100	0.0108679	0.63721	-0.0445853
0.2	ARHGEF7 (8874)	1100	0.771838	1	0.0551872
0.2	ARHGEF9 (23229)	1100	0.0297245	0.774661	-0.0416395
0.2	ARID1A (8289)	1100	0.375076	0.998897	-0.0202559
0.2	ARID1B (57492)	1100	0.116609	0.911855	-0.0514354
0.2	ARID2 (196528)	1100	0.227996	0.978186	-0.0425228
0.2	ARID3A (1820)	1100	0.496133	1	-0.000305826
0.2	ARID3B (10620)	1100	0.347443	0.998355	-0.013299
0.2	ARID3C (138715)	1100	0.0633397	0.850414	-0.0401393
0.2	ARID4A (5926)	1100	0.455532	1	-0.00402473
0.2	ARID4B (51742)	1100	0.874961	1	0.0560005
0.2	ARID5A (10865)	1100	0.75817	1	0.0212465
0.2	ARID5B (84159)	1100	0.75312	1	0.0221334
0.2	ARIH1 (25820)	1100	0.110446	0.906897	-0.101406
0.2	ARIH2 (10425)	1100	0.565272	1	0.00772902
0.2	ARL1 (400)	1100	0.777919	1	0.0291058
0.2	ARL10 (285598)	1100	0.411942	1	-0.00867344
0.2	ARL11 (115761)	1100	0.160781	0.949983	-0.0214115
0.2	ARL13A (392509)	1100	0.800007	1	0.0163994
0.2	ARL13B (200894)	1100	0.554136	1	0.004255
0.2	ARL14 (80117)	1100	0.980778	1	0.0498132
0.2	ARL14EP (120534)	1100	0.457095	1	-0.00315774
0.2	ARL14EPL (644100)	1100	0.231581	0.978186	-0.0180485
0.2	ARL15 (54622)	1100	0.411295	1	-0.00621053
0.2	ARL16 (339231)	324	0.866126	1	0.0722019
0.2	ARL2 (402)	1100	0.0662414	0.858577	-0.11033
0.2	ARL2BP (23568)	1100	0.688647	1	0.0139657
0.2	ARL3 (403)	1100	0.674641	1	0.0112888
0.2	ARL4A (10124)	1100	0.808687	1	0.0295241
0.2	ARL4C (10123)	1100	0.99132	1	0.069136
0.2	ARL4D (379)	1100	0.0477969	0.826622	-0.0515767
0.2	ARL5A (26225)	1100	0.369139	0.998355	-0.00929194
0.2	ARL5B (221079)	1100	0.49292	1	-0.000428217
0.2	ARL5C (390790)	1100	0.415841	1	-0.00581705
0.2	ARL6 (84100)	1100	0.0972358	0.894219	-0.0320913
0.2	ARL6IP1 (23204)	1100	0.98817	1	0.0518791
0.2	ARL6IP4 (51329)	315	0.669619	1	0.0243142
0.2	ARL6IP5 (10550)	1100	0.332468	0.995101	-0.0112722
0.2	ARL6IP6 (151188)	1100	0.0370091	0.800719	-0.0490616
0.2	ARL8A (127829)	1100	0.297766	0.992553	-0.0142795
0.2	ARL8B (55207)	1100	0.115442	0.907493	-0.044619
0.2	ARL9 (132946)	1100	0.135116	0.924361	-0.0255151
0.2	ARMC1 (55156)	1100	0.692768	1	0.0141934
0.2	ARMC10 (83787)	1100	0.166821	0.949983	-0.0306257
0.2	ARMC12 (221481)	1100	0.978694	1	0.0522044
0.2	ARMC2 (84071)	1100	0.427543	1	-0.00431656
0.2	ARMC3 (219681)	1100	0.861886	1	0.0221953
0.2	ARMC5 (79798)	1100	0.189416	0.965586	-0.0542746
0.2	ARMC6 (93436)	1100	0.0742487	0.877015	-0.0487205
0.2	ARMC7 (79637)	1100	0.700009	1	0.0434052
0.2	ARMC8 (25852)	1100	0.223155	0.975287	-0.0191257
0.2	ARMC9 (80210)	1100	0.962146	1	0.0461774
0.2	ARMCX1 (51309)	1100	0.704874	1	0.0114552
0.2	ARMCX2 (9823)	1100	0.0170712	0.704702	-0.0455809
0.2	ARMCX3 (51566)	1100	0.0562513	0.8427	-0.0367381
0.2	ARMCX4 (100131755)	1100	0.617052	1	0.00678574
0.2	ARMCX5 (64860)	1100	0.643648	1	0.00866996
0.2	ARMCX6 (54470)	1100	0.207873	0.966155	-0.026934
0.2	ARMH1 (339541)	1100	0.436928	1	-0.00445233
0.2	ARMH2 (101928603)	1100	0.535316	1	0.00223323
0.2	ARMH3 (79591)	1100	0.82651	1	0.038437
0.2	ARMH4 (145407)	1100	0.855453	1	0.0269978
0.2	ARMS2 (387715)	1100	0.771266	1	0.0159478
0.2	ARMT1 (79624)	1100	0.411435	1	-0.00644871
0.2	ARNT (405)	1100	0.958545	1	0.102168
0.2	ARNT2 (9915)	1100	0.78674	1	0.0168988
0.2	ARPC1A (10552)	1100	0.886605	1	0.0301231
0.2	ARPC1B (10095)	1100	0.0390493	0.802975	-0.0419253
0.2	ARPC2 (10109)	1100	0.280207	0.989739	-0.0260292
0.2	ARPC3 (10094)	1100	0.499533	1	-6.1768e-05
0.2	ARPC4 (10093)	1100	0.105031	0.901642	-0.0853892
0.2	ARPC5 (10092)	1100	0.610073	1	0.0088663
0.2	ARPC5L (81873)	1100	0.0993967	0.899291	-0.0293906
0.2	ARPIN (348110)	1100	0.683081	1	0.00822541
0.2	ARPP19 (10776)	1100	0.211269	0.967814	-0.0300384
0.2	ARPP21 (10777)	1100	0.751915	1	0.0116081
0.2	ARR3 (407)	1100	0.122078	0.915727	-0.026323
0.2	ARRB1 (408)	1100	0.927319	1	0.0400655
0.2	ARRB2 (409)	1100	0.743008	1	0.0188365
0.2	ARRDC1 (92714)	1100	0.892923	1	0.0331993
0.2	ARRDC2 (27106)	1100	0.357325	0.998355	-0.0128988
0.2	ARRDC3 (57561)	1100	0.257669	0.984856	-0.0275971
0.2	ARRDC4 (91947)	1100	0.86212	1	0.0277623
0.2	ARRDC5 (645432)	1100	0.459811	1	-0.0025052
0.2	ARSA (410)	1100	0.755425	1	0.024918
0.2	ARSB (411)	1100	0.399811	1	-0.0072511
0.2	ARSD (414)	1100	0.913925	1	0.0352783
0.2	ARSF (416)	1100	0.466161	1	-0.00177448
0.2	ARSG (22901)	1100	0.482502	1	-0.00101377
0.2	ARSH (347527)	1100	0.917567	1	0.0249488
0.2	ARSI (340075)	1100	0.289248	0.991056	-0.0158869
0.2	ARSJ (79642)	1100	0.958425	1	0.0318816
0.2	ARSK (153642)	1100	0.323773	0.993893	-0.0122967
0.2	ARSL (415)	1100	0.509272	1	0.000520973
0.2	ART1 (417)	1100	0.724436	1	0.0163093
0.2	ART3 (419)	1100	0.41333	1	-0.00577644
0.2	ART4 (420)	1100	0.430906	1	-0.00417703
0.2	ART5 (116969)	1100	0.576689	1	0.00392039
0.2	ARTN (9048)	1100	0.85761	1	0.034093
0.2	ARV1 (64801)	1100	0.661899	1	0.012145
0.2	ARVCF (421)	1100	0.10996	0.906897	-0.0333449
0.2	ARX (170302)	1100	0.981357	1	0.0532892
0.2	AS3MT (57412)	1100	0.0979668	0.895128	-0.0278651
0.2	ASAH1 (427)	1100	0.452813	1	-0.00355187
0.2	ASAH2 (56624)	1100	0.762623	1	0.0196692
0.2	ASAP1 (50807)	1100	0.893502	1	0.0343873
0.2	ASAP2 (8853)	1100	0.646455	1	0.0102097
0.2	ASAP3 (55616)	1100	0.26106	0.984856	-0.0168024
0.2	ASB1 (51665)	1100	0.928593	1	0.043585
0.2	ASB10 (136371)	1100	0.839847	1	0.0260568
0.2	ASB11 (140456)	1100	0.700181	1	0.0103667
0.2	ASB12 (142689)	1100	0.0869826	0.884414	-0.0311108
0.2	ASB13 (79754)	1100	0.923471	1	0.0320858
0.2	ASB14 (142686)	1100	0.472965	1	-0.00158632
0.2	ASB15 (142685)	1100	0.684659	1	0.0118893
0.2	ASB16 (92591)	1100	0.881042	1	0.0341106
0.2	ASB17 (127247)	1100	0.737308	1	0.0168475
0.2	ASB18 (401036)	1100	0.944784	1	0.0443618
0.2	ASB2 (51676)	1100	0.427274	1	-0.00389699
0.2	ASB3 (51130)	1100	0.157604	0.949983	-0.0351287
0.2	ASB4 (51666)	1100	0.766865	1	0.0183999
0.2	ASB5 (140458)	1100	0.56484	1	0.00392853
0.2	ASB6 (140459)	1100	0.98283	1	0.0614482
0.2	ASB7 (140460)	1100	0.781287	1	0.0243779
0.2	ASB8 (140461)	1100	0.0541444	0.8427	-0.0360964
0.2	ASB9 (140462)	1100	0.385661	1	-0.00581473
0.2	ASCC1 (51008)	1100	0.226714	0.978186	-0.0198263
0.2	ASCC2 (84164)	1100	0.0825638	0.880093	-0.0398278
0.2	ASCC3 (10973)	1100	0.620103	1	0.016815
0.2	ASCL1 (429)	1100	0.73137	1	0.0287904
0.2	ASCL2 (430)	1100	0.789928	1	0.0226121
0.2	ASCL3 (56676)	1100	0.99572	1	0.0554574
0.2	ASCL4 (121549)	1100	0.322803	0.993893	-0.0139025
0.2	ASCL5 (647219)	1100	0.698521	1	0.0171285
0.2	ASDURF (110599588)	15
0.2	ASF1A (25842)	1100	0.653683	1	0.0176335
0.2	ASF1B (55723)	1100	0.0423279	0.807947	-0.0695232
0.2	ASGR1 (432)	1100	0.455393	1	-0.00247766
0.2	ASGR2 (433)	1100	0.695609	1	0.0104864
0.2	ASH1L (55870)	1100	0.699181	1	0.0217494
0.2	ASH2L (9070)	1100	0.844979	1	0.0432488
0.2	ASIC1 (41)	1100	0.902461	1	0.0424617
0.2	ASIC2 (40)	1100	0.0508635	0.838336	-0.0407077
0.2	ASIC3 (9311)	1100	0.96727	1	0.0386163
0.2	ASIC4 (55515)	1100	0.870171	1	0.0291829
0.2	ASIC5 (51802)	1100	0.830763	1	0.0190778
0.2	ASIP (434)	1100	0.324788	0.993893	-0.0145108
0.2	ASL (435)	1100	0.0342824	0.800719	-0.0500718
0.2	ASMT (438)	15
0.2	ASMTL (8623)	15
0.2	ASNS (440)	1100	0.703395	1	0.0312512
0.2	ASNSD1 (54529)	1100	0.10718	0.903469	-0.0363001
0.2	ASPA (443)	1100	0.936468	1	0.0293608
0.2	ASPDH (554235)	1100	0.954284	1	0.0371645
0.2	ASPG (374569)	1100	0.864847	1	0.0299885
0.2	ASPH (444)	1100	0.514432	1	0.0011281
0.2	ASPHD1 (253982)	1100	0.2291	0.978186	-0.0180701
0.2	ASPHD2 (57168)	1100	0.117049	0.912553	-0.0293812
0.2	ASPM (259266)	1100	0.943019	1	0.0808839
0.2	ASPRV1 (151516)	1100	0.436324	1	-0.00528716
0.2	ASPSCR1 (79058)	1100	0.866353	1	0.0316431
0.2	ASRGL1 (80150)	1100	0.746396	1	0.0159625
0.2	ASS1 (445)	1100	0.103961	0.901642	-0.0414894
0.2	ASTE1 (28990)	1100	0.411386	1	-0.0053632
0.2	ASTL (431705)	1100	0.615674	1	0.00835339
0.2	ASTN1 (460)	1100	0.950401	1	0.043098
0.2	ASTN2 (23245)	1100	0.598905	1	0.00621067
0.2	ASXL1 (171023)	1100	0.678985	1	0.0146868
0.2	ASXL2 (55252)	15
0.2	ASXL3 (80816)	1100	0.043881	0.812899	-0.0465275
0.2	ASZ1 (136991)	1100	0.629704	1	0.00833879
0.2	ATAD1 (84896)	1100	0.524177	1	0.00164548
0.2	ATAD2 (29028)	1100	0.983617	1	0.0616698
0.2	ATAD2B (54454)	1100	0.958565	1	0.0377429
0.2	ATAD3A (55210)	1100	0.974032	1	0.0735908
0.2	ATAD3B (83858)	1100	0.892155	1	0.0398938
0.2	ATAD3C (219293)	1100	0.988185	1	0.0618094
0.2	ATAD5 (79915)	1100	0.919701	1	0.0495793
0.2	ATAT1 (79969)	1100	0.389672	1	-0.00616909
0.2	ATCAY (85300)	1100	0.971817	1	0.0469831
0.2	ATE1 (11101)	1100	0.482299	1	-0.00133846
0.2	ATF1 (466)	1100	0.401056	1	-0.00763773
0.2	ATF2 (1386)	1100	0.756751	1	0.0186931
0.2	ATF3 (467)	1100	0.0110359	0.640402	-0.0539754
0.2	ATF4 (468)	1100	0.487245	1	-0.00217257
0.2	ATF5 (22809)	1100	0.299311	0.992775	-0.0152501
0.2	ATF6 (22926)	1100	0.823087	1	0.0263319
0.2	ATF6B (1388)	1100	0.514136	1	0.0010484
0.2	ATF7 (11016)	1100	0.810727	1	0.0270891
0.2	ATF7IP (55729)	1100	0.572666	1	0.00781259
0.2	ATF7IP2 (80063)	1100	0.718714	1	0.0149631
0.2	ATG10 (83734)	1100	0.437635	1	-0.00464181
0.2	ATG101 (60673)	1100	0.947949	1	0.0630093
0.2	ATG12 (9140)	1100	0.800852	1	0.0277127
0.2	ATG13 (9776)	1100	0.502092	1	0.000189058
0.2	ATG14 (22863)	1100	0.929851	1	0.0567334
0.2	ATG16L1 (55054)	1100	0.896751	1	0.0324043
0.2	ATG16L2 (89849)	1100	0.727964	1	0.018406
0.2	ATG2A (23130)	1100	0.387363	1	-0.00875697
0.2	ATG2B (55102)	1100	0.965468	1	0.0408245
0.2	ATG3 (64422)	1100	0.649779	1	0.0130366
0.2	ATG4A (115201)	1100	0.43973	1	-0.00363304
0.2	ATG4B (23192)	1100	0.404034	1	-0.00705893
0.2	ATG4C (84938)	1100	0.684646	1	0.0123149
0.2	ATG4D (84971)	1100	0.166604	0.949983	-0.0371685
0.2	ATG5 (9474)	1100	0.164707	0.949983	-0.0253589
0.2	ATG7 (10533)	1100	0.693216	1	0.0139957
0.2	ATG9A (79065)	1100	0.843959	1	0.0502019
0.2	ATG9B (285973)	15
0.2	ATIC (471)	1100	0.908832	1	0.105774
0.2	ATL1 (51062)	1100	0.923685	1	0.0399946
0.2	ATL2 (64225)	1100	0.732427	1	0.0511822
0.2	ATL3 (25923)	1100	0.424919	1	-0.00476869
0.2	ATM (472)	1100	0.250357	0.984856	-0.029805
0.2	ATMIN (23300)	1100	0.595836	1	0.0109348
0.2	ATN1 (1822)	1100	0.807899	1	0.0263555
0.2	ATOH1 (474)	1100	0.823753	1	0.0270562
0.2	ATOH7 (220202)	1100	0.569424	1	0.00457159
0.2	ATOH8 (84913)	1100	0.395784	1	-0.00635363
0.2	ATOSA (56204)	1100	0.907336	1	0.0344603
0.2	ATOSB (80256)	1100	0.490346	1	-0.000671423
0.2	ATOX1 (475)	1100	0.653126	1	0.0127184
0.2	ATP10A (57194)	1100	0.343952	0.998355	-0.00939254
0.2	ATP10B (23120)	1100	0.824494	1	0.0232927
0.2	ATP10D (57205)	1100	0.00924109	0.616706	-0.0519079
0.2	ATP11A (23250)	1100	0.846694	1	0.0253438
0.2	ATP11B (23200)	1100	0.883857	1	0.029329
0.2	ATP11C (286410)	1100	0.588207	1	0.00515039
0.2	ATP12A (479)	1100	0.690715	1	0.0130795
0.2	ATP13A1 (57130)	1100	0.43733	1	-0.00604646
0.2	ATP13A2 (23400)	1100	0.691631	1	0.0149583
0.2	ATP13A3 (79572)	1100	0.710426	1	0.0138277
0.2	ATP13A4 (84239)	1100	0.315389	0.993893	-0.0126471
0.2	ATP13A5 (344905)	1100	0.888442	1	0.0252301
0.2	ATP1A1 (476)	1100	0.589431	1	0.029021
0.2	ATP1A2 (477)	1100	0.124537	0.915727	-0.0285351
0.2	ATP1A3 (478)	1100	0.0229297	0.726558	-0.052725
0.2	ATP1A4 (480)	1100	0.624583	1	0.00678437
0.2	ATP1B1 (481)	1100	0.742295	1	0.0162922
0.2	ATP1B2 (482)	1100	0.374164	0.998355	-0.00758104
0.2	ATP1B3 (483)	1100	0.150911	0.941833	-0.0785436
0.2	ATP1B4 (23439)	1100	0.482968	1	-0.00112016
0.2	ATP23 (91419)	1100	0.861599	1	0.037861
0.2	ATP2A1 (487)	1100	0.0503727	0.836327	-0.0346199
0.2	ATP2A2 (488)	1100	0.92555	1	0.109873
0.2	ATP2A3 (489)	1100	0.251375	0.984856	-0.0176082
0.2	ATP2B1 (490)	1100	0.428217	1	-0.00971269
0.2	ATP2B2 (491)	1100	0.566933	1	0.00365303
0.2	ATP2B3 (492)	1100	0.995922	1	0.0796723
0.2	ATP2B4 (493)	1100	0.0229649	0.726558	-0.0595907
0.2	ATP2C1 (27032)	1100	0.412452	1	-0.0106571
0.2	ATP2C2 (9914)	1100	0.0092164	0.616706	-0.0545535
0.2	ATP4A (495)	1100	0.924734	1	0.0336294
0.2	ATP4B (496)	1100	0.989636	1	0.0592632
0.2	ATP5F1A (498)	1100	0.520234	1	0.00308291
0.2	ATP5F1B (506)	1100	0.832041	1	0.0695132
0.2	ATP5F1C (509)	1100	0.713054	1	0.0367486
0.2	ATP5F1D (513)	1100	0.940287	1	0.106232
0.2	ATP5F1E (514)	977	0.729851	1	0.0400611
0.2	ATP5IF1 (93974)	1100	0.683097	1	0.0130468
0.2	ATP5MC1 (516)	1100	0.124442	0.915727	-0.0366874
0.2	ATP5MC2 (517)	1100	0.0896039	0.88463	-0.0415217
0.2	ATP5MC3 (518)	1100	0.890119	1	0.0289417
0.2	ATP5ME (521)	1100	0.603167	1	0.0203436
0.2	ATP5MF (9551)	1100	0.571797	1	0.00960647
0.2	ATP5MG (10632)	1100	0.179011	0.963556	-0.0410455
0.2	ATP5MGL (267020)	1100	0.847073	1	0.0314871
0.2	ATP5MJ (9556)	1100	0.373588	0.998355	-0.0120623
0.2	ATP5MK (84833)	1100	0.604505	1	0.00857273
0.2	ATP5PB (515)	1100	0.917815	1	0.0759129
0.2	ATP5PD (10476)	1100	0.512867	1	0.00124894
0.2	ATP5PF (522)	1100	0.922213	1	0.0610855
0.2	ATP5PO (539)	1100	0.837087	1	0.0454552
0.2	ATP6AP1 (537)	1100	0.703143	1	0.0501969
0.2	ATP6AP2 (10159)	1100	0.248368	0.983917	-0.0525878
0.2	ATP6V0A1 (535)	1100	0.682178	1	0.0173937
0.2	ATP6V0A2 (23545)	1100	0.307478	0.993893	-0.0179388
0.2	ATP6V0A4 (50617)	1100	0.818488	1	0.0217979
0.2	ATP6V0B (533)	1100	0.739868	1	0.0414964
0.2	ATP6V0C (527)	1100	0.439681	1	-0.0183729
0.2	ATP6V0D1 (9114)	1100	0.319402	0.993893	-0.0316688
0.2	ATP6V0D2 (245972)	1100	0.724085	1	0.0155039
0.2	ATP6V0E1 (8992)	1100	0.731973	1	0.0405045
0.2	ATP6V0E2 (155066)	1100	0.976686	1	0.0603119
0.2	ATP6V1A (523)	1100	0.560484	1	0.0147749
0.2	ATP6V1B1 (525)	1100	0.352741	0.998355	-0.00945993
0.2	ATP6V1B2 (526)	1100	0.182586	0.964868	-0.116885
0.2	ATP6V1C1 (528)	1100	0.307648	0.993893	-0.0305883
0.2	ATP6V1C2 (245973)	1100	0.410914	1	-0.00574116
0.2	ATP6V1D (51382)	1100	0.756743	1	0.0356667
0.2	ATP6V1E1 (529)	1100	0.243741	0.981684	-0.0448509
0.2	ATP6V1E2 (90423)	1100	0.529125	1	0.00193868
0.2	ATP6V1F (9296)	1100	0.6066	1	0.024988
0.2	ATP6V1FNB (100130705)	15
0.2	ATP6V1G1 (9550)	1100	0.955057	1	0.142625
0.2	ATP6V1G2 (534)	1100	0.8987	1	0.0325658
0.2	ATP6V1G3 (127124)	1100	0.469266	1	-0.00193932
0.2	ATP6V1H (51606)	1100	0.26489	0.985676	-0.0401963
0.2	ATP7A (538)	1100	0.827905	1	0.0337542
0.2	ATP7B (540)	1100	0.913079	1	0.0283698
0.2	ATP8A1 (10396)	1100	0.412791	1	-0.00478313
0.2	ATP8A2 (51761)	1100	0.881817	1	0.0315383
0.2	ATP8B1 (5205)	1100	0.0835323	0.881884	-0.0340018
0.2	ATP8B2 (57198)	1100	0.754022	1	0.0157553
0.2	ATP8B3 (148229)	1100	0.398713	1	-0.00730124
0.2	ATP8B4 (79895)	1100	0.651256	1	0.0107024
0.2	ATP9A (10079)	1100	0.0819447	0.879109	-0.029449
0.2	ATP9B (374868)	1100	0.142238	0.929344	-0.0289978
0.2	ATPAF1 (64756)	1100	0.187449	0.965586	-0.0231837
0.2	ATPAF2 (91647)	1100	0.63878	1	0.0138216
0.2	ATPSCKMT (134145)	1100	0.275749	0.989334	-0.0132523
0.2	ATR (545)	1100	0.558159	1	0.00880178
0.2	ATRAID (51374)	1100	0.181176	0.964868	-0.0196906
0.2	ATRIP (84126)	1100	0.840644	1	0.0505679
0.2	ATRN (8455)	1100	0.421282	1	-0.00668002
0.2	ATRNL1 (26033)	1100	0.962106	1	0.03472
0.2	ATRX (546)	1100	0.881914	1	0.0537384
0.2	ATXN1 (6310)	1100	0.490439	1	-0.000762823
0.2	ATXN10 (25814)	1100	0.767642	1	0.0316515
0.2	ATXN1L (342371)	1100	0.288566	0.991056	-0.0166531
0.2	ATXN2 (6311)	1100	0.952321	1	0.05553
0.2	ATXN2L (11273)	1100	0.688331	1	0.0187064
0.2	ATXN3 (4287)	1100	0.221545	0.974273	-0.0177846
0.2	ATXN3L (92552)	1100	0.956661	1	0.035902
0.2	ATXN7 (6314)	1100	0.525351	1	0.00201669
0.2	ATXN7L1 (222255)	1100	0.437797	1	-0.00390086
0.2	ATXN7L2 (127002)	1100	0.0233393	0.726558	-0.0580392
0.2	ATXN7L3 (56970)	1100	0.827205	1	0.0616365
0.2	ATXN7L3B (552889)	1100	0.101619	0.901642	-0.0360296
0.2	AUH (549)	1100	0.38266	1	-0.00701119
0.2	AUNIP (79000)	1100	0.976373	1	0.0561714
0.2	AUP1 (550)	1100	0.740738	1	0.0207847
0.2	AURKA (6790)	1100	0.0939242	0.889644	-0.0802884
0.2	AURKAIP1 (54998)	1100	0.9631	1	0.0705197
0.2	AURKB (9212)	1100	0.450973	1	-0.00948098
0.2	AURKC (6795)	1100	0.225796	0.977681	-0.0172623
0.2	AUTS2 (26053)	1100	0.620194	1	0.00863169
0.2	AVEN (57099)	1100	0.993715	1	0.0920542
0.2	AVIL (10677)	1100	0.580041	1	0.0063398
0.2	AVL9 (23080)	1100	0.734194	1	0.0151418
0.2	AVP (551)	1100	0.777294	1	0.0201495
0.2	AVPI1 (60370)	1100	0.137898	0.925211	-0.0238757
0.2	AVPR1A (552)	1100	0.91871	1	0.0508762
0.2	AVPR1B (553)	1100	0.326992	0.994171	-0.0129392
0.2	AVPR2 (554)	1100	0.670796	1	0.0109515
0.2	AWAT1 (158833)	1100	0.0426824	0.809037	-0.0442992
0.2	AWAT2 (158835)	1100	0.0780034	0.877365	-0.0347854
0.2	AXDND1 (126859)	1100	0.112924	0.907493	-0.0281125
0.2	AXIN1 (8312)	1100	0.13499	0.924361	-0.0494858
0.2	AXIN2 (8313)	1100	0.262279	0.984856	-0.0176318
0.2	AXL (558)	1100	0.41794	1	-0.00594828
0.2	AZGP1 (563)	1100	0.0999917	0.901111	-0.0311469
0.2	AZI2 (64343)	1100	0.880828	1	0.0293457
0.2	AZIN1 (51582)	1100	0.751601	1	0.0243665
0.2	AZIN2 (113451)	1100	0.671186	1	0.0103683
0.2	AZU1 (566)	1100	0.94639	1	0.0427913
0.2	B2M (567)	1100	0.511988	1	0.000675015
0.2	B3GALNT1 (8706)	1100	0.314941	0.993893	-0.0108551
0.2	B3GALNT2 (148789)	1100	0.151964	0.944167	-0.0412504
0.2	B3GALT1 (8708)	1100	0.123432	0.915727	-0.0246101
0.2	B3GALT2 (8707)	1100	0.625692	1	0.00772919
0.2	B3GALT4 (8705)	1100	0.194162	0.965586	-0.0207191
0.2	B3GALT5 (10317)	1100	0.576551	1	0.00366547
0.2	B3GALT6 (126792)	1100	0.452858	1	-0.00496691
0.2	B3GAT1 (27087)	1100	0.424141	1	-0.0051904
0.2	B3GAT2 (135152)	1100	0.139257	0.928007	-0.0342933
0.2	B3GAT3 (26229)	1100	0.316195	0.993893	-0.0197028
0.2	B3GLCT (145173)	1100	0.552441	1	0.00337393
0.2	B3GNT2 (10678)	1100	0.91159	1	0.0506006
0.2	B3GNT3 (10331)	1100	0.0520959	0.839773	-0.0486966
0.2	B3GNT4 (79369)	1100	0.920249	1	0.0443066
0.2	B3GNT5 (84002)	1100	0.244567	0.981684	-0.0197527
0.2	B3GNT6 (192134)	1100	0.484513	1	-0.00115383
0.2	B3GNT7 (93010)	1100	0.180477	0.963608	-0.0230238
0.2	B3GNT8 (374907)	1100	0.256159	0.984856	-0.0152899
0.2	B3GNT9 (84752)	1100	0.489387	1	-0.000707933
0.2	B3GNTL1 (146712)	1100	0.972666	1	0.0468295
0.2	B4GALNT1 (2583)	1100	0.490415	1	-0.000712283
0.2	B4GALNT2 (124872)	1100	0.133615	0.924361	-0.0323866
0.2	B4GALNT3 (283358)	1100	0.962703	1	0.0457364
0.2	B4GALNT4 (338707)	1100	0.926463	1	0.0340545
0.2	B4GALT1 (2683)	1100	0.00260015	0.530879	-0.0806037
0.2	B4GALT2 (8704)	1100	0.190911	0.965586	-0.0212017
0.2	B4GALT3 (8703)	1100	0.492045	1	-0.000550165
0.2	B4GALT4 (8702)	1100	0.083546	0.881884	-0.0333765
0.2	B4GALT5 (9334)	1100	0.737833	1	0.0224942
0.2	B4GALT6 (9331)	1100	0.664952	1	0.00979689
0.2	B4GALT7 (11285)	1100	0.840737	1	0.0344388
0.2	B4GAT1 (11041)	1100	0.650245	1	0.00961828
0.2	B9D1 (27077)	1100	0.783975	1	0.0193852
0.2	B9D2 (80776)	1100	0.157343	0.949983	-0.0239673
0.2	BAALC (79870)	1100	0.338819	0.995379	-0.00874701
0.2	BAAT (570)	1100	0.270861	0.987033	-0.0120472
0.2	BABAM1 (29086)	1100	0.331047	0.994297	-0.0106844
0.2	BABAM2 (9577)	1100	0.0887654	0.884414	-0.0444663
0.2	BACE1 (23621)	1100	0.407246	1	-0.00576923
0.2	BACE2 (25825)	1100	0.16113	0.949983	-0.026431
0.2	BACH1 (571)	1100	0.91825	1	0.0414783
0.2	BACH2 (60468)	1100	0.312768	0.993893	-0.0117923
0.2	BAD (572)	1100	0.41934	1	-0.00691941
0.2	BAG1 (573)	1100	5.98013e-09	2.1446e-05	-0.119052
0.2	BAG2 (9532)	1100	0.433422	1	-0.00487881
0.2	BAG3 (9531)	1100	0.701482	1	0.0120514
0.2	BAG4 (9530)	1100	0.2136	0.970037	-0.0235395
0.2	BAG5 (9529)	1100	0.631692	1	0.00720074
0.2	BAG6 (7917)	1100	0.0551603	0.8427	-0.0575159
0.2	BAHCC1 (57597)	15
0.2	BAHD1 (22893)	1100	0.00496678	0.598196	-0.0763301
0.2	BAIAP2 (10458)	1100	0.90215	1	0.0326394
0.2	BAIAP2L1 (55971)	1100	0.936013	1	0.0438015
0.2	BAIAP2L2 (80115)	1100	0.878821	1	0.0326
0.2	BAIAP3 (8938)	1100	0.880893	1	0.027849
0.2	BAK1 (578)	1100	0.226298	0.978186	-0.029837
0.2	BAMBI (25805)	1100	0.589804	1	0.00897738
0.2	BANF1 (8815)	1100	0.426435	1	-0.0129092
0.2	BANF2 (140836)	1100	0.296243	0.991909	-0.0103125
0.2	BANK1 (55024)	1100	0.298548	0.992553	-0.0148985
0.2	BANP (54971)	1100	0.386165	1	-0.015673
0.2	BAP1 (8314)	1100	0.771946	1	0.0487307
0.2	BARD1 (580)	1100	0.948062	1	0.0923355
0.2	BARHL1 (56751)	1100	0.293982	0.991909	-0.012112
0.2	BARHL2 (343472)	1100	0.371472	0.998355	-0.00985042
0.2	BARX1 (56033)	1100	0.711427	1	0.015149
0.2	BARX2 (8538)	1100	0.947347	1	0.0485432
0.2	BASP1 (10409)	1100	0.0920476	0.889633	-0.0310797
0.2	BATF (10538)	1100	0.954172	1	0.0462591
0.2	BATF2 (116071)	1100	0.233966	0.97914	-0.0223995
0.2	BATF3 (55509)	1100	0.842913	1	0.029429
0.2	BAX (581)	1100	0.438465	1	-0.00448322
0.2	BAZ1A (11177)	1100	0.249231	0.984759	-0.0239531
0.2	BAZ1B (9031)	1100	0.643408	1	0.0127569
0.2	BAZ2A (11176)	1100	0.203974	0.966149	-0.0264828
0.2	BAZ2B (29994)	1100	0.316718	0.993893	-0.00984689
0.2	BBC3 (27113)	1100	0.368364	0.998355	-0.00740698
0.2	BBIP1 (92482)	1100	0.397097	1	-0.0064428
0.2	BBLN (79095)	1100	0.180233	0.963608	-0.0286716
0.2	BBOF1 (80127)	1100	0.603339	1	0.00616667
0.2	BBOX1 (8424)	1100	0.618324	1	0.00706496
0.2	BBS1 (582)	1100	0.12637	0.915727	-0.0301394
0.2	BBS10 (79738)	1100	0.630116	1	0.0102854
0.2	BBS12 (166379)	1100	0.210742	0.967047	-0.0229727
0.2	BBS2 (583)	1100	0.688004	1	0.0097338
0.2	BBS4 (585)	1100	0.856125	1	0.0248222
0.2	BBS5 (129880)	1100	0.248611	0.983917	-0.0187819
0.2	BBS7 (55212)	1100	0.985698	1	0.0490372
0.2	BBS9 (27241)	1100	0.559444	1	0.0038475
0.2	BBX (56987)	1100	0.238334	0.981684	-0.0167858
0.2	BCAM (4059)	1100	0.101654	0.901642	-0.0298588
0.2	BCAN (63827)	1100	0.440119	1	-0.0050269
0.2	BCAP29 (55973)	1100	0.947027	1	0.0470094
0.2	BCAP31 (10134)	1100	0.631127	1	0.0141437
0.2	BCAR1 (9564)	1100	0.747757	1	0.0317492
0.2	BCAR3 (8412)	1100	0.349216	0.998355	-0.0148377
0.2	BCAS1 (8537)	1100	0.758472	1	0.0172669
0.2	BCAS2 (10286)	1100	0.436538	1	-0.00857167
0.2	BCAS3 (54828)	1100	0.932859	1	0.0406547
0.2	BCAS4 (55653)	1100	0.232602	0.978186	-0.0186494
0.2	BCAT1 (586)	1100	0.509325	1	0.000590744
0.2	BCAT2 (587)	1100	0.0364951	0.800719	-0.0438724
0.2	BCCIP (56647)	1100	0.867676	1	0.0491551
0.2	BCDIN3D (144233)	1100	0.487778	1	-0.0010353
0.2	BCHE (590)	1100	0.685757	1	0.0110814
0.2	BCKDHA (593)	1100	0.776511	1	0.0171204
0.2	BCKDHB (594)	1100	0.279175	0.989514	-0.0160058
0.2	BCKDK (10295)	1100	0.00285897	0.534002	-0.0659177
0.2	BCL10 (8915)	1100	0.974132	1	0.0666293
0.2	BCL11A (53335)	1100	0.836938	1	0.0276326
0.2	BCL11B (64919)	1100	0.0191854	0.704702	-0.0614758
0.2	BCL2 (596)	1100	0.660559	1	0.0181439
0.2	BCL2A1 (597)	1100	0.649829	1	0.0108638
0.2	BCL2L1 (598)	1100	0.795462	1	0.114395
0.2	BCL2L10 (10017)	1100	0.640027	1	0.00896903
0.2	BCL2L11 (10018)	1100	0.632686	1	0.00884805
0.2	BCL2L12 (83596)	1098	0.122483	0.915727	-0.0332525
0.2	BCL2L13 (23786)	1100	0.108841	0.904728	-0.0295794
0.2	BCL2L14 (79370)	1100	0.751471	1	0.0159991
0.2	BCL2L15 (440603)	1100	0.914768	1	0.0309564
0.2	BCL2L2 (599)	1100	0.827022	1	0.0292178
0.2	BCL3 (602)	1100	0.2128	0.969212	-0.0205472
0.2	BCL6 (604)	1100	0.759039	1	0.0351827
0.2	BCL6B (255877)	1100	0.881561	1	0.0288145
0.2	BCL7A (605)	1100	0.494002	1	-0.000429606
0.2	BCL7B (9275)	1100	0.620832	1	0.00781096
0.2	BCL7C (9274)	1100	0.172609	0.957738	-0.0261501
0.2	BCL9 (607)	1100	0.373184	0.998355	-0.0148871
0.2	BCL9L (283149)	1100	0.288596	0.991056	-0.0243687
0.2	BCLAF1 (9774)	1100	0.0617626	0.850414	-0.102558
0.2	BCLAF3 (256643)	1100	0.976854	1	0.047266
0.2	BCO1 (53630)	1100	0.322957	0.993893	-0.0117006
0.2	BCO2 (83875)	1100	0.0875894	0.884414	-0.0361934
0.2	BCOR (54880)	1100	0.863002	1	0.0468769
0.2	BCORL1 (63035)	1100	0.436621	1	-0.00561372
0.2	BCR (613)	1100	2.0748e-09	9.65163e-06	-0.221201
0.2	BCS1L (617)	1100	0.874765	1	0.0676626
0.2	BDH1 (622)	1100	0.646833	1	0.00873558
0.2	BDH2 (56898)	1100	0.0900088	0.885523	-0.0474217
0.2	BDKRB1 (623)	1100	0.333741	0.995101	-0.00982005
0.2	BDKRB2 (624)	1100	0.0738895	0.877015	-0.0371066
0.2	BDNF (627)	1100	0.435656	1	-0.00305779
0.2	BDP1 (55814)	1100	0.253784	0.984856	-0.0394047
0.2	BEAN1 (146227)	1098	0.0819129	0.879109	-0.0367861
0.2	BECN1 (8678)	1100	0.781146	1	0.0294575
0.2	BECN2 (441925)	15
0.2	BEGAIN (57596)	1100	0.148438	0.937314	-0.0285083
0.2	BEND2 (139105)	1100	0.709871	1	0.00977036
0.2	BEND3 (57673)	1100	0.00761196	0.612675	-0.088709
0.2	BEND4 (389206)	1100	0.622281	1	0.00724667
0.2	BEND5 (79656)	1100	0.361894	0.998355	-0.00761798
0.2	BEND6 (221336)	1100	0.958199	1	0.0449668
0.2	BEND7 (222389)	1100	0.408752	1	-0.00607681
0.2	BEST1 (7439)	1100	0.554521	1	0.00291301
0.2	BEST2 (54831)	1100	0.638992	1	0.009269
0.2	BEST3 (144453)	1100	0.498879	1	-6.70664e-05
0.2	BEST4 (266675)	1100	0.731512	1	0.014438
0.2	BET1 (10282)	1100	0.867898	1	0.0555123
0.2	BET1L (51272)	1100	0.521939	1	0.0017465
0.2	BEX1 (55859)	1100	0.593377	1	0.005361
0.2	BEX2 (84707)	1100	0.556748	1	0.0039773
0.2	BEX3 (27018)	1100	0.783953	1	0.0196912
0.2	BEX4 (56271)	1100	0.142816	0.929344	-0.0272233
0.2	BEX5 (340542)	1100	0.0394372	0.805761	-0.0428219
0.2	BFAR (51283)	1100	0.246959	0.983608	-0.0151796
0.2	BFSP1 (631)	1100	0.353711	0.998355	-0.00919523
0.2	BFSP2 (8419)	1100	0.100577	0.901111	-0.0238219
0.2	BGLAP (632)	1100	0.207487	0.966155	-0.021236
0.2	BGN (633)	1100	0.888405	1	0.0239576
0.2	BHLHA15 (168620)	1100	0.198061	0.966149	-0.0264395
0.2	BHLHA9 (727857)	1100	0.943961	1	0.0362797
0.2	BHLHE22 (27319)	1100	0.236047	0.979262	-0.0198476
0.2	BHLHE23 (128408)	977	0.969706	1	0.0562203
0.2	BHLHE40 (8553)	1100	0.232372	0.978186	-0.0231724
0.2	BHLHE41 (79365)	1100	0.803759	1	0.029247
0.2	BHMT (635)	1100	0.0817044	0.879109	-0.0292257
0.2	BHMT2 (23743)	1100	0.108132	0.904614	-0.0343525
0.2	BICC1 (80114)	1100	0.217519	0.970234	-0.0210317
0.2	BICD1 (636)	1100	0.0151209	0.702766	-0.0591442
0.2	BICD2 (23299)	1100	0.964944	1	0.0541249
0.2	BICDL1 (92558)	1100	0.213581	0.970037	-0.0199167
0.2	BICDL2 (146439)	1100	0.962638	1	0.0583005
0.2	BICRA (29998)	1100	0.271175	0.987083	-0.0234951
0.2	BICRAL (23506)	1100	0.604366	1	0.00673595
0.2	BID (637)	1100	0.133243	0.924361	-0.047991
0.2	BIK (638)	1100	0.59809	1	0.00539957
0.2	BIN1 (274)	1100	0.375615	0.998897	-0.00845293
0.2	BIN2 (51411)	1100	0.495359	1	-0.000249374
0.2	BIN3 (55909)	1100	0.239796	0.981684	-0.0172573
0.2	BIRC2 (329)	1100	0.254511	0.984856	-0.0346197
0.2	BIRC3 (330)	1100	0.878733	1	0.0297591
0.2	BIRC5 (332)	1100	0.218916	0.971434	-0.0611908
0.2	BIRC6 (57448)	1100	0.656578	1	0.0280689
0.2	BIRC7 (79444)	1100	0.750036	1	0.0153655
0.2	BIVM (54841)	1100	0.440632	1	-0.00341776
0.2	BLCAP (10904)	1100	0.0650879	0.856266	-0.0367048
0.2	BLID (414899)	1100	0.642765	1	0.00857564
0.2	BLK (640)	1100	0.0258623	0.747665	-0.0486847
0.2	BLM (641)	1100	0.939677	1	0.061324
0.2	BLMH (642)	1100	0.7812	1	0.0243388
0.2	BLNK (29760)	1100	0.0737852	0.877015	-0.0331207
0.2	BLOC1S1 (2647)	1100	0.286194	0.991056	-0.0151038
0.2	BLOC1S2 (282991)	1100	0.238784	0.981684	-0.0231755
0.2	BLOC1S3 (388552)	1100	0.922565	1	0.0432768
0.2	BLOC1S4 (55330)	1100	0.842181	1	0.0270645
0.2	BLOC1S5 (63915)	1100	0.851842	1	0.0249889
0.2	BLOC1S6 (26258)	1100	0.23317	0.978924	-0.0200336
0.2	BLTP1 (84162)	1100	0.434549	1	-0.00464768
0.2	BLTP2 (9703)	1100	0.488757	1	-0.00130195
0.2	BLTP3A (54887)	1100	0.121635	0.915727	-0.0326751
0.2	BLTP3B (23074)	1100	0.715097	1	0.014569
0.2	BLVRA (644)	1100	0.283272	0.991056	-0.0126988
0.2	BLVRB (645)	1100	0.155555	0.94937	-0.0236619
0.2	BLZF1 (8548)	1100	0.173025	0.957738	-0.0273521
0.2	BMAL1 (406)	1100	0.356634	0.998355	-0.0116531
0.2	BMAL2 (56938)	1100	0.113153	0.907493	-0.0389403
0.2	BMERB1 (89927)	1100	0.384257	1	-0.00739024
0.2	BMF (90427)	1100	0.227236	0.978186	-0.0239814
0.2	BMI1 (648)	1100	0.277431	0.989514	-0.0213379
0.2	BMP1 (649)	1100	0.182534	0.964868	-0.0192237
0.2	BMP10 (27302)	1100	0.791476	1	0.0185463
0.2	BMP15 (9210)	1100	0.0230353	0.726558	-0.0418647
0.2	BMP2 (650)	1100	0.593832	1	0.00526874
0.2	BMP2K (55589)	1100	0.882712	1	0.0281
0.2	BMP3 (651)	1100	0.462826	1	-0.00206981
0.2	BMP4 (652)	1100	0.534328	1	0.00267088
0.2	BMP5 (653)	1100	0.794678	1	0.0239165
0.2	BMP6 (654)	1100	0.183724	0.965586	-0.0206621
0.2	BMP7 (655)	1100	0.52426	1	0.00142869
0.2	BMP8A (353500)	975	0.82696	1	0.0297795
0.2	BMP8B (656)	975	0.54561	1	0.00493773
0.2	BMPER (168667)	1100	0.143781	0.931143	-0.0217786
0.2	BMPR1A (657)	1100	0.332963	0.995101	-0.0205062
0.2	BMPR1B (658)	1100	0.6739	1	0.0106642
0.2	BMPR2 (659)	1100	0.0763556	0.877015	-0.046411
0.2	BMS1 (9790)	1100	0.349917	0.998355	-0.019667
0.2	BMT2 (154743)	1100	0.761228	1	0.0176766
0.2	BMX (660)	1100	0.561343	1	0.00272529
0.2	BNC1 (646)	1100	0.386123	1	-0.00882501
0.2	BNC2 (54796)	1100	0.389069	1	-0.00859791
0.2	BNIP1 (662)	1100	0.632479	1	0.0180824
0.2	BNIP2 (663)	324	0.619209	1	0.0370482
0.2	BNIP3 (664)	1100	0.834382	1	0.0349362
0.2	BNIP3L (665)	1100	0.904958	1	0.0251466
0.2	BNIP5 (389384)	1100	0.566764	1	0.00449662
0.2	BNIPL (149428)	1100	0.19051	0.965586	-0.0260717
0.2	BOC (91653)	1100	0.0944162	0.889644	-0.0379769
0.2	BOD1 (91272)	1100	0.79715	1	0.0242015
0.2	BOD1L1 (259282)	1100	0.456322	1	-0.00358309
0.2	BOD1L2 (284257)	1100	0.627777	1	0.00656329
0.2	BOK (666)	1100	0.891418	1	0.0363
0.2	BOLA1 (51027)	1100	0.193049	0.965586	-0.0223004
0.2	BOLA3 (388962)	1100	0.840911	1	0.0419003
0.2	BOLL (66037)	1100	0.361763	0.998355	-0.00759712
0.2	BOP1 (23246)	1100	0.491726	1	-0.00133305
0.2	BORA (79866)	1100	0.379885	1	-0.0193052
0.2	BORCS5 (118426)	1100	0.769884	1	0.0201297
0.2	BORCS6 (54785)	1100	0.337384	0.995101	-0.0110763
0.2	BORCS7 (119032)	1100	0.267225	0.986969	-0.0192751
0.2	BORCS8 (729991)	1100	0.421153	1	-0.00676158
0.2	BPGM (669)	1100	0.728034	1	0.0162226
0.2	BPHL (670)	1100	0.789539	1	0.0209439
0.2	BPI (671)	1100	0.142466	0.929344	-0.0272143
0.2	BPIFA1 (51297)	1100	0.538002	1	0.00195208
0.2	BPIFA2 (140683)	1100	0.0558806	0.8427	-0.0326622
0.2	BPIFA3 (128861)	1100	0.261559	0.984856	-0.0142594
0.2	BPIFB1 (92747)	1100	0.0454825	0.820835	-0.0423121
0.2	BPIFB2 (80341)	1100	0.451227	1	-0.0027009
0.2	BPIFB3 (359710)	1100	0.156725	0.949983	-0.0248099
0.2	BPIFB4 (149954)	1100	0.167899	0.949983	-0.0237215
0.2	BPIFB6 (128859)	1100	0.586108	1	0.00490403
0.2	BPIFC (254240)	1100	0.234098	0.97914	-0.0178136
0.2	BPNT1 (10380)	1100	0.622555	1	0.0101109
0.2	BPNT2 (54928)	1100	0.66413	1	0.0119198
0.2	BPTF (2186)	1100	0.247211	0.983805	-0.0430531
0.2	BRAF (673)	1100	0.89951	1	0.0935918
0.2	BRAP (8315)	1100	0.716874	1	0.0286176
0.2	BRAT1 (221927)	1100	0.265384	0.985676	-0.0485379
0.2	BRCA1 (672)	1100	0.685301	1	0.0278189
0.2	BRCA2 (675)	1100	0.304577	0.993893	-0.025841
0.2	BRCC3 (79184)	1100	0.479544	1	-0.00157863
0.2	BRD1 (23774)	1100	0.26345	0.984856	-0.0283617
0.2	BRD2 (6046)	1100	0.887929	1	0.0932262
0.2	BRD3 (8019)	1100	0.298912	0.992553	-0.0113452
0.2	BRD3OS (266655)	15
0.2	BRD4 (23476)	1100	0.194516	0.965586	-0.0526143
0.2	BRD7 (29117)	1100	0.302194	0.993893	-0.0215105
0.2	BRD8 (10902)	1100	0.22947	0.978186	-0.0315079
0.2	BRD9 (65980)	1100	0.958391	1	0.0853822
0.2	BRDT (676)	1100	0.620941	1	0.00787519
0.2	BRF1 (2972)	1100	0.594671	1	0.0133761
0.2	BRF2 (55290)	1100	0.65624	1	0.027805
0.2	BRI3 (25798)	1100	0.393557	1	-0.00898416
0.2	BRI3BP (140707)	1100	0.508031	1	0.000532334
0.2	BRICD5 (283870)	1100	0.646725	1	0.00953557
0.2	BRINP1 (1620)	1100	0.60293	1	0.00552821
0.2	BRINP2 (57795)	1100	0.0174004	0.704702	-0.0498325
0.2	BRINP3 (339479)	1100	0.929248	1	0.0265333
0.2	BRIP1 (83990)	1100	0.439421	1	-0.00719993
0.2	BRIX1 (55299)	1100	0.193353	0.965586	-0.0561727
0.2	BRK1 (55845)	1100	0.13901	0.927347	-0.0609068
0.2	BRME1 (79173)	1100	0.641658	1	0.00821345
0.2	BRMS1 (25855)	1100	0.306342	0.993893	-0.0211208
0.2	BRMS1L (84312)	1100	0.850406	1	0.0293596
0.2	BROX (148362)	1100	0.379782	1	-0.00660749
0.2	BRPF1 (7862)	1100	0.705783	1	0.0268376
0.2	BRPF3 (27154)	1100	0.257754	0.984856	-0.0130314
0.2	BRS3 (680)	1100	0.700675	1	0.00970704
0.2	BRSK1 (84446)	1100	0.323267	0.993893	-0.0105348
0.2	BRSK2 (9024)	1100	0.204967	0.966149	-0.0223766
0.2	BRWD1 (54014)	1100	0.577555	1	0.00514053
0.2	BRWD3 (254065)	1100	0.590002	1	0.00560553
0.2	BSCL2 (26580)	1100	0.219834	0.972618	-0.0219803
0.2	BSDC1 (55108)	1100	0.233171	0.978924	-0.0182725
0.2	BSG (682)	1100	0.986135	1	0.0894572
0.2	BSN (8927)	1100	0.939692	1	0.0435621
0.2	BSND (7809)	1100	0.51229	1	0.000891118
0.2	BSPH1 (100131137)	1100	0.341634	0.997369	-0.0100706
0.2	BSPRY (54836)	1100	0.138551	0.926508	-0.0242467
0.2	BST1 (683)	1100	0.796358	1	0.0213694
0.2	BST2 (684)	1100	0.124186	0.915727	-0.0268278
0.2	BSX (390259)	1100	0.898482	1	0.0274105
0.2	BTAF1 (9044)	1100	0.712852	1	0.0328544
0.2	BTBD1 (53339)	1100	0.627699	1	0.00842635
0.2	BTBD10 (84280)	1100	0.687304	1	0.0123784
0.2	BTBD16 (118663)	1100	0.935597	1	0.0341079
0.2	BTBD17 (388419)	1100	0.551478	1	0.00453429
0.2	BTBD18 (643376)	1100	0.274128	0.987768	-0.0165722
0.2	BTBD19 (149478)	15
0.2	BTBD2 (55643)	1100	0.942419	1	0.0406948
0.2	BTBD3 (22903)	1100	0.610327	1	0.0081365
0.2	BTBD6 (90135)	1100	0.638726	1	0.0135754
0.2	BTBD7 (55727)	1100	0.558642	1	0.00438011
0.2	BTBD8 (284697)	1100	0.20752	0.966155	-0.0195804
0.2	BTBD9 (114781)	1100	0.687533	1	0.0179213
0.2	BTC (685)	1100	0.79325	1	0.0218372
0.2	BTD (686)	1100	0.917518	1	0.0322262
0.2	BTF3 (689)	1100	0.499715	1	-3.47722e-05
0.2	BTF3L4 (91408)	1100	0.412025	1	-0.0115954
0.2	BTG1 (694)	1100	0.951842	1	0.0581091
0.2	BTG2 (7832)	1100	0.110541	0.906897	-0.0346381
0.2	BTG3 (10950)	1100	0.106847	0.903433	-0.0282092
0.2	BTG4 (54766)	1100	0.723649	1	0.0134396
0.2	BTK (695)	1100	0.343839	0.998355	-0.00998167
0.2	BTLA (151888)	1100	0.104238	0.901642	-0.0292316
0.2	BTN1A1 (696)	1100	0.223043	0.975287	-0.0232429
0.2	BTN2A1 (11120)	1100	0.302794	0.993893	-0.0118786
0.2	BTN2A2 (10385)	1100	0.986753	1	0.0450235
0.2	BTN3A1 (11119)	1100	0.926997	1	0.0321355
0.2	BTN3A2 (11118)	1098	0.520199	1	0.00145662
0.2	BTN3A3 (10384)	1100	0.877082	1	0.0288347
0.2	BTNL2 (56244)	15
0.2	BTNL3 (10917)	1100	0.669528	1	0.0116225
0.2	BTNL8 (79908)	1100	0.925232	1	0.0358296
0.2	BTNL9 (153579)	1100	0.86156	1	0.0225813
0.2	BTRC (8945)	1100	0.423708	1	-0.0051583
0.2	BUB1 (699)	1100	0.168757	0.949983	-0.0423694
0.2	BUB1B (701)	1100	0.434846	1	-0.0115351
0.2	BUB3 (9184)	1100	0.267073	0.986969	-0.0762727
0.2	BUD13 (84811)	1100	0.998548	1	0.153706
0.2	BUD23 (114049)	1100	0.537025	1	0.00539638
0.2	BUD31 (8896)	1100	0.515436	1	0.00308306
0.2	BVES (11149)	1100	0.855955	1	0.0246692
0.2	BYSL (705)	1100	0.729005	1	0.0316233
0.2	BZW1 (9689)	1100	0.42087	1	-0.00547163
0.2	BZW2 (28969)	1100	0.532313	1	0.00198047
0.2	C10orf105 (414152)	1100	0.0919922	0.889633	-0.0347584
0.2	C10orf120 (399814)	1100	0.261592	0.984856	-0.0132725
0.2	C10orf143 (387723)	15
0.2	C10orf53 (282966)	1100	0.151038	0.941833	-0.026177
0.2	C10orf62 (414157)	1100	0.457832	1	-0.00231606
0.2	C10orf67 (256815)	1100	0.907895	1	0.0372026
0.2	C10orf71 (118461)	1100	0.438908	1	-0.00316181
0.2	C10orf82 (143379)	1100	0.585287	1	0.00418037
0.2	C10orf88 (80007)	1100	0.771435	1	0.025655
0.2	C10orf90 (118611)	1100	0.728731	1	0.0172353
0.2	C10orf95 (79946)	324	0.287658	0.991056	-0.0448217
0.2	C11orf16 (56673)	1100	0.971597	1	0.0477433
0.2	C11orf21 (29125)	1100	0.620786	1	0.00716287
0.2	C11orf24 (53838)	1100	0.426077	1	-0.00463245
0.2	C11orf42 (160298)	1100	0.238836	0.981684	-0.016054
0.2	C11orf52 (91894)	1100	0.188967	0.965586	-0.024941
0.2	C11orf54 (28970)	1100	0.646093	1	0.0104151
0.2	C11orf58 (10944)	1100	0.00967262	0.63159	-0.0667973
0.2	C11orf65 (160140)	1100	0.511025	1	0.000828398
0.2	C11orf68 (83638)	1100	0.0182678	0.704702	-0.0649899
0.2	C11orf71 (54494)	1100	0.21898	0.971434	-0.0224179
0.2	C11orf80 (79703)	1100	0.89205	1	0.037551
0.2	C11orf86 (254439)	1100	0.51871	1	0.00109005
0.2	C11orf87 (399947)	1100	0.125724	0.915727	-0.0303381
0.2	C11orf91 (100131378)	1100	0.0727475	0.877015	-0.0431102
0.2	C11orf96 (387763)	15
0.2	C11orf97 (643037)	15
0.2	C12orf29 (91298)	1100	0.89489	1	0.0287984
0.2	C12orf4 (57102)	1100	0.802678	1	0.0209893
0.2	C12orf40 (283461)	1100	0.246562	0.982684	-0.015658
0.2	C12orf42 (374470)	1100	0.271597	0.98723	-0.0164369
0.2	C12orf43 (64897)	1100	0.465604	1	-0.00186047
0.2	C12orf50 (160419)	1100	0.697984	1	0.0153698
0.2	C12orf54 (121273)	1100	0.603076	1	0.00633559
0.2	C12orf56 (115749)	1100	0.746328	1	0.02289
0.2	C12orf57 (113246)	1100	0.736312	1	0.0200714
0.2	C12orf60 (144608)	1100	0.0104526	0.63721	-0.0522528
0.2	C12orf71 (728858)	1100	0.0226156	0.726558	-0.0585435
0.2	C12orf75 (387882)	1100	0.167374	0.949983	-0.0286659
0.2	C13orf42 (647166)	15
0.2	C14orf119 (55017)	1100	0.201545	0.966149	-0.021127
0.2	C14orf132 (56967)	15
0.2	C14orf180 (400258)	1100	0.281405	0.990551	-0.0139336
0.2	C14orf28 (122525)	1100	0.497616	1	-0.000152155
0.2	C14orf39 (317761)	1100	0.441436	1	-0.00462583
0.2	C14orf93 (60686)	1100	0.214585	0.970037	-0.0178338
0.2	C15orf39 (56905)	1100	0.315789	0.993893	-0.0118055
0.2	C15orf40 (123207)	1100	0.628018	1	0.00755523
0.2	C15orf48 (84419)	1100	0.152725	0.945945	-0.0258063
0.2	C15orf61 (145853)	1100	0.521511	1	0.00151832
0.2	C15orf62 (643338)	1100	0.0800799	0.879109	-0.0330188
0.2	C16orf46 (123775)	1100	0.0467471	0.82421	-0.0441295
0.2	C16orf54 (283897)	1100	0.00877609	0.612675	-0.0555951
0.2	C16orf74 (404550)	1100	0.166691	0.949983	-0.0209
0.2	C16orf78 (123970)	1100	0.343113	0.998355	-0.00897916
0.2	C16orf86 (388284)	1100	0.660839	1	0.0137227
0.2	C16orf87 (388272)	1100	0.676955	1	0.0136456
0.2	C16orf89 (146556)	1100	0.740607	1	0.0166766
0.2	C16orf90 (646174)	1100	0.45591	1	-0.00262618
0.2	C16orf92 (146378)	1100	0.251437	0.984856	-0.0183306
0.2	C16orf95 (100506581)	1100	0.0969857	0.894021	-0.0350153
0.2	C16orf96 (342346)	1100	0.913532	1	0.0335356
0.2	C17orf100 (388327)	15
0.2	C17orf107 (100130311)	1100	0.168667	0.949983	-0.0217324
0.2	C17orf113 (110806298)	15
0.2	C17orf49 (124944)	1100	0.594183	1	0.00776315
0.2	C17orf50 (146853)	1100	0.757429	1	0.0236082
0.2	C17orf58 (284018)	1100	0.0644326	0.85265	-0.059955
0.2	C17orf67 (339210)	977	0.894447	1	0.0267185
0.2	C17orf75 (64149)	1100	0.54468	1	0.00305568
0.2	C17orf78 (284099)	1100	0.560599	1	0.00386911
0.2	C17orf80 (55028)	1100	0.514707	1	0.000995646
0.2	C17orf97 (400566)	1100	0.96606	1	0.0425424
0.2	C17orf98 (388381)	1100	0.744172	1	0.0205811
0.2	C17orf99 (100141515)	1100	0.171016	0.954893	-0.026093
0.2	C18orf21 (83608)	1100	0.69629	1	0.017392
0.2	C18orf25 (147339)	1100	0.107116	0.903433	-0.0291916
0.2	C18orf32 (497661)	1100	0.967747	1	0.0571519
0.2	C18orf54 (162681)	1100	0.184762	0.965586	-0.0180153
0.2	C18orf63 (644041)	1100	0.735352	1	0.0136759
0.2	C19orf12 (83636)	1100	0.113825	0.907493	-0.0316544
0.2	C19orf18 (147685)	1100	0.471563	1	-0.0016333
0.2	C19orf25 (148223)	1100	0.459482	1	-0.00598626
0.2	C19orf33 (64073)	1100	0.146921	0.936855	-0.0256918
0.2	C19orf38 (255809)	1100	0.00447076	0.5968	-0.0754485
0.2	C19orf44 (84167)	1100	0.54982	1	0.00311574
0.2	C19orf47 (126526)	1100	0.162434	0.949983	-0.0245459
0.2	C19orf53 (28974)	1100	0.454884	1	-0.00791641
0.2	C19orf67 (646457)	1100	0.084208	0.881884	-0.041261
0.2	C19orf73 (55150)	1100	0.643036	1	0.0072178
0.2	C19orf81 (342918)	1100	0.111432	0.907028	-0.0336921
0.2	C19orf84 (147646)	1100	0.145051	0.933342	-0.024249
0.2	C1D (10438)	1100	0.601274	1	0.0129496
0.2	C1GALT1 (56913)	1100	0.50511	1	0.000308341
0.2	C1GALT1C1 (29071)	1100	0.434116	1	-0.004258
0.2	C1GALT1C1L (728819)	15
0.2	C1QA (712)	1100	0.924368	1	0.0361673
0.2	C1QB (713)	1100	0.681973	1	0.0101272
0.2	C1QBP (708)	1100	0.949941	1	0.0875371
0.2	C1QC (714)	1100	0.886193	1	0.0310814
0.2	C1QL1 (10882)	1100	0.200073	0.966149	-0.0193196
0.2	C1QL2 (165257)	1100	0.442725	1	-0.00351001
0.2	C1QL3 (389941)	1100	0.762698	1	0.0150744
0.2	C1QL4 (338761)	1100	0.435695	1	-0.00355873
0.2	C1QTNF1 (114897)	1100	0.0554016	0.8427	-0.0441681
0.2	C1QTNF12 (388581)	1100	0.865022	1	0.0293777
0.2	C1QTNF2 (114898)	1100	0.577599	1	0.00530505
0.2	C1QTNF3 (114899)	1100	0.427972	1	-0.00403025
0.2	C1QTNF4 (114900)	1100	0.059857	0.849126	-0.0679479
0.2	C1QTNF5 (114902)	1100	0.516233	1	0.00125334
0.2	C1QTNF6 (114904)	1100	0.102111	0.901642	-0.0319855
0.2	C1QTNF7 (114905)	1100	0.122095	0.915727	-0.0258014
0.2	C1QTNF8 (390664)	1100	0.503933	1	0.000207725
0.2	C1QTNF9 (338872)	975	0.94386	1	0.0445015
0.2	C1QTNF9B (387911)	975	0.659871	1	0.0134124
0.2	C1R (715)	15
0.2	C1RL (51279)	1100	0.645802	1	0.00789818
0.2	C1S (716)	1100	0.536663	1	0.00228795
0.2	C1orf100 (200159)	1100	0.651449	1	0.00949233
0.2	C1orf105 (92346)	1100	0.155454	0.94937	-0.0257952
0.2	C1orf109 (54955)	1100	0.664475	1	0.0559173
0.2	C1orf112 (55732)	1100	0.628327	1	0.010222
0.2	C1orf115 (79762)	1100	0.38896	1	-0.00673003
0.2	C1orf116 (79098)	1100	0.468902	1	-0.00183549
0.2	C1orf122 (127687)	1100	0.33367	0.995101	-0.0129509
0.2	C1orf127 (148345)	1100	0.945193	1	0.0384964
0.2	C1orf131 (128061)	1100	0.277453	0.989514	-0.023679
0.2	C1orf141 (400757)	1100	0.459156	1	-0.00231871
0.2	C1orf146 (388649)	1100	0.303769	0.993893	-0.0124526
0.2	C1orf159 (54991)	1100	0.856439	1	0.0280675
0.2	C1orf162 (128346)	1100	0.0507985	0.838336	-0.0419169
0.2	C1orf167 (284498)	15
0.2	C1orf174 (339448)	1100	0.718649	1	0.0140403
0.2	C1orf185 (284546)	1100	0.389174	1	-0.00756335
0.2	C1orf198 (84886)	1100	0.820588	1	0.0200188
0.2	C1orf21 (81563)	1100	0.199538	0.966149	-0.0206279
0.2	C1orf210 (149466)	1100	0.119033	0.915727	-0.0304957
0.2	C1orf216 (127703)	1100	0.123943	0.915727	-0.0262475
0.2	C1orf226 (400793)	1100	0.233854	0.97914	-0.0206829
0.2	C1orf232 (110806296)	15
0.2	C1orf35 (79169)	1100	0.5543	1	0.00367624
0.2	C1orf43 (25912)	1100	0.548856	1	0.00353284
0.2	C1orf50 (79078)	1100	0.0957961	0.893304	-0.0339299
0.2	C1orf52 (148423)	1100	0.760401	1	0.0196423
0.2	C1orf53 (388722)	1100	0.106284	0.903337	-0.0324018
0.2	C1orf54 (79630)	1100	0.736667	1	0.020941
0.2	C1orf56 (54964)	1100	0.411841	1	-0.00609809
0.2	C1orf68 (100129271)	1100	0.86818	1	0.0214212
0.2	C1orf74 (148304)	1100	0.517045	1	0.0013822
0.2	C1orf87 (127795)	1100	0.926901	1	0.0418218
0.2	C1orf94 (84970)	1100	0.0371298	0.800719	-0.038479
0.2	C2 (717)	1100	0.0177736	0.704702	-0.0446982
0.2	C20orf141 (128653)	1100	0.380155	1	-0.00624249
0.2	C20orf144 (128864)	1100	0.69435	1	0.0114779
0.2	C20orf173 (140873)	1100	0.262433	0.984856	-0.0136125
0.2	C20orf202 (400831)	1100	0.582324	1	0.00566708
0.2	C20orf203 (284805)	15
0.2	C20orf204 (284739)	15
0.2	C20orf27 (54976)	1100	0.870234	1	0.0238451
0.2	C20orf85 (128602)	1100	0.611198	1	0.00795814
0.2	C20orf96 (140680)	1100	0.305854	0.993893	-0.01329
0.2	C21orf140 (101928147)	1100	0.051539	0.838815	-0.0369309
0.2	C21orf58 (54058)	1100	0.93169	1	0.0403484
0.2	C21orf62 (56245)	1100	0.170114	0.953398	-0.0223903
0.2	C21orf91 (54149)	1100	0.00792828	0.612675	-0.054671
0.2	C22orf15 (150248)	1100	0.727081	1	0.014782
0.2	C22orf23 (84645)	1100	0.941937	1	0.0395901
0.2	C22orf31 (25770)	1100	0.231445	0.978186	-0.0138752
0.2	C22orf39 (128977)	1100	0.00054178	0.231369	-0.109814
0.2	C22orf42 (150297)	1100	0.645804	1	0.00746954
0.2	C2CD2 (25966)	1100	0.862665	1	0.0292497
0.2	C2CD2L (9854)	1100	0.958741	1	0.0428548
0.2	C2CD3 (26005)	1100	0.446427	1	-0.00362008
0.2	C2CD4A (145741)	1100	0.224906	0.977108	-0.0195644
0.2	C2CD4B (388125)	1100	0.482646	1	-0.00130393
0.2	C2CD4C (126567)	1100	0.792603	1	0.0197715
0.2	C2CD4D (100191040)	1100	0.478322	1	-0.00205539
0.2	C2CD5 (9847)	1100	0.850079	1	0.0262214
0.2	C2CD6 (151254)	1100	0.147438	0.937007	-0.0228404
0.2	C2orf15 (150590)	1100	0.31205	0.993893	-0.0150809
0.2	C2orf42 (54980)	1100	0.835186	1	0.0223094
0.2	C2orf49 (79074)	1100	0.851151	1	0.0280936
0.2	C2orf50 (130813)	1100	0.213639	0.970037	-0.0248479
0.2	C2orf66 (401027)	1100	0.55187	1	0.00364302
0.2	C2orf68 (388969)	1100	0.152595	0.945945	-0.0302127
0.2	C2orf69 (205327)	1100	0.96735	1	0.0507448
0.2	C2orf72 (257407)	1100	0.977768	1	0.0540578
0.2	C2orf73 (129852)	1100	0.436944	1	-0.003279
0.2	C2orf74 (339804)	15
0.2	C2orf76 (130355)	1100	0.453378	1	-0.00416027
0.2	C2orf78 (388960)	1100	0.284084	0.991056	-0.0164149
0.2	C2orf80 (389073)	1100	0.471872	1	-0.00179626
0.2	C2orf81 (388963)	15
0.2	C2orf88 (84281)	1100	0.331102	0.994297	-0.00806338
0.2	C2orf92 (728537)	15
0.2	C3 (718)	1100	0.478382	1	-0.00115065
0.2	C3AR1 (719)	1100	0.487589	1	-0.00059064
0.2	C3orf14 (57415)	1100	0.125584	0.915727	-0.0298384
0.2	C3orf18 (51161)	1100	0.34741	0.998355	-0.00835879
0.2	C3orf20 (84077)	1100	0.498213	1	-0.00010206
0.2	C3orf22 (152065)	1100	0.852462	1	0.0248719
0.2	C3orf33 (285315)	1100	0.159001	0.949983	-0.0252273
0.2	C3orf38 (285237)	1100	0.0140957	0.696733	-0.136305
0.2	C3orf49 (132200)	15
0.2	C3orf52 (79669)	1100	0.788275	1	0.0180074
0.2	C3orf62 (375341)	1100	0.417863	1	-0.0062636
0.2	C3orf70 (285382)	1100	0.531247	1	0.00203037
0.2	C3orf80 (401097)	1100	0.714823	1	0.0139798
0.2	C3orf84 (646498)	1100	0.906853	1	0.022285
0.2	C3orf85 (401081)	15
0.2	C4B (721)	315	0.179982	0.963608	-0.0605581
0.2	C4BPA (722)	1100	0.553141	1	0.00268192
0.2	C4BPB (725)	1100	0.372748	0.998355	-0.00802326
0.2	C4orf17 (84103)	1100	0.426629	1	-0.00401068
0.2	C4orf19 (55286)	1100	0.648752	1	0.0100976
0.2	C4orf3 (401152)	1100	0.443037	1	-0.00298663
0.2	C4orf33 (132321)	1100	0.394391	1	-0.00607665
0.2	C4orf36 (132989)	1100	0.55408	1	0.00305393
0.2	C4orf45 (152940)	1100	0.320985	0.993893	-0.0105903
0.2	C4orf46 (201725)	1100	0.545935	1	0.0037251
0.2	C4orf47 (441054)	1100	0.920981	1	0.033818
0.2	C4orf48 (401115)	1100	0.705842	1	0.0167289
0.2	C4orf50 (389197)	15
0.2	C4orf51 (646603)	1100	0.20113	0.966149	-0.0174738
0.2	C4orf54 (285556)	15
0.2	C5 (727)	1100	0.423396	1	-0.00364008
0.2	C5AR1 (728)	1100	0.172326	0.957565	-0.0206048
0.2	C5AR2 (27202)	1100	0.979826	1	0.0392494
0.2	C5orf15 (56951)	1100	0.887804	1	0.0389256
0.2	C5orf22 (55322)	1100	0.62367	1	0.00752989
0.2	C5orf24 (134553)	1100	0.224968	0.977108	-0.0194296
0.2	C5orf34 (375444)	1100	0.1555	0.94937	-0.0322519
0.2	C5orf46 (389336)	1100	0.785335	1	0.0166869
0.2	C5orf47 (133491)	1100	0.90973	1	0.036675
0.2	C5orf52 (100190949)	1100	0.519305	1	0.00132245
0.2	C5orf58 (133874)	324	0.568075	1	0.018659
0.2	C5orf63 (401207)	1100	0.0103669	0.63721	-0.0660218
0.2	C6 (729)	1100	0.0612703	0.850414	-0.0355928
0.2	C6orf118 (168090)	1100	0.436637	1	-0.0038021
0.2	C6orf120 (387263)	1100	0.994326	1	0.0650389
0.2	C6orf132 (647024)	1100	0.151394	0.942046	-0.0221907
0.2	C6orf136 (221545)	1100	0.709264	1	0.0181034
0.2	C6orf141 (135398)	1100	0.295565	0.991909	-0.0140618
0.2	C6orf15 (29113)	1100	0.468607	1	-0.00190378
0.2	C6orf163 (206412)	1100	0.849021	1	0.0253398
0.2	C6orf226 (441150)	1100	0.223097	0.975287	-0.021405
0.2	C6orf47 (57827)	1100	0.116214	0.910366	-0.0312415
0.2	C6orf52 (347744)	1100	0.732335	1	0.0122037
0.2	C6orf58 (352999)	1100	0.529316	1	0.00186696
0.2	C6orf62 (81688)	1100	0.784605	1	0.0293556
0.2	C6orf89 (221477)	1100	0.378569	1	-0.00868452
0.2	C7 (730)	1100	0.285362	0.991056	-0.0115616
0.2	C7orf25 (79020)	1100	0.53604	1	0.00242259
0.2	C7orf31 (136895)	1100	0.394729	1	-0.00626173
0.2	C7orf33 (202865)	1100	0.914101	1	0.0314888
0.2	C7orf50 (84310)	1100	0.415704	1	-0.00730908
0.2	C7orf57 (136288)	1100	0.946649	1	0.0430129
0.2	C8A (731)	1100	0.00603247	0.606246	-0.0479136
0.2	C8B (732)	1100	0.825348	1	0.0226334
0.2	C8G (733)	1100	0.794697	1	0.0234514
0.2	C8orf33 (65265)	1100	0.992158	1	0.106925
0.2	C8orf34 (116328)	1100	0.379795	1	-0.00630939
0.2	C8orf48 (157773)	1100	0.948782	1	0.0332036
0.2	C8orf58 (541565)	1100	0.290051	0.991445	-0.0104737
0.2	C8orf74 (203076)	1100	0.0238593	0.733828	-0.0438229
0.2	C8orf76 (84933)	1100	0.485841	1	-0.00105318
0.2	C8orf82 (414919)	1100	0.763397	1	0.0171988
0.2	C8orf88 (100127983)	1100	0.525855	1	0.00198494
0.2	C8orf89 (100130301)	15
0.2	C9 (735)	1100	0.2896	0.991445	-0.0134439
0.2	C9orf131 (138724)	1100	0.0127951	0.669302	-0.0612125
0.2	C9orf152 (401546)	1100	0.587959	1	0.00515505
0.2	C9orf153 (389766)	1100	0.919797	1	0.0370391
0.2	C9orf24 (84688)	1100	0.0501614	0.83452	-0.0582071
0.2	C9orf40 (55071)	1100	0.55548	1	0.00312263
0.2	C9orf43 (257169)	1100	0.204747	0.966149	-0.0185163
0.2	C9orf50 (375759)	1100	0.465333	1	-0.00249664
0.2	C9orf57 (138240)	324	0.0477502	0.826622	-0.108828
0.2	C9orf64 (84267)	1100	0.976625	1	0.047286
0.2	C9orf72 (203228)	1100	0.995338	1	0.0684225
0.2	C9orf78 (51759)	1100	0.499865	1	-1.43645e-05
0.2	C9orf85 (138241)	1100	0.752835	1	0.0194092
0.2	CA1 (759)	1100	0.788443	1	0.0178042
0.2	CA10 (56934)	1100	0.132127	0.924361	-0.0278844
0.2	CA11 (770)	1100	0.579151	1	0.00482127
0.2	CA12 (771)	1100	0.0724919	0.877015	-0.0337357
0.2	CA13 (377677)	1100	0.336416	0.995101	-0.00731602
0.2	CA14 (23632)	1100	0.23727	0.981219	-0.0152809
0.2	CA2 (760)	1100	0.535839	1	0.00205147
0.2	CA3 (761)	1100	0.571068	1	0.00385026
0.2	CA4 (762)	1100	0.509107	1	0.000668838
0.2	CA5A (763)	1100	0.27876	0.989514	-0.019691
0.2	CA5B (11238)	1100	0.560597	1	0.00351455
0.2	CA6 (765)	1100	0.86265	1	0.0264615
0.2	CA7 (766)	1100	0.285154	0.991056	-0.0162471
0.2	CA8 (767)	1100	0.0253223	0.746293	-0.040499
0.2	CA9 (768)	1100	0.0330311	0.789922	-0.041961
0.2	CAAP1 (79886)	1100	0.995576	1	0.0784432
0.2	CAB39 (51719)	1100	0.576366	1	0.0154447
0.2	CAB39L (81617)	1100	0.227394	0.978186	-0.0133718
0.2	CABCOCO1 (219621)	1100	0.121758	0.915727	-0.0305178
0.2	CABIN1 (23523)	1100	0.459461	1	-0.0040354
0.2	CABLES1 (91768)	1100	0.262997	0.984856	-0.0144773
[truncated: 71,773 more rows]

## Sheet: ExtFig1b
Gene	n	p	q	Effect Size
A1BG (1)	1037	0.177641	0.466631	-0.0170669
A1CF (29974)	1037	0.281957	0.587339	-0.014143
A2M (2)	1037	0.144289	0.41928	0.0174891
A2ML1 (144568)	1037	0.0244415	0.158503	-0.0278069
A3GALT2 (127550)	1037	0.420684	0.709175	0.0121744
A4GALT (53947)	1037	0.982815	0.99267	0.000296062
A4GNT (51146)	1037	0.0189541	0.137595	-0.0293541
AAAS (8086)	1037	0.567824	0.808068	0.0132034
AACS (65985)	1037	0.867197	0.949055	-0.00236857
AADAC (13)	1037	0.946477	0.981282	-0.000900491
AADACL2 (344752)	1037	0.493863	0.759395	0.00842479
AADACL3 (126767)	1037	0.690136	0.876125	0.00519024
AADACL4 (343066)	1037	0.0230254	0.153843	-0.0245871
AADAT (51166)	1037	0.0208882	0.145005	0.0296454
AAGAB (79719)	1037	0.858641	0.946241	-0.0027131
AAK1 (22848)	1037	0.883667	0.95547	0.00206872
AAMDC (28971)	1037	0.171431	0.457298	-0.0171736
AAMP (14)	1037	0.00708823	0.0761072	-0.0917273
AANAT (15)	1037	0.314274	0.61878	0.014143
AAR2 (25980)	1037	0.544101	0.793902	-0.00947514
AARD (441376)	1037	0.250149	0.552392	0.0188079
AARS1 (16)	1037	0.821054	0.933092	0.00993754
AARS2 (57505)	1037	0.00857698	0.0856313	-0.095635
AARSD1 (80755)	1037	0.72716	0.893552	-0.00514928
AASDH (132949)	1037	0.945993	0.981008	-0.000902508
AASDHPPT (60496)	1037	0.801341	0.925985	0.0064315
AASS (10157)	1037	0.487753	0.755345	0.00955592
AATF (26574)	1037	0.00731699	0.0776797	-0.0706307
AATK (9625)	1037	0.173896	0.460677	0.0223775
ABAT (18)	1037	0.305437	0.609889	0.0155335
ABCA1 (19)	1037	0.466913	0.742284	-0.00956039
ABCA10 (10349)	1037	0.647104	0.85185	-0.0077737
ABCA12 (26154)	1037	0.850499	0.942672	0.00295862
ABCA13 (154664)	1037	0.712099	0.886762	0.00448218
ABCA2 (20)	1037	0.582789	0.81524	0.00766084
ABCA3 (21)	1037	0.013302	0.111666	0.0329534
ABCA4 (24)	1037	0.0517828	0.241643	0.030028
ABCA5 (23461)	1037	0.248123	0.549739	-0.0168309
ABCA6 (23460)	1037	0.523969	0.780081	-0.0102404
ABCA7 (10347)	1037	0.355786	0.657223	0.0131244
ABCA8 (10351)	1037	0.320867	0.625391	0.0135361
ABCA9 (10350)	1037	0.90033	0.96077	-0.0016476
ABCB1 (5243)	1037	0.855548	0.945039	0.00246999
ABCB10 (23456)	1037	0.552522	0.799361	0.012009
ABCB11 (8647)	1037	0.509395	0.769824	-0.00779664
ABCB4 (5244)	1037	0.676535	0.868917	0.00579976
ABCB5 (340273)	1037	0.0716088	0.289871	0.0263482
ABCB6 (10058)	1037	5.39855e-05	0.00307755	0.052118
ABCB7 (22)	1037	0.0633279	0.269979	-0.0805466
ABCB8 (11194)	1037	0.712647	0.886762	0.00542007
ABCB9 (23457)	1037	0.927924	0.973188	0.00122019
ABCC1 (4363)	1037	0.688514	0.875509	-0.00525336
ABCC10 (89845)	1037	0.0560968	0.251782	-0.0273752
ABCC11 (85320)	1037	0.852909	0.943867	-0.00224026
ABCC12 (94160)	1037	0.296047	0.600839	-0.0120811
ABCC2 (1244)	1037	0.823553	0.934577	0.00240326
ABCC3 (8714)	1037	0.2573	0.561202	-0.0134445
ABCC4 (10257)	1037	0.492131	0.758241	-0.0101117
ABCC5 (10057)	1037	0.180431	0.470863	0.0172661
ABCC6 (368)	306	0.0291205	0.175163	0.0472422
ABCC8 (6833)	1037	0.212882	0.51066	-0.0145209
ABCC9 (10060)	1037	0.0923766	0.33089	-0.0205848
ABCD1 (215)	1037	0.609638	0.830466	-0.0112938
ABCD2 (225)	1037	0.471846	0.745834	-0.00978272
ABCD3 (5825)	1037	0.417412	0.706527	-0.0139164
ABCD4 (5826)	1037	0.216589	0.515416	0.0197956
ABCE1 (6059)	1037	0.819591	0.932493	0.00714061
ABCF1 (23)	1037	0.000503576	0.0138712	-0.103868
ABCF3 (55324)	1037	0.585832	0.817127	0.00740661
ABCG1 (9619)	1037	0.0821062	0.312717	0.0225692
ABCG2 (9429)	1037	0.0343124	0.192267	0.0258376
ABCG4 (64137)	1037	0.0375589	0.202268	-0.0243777
ABCG5 (64240)	1037	0.215492	0.514102	-0.0160818
ABCG8 (64241)	1037	0.472972	0.746883	0.00950969
ABHD1 (84696)	1037	0.250903	0.553104	0.0137614
ABHD10 (55347)	1037	0.0359324	0.197179	-0.0328434
ABHD11 (83451)	1037	0.00175164	0.0318223	-0.0818246
ABHD12 (26090)	1037	0.441252	0.72378	-0.0109566
ABHD12B (145447)	1037	0.0033107	0.0471518	-0.0487654
ABHD13 (84945)	1037	0.000158959	0.00653935	0.0698107
ABHD14A (25864)	1037	0.107985	0.359362	-0.0214429
ABHD14B (84836)	1037	0.49838	0.762301	-0.00978007
ABHD15 (116236)	1037	0.0189615	0.137595	-0.0437434
ABHD16A (7920)	1037	0.702227	0.882605	-0.00535619
ABHD16B (140701)	1037	0.432783	0.717212	0.0102626
ABHD17A (81926)	1037	0.184635	0.476828	0.0304757
ABHD17B (51104)	1037	0.357343	0.658491	-0.0138199
ABHD17C (58489)	1037	0.470344	0.744964	0.0122956
ABHD18 (80167)	1037	0.00110845	0.0237463	0.0540044
ABHD2 (11057)	1037	0.231814	0.531746	0.0203106
ABHD3 (171586)	1037	0.783794	0.918396	-0.00364153
ABHD4 (63874)	1037	0.980343	0.991763	-0.000307452
ABHD5 (51099)	1037	0.484394	0.753282	-0.00883032
ABHD6 (57406)	1037	0.628675	0.84075	-0.00507143
ABHD8 (79575)	1037	0.342924	0.645681	-0.012703
ABI1 (10006)	1037	0.138384	0.410006	0.0279546
ABI2 (10152)	1037	0.979333	0.99146	0.000306815
ABI3 (51225)	1037	0.269603	0.574203	0.0164814
ABI3BP (25890)	1037	0.806063	0.927988	-0.00338336
ABITRAM (54942)	1037	0.32725	0.631403	-0.0141572
ABL1 (25)	1037	0.693331	0.877912	-0.00811372
ABL2 (27)	1037	0.0827951	0.313897	-0.0204681
ABLIM1 (3983)	1037	0.206124	0.502517	0.0188807
ABLIM2 (84448)	1037	0.863565	0.948229	-0.00233728
ABLIM3 (22885)	1037	0.076008	0.300198	-0.0227066
ABR (29)	1037	0.0436526	0.219684	-0.0325067
ABRA (137735)	1037	0.431259	0.716676	0.0136548
ABRACL (58527)	1037	0.00393175	0.0530875	0.03479
ABRAXAS1 (84142)	1037	0.102589	0.350052	-0.0305254
ABRAXAS2 (23172)	1037	0.109033	0.360914	-0.0268579
ABT1 (29777)	1037	0.00430838	0.0557788	-0.0827442
ABTB1 (80325)	1037	0.244087	0.545047	-0.0156478
ABTB2 (25841)	1037	0.27392	0.579229	-0.0150813
ABTB3 (121551)	1037	0.156371	0.435455	-0.022033
ACAA1 (30)	1037	0.953801	0.983379	0.0011869
ACAA2 (10449)	1037	0.95569	0.984063	0.000740063
ACACA (31)	1037	0.781125	0.916646	0.00884391
ACACB (32)	1037	0.948229	0.981641	-0.00075392
ACAD10 (80724)	1037	0.236454	0.536889	0.0158229
ACAD11 (84129)	1037	0.421037	0.709175	-0.008139
ACAD8 (27034)	1037	0.103809	0.351804	0.0225812
ACAD9 (28976)	1037	0.000217656	0.00804698	-0.0846872
ACADL (33)	1037	0.617496	0.835478	0.00750855
ACADM (34)	1037	0.144023	0.419086	-0.0186679
ACADS (35)	1037	0.975437	0.989907	0.000460132
ACADSB (36)	1037	0.225311	0.524452	-0.0174269
ACADVL (37)	1037	0.328382	0.631986	-0.0139938
ACAN (176)	1037	0.0122027	0.105908	0.0337275
ACAP1 (9744)	1037	0.0283438	0.172677	0.0274416
ACAP2 (23527)	1037	0.0875673	0.322505	0.0290642
ACAP3 (116983)	1037	0.189224	0.482185	-0.0201022
ACAT1 (38)	1037	0.189469	0.482314	-0.0191194
ACAT2 (39)	1037	0.761583	0.909145	0.00471539
ACBD3 (64746)	1037	0.326989	0.6314	0.0154443
ACBD4 (79777)	1037	0.00863596	0.0857933	-0.037795
ACBD5 (91452)	1037	0.356377	0.657601	-0.0163806
ACBD6 (84320)	1037	0.882694	0.955316	-0.00195086
ACBD7 (414149)	1037	0.11078	0.36441	-0.0240424
ACCS (84680)	1037	0.753118	0.904802	-0.0041281
ACCSL (390110)	1037	0.57525	0.811513	0.00790859
ACD (65057)	1037	0.57577	0.811964	0.0134955
ACE (1636)	1037	0.302063	0.606056	0.0154913
ACE2 (59272)	1037	0.635183	0.844086	-0.00537333
ACER1 (125981)	1037	0.700643	0.881975	-0.00465511
ACER2 (340485)	1037	0.0684993	0.282902	0.0249218
ACER3 (55331)	1037	0.289475	0.593955	-0.0138511
ACHE (43)	1037	0.106685	0.357164	-0.0349017
ACIN1 (22985)	1037	0.331707	0.635228	-0.0310525
ACKR1 (2532)	1037	0.789105	0.920481	-0.0032117
ACKR2 (1238)	1037	0.724667	0.892218	0.00409373
ACKR3 (57007)	1037	0.0471294	0.227906	0.0242036
ACKR4 (51554)	1037	0.838828	0.939829	0.00347728
ACLY (47)	1037	0.694088	0.878426	0.0153567
ACMSD (130013)	1037	0.779554	0.916085	-0.00356731
ACO1 (48)	1037	0.0425559	0.216597	0.0249806
ACO2 (50)	1037	0.166191	0.450412	0.0810503
ACOD1 (730249)	1037	0.0494739	0.235022	0.0228333
ACOT1 (641371)	297	0.0217785	0.14854	0.0876257
ACOT11 (26027)	1037	0.806316	0.927988	0.00351768
ACOT12 (134526)	1037	0.556121	0.801438	-0.0102009
ACOT13 (55856)	1037	0.0170961	0.13028	-0.0367516
ACOT2 (10965)	1037	0.0465488	0.226698	0.033888
ACOT4 (122970)	1035	0.132267	0.399199	0.0360633
ACOT6 (641372)	1037	0.742737	0.900273	-0.00460144
ACOT7 (11332)	1037	0.383011	0.678634	-0.0128506
ACOT8 (10005)	1037	0.0313104	0.182875	-0.0317749
ACOT9 (23597)	1037	0.246959	0.548313	0.0152128
ACOX1 (51)	1037	0.675583	0.868378	0.0106071
ACOX2 (8309)	1037	0.390108	0.684139	0.0125902
ACOX3 (8310)	1037	0.28212	0.587339	0.0143917
ACOXL (55289)	1037	0.0654757	0.275986	-0.0263536
ACP1 (52)	1037	0.529023	0.783904	0.00905887
ACP2 (53)	1037	0.18341	0.474975	-0.0190661
ACP3 (55)	1037	0.456813	0.734498	-0.0131311
ACP4 (93650)	1037	0.540741	0.791365	-0.00832011
ACP5 (54)	1037	0.106252	0.356033	0.017515
ACP6 (51205)	1037	0.534585	0.787839	-0.00773541
ACP7 (390928)	1037	0.779263	0.916085	0.00394355
ACR (49)	1037	0.000257211	0.00899035	-0.058677
ACRBP (84519)	1037	0.0392034	0.207693	-0.0261852
ACRV1 (56)	1037	0.476703	0.748126	0.00810803
ACSBG1 (23205)	1037	0.466544	0.741918	0.00872695
ACSBG2 (81616)	1037	0.00157369	0.0297342	-0.0384256
ACSF2 (80221)	1037	0.12207	0.383269	0.0231958
ACSF3 (197322)	1037	0.674591	0.867799	0.00598989
ACSL1 (2180)	1037	0.37586	0.674292	-0.0124998
ACSL3 (2181)	1037	0.606912	0.829399	0.021908
ACSL4 (2182)	1037	0.185809	0.477601	-0.0404992
ACSL5 (51703)	1037	0.787084	0.919552	-0.00368875
ACSL6 (23305)	1037	0.929308	0.973326	0.00114468
ACSM1 (116285)	1037	0.021694	0.148188	-0.0312679
ACSM2A (123876)	1035	5.47344e-05	0.0030863	0.0670907
ACSM2B (348158)	918	0.00834726	0.0843238	0.0327049
ACSM3 (6296)	1037	0.263246	0.567954	-0.0154407
ACSM4 (341392)	1037	0.215262	0.513841	0.0191716
ACSM5 (54988)	1037	0.796767	0.923459	0.00373657
ACSM6 (142827)	1037	0.278828	0.583896	-0.0147526
ACSS1 (84532)	1037	0.392124	0.6855	-0.0101822
ACSS2 (55902)	1037	0.0113425	0.101085	0.0378122
ACSS3 (79611)	1037	0.783525	0.918238	-0.00363377
ACTA1 (58)	1037	0.801244	0.925985	0.00440278
ACTA2 (59)	1037	0.900032	0.960682	0.00145811
ACTB (60)	1037	0.556767	0.801839	0.0308959
ACTBL2 (345651)	1037	0.0275271	0.170646	-0.0311943
ACTC1 (70)	1037	0.183094	0.47443	-0.0197143
ACTG1 (71)	1037	0.153091	0.431954	-0.0509661
ACTG2 (72)	1037	0.974766	0.98962	-0.000434538
ACTL10 (170487)	1037	0.00546236	0.0642688	0.0345152
ACTL6A (86)	1037	0.958613	0.985149	-0.00210099
ACTL6B (51412)	1037	0.379734	0.676127	-0.0116068
ACTL7A (10881)	1037	0.804461	0.927262	-0.00411376
ACTL7B (10880)	1037	0.0612769	0.26508	0.032966
ACTL8 (81569)	1037	0.691477	0.876803	-0.0069947
ACTL9 (284382)	1037	0.00518432	0.0623057	-0.0384534
ACTMAP (284325)	1037	0.835555	0.938768	0.00337017
ACTN1 (87)	1037	0.023685	0.156167	0.0359762
ACTN2 (88)	1037	0.486242	0.754223	0.0104577
ACTN3 (89)	15
ACTN4 (81)	1037	0.0581236	0.256442	-0.0328303
ACTR10 (55860)	1037	0.306786	0.611492	0.0344161
ACTR1A (10121)	1037	0.0865398	0.320741	0.0987492
ACTR1B (10120)	1037	0.126313	0.389098	-0.0258376
ACTR2 (10097)	1037	0.368271	0.667153	0.0438904
ACTR3 (10096)	1037	0.177993	0.466817	0.0402738
ACTR3B (57180)	1037	0.62939	0.841118	0.00741018
ACTR3C (653857)	918	0.314924	0.619569	0.022304
ACTR5 (79913)	1037	0.124641	0.387245	0.0449836
ACTR6 (64431)	1037	0.140826	0.413779	-0.0520349
ACTR8 (93973)	1037	0.618485	0.835786	-0.0146556
ACTRT1 (139741)	1037	0.619355	0.836363	-0.00670932
ACTRT2 (140625)	1037	0.38301	0.678634	-0.0114926
ACTRT3 (84517)	1037	0.105763	0.355204	0.0227952
ACVR1 (90)	1037	0.431797	0.717004	-0.0110642
ACVR1B (91)	1037	0.129222	0.393861	0.0262763
ACVR1C (130399)	1037	0.350058	0.652076	-0.0190604
ACVR2A (92)	1037	0.190663	0.483679	-0.0246975
ACVR2B (93)	1037	0.0111368	0.099947	0.0389985
ACVRL1 (94)	1037	0.156443	0.435587	0.0192824
ACY1 (95)	1037	0.141765	0.415377	-0.0195596
ACY3 (91703)	1037	0.27111	0.576117	0.0155645
ACYP1 (97)	1037	0.606263	0.82889	0.00605201
ACYP2 (98)	1037	0.575206	0.811513	-0.00686467
ADA (100)	1037	0.566577	0.807409	0.00633619
ADA2 (51816)	1037	0.92024	0.969155	-0.00141845
ADAD1 (132612)	1037	0.615293	0.833861	0.0064397
ADAD2 (161931)	1037	0.0392092	0.207693	0.0295007
ADAL (161823)	1037	0.114615	0.370833	-0.0203814
ADAM10 (102)	1037	0.097523	0.340609	-0.0308861
ADAM11 (4185)	1037	0.930697	0.973806	-0.00147647
ADAM12 (8038)	1037	0.0890614	0.324322	0.022048
ADAM15 (8751)	1037	0.0506904	0.238508	-0.0256937
ADAM17 (6868)	1037	0.291215	0.59521	-0.018394
ADAM18 (8749)	1037	0.838679	0.939721	0.00353143
ADAM19 (8728)	1037	0.65392	0.856302	-0.00524062
ADAM2 (2515)	1037	0.159057	0.439657	-0.0214834
ADAM20 (8748)	1037	0.367917	0.66678	-0.0117008
ADAM21 (8747)	1037	0.202961	0.499806	0.0212166
ADAM22 (53616)	1037	0.310016	0.614409	0.0137558
ADAM23 (8745)	1037	0.840148	0.940368	-0.00288604
ADAM28 (10863)	1037	0.194486	0.488696	0.0139876
ADAM29 (11086)	1037	0.836167	0.938846	0.00245072
ADAM30 (11085)	1037	0.0319519	0.184874	-0.0353367
ADAM32 (203102)	1037	0.189486	0.482314	-0.0194181
ADAM33 (80332)	1037	0.325644	0.630439	0.0136375
ADAM7 (8756)	1037	0.840417	0.940368	-0.00247069
ADAM8 (101)	1037	0.268264	0.572887	0.0181693
ADAM9 (8754)	1037	0.295429	0.599993	0.0126919
ADAMDEC1 (27299)	1037	0.0107429	0.0978321	0.0296368
ADAMTS1 (9510)	1037	0.769254	0.912333	-0.00459249
ADAMTS10 (81794)	1037	0.124243	0.386817	0.0216945
ADAMTS12 (81792)	1037	0.268546	0.573112	-0.0163332
ADAMTS13 (11093)	1037	0.0260517	0.165064	0.0323817
ADAMTS14 (140766)	1037	0.284969	0.589595	-0.0147171
ADAMTS15 (170689)	1037	0.224369	0.523371	0.0189388
ADAMTS16 (170690)	1037	0.0888882	0.324189	0.0210971
ADAMTS17 (170691)	1037	0.715042	0.887849	0.00485806
ADAMTS18 (170692)	1037	0.746557	0.901885	0.00386628
ADAMTS19 (171019)	1037	0.139221	0.41167	-0.0180711
ADAMTS2 (9509)	1037	0.0769214	0.301644	0.0292051
ADAMTS20 (80070)	1037	0.767857	0.9119	-0.00329486
ADAMTS3 (9508)	1037	0.9945	0.99756	9.62766e-05
ADAMTS4 (9507)	1037	0.490626	0.757092	-0.0106316
ADAMTS5 (11096)	1037	0.868999	0.949997	-0.00233532
ADAMTS6 (11174)	1037	0.903691	0.961781	0.00160987
ADAMTS7 (11173)	306	0.000522479	0.0142379	0.0873117
ADAMTS8 (11095)	1037	0.00793684	0.0817435	0.0348491
ADAMTS9 (56999)	1037	0.805929	0.927988	0.0031591
ADAMTSL1 (92949)	1037	0.901064	0.961152	-0.00137396
ADAMTSL2 (9719)	1037	0.392433	0.685774	-0.0148678
ADAMTSL3 (57188)	1037	0.0851161	0.31841	0.0248474
ADAMTSL4 (54507)	1037	0.502891	0.765309	-0.0128328
ADAMTSL5 (339366)	1037	0.322275	0.627034	-0.0178032
ADAP1 (11033)	1037	0.393726	0.687229	0.012977
ADAP2 (55803)	1037	0.000938069	0.0212728	-0.0547847
ADAR (103)	1037	0.000262452	0.00910257	0.166269
ADARB1 (104)	1037	0.592245	0.820612	0.00681009
ADARB2 (105)	1037	0.749437	0.902816	-0.00387857
ADAT1 (23536)	1037	0.0372133	0.201298	-0.0293306
ADAT2 (134637)	1037	0.882662	0.955316	-0.0053162
ADAT3 (113179)	1037	0.487264	0.755105	-0.0184858
ADCK1 (57143)	1037	0.312685	0.617524	-0.0113849
ADCK2 (90956)	1037	0.624455	0.838898	-0.00756703
ADCK5 (203054)	1037	0.931664	0.974161	-0.00153625
ADCY1 (107)	1037	0.826738	0.935656	0.00270072
ADCY10 (55811)	1037	0.478664	0.749142	-0.00957698
ADCY2 (108)	1037	0.326065	0.630572	0.0108181
ADCY3 (109)	1037	0.796529	0.923397	-0.0047144
ADCY4 (196883)	1037	0.180819	0.471327	-0.0191464
ADCY5 (111)	1037	0.29925	0.603922	-0.0128482
ADCY6 (112)	1037	0.468274	0.743581	-0.0105001
ADCY7 (113)	1037	0.677459	0.869024	0.00608059
ADCY8 (114)	1037	0.262368	0.567099	-0.0145622
ADCY9 (115)	1037	0.785797	0.91896	-0.00407763
ADCYAP1 (116)	1037	0.744728	0.901184	0.00452539
ADCYAP1R1 (117)	1037	0.169416	0.453741	0.0174083
ADD1 (118)	1037	0.0469779	0.227481	-0.0253919
ADD2 (119)	1037	0.0889712	0.324236	0.0245386
ADD3 (120)	1037	0.57481	0.811513	-0.00754796
ADGRA1 (84435)	1037	0.862526	0.947567	0.00226249
ADGRA2 (25960)	1037	0.00487085	0.0598624	0.0421573
ADGRA3 (166647)	1037	0.00600658	0.0683401	-0.0454904
ADGRB1 (575)	1037	0.772981	0.913575	0.00449494
ADGRB2 (576)	1037	0.525627	0.781236	0.00899707
ADGRB3 (577)	1037	0.728094	0.894148	0.00453149
ADGRD1 (283383)	1037	0.453042	0.732269	-0.0111465
ADGRD2 (347088)	15
ADGRE1 (2015)	1037	0.675869	0.868542	0.0051333
ADGRE2 (30817)	1037	0.390383	0.684181	0.0165155
ADGRE3 (84658)	1037	0.45348	0.732555	0.0131271
ADGRE5 (976)	1037	0.977933	0.991057	0.000409239
ADGRF1 (266977)	1037	0.251918	0.554524	-0.0131713
ADGRF3 (165082)	1037	0.26696	0.571907	-0.0166342
ADGRF4 (221393)	1037	0.689035	0.875626	0.00578134
ADGRF5 (221395)	1037	0.0882083	0.323581	-0.0264629
ADGRG1 (9289)	1037	0.0799037	0.308185	-0.0248375
ADGRG2 (10149)	1037	0.914944	0.966301	0.00118262
ADGRG3 (222487)	1037	0.212998	0.510856	0.0166439
ADGRG4 (139378)	1037	0.646577	0.851544	0.00837186
ADGRG5 (221188)	1037	0.108622	0.360299	-0.0208161
ADGRG6 (57211)	1037	0.74725	0.902018	0.00369011
ADGRG7 (84873)	1037	0.0908116	0.328096	-0.0222294
ADGRL1 (22859)	1037	0.00324504	0.0466127	0.0385889
ADGRL2 (23266)	1037	0.614383	0.833205	-0.00982172
ADGRL3 (23284)	1037	0.30761	0.612267	0.0149182
ADGRL4 (64123)	1037	0.230514	0.530324	-0.0168631
ADGRV1 (84059)	1037	0.633148	0.842896	0.00559134
ADH1A (124)	1037	0.0113968	0.101317	0.031353
ADH1B (125)	1037	0.792161	0.921954	0.00357824
ADH1C (126)	15
ADH4 (127)	1037	0.21262	0.510435	0.0158873
ADH5 (128)	1037	0.326495	0.630996	-0.0161738
ADH6 (130)	1037	0.308047	0.612697	-0.014215
ADH7 (131)	1037	0.0534309	0.245982	0.0224499
ADHFE1 (137872)	1037	0.354086	0.655765	0.0102906
ADI1 (55256)	1037	0.362102	0.661657	0.0158167
ADIG (149685)	1037	0.377643	0.675124	0.0107038
ADIPOQ (9370)	1037	0.662693	0.860694	0.00548525
ADIPOR1 (51094)	1037	0.0526724	0.243903	0.0328719
ADIPOR2 (79602)	1037	0.605683	0.828618	0.00902908
ADIRF (10974)	1037	0.495437	0.76029	0.00938289
ADK (132)	1037	0.00223943	0.0371681	-0.0467783
ADM (133)	1037	0.105034	0.354084	0.0204111
ADM2 (79924)	1037	0.818978	0.932251	-0.00348327
ADM5 (199800)	1037	0.0773117	0.302293	-0.0220886
ADNP (23394)	1037	0.146657	0.422918	0.0387949
ADNP2 (22850)	1037	0.00077052	0.0185204	-0.0520229
ADO (84890)	1037	0.00633728	0.0707557	0.0388473
ADORA1 (134)	1037	0.194048	0.48846	0.0193729
ADORA2A (135)	1037	0.342312	0.645223	-0.0119607
ADORA2B (136)	1037	0.072673	0.292634	-0.0291642
ADORA3 (140)	306	0.457397	0.734843	-0.0247868
ADPGK (83440)	1037	0.975704	0.99005	0.000547669
ADPRH (141)	1037	0.0238443	0.15667	-0.0397781
ADPRHL1 (113622)	1037	0.290917	0.595009	-0.0159608
ADPRM (56985)	1037	0.490097	0.756918	0.00920551
ADPRS (54936)	1037	0.837489	0.939327	-0.00311704
ADRA1A (148)	1037	0.47886	0.749354	-0.00918013
ADRA1B (147)	1037	0.776666	0.915188	0.00286673
ADRA1D (146)	1037	0.0728841	0.293221	0.0257615
ADRA2A (150)	1037	0.950207	0.982083	0.000919858
ADRA2B (151)	1037	0.693096	0.877738	-0.00564492
ADRA2C (152)	1037	0.39852	0.691624	0.0101701
ADRB1 (153)	1037	0.97793	0.991057	0.00034398
ADRB2 (154)	1037	0.850407	0.942672	0.00282112
ADRB3 (155)	1037	0.658584	0.858727	0.00513344
ADRM1 (11047)	1037	0.407614	0.698149	-0.0239155
ADSL (158)	1037	8.65262e-07	0.000124544	-0.35935
ADSS1 (122622)	1037	0.428412	0.714831	0.0142882
ADSS2 (159)	1037	0.00168311	0.0311132	-0.137649
ADTRP (84830)	1037	0.625208	0.83903	-0.00715505
AEBP1 (165)	1037	0.378545	0.675661	0.0131004
AEBP2 (121536)	1037	0.206605	0.502619	-0.0189694
AEN (64782)	1037	0.128853	0.393085	-0.0194064
AFAP1 (60312)	1037	0.400231	0.692984	-0.00949403
AFAP1L1 (134265)	1037	0.0258074	0.16433	0.0338952
AFAP1L2 (84632)	1037	0.538967	0.79063	-0.00779386
AFDN (4301)	1037	0.205177	0.501486	0.0268852
AFF1 (4299)	1037	0.368837	0.66757	0.0145375
AFF2 (2334)	1037	0.00849746	0.085089	0.0400679
AFF3 (3899)	1037	0.523632	0.779975	-0.0106947
AFF4 (27125)	1037	0.193257	0.487247	-0.0215574
AFG1L (246269)	1037	0.911474	0.965028	0.00163846
AFG3L2 (10939)	1037	0.0570321	0.25401	-0.0721361
AFM (173)	1037	0.488492	0.755829	0.00947598
AFMID (125061)	1037	0.0111256	0.099947	0.0362528
AFP (174)	1037	0.188675	0.481635	-0.0182036
AFTPH (54812)	1037	0.165855	0.450121	-0.0237815
AGA (175)	1037	0.152622	0.431447	0.0173243
AGAP1 (116987)	1037	0.992855	0.996914	0.000137574
AGAP2 (116986)	1037	0.841746	0.940608	0.00394492
AGAP3 (116988)	1037	0.556784	0.801839	-0.00857708
AGAP5 (729092)	918	0.0825067	0.313257	0.0415784
AGAP6 (414189)	1037	0.99645	0.998424	0.000107851
AGAP9 (642517)	918	0.74359	0.900694	-0.00869696
AGBL1 (123624)	1037	0.890069	0.957594	0.001649
AGBL2 (79841)	1037	0.293644	0.597925	-0.0145629
AGBL3 (340351)	1037	0.083077	0.31445	-0.0233381
AGBL4 (84871)	1037	0.888152	0.957159	0.00219717
AGBL5 (60509)	1037	0.648116	0.852381	-0.00566057
AGER (177)	1037	0.0522219	0.242903	-0.0230439
AGFG1 (3267)	1037	0.918865	0.968388	-0.00170866
AGFG2 (3268)	1037	0.82887	0.936868	0.00291363
AGGF1 (55109)	1037	0.35172	0.653218	-0.0155439
AGK (55750)	1037	0.986035	0.993627	0.000230838
AGL (178)	1037	0.356882	0.658353	-0.015029
AGMAT (79814)	1037	0.121274	0.382085	0.0236573
AGMO (392636)	1037	0.40737	0.697994	0.00940864
AGO1 (26523)	1037	0.137095	0.407805	0.0217135
AGO2 (27161)	1037	0.978623	0.991171	0.000571556
AGO3 (192669)	1037	0.824669	0.934948	0.00313986
AGO4 (192670)	1037	0.451958	0.731388	-0.00882183
AGPAT1 (10554)	1037	0.631237	0.842292	-0.0116216
AGPAT2 (10555)	1037	0.14614	0.422179	0.0268256
AGPAT3 (56894)	1037	0.755249	0.905663	0.00465767
AGPAT4 (56895)	1037	0.128881	0.393089	0.019929
AGPAT5 (55326)	1037	0.882907	0.955316	0.00289324
AGPS (8540)	1037	0.563497	0.80613	-0.00985049
AGR2 (10551)	1037	0.713339	0.886908	-0.00622314
AGR3 (155465)	1037	0.892764	0.958208	-0.00203074
AGRN (375790)	1037	0.742219	0.90009	0.00471557
AGRP (181)	1037	0.220081	0.518795	-0.0153592
AGT (183)	1037	0.721048	0.890648	0.00519217
AGTPBP1 (23287)	1037	0.213113	0.510941	0.0167422
AGTR1 (185)	1037	0.00072565	0.0177272	0.047112
AGTR2 (186)	1037	0.292869	0.596889	-0.0156063
AGTRAP (57085)	1037	0.717465	0.888692	0.00431252
AGXT (189)	1037	0.317694	0.622155	0.0135924
AGXT2 (64902)	1037	0.360663	0.660915	-0.0140458
AHCTF1 (25909)	1037	0.276814	0.582197	-0.0337176
AHCY (191)	1037	2.78851e-08	7.24648e-06	-0.245263
AHCYL1 (10768)	1037	0.965634	0.986858	-0.0016989
AHCYL2 (23382)	1037	0.305064	0.609565	-0.0130829
AHDC1 (27245)	1037	0.51634	0.774804	0.00996142
AHI1 (54806)	1037	0.0141252	0.116343	0.0329622
AHNAK (79026)	1037	0.429451	0.715269	-0.0125968
AHNAK2 (113146)	1037	0.202565	0.499408	0.02115
AHR (196)	1037	0.962256	0.986065	-0.0015128
AHRR (57491)	1037	0.0405314	0.211577	0.0327355
AHSA1 (10598)	1037	0.189692	0.482316	-0.0205935
AHSG (197)	1037	0.764084	0.910214	-0.00463849
AHSP (51327)	1037	0.491845	0.758061	-0.0121814
AICDA (57379)	1037	0.891949	0.958208	0.00158114
AIDA (64853)	1037	0.19736	0.492458	0.0211953
AIF1 (199)	1037	0.760229	0.908596	0.00389553
AIF1L (83543)	1037	0.0713776	0.289237	-0.0275178
AIFM1 (9131)	1037	0.145113	0.420756	0.0641424
AIFM2 (84883)	1037	0.868484	0.949676	-0.00264202
AIFM3 (150209)	1037	0.930642	0.973806	-0.00151893
AIG1 (51390)	1037	0.175427	0.462969	0.0201568
AIM2 (9447)	1037	0.155005	0.433879	-0.0207758
AIMP1 (9255)	1037	0.405853	0.696843	-0.0127327
AIMP2 (7965)	1037	0.103494	0.351227	-0.0225663
AIP (9049)	1037	0.884211	0.955549	0.00339515
AIPL1 (23746)	1037	0.351354	0.652897	0.0105515
AIRE (326)	1037	0.13779	0.409262	-0.0170562
AJAP1 (55966)	1037	0.3511	0.652797	0.0131093
AJM1 (389813)	1037	0.140099	0.412558	-0.0252712
AJUBA (84962)	1037	0.206309	0.502612	-0.0264521
AK1 (203)	1037	0.81135	0.929399	-0.00398595
AK2 (204)	1037	0.111911	0.366356	-0.0478469
AK3 (50808)	1037	0.0761624	0.300525	0.028197
AK4 (205)	1037	0.00497119	0.0604738	-0.06782
AK5 (26289)	1037	0.642737	0.849477	0.00778728
AK6 (102157402)	1037	0.569814	0.809615	0.0340892
AK7 (122481)	1037	0.277937	0.583434	0.0145805
AK8 (158067)	1037	0.841813	0.940608	0.00236007
AK9 (221264)	1037	0.856935	0.945816	-0.00240538
AKAIN1 (642597)	1037	0.40332	0.69451	0.00965019
AKAP1 (8165)	1037	0.814766	0.930535	0.00304985
AKAP10 (11216)	1037	0.632964	0.842832	-0.00806461
AKAP11 (11215)	1037	0.620773	0.836923	-0.00590484
AKAP12 (9590)	1037	0.625455	0.83903	-0.0064461
AKAP13 (11214)	1037	0.0664589	0.278641	0.034047
AKAP14 (158798)	1037	0.988137	0.994363	0.000166348
AKAP17A (8227)	15
AKAP3 (10566)	1037	0.945056	0.980537	0.000896145
AKAP4 (8852)	1037	0.478087	0.748848	0.0082361
AKAP5 (9495)	1037	0.894046	0.958323	-0.00168887
AKAP6 (9472)	1037	0.710768	0.886039	0.0051211
AKAP7 (9465)	1037	0.983394	0.992857	0.000272287
AKAP8 (10270)	1037	0.236578	0.536889	0.0144343
AKAP8L (26993)	1037	0.168919	0.453087	0.0224139
AKAP9 (10142)	1037	0.0813774	0.311524	-0.0237825
AKIP1 (56672)	1037	0.968877	0.987564	0.00056093
AKIRIN1 (79647)	1037	0.114663	0.370854	0.0387363
AKIRIN2 (55122)	1037	0.668937	0.864781	0.0139808
AKNA (80709)	1037	0.292127	0.596236	-0.013269
AKNAD1 (254268)	1037	0.0451844	0.223932	-0.0274536
AKR1A1 (10327)	1037	0.520309	0.777667	-0.00816679
AKR1B1 (231)	1037	0.47026	0.744964	0.0177069
AKR1B10 (57016)	1037	0.119895	0.379585	0.0206608
AKR1B15 (441282)	1037	0.100896	0.34685	0.0310938
AKR1C2 (1646)	1037	0.000253165	0.00888356	0.0578812
AKR1C3 (8644)	1037	0.00490072	0.0599419	-0.036846
AKR1C4 (1109)	1037	0.740756	0.899618	0.00445502
AKR1D1 (6718)	1037	0.00011227	0.00514863	-0.0597171
AKR1E2 (83592)	1037	0.973129	0.989015	-0.000401374
AKR7A2 (8574)	1037	0.0957786	0.337522	-0.0256164
AKR7A3 (22977)	1037	0.0171512	0.130425	0.0390711
AKT1 (207)	1037	0.00621887	0.0698642	-0.0632688
AKT1S1 (84335)	1037	0.256323	0.56023	0.0176284
AKT2 (208)	1037	0.00144581	0.0283951	-0.0696521
AKT3 (10000)	1037	0.180046	0.470408	0.0225713
AKTIP (64400)	1037	0.429696	0.715269	-0.0154001
ALAD (210)	1037	4.74133e-07	8.33498e-05	-0.129595
ALAS1 (211)	1037	7.38513e-07	0.000112223	-0.116983
ALAS2 (212)	1037	0.276833	0.582197	-0.0141532
ALB (213)	1037	0.0178191	0.133498	0.0260313
ALCAM (214)	1037	0.00051306	0.0140751	-0.0478162
ALDH16A1 (126133)	1037	0.516673	0.774804	0.00819134
ALDH18A1 (5832)	1037	0.334631	0.63788	0.0248752
ALDH1A1 (216)	1037	0.00942761	0.0908659	-0.0286694
ALDH1A2 (8854)	1037	0.835892	0.938769	0.0027252
ALDH1A3 (220)	1037	0.887807	0.957159	0.00200817
ALDH1B1 (219)	1037	0.043225	0.21812	-0.0292757
ALDH1L1 (10840)	1037	0.0822967	0.312969	-0.0252217
ALDH1L2 (160428)	1037	0.779618	0.916085	0.00312275
ALDH2 (217)	1037	0.0972975	0.340445	0.0253653
ALDH3A1 (218)	1037	0.20046	0.496197	0.0168274
ALDH3A2 (224)	1037	0.494704	0.75986	0.00854275
ALDH3B1 (221)	15
ALDH3B2 (222)	1037	0.720025	0.890091	-0.00547638
ALDH4A1 (8659)	1037	0.533778	0.787297	-0.00880128
ALDH5A1 (7915)	1037	0.915608	0.966547	0.00140198
ALDH6A1 (4329)	1037	0.704316	0.883154	0.0053675
ALDH7A1 (501)	1037	0.83238	0.938099	0.0029026
ALDH8A1 (64577)	1037	0.949824	0.982046	0.000814513
ALDH9A1 (223)	1037	0.813595	0.930209	-0.00365676
ALDOA (226)	1037	0.736101	0.897457	0.0182424
ALDOB (229)	1037	0.150639	0.428544	-0.0176841
ALDOC (230)	1037	1.40223e-16	2.28577e-13	-0.171012
ALG1 (56052)	1037	0.00506398	0.0611462	0.119188
ALG10 (84920)	1037	0.726485	0.893273	-0.00731079
ALG10B (144245)	1037	0.128093	0.391484	0.0387386
ALG11 (440138)	1037	0.000356606	0.011082	0.154867
ALG12 (79087)	1037	0.351372	0.652897	0.0260693
ALG13 (79868)	1037	0.289023	0.593232	-0.053582
ALG14 (199857)	1037	0.571732	0.810463	0.017138
ALG2 (85365)	1037	0.00874381	0.0864307	0.132717
ALG3 (10195)	1037	0.600241	0.825251	0.0108959
ALG5 (29880)	1037	0.00836151	0.0843727	0.0633845
ALG6 (29929)	1037	0.434755	0.718818	0.0183365
ALG8 (79053)	1037	0.0306556	0.18058	0.0535564
ALG9 (79796)	1037	0.0939841	0.333796	0.0389637
ALK (238)	1037	0.222734	0.521322	0.0200019
ALKAL1 (389658)	1037	0.240552	0.541018	-0.0162062
ALKAL2 (285016)	1037	0.610892	0.831352	-0.00658894
ALKBH1 (8846)	1037	0.107815	0.35926	-0.0264759
ALKBH2 (121642)	1037	0.712822	0.886812	0.0046346
ALKBH3 (221120)	1037	0.349979	0.651997	0.0147744
ALKBH4 (54784)	1037	0.00378431	0.0516018	-0.0452525
ALKBH5 (54890)	1037	0.992099	0.996661	0.000147585
ALKBH6 (84964)	1037	0.234966	0.535122	-0.019162
ALKBH7 (84266)	1037	0.888225	0.957159	-0.00230109
ALKBH8 (91801)	1037	0.927144	0.972882	-0.00154948
ALLC (55821)	1037	0.393965	0.687364	-0.0117263
ALMS1 (7840)	1037	0.450155	0.729944	-0.00994802
ALOX12 (239)	1037	0.0181848	0.135075	0.0346585
ALOX12B (242)	1037	0.510799	0.771046	-0.00881104
ALOX15 (246)	1037	0.630232	0.841654	-0.00714082
ALOX15B (247)	1037	0.609415	0.830466	0.00641238
ALOX5 (240)	1037	0.602024	0.826605	-0.00764178
ALOX5AP (241)	1037	0.808783	0.928618	-0.00366682
ALOXE3 (59344)	1037	0.77421	0.914155	0.00360693
ALPG (251)	1035	1.88868e-06	0.000227288	0.0706481
ALPI (248)	1037	0.673145	0.86723	-0.00641568
ALPK1 (80216)	1037	0.873825	0.952177	-0.00161732
ALPK2 (115701)	1037	0.883406	0.955389	0.00188242
ALPK3 (57538)	306	0.104019	0.352251	0.0484653
ALPL (249)	1037	0.28481	0.589578	0.0155849
ALPP (250)	1037	0.0209546	0.145078	0.0310532
ALS2 (57679)	1037	0.264345	0.569307	-0.0109769
ALS2CL (259173)	1037	0.446904	0.727469	-0.00873731
ALX1 (8092)	1037	0.71166	0.886732	-0.00555287
ALX3 (257)	1037	0.309781	0.614048	0.0185467
ALX4 (60529)	1037	0.763179	0.909931	0.00418538
ALYREF (10189)	1037	0.30273	0.606779	0.0361557
AMACR (23600)	1037	0.0615778	0.265933	0.0267714
AMBN (258)	1037	6.44911e-07	0.0001048	-0.0784698
AMBP (259)	1037	0.800292	0.925523	0.00464961
AMBRA1 (55626)	1037	0.0201135	0.142439	-0.110885
AMD1 (262)	1037	0.0886407	0.324113	-0.0644277
AMDHD1 (144193)	1037	0.0103762	0.0956092	0.0404877
AMDHD2 (51005)	1037	0.766578	0.911057	0.0038675
AMELX (265)	1037	0.307101	0.611915	0.0122949
AMELY (266)	306	0.0488155	0.233541	-0.045565
AMER1 (139285)	1037	0.00558589	0.0651663	-0.0379219
AMER2 (219287)	1037	0.024057	0.157605	-0.0304071
AMER3 (205147)	1037	0.000139558	0.00598663	-0.0495896
AMFR (267)	1037	0.994049	0.997269	-0.000158997
AMH (268)	1037	0.0156926	0.123468	0.0297146
AMHR2 (269)	1037	0.452471	0.731846	-0.00884536
AMIGO1 (57463)	1037	0.0804722	0.30938	0.0226144
AMIGO2 (347902)	1037	0.605362	0.828543	0.00799173
AMIGO3 (386724)	1037	0.0190385	0.137854	0.0291536
AMMECR1 (9949)	1037	0.484327	0.753271	-0.00881128
AMMECR1L (83607)	1037	0.838999	0.939845	-0.00319332
AMN (81693)	1037	0.115944	0.373047	0.0235739
AMN1 (196394)	1037	0.601415	0.826224	-0.00723489
AMOT (154796)	1037	0.494728	0.75986	0.007967
AMOTL1 (154810)	1037	0.536463	0.789168	0.00992667
AMOTL2 (51421)	1037	0.0256898	0.163697	-0.0538069
AMPD1 (270)	1037	0.00724391	0.0771325	-0.0452628
AMPD2 (271)	1037	0.932097	0.974362	-0.00103248
AMPD3 (272)	1037	0.398685	0.691724	-0.0107654
AMPH (273)	1037	0.913098	0.965546	0.00135035
AMT (275)	1037	0.931483	0.974161	-0.00128409
AMTN (401138)	1037	0.0875913	0.322505	-0.0242377
AMY2A (279)	1035	0.507491	0.768476	-0.0140004
AMZ1 (155185)	1037	0.654304	0.856561	0.00723523
AMZ2 (51321)	1037	0.280967	0.586294	0.015692
ANAPC1 (64682)	1037	0.0932921	0.332512	-0.0562583
ANAPC10 (10393)	1037	0.612746	0.832171	-0.0138284
ANAPC11 (51529)	1037	0.77952	0.916085	0.0134501
ANAPC13 (25847)	1037	0.228647	0.527993	-0.0351294
ANAPC15 (25906)	1037	0.909569	0.964373	0.00433638
ANAPC16 (119504)	1037	0.536663	0.789168	-0.0082725
ANAPC2 (29882)	1037	0.0640885	0.272186	0.0802935
ANAPC4 (29945)	1037	0.632138	0.842648	0.0165718
ANAPC5 (51433)	1037	0.762115	0.909247	0.00930818
ANAPC7 (51434)	1037	0.000848651	0.0198917	-0.0679122
ANG (283)	1037	0.123638	0.385958	-0.0247942
ANGEL1 (23357)	1037	0.246966	0.548313	-0.0153668
ANGEL2 (90806)	1037	0.169071	0.453234	-0.0169758
ANGPT1 (284)	1037	0.597852	0.824445	0.00793332
ANGPT2 (285)	1037	0.897516	0.959671	0.00144312
ANGPT4 (51378)	1037	0.173236	0.459852	0.0182024
ANGPTL1 (9068)	1037	0.28466	0.589469	-0.0127773
ANGPTL2 (23452)	1037	0.3555	0.657013	0.0114068
ANGPTL3 (27329)	1037	0.281886	0.587339	0.0184543
ANGPTL4 (51129)	1037	0.819028	0.932251	0.00344153
ANGPTL5 (253935)	1037	0.0616641	0.266113	0.0344482
ANGPTL6 (83854)	1037	0.600606	0.825563	0.00926312
ANGPTL7 (10218)	1037	0.24629	0.54765	-0.0140402
ANGPTL8 (55908)	1037	0.869747	0.950257	-0.0021541
ANHX (647589)	1037	0.000221203	0.00811124	-0.0704709
ANK1 (286)	1037	0.189249	0.482185	0.0177048
ANK2 (287)	1037	0.0696295	0.285549	0.0236945
ANK3 (288)	1037	0.0532051	0.245313	0.0253482
ANKAR (150709)	1037	0.45465	0.733708	0.00956349
ANKDD1A (348094)	1037	0.481629	0.751694	-0.00986073
ANKDD1B (728780)	1037	0.492354	0.758374	-0.011238
ANKEF1 (63926)	1037	0.637712	0.845582	-0.00558817
ANKFN1 (162282)	1037	0.946835	0.981398	0.000871476
ANKFY1 (51479)	1037	0.0477602	0.229905	0.0340293
ANKH (56172)	1037	0.153399	0.432285	-0.0293856
ANKHD1 (54882)	1037	0.471836	0.745834	-0.0125513
ANKIB1 (54467)	1037	0.74473	0.901184	0.00526185
ANKK1 (255239)	1037	0.237936	0.538134	0.0154788
ANKLE1 (126549)	1037	0.77054	0.912856	0.00432215
ANKLE2 (23141)	1037	0.559062	0.803375	0.0317268
ANKMY1 (51281)	1037	0.0491048	0.234424	0.0263634
ANKMY2 (57037)	1037	0.0706398	0.28742	-0.0365036
ANKRA2 (57763)	1037	0.766571	0.911057	-0.00718525
ANKRD1 (27063)	1037	0.231198	0.531196	0.0160443
ANKRD10 (55608)	1037	0.00355416	0.049491	0.0513489
ANKRD11 (29123)	1037	0.212234	0.509924	-0.035575
ANKRD12 (23253)	1037	0.221547	0.520336	-0.0153229
ANKRD13A (88455)	1037	0.0316414	0.184037	0.0340752
ANKRD13B (124930)	1037	0.0940697	0.333946	-0.0281223
ANKRD13C (81573)	1037	0.0862141	0.319951	0.0274365
ANKRD13D (338692)	1037	0.914851	0.966301	-0.00185624
ANKRD16 (54522)	1037	0.155554	0.434726	-0.0210448
ANKRD17 (26057)	1037	0.748829	0.902611	-0.00967328
ANKRD18A (253650)	1037	0.62888	0.840786	-0.00727969
ANKRD18B (441459)	15
ANKRD2 (26287)	1037	0.328748	0.632555	0.0136174
ANKRD22 (118932)	1037	0.348706	0.650639	-0.0149586
ANKRD23 (200539)	1037	0.114494	0.370663	-0.0227343
ANKRD24 (170961)	1037	0.206955	0.503106	-0.0164483
ANKRD26 (22852)	1037	0.102025	0.348724	0.0230881
ANKRD27 (84079)	1037	0.0852828	0.318651	-0.0282729
ANKRD28 (23243)	1037	0.387104	0.681977	0.0115295
ANKRD29 (147463)	1037	0.771186	0.913049	0.00389596
ANKRD30A (91074)	1037	0.0843958	0.316656	-0.0238237
ANKRD30B (374860)	1037	0.874437	0.952351	0.00207536
ANKRD30BL (554226)	15
ANKRD31 (256006)	1037	4.28025e-05	0.00258415	-0.0614926
ANKRD33 (341405)	1037	0.311103	0.61558	0.0144689
ANKRD33B (651746)	1037	0.00153663	0.0292808	0.0443499
ANKRD34A (284615)	1037	0.0132074	0.111236	0.0434319
ANKRD34B (340120)	1037	0.911532	0.965028	-0.00171967
ANKRD34C (390616)	1037	0.447046	0.727469	0.0102702
ANKRD35 (148741)	1037	0.00882563	0.0868564	0.042131
ANKRD36 (375248)	306	0.217398	0.516169	0.0669972
ANKRD36B (57730)	15
ANKRD36C (400986)	15
ANKRD37 (353322)	1037	0.167221	0.451164	0.0170805
ANKRD39 (51239)	1037	0.0357563	0.19649	-0.0372666
ANKRD40 (91369)	1037	0.953008	0.983258	-0.0010716
ANKRD40CL (55018)	15
ANKRD42 (338699)	1037	0.829573	0.937249	0.00328654
ANKRD44 (91526)	1037	0.212702	0.510446	0.0146453
ANKRD45 (339416)	1037	0.832521	0.938099	-0.00241678
ANKRD46 (157567)	1037	0.53249	0.786303	0.00847941
ANKRD49 (54851)	1037	0.325899	0.630456	-0.0342031
ANKRD50 (57182)	1037	0.267647	0.572482	0.0143303
ANKRD52 (283373)	1037	0.0816666	0.311985	0.0450718
ANKRD53 (79998)	1037	0.0853839	0.318896	-0.0266759
ANKRD54 (129138)	1037	0.197412	0.492458	-0.0216766
ANKRD55 (79722)	1037	0.0598478	0.261476	-0.0228167
ANKRD6 (22881)	1037	0.305105	0.609565	-0.0142851
ANKRD60 (140731)	15
ANKRD61 (100310846)	1037	0.272836	0.578004	0.014644
ANKRD62 (342850)	1037	0.552459	0.799361	0.00719452
ANKRD63 (100131244)	15
ANKRD65 (441869)	1037	0.862105	0.947567	-0.00283678
ANKRD66 (100287718)	1037	0.762306	0.909382	0.00549225
ANKRD7 (56311)	1037	0.85132	0.943036	-0.00262214
ANKRD9 (122416)	1037	0.0942198	0.334212	0.0247464
ANKS1A (23294)	1037	0.281532	0.586994	-0.0144456
ANKS1B (56899)	1037	0.130491	0.396046	-0.0175425
ANKS3 (124401)	1037	0.272453	0.577533	-0.0187241
ANKS4B (257629)	1037	0.804496	0.927262	0.00270562
ANKS6 (203286)	1037	0.703206	0.882735	0.00704852
ANKUB1 (389161)	15
ANKZF1 (55139)	1037	0.0182478	0.135263	0.0301477
ANLN (54443)	1037	0.71011	0.885526	0.010644
ANO1 (55107)	1037	0.00667563	0.0732403	0.0413944
ANO10 (55129)	1037	0.62889	0.840786	-0.0050851
ANO2 (57101)	920	0.83131	0.937911	-0.00285615
ANO3 (63982)	1037	0.290461	0.594954	-0.0110837
ANO4 (121601)	1037	0.0219758	0.149544	0.0270798
ANO5 (203859)	1037	0.717716	0.888891	-0.00529534
ANO6 (196527)	1037	0.43209	0.717057	-0.00931248
ANO7 (50636)	1037	0.905795	0.962774	-0.00148394
ANO8 (57719)	1037	0.160745	0.442282	-0.0200233
ANO9 (338440)	1037	0.776855	0.915229	0.00432744
ANOS1 (3730)	1037	0.489256	0.756346	0.00791305
ANP32A (8125)	1037	0.0773405	0.302293	-0.0291566
ANP32B (10541)	1037	0.00216578	0.0365674	-0.0690664
ANP32D (23519)	1037	0.599631	0.824883	-0.00863554
ANP32E (81611)	1037	0.73862	0.898844	0.0059789
ANPEP (290)	1037	0.0576675	0.255325	0.0281098
ANTKMT (65990)	1037	0.153203	0.432063	0.0202666
ANTXR1 (84168)	1037	0.181261	0.471604	-0.0231992
ANTXR2 (118429)	1037	0.0670878	0.279756	-0.0243965
ANTXRL (195977)	1037	9.01362e-05	0.00442803	-0.0637897
ANXA1 (301)	1037	0.915362	0.966547	-0.00133057
ANXA10 (11199)	1037	0.483117	0.752564	-0.00972628
ANXA11 (311)	1037	0.954867	0.983554	0.000718527
ANXA13 (312)	1037	0.166979	0.450954	0.0247548
ANXA2 (302)	1037	0.345188	0.647896	0.0117271
ANXA2R (389289)	1037	1.16906e-09	5.51642e-07	-0.0852439
ANXA3 (306)	1037	0.172754	0.459025	-0.0199246
ANXA4 (307)	1037	0.349047	0.650822	0.0116915
ANXA5 (308)	1037	0.625912	0.839308	0.0055404
ANXA6 (309)	1037	0.613525	0.832723	0.00722356
ANXA7 (310)	1037	0.00759234	0.0793346	-0.0372347
ANXA8 (653145)	918	0.00533873	0.0636495	0.0512447
ANXA8L1 (728113)	918	0.792988	0.922418	0.00543989
ANXA9 (8416)	1037	0.818963	0.932251	-0.0039406
AOAH (313)	1037	0.608	0.82981	0.00705208
AOC1 (26)	1037	0.688627	0.875509	0.00519308
AOC2 (314)	1037	0.124912	0.387381	-0.0218538
AOC3 (8639)	1037	0.00377999	0.0515822	0.0446885
AOPEP (84909)	1037	0.525894	0.781324	-0.00696129
AOX1 (316)	1037	0.736691	0.897758	-0.00355393
AP1AR (55435)	1037	0.355487	0.657013	-0.0124709
AP1B1 (162)	1037	0.146353	0.422446	0.0259243
AP1G1 (164)	1037	0.712252	0.886762	0.00963239
AP1G2 (8906)	1037	0.12049	0.380358	-0.0285466
AP1M1 (8907)	1037	0.727928	0.894067	0.00797556
AP1M2 (10053)	1037	0.898923	0.960411	-0.00186581
AP1S1 (1174)	1037	0.573689	0.810949	-0.00842398
AP1S2 (8905)	1037	0.656647	0.857688	0.00681262
AP1S3 (130340)	1037	0.203912	0.500705	0.0167484
AP2A1 (160)	1037	0.0644576	0.272978	0.034721
AP2A2 (161)	1037	0.263495	0.568165	0.0157702
AP2B1 (163)	1037	0.540516	0.791313	0.0118452
AP2M1 (1173)	1037	0.197331	0.492458	0.0617735
AP2S1 (1175)	1037	0.294675	0.599271	0.0540212
AP3B1 (8546)	1037	0.00221758	0.0370237	-0.0680456
AP3B2 (8120)	1037	0.960591	0.985908	-0.00066836
AP3D1 (8943)	1037	0.379587	0.676107	-0.0162035
AP3M1 (26985)	1037	0.0369958	0.200685	-0.0312976
AP3M2 (10947)	1037	0.528716	0.783699	-0.00908282
AP3S1 (1176)	1037	0.583824	0.815561	-0.0106468
AP3S2 (10239)	1037	0.379519	0.676054	-0.0121789
AP4B1 (10717)	1037	0.901574	0.961313	0.00173964
AP4E1 (23431)	1037	0.980581	0.99181	0.00036142
AP4M1 (9179)	1037	0.588598	0.818342	0.00655969
AP4S1 (11154)	1037	0.694153	0.878426	0.00685445
AP5B1 (91056)	1037	0.114604	0.370833	0.0228598
AP5M1 (55745)	1037	0.0656171	0.27625	-0.027831
AP5S1 (55317)	1037	0.87213	0.951284	-0.00217292
AP5Z1 (9907)	1037	0.0825812	0.313257	0.0239745
APAF1 (317)	1037	0.115482	0.372363	-0.0220152
APBA1 (320)	1037	0.605728	0.828618	-0.00661759
APBA2 (321)	1037	0.254487	0.557849	-0.020344
APBA3 (9546)	1037	0.748971	0.902611	-0.00468058
APBB1 (322)	1037	0.580154	0.814421	0.00662333
APBB1IP (54518)	1037	0.789424	0.920601	0.00378993
APBB2 (323)	1037	0.658914	0.858896	-0.00515489
APBB3 (10307)	1037	6.80054e-07	0.000106965	-0.0565995
APC (324)	1037	0.346171	0.648287	-0.0298141
APC2 (10297)	1037	0.474395	0.747604	-0.010769
APCDD1 (147495)	1037	0.260631	0.565373	-0.0151134
APCDD1L (164284)	1037	0.607161	0.82946	-0.00663153
APCS (325)	1037	0.0410989	0.213051	-0.0314386
APEH (327)	1037	0.00564274	0.0654463	-0.0397603
APELA (100506013)	15
APEX1 (328)	1037	0.497959	0.762047	-0.0103671
APEX2 (27301)	1037	0.36005	0.660915	0.0291907
APH1A (51107)	1037	0.522645	0.779404	0.0124308
APH1B (83464)	1037	0.444107	0.725121	-0.0107358
API5 (8539)	1037	0.0234694	0.155345	0.0480198
APIP (51074)	1037	0.705922	0.883807	0.00680446
APLF (200558)	1037	0.911839	0.965028	-0.00134688
APLN (8862)	1037	0.532928	0.786729	0.00642565
APLNR (187)	1037	0.237227	0.537652	0.0183168
APLP1 (333)	1037	0.00790972	0.0816048	-0.0384825
APLP2 (334)	1037	0.168297	0.452503	0.0179145
APMAP (57136)	1037	0.401594	0.693736	-0.0132452
APOA1 (335)	1037	0.440766	0.723421	-0.0113254
APOA2 (336)	1037	0.11722	0.375521	-0.0182953
APOA4 (337)	1037	0.290813	0.595009	0.0147212
APOA5 (116519)	1037	0.201292	0.497372	0.0184367
APOB (338)	1037	0.132942	0.400097	0.0172213
APOBEC1 (339)	1037	0.714603	0.887611	0.00431991
APOBEC2 (10930)	1037	0.528287	0.783193	-0.00868449
APOBEC3A (200315)	1037	0.279978	0.58532	0.0146364
APOBEC3B (9582)	1037	0.0174796	0.13208	0.0482022
APOBEC3C (27350)	1037	0.00999823	0.0936701	0.0310213
APOBEC3D (140564)	1037	0.00214626	0.0364438	0.0445526
APOBEC3F (200316)	306	0.00949316	0.0912228	0.0672028
APOBEC3G (60489)	1037	0.0815276	0.311735	-0.0275643
APOBEC3H (164668)	1037	0.0724436	0.292038	0.0262965
APOBEC4 (403314)	1037	0.453204	0.732439	-0.0104071
APOBR (55911)	1037	0.564069	0.806564	-0.00773323
APOC1 (341)	1037	0.29664	0.601462	0.0200249
APOC2 (344)	1037	0.00896635	0.0876161	-0.033803
APOC3 (345)	1037	0.213786	0.512001	-0.0180348
APOC4 (346)	1037	0.117881	0.376476	-0.0165535
APOD (347)	1037	0.140538	0.413195	0.0197471
APOE (348)	1037	0.120368	0.380254	0.0260657
APOF (319)	1037	0.0996209	0.344447	-0.0222297
APOH (350)	1037	0.175443	0.462969	0.0179168
APOL1 (8542)	1037	0.310809	0.615338	-0.0116575
APOL2 (23780)	1037	5.06593e-05	0.00295887	-0.0545796
APOL3 (80833)	1037	0.479473	0.749885	-0.00933558
APOL4 (80832)	15
APOL5 (80831)	1037	0.375968	0.67435	-0.0114694
APOL6 (80830)	1037	0.139064	0.411342	-0.0183982
APOLD1 (81575)	1037	0.00160279	0.030031	-0.0635067
APOM (55937)	1037	0.461598	0.737956	-0.00843725
APOO (79135)	1037	0.117376	0.3757	0.0173422
APOOL (139322)	1037	0.318504	0.623141	-0.0157011
APP (351)	1037	0.252181	0.554692	0.0162457
APPBP2 (10513)	1037	0.553511	0.799952	0.00922347
APPL1 (26060)	1037	0.397083	0.690195	-0.0125272
APPL2 (55198)	1037	0.663863	0.861503	-0.00476068
APRT (353)	1037	0.103501	0.351227	-0.0284459
APTX (54840)	1037	0.124346	0.386817	0.0244746
AQP1 (358)	1037	0.564515	0.806801	0.00775492
AQP10 (89872)	1037	0.877815	0.953888	-0.00253515
AQP11 (282679)	1037	0.789288	0.920562	0.00345084
AQP12B (653437)	1037	0.0364226	0.19875	0.0424606
AQP2 (359)	1037	0.0282971	0.172525	0.0352127
AQP3 (360)	1037	0.591384	0.820182	0.00829616
AQP4 (361)	1037	0.0731143	0.293392	-0.0280837
AQP5 (362)	1037	0.140069	0.412547	0.0206875
AQP6 (363)	1037	0.247168	0.54851	0.0184315
AQP7 (364)	1037	0.0572424	0.254441	0.0485712
AQP7B (100509620)	14
AQP8 (343)	1037	0.933636	0.975106	-0.00109638
AQP9 (366)	1037	0.0431134	0.217765	-0.0269849
AQR (9716)	1037	0.0405085	0.211519	-0.0650638
AR (367)	1037	0.131678	0.398444	-0.0251271
ARAF (369)	1037	0.0319333	0.184873	-0.0272648
ARAP1 (116985)	1037	0.680224	0.871149	0.00634716
ARAP2 (116984)	1037	0.0161867	0.126068	0.0343372
ARAP3 (64411)	1037	0.770622	0.912856	-0.003819
ARC (23237)	1037	0.559601	0.803636	0.0105628
ARCN1 (372)	1037	0.00142129	0.0280366	0.12087
AREG (374)	1037	0.608909	0.83023	0.00746904
AREL1 (9870)	1037	0.0987583	0.343252	0.0253415
ARF1 (375)	1037	0.169071	0.453234	0.0539562
ARF3 (377)	1037	0.160383	0.441579	0.0209286
ARF4 (378)	1037	0.104374	0.352918	0.0856655
ARF5 (381)	1037	0.331276	0.634898	-0.0124005
ARF6 (382)	1037	0.139658	0.411989	0.0438673
ARFGAP1 (55738)	1037	0.79146	0.92167	0.00377026
ARFGAP2 (84364)	1037	0.77258	0.913411	0.00490512
ARFGAP3 (26286)	1037	0.014343	0.117382	0.0312711
ARFGEF1 (10565)	1037	0.00133702	0.0270893	0.0573023
ARFGEF2 (10564)	1037	0.734598	0.896914	-0.00519984
ARFGEF3 (57221)	1037	0.473482	0.747295	0.00977035
ARFIP1 (27236)	1037	0.42411	0.711253	-0.0117857
ARFIP2 (23647)	1037	0.354668	0.6563	0.0134965
ARFRP1 (10139)	1037	0.221769	0.520472	0.053154
ARG1 (383)	1037	0.036927	0.200648	0.0242032
ARG2 (384)	1037	0.879087	0.954518	0.00162396
ARGFX (503582)	1037	0.546817	0.795535	-0.0105856
ARGLU1 (55082)	1037	0.830028	0.937526	-0.00582519
ARHGAP1 (392)	1037	0.106955	0.3576	0.0358441
ARHGAP10 (79658)	1037	0.782142	0.917479	0.00313069
ARHGAP11A (9824)	1037	0.292242	0.596326	0.023054
ARHGAP12 (94134)	1037	0.578163	0.813611	-0.00768229
ARHGAP15 (55843)	1037	0.739385	0.89939	0.00406628
ARHGAP17 (55114)	1037	0.707578	0.884707	-0.00513974
ARHGAP18 (93663)	1037	0.612552	0.831969	-0.00642532
ARHGAP19 (84986)	1037	0.91093	0.964904	-0.00142954
ARHGAP20 (57569)	1037	0.80566	0.927948	0.00304734
ARHGAP21 (57584)	1037	0.159994	0.440751	-0.0271036
ARHGAP22 (58504)	1037	0.130668	0.396315	-0.0195046
ARHGAP23 (57636)	1037	0.397949	0.690833	-0.0153547
ARHGAP24 (83478)	1037	0.808422	0.928618	-0.00325743
ARHGAP25 (9938)	1037	0.369041	0.667804	-0.0114009
ARHGAP26 (23092)	1037	0.927475	0.972976	0.00153087
ARHGAP27 (201176)	1037	0.432629	0.717174	0.0146012
ARHGAP28 (79822)	1037	0.366225	0.664924	0.0106648
ARHGAP29 (9411)	1037	0.813303	0.93006	0.00626674
ARHGAP30 (257106)	1037	0.0397174	0.209278	-0.0328517
ARHGAP31 (57514)	1037	0.717929	0.888934	-0.00471068
ARHGAP32 (9743)	1037	0.148755	0.425614	0.0194627
ARHGAP33 (115703)	1037	0.000388531	0.0116112	-0.0492239
ARHGAP35 (2909)	1037	0.834742	0.938725	-0.00328515
ARHGAP36 (158763)	1037	0.966677	0.987044	-0.000513737
ARHGAP39 (80728)	1037	0.550648	0.798233	-0.00883091
ARHGAP4 (393)	1037	0.149427	0.426651	-0.0234371
ARHGAP44 (9912)	1037	0.0567244	0.253268	0.0223835
ARHGAP45 (23526)	1037	0.45686	0.734498	-0.0173483
ARHGAP5 (394)	1037	0.186236	0.478154	0.0224551
ARHGAP6 (395)	1037	0.118045	0.376832	0.0212064
ARHGAP8 (23779)	1037	0.102481	0.349885	0.0182673
ARHGAP9 (64333)	1037	0.834231	0.938667	0.00381972
ARHGDIA (396)	1037	0.840267	0.940368	0.00419962
ARHGDIB (397)	1037	0.0632583	0.269746	-0.0253919
ARHGDIG (398)	1037	0.860905	0.947397	-0.00227751
ARHGEF1 (9138)	1037	0.0520814	0.242438	0.0345486
ARHGEF10 (9639)	1037	0.0821337	0.312717	0.0206245
ARHGEF10L (55160)	1037	0.248724	0.550669	0.0157857
ARHGEF11 (9826)	1037	0.709972	0.885453	-0.0058666
ARHGEF12 (23365)	1037	0.740346	0.899577	0.00588084
ARHGEF15 (22899)	1037	0.558109	0.802844	-0.00644575
ARHGEF16 (27237)	1037	0.573606	0.810949	-0.00796103
ARHGEF17 (9828)	1037	0.845605	0.941539	-0.00281906
ARHGEF18 (23370)	1037	0.416027	0.70555	0.0111362
ARHGEF19 (128272)	1037	0.636079	0.84468	-0.00620821
ARHGEF2 (9181)	1037	0.020813	0.144594	0.035302
ARHGEF25 (115557)	1037	0.0161991	0.126068	0.0417844
ARHGEF26 (26084)	1037	0.888931	0.957159	-0.00205875
ARHGEF28 (64283)	1037	0.00445738	0.0567249	-0.0458356
ARHGEF3 (50650)	1037	0.0367399	0.199873	0.0240853
ARHGEF33 (100271715)	1037	0.532292	0.78614	0.0104545
ARHGEF35 (445328)	918	0.0542112	0.24701	0.0370904
ARHGEF37 (389337)	1037	0.436443	0.719926	0.00827345
ARHGEF38 (54848)	1037	0.0280734	0.172085	0.0284988
ARHGEF39 (84904)	1037	0.651328	0.854426	-0.00628982
ARHGEF4 (50649)	1037	0.31914	0.623774	0.0151936
ARHGEF40 (55701)	1037	0.347548	0.649607	-0.0157264
ARHGEF5 (7984)	1037	0.173742	0.460579	0.0321437
ARHGEF6 (9459)	1037	0.220701	0.519313	-0.0133271
ARHGEF7 (8874)	1037	0.282255	0.58734	0.0445433
ARHGEF9 (23229)	1037	0.157192	0.436777	-0.0174944
ARID1A (8289)	1037	0.0320444	0.185112	0.0766782
ARID1B (57492)	1037	3.84884e-09	1.38027e-06	-0.142126
ARID2 (196528)	1037	0.00560859	0.0653024	-0.0883676
ARID3A (1820)	1037	0.669415	0.864977	-0.00760369
ARID3B (10620)	1037	0.183341	0.474866	-0.0252129
ARID3C (138715)	1037	0.0412223	0.213251	0.0299296
ARID4A (5926)	1037	0.962962	0.986167	0.000931657
ARID4B (51742)	1037	0.49012	0.756918	-0.0187922
ARID5A (10865)	1037	0.0205904	0.143978	-0.0393974
ARID5B (84159)	1037	0.0453258	0.224039	-0.0362219
ARIH1 (25820)	1037	0.308539	0.613145	0.0470233
ARIH2 (10425)	1037	0.00624274	0.0699179	-0.0720352
ARL1 (400)	1037	0.0493741	0.234959	0.0417929
ARL10 (285598)	1037	0.00137914	0.0276306	-0.0700186
ARL11 (115761)	1037	0.675953	0.868542	0.00504692
ARL13A (392509)	1037	0.0580517	0.256386	-0.0205767
ARL13B (200894)	1037	3.34471e-05	0.00217297	-0.072719
ARL14 (80117)	1037	0.849191	0.942472	-0.00256276
ARL14EP (120534)	1037	0.687424	0.874946	-0.0066003
ARL14EPL (644100)	1037	0.620924	0.837065	0.00686532
ARL15 (54622)	1037	0.0174426	0.131968	-0.0366628
ARL16 (339231)	306	0.353443	0.655318	0.0248941
ARL2 (402)	1037	0.0606688	0.263321	0.0770762
ARL2BP (23568)	1037	0.255756	0.559526	-0.0181023
ARL3 (403)	1037	0.186342	0.478154	-0.0185441
ARL4A (10124)	1037	0.691699	0.87696	-0.0075244
ARL4C (10123)	1037	0.133076	0.400291	0.0241333
ARL4D (379)	1037	0.649729	0.853242	0.00791069
ARL5A (26225)	1037	0.0276152	0.170866	-0.0344028
ARL5B (221079)	1037	0.309284	0.613538	-0.0138416
ARL5C (390790)	1037	0.711719	0.886732	-0.0056702
ARL6 (84100)	1037	0.0373554	0.201753	-0.0290231
ARL6IP1 (23204)	1037	0.168772	0.453087	0.0176259
ARL6IP4 (51329)	297	0.76753	0.911851	0.00693448
ARL6IP5 (10550)	1037	0.819759	0.932624	0.00334052
ARL6IP6 (151188)	1037	0.254666	0.557968	0.0174958
ARL8A (127829)	1037	0.309363	0.613628	0.015376
ARL8B (55207)	1037	0.282459	0.587581	0.0224429
ARL9 (132946)	1037	0.156096	0.435198	-0.0182447
ARMC1 (55156)	1037	0.165986	0.450203	-0.0218841
ARMC10 (83787)	1037	0.00183813	0.0327956	-0.0548429
ARMC12 (221481)	1037	0.336248	0.639384	-0.0137307
ARMC2 (84071)	1037	0.494214	0.759547	-0.00910055
ARMC3 (219681)	1037	0.379687	0.676127	-0.0100581
ARMC5 (79798)	1037	0.587413	0.817559	-0.0185534
ARMC6 (93436)	1037	0.817389	0.931522	0.00435275
ARMC7 (79637)	1037	0.097428	0.340506	-0.0774054
ARMC8 (25852)	1037	0.0819635	0.312598	-0.02463
ARMC9 (80210)	1037	0.46979	0.744547	0.0105207
ARMCX1 (51309)	1037	0.821374	0.933396	-0.00269775
ARMCX2 (9823)	1037	0.117891	0.376476	0.01884
ARMCX3 (51566)	1037	0.389958	0.684139	0.0111
ARMCX4 (100131755)	1037	0.0770445	0.301695	-0.0223684
ARMCX5 (64860)	1037	0.0319305	0.184873	0.0285709
ARMCX6 (54470)	1037	9.81617e-06	0.000853037	-0.0814384
ARMH1 (339541)	1037	0.875273	0.952626	-0.00247865
ARMH2 (101928603)	1037	0.16687	0.450896	0.0194612
ARMH3 (79591)	1037	0.969365	0.987564	-0.000881703
ARMH4 (145407)	1037	0.455882	0.734006	0.010593
ARMS2 (387715)	1037	0.937996	0.977293	0.000936354
ARMT1 (79624)	1037	0.311208	0.61572	-0.0164519
ARNT (405)	1037	0.133554	0.401265	-0.049674
ARNT2 (9915)	1037	0.590664	0.82016	-0.0064233
ARPC1A (10552)	1037	0.774017	0.914155	0.00398977
ARPC1B (10095)	1037	0.450372	0.730069	0.00999314
ARPC2 (10109)	1037	0.0024442	0.039254	0.0759299
ARPC3 (10094)	1037	0.634054	0.8433	0.0140065
ARPC4 (10093)	1037	0.135501	0.404788	0.0569175
ARPC5 (10092)	1037	0.250897	0.553104	0.0204322
ARPC5L (81873)	1037	0.0118796	0.103909	0.0324144
ARPIN (348110)	1037	0.559873	0.80386	0.00555013
ARPP19 (10776)	1037	0.174904	0.462089	-0.0283901
ARPP21 (10777)	1037	0.311777	0.616506	-0.00969824
ARR3 (407)	1037	0.367216	0.666212	-0.0114422
ARRB1 (408)	1037	0.122731	0.384251	0.0237409
ARRB2 (409)	1037	0.506956	0.768252	0.0107941
ARRDC1 (92714)	1037	0.531546	0.785513	0.0092723
ARRDC2 (27106)	1037	0.328041	0.631975	0.0193803
ARRDC3 (57561)	1037	0.392225	0.685611	-0.0204883
ARRDC4 (91947)	1037	0.908332	0.963928	-0.00164322
ARRDC5 (645432)	1037	0.135451	0.404727	-0.0205169
ARSA (410)	1037	0.486744	0.75467	-0.0137053
ARSB (411)	1037	0.319443	0.624229	-0.0158425
ARSD (414)	1037	0.193065	0.487174	0.0187179
ARSF (416)	1037	0.79149	0.92167	-0.0030948
ARSG (22901)	1037	0.0563592	0.252316	-0.0247952
ARSH (347527)	1037	0.981572	0.991935	-0.000233316
ARSI (340075)	1037	0.670854	0.866029	0.00680539
ARSJ (79642)	1037	0.214972	0.513544	-0.0127473
ARSK (153642)	1037	0.767977	0.9119	0.00440499
ARSL (415)	1037	0.846419	0.941744	0.00243324
ART1 (417)	1037	0.0886752	0.324113	0.0257797
ART3 (419)	1037	0.190807	0.483696	-0.019283
ART4 (420)	1037	0.351277	0.652858	-0.0124388
ART5 (116969)	1037	0.844769	0.941242	0.00221661
ARTN (9048)	1037	0.138086	0.409604	0.0265505
ARV1 (64801)	1037	0.588737	0.818471	0.00884983
ARVCF (421)	1037	0.0764273	0.300926	0.0267693
ARX (170302)	1037	0.377367	0.675103	0.0127067
AS3MT (57412)	1037	0.505055	0.766497	0.00799237
ASAH1 (427)	1037	0.132309	0.399199	-0.025281
ASAH2 (56624)	1037	0.433968	0.718246	0.0118047
ASAP1 (50807)	1037	0.500505	0.763976	-0.0102596
ASAP2 (8853)	1037	0.724044	0.891862	0.00539011
ASAP3 (55616)	1037	0.0910433	0.328409	-0.0247662
ASB1 (51665)	1037	0.0544935	0.247538	0.0318685
ASB10 (136371)	1037	0.00541468	0.0639174	0.0406247
ASB11 (140456)	1037	0.00802715	0.0824369	0.0292338
ASB12 (142689)	1037	0.0383945	0.204958	-0.0264741
ASB13 (79754)	1037	0.458513	0.735585	0.00938303
ASB14 (142686)	1037	0.952991	0.983258	0.000765192
ASB15 (142685)	1037	0.394782	0.688168	0.0117977
ASB16 (92591)	1037	0.314707	0.619363	-0.0161949
ASB17 (127247)	1037	0.195411	0.489716	-0.0190932
ASB18 (401036)	1037	0.0412735	0.213251	0.0314968
ASB2 (51676)	1037	0.0189769	0.13762	0.0280031
ASB3 (51130)	1037	0.826027	0.935306	-0.00434114
ASB4 (51666)	1037	0.0770524	0.301695	0.0251434
ASB5 (140458)	1037	0.085162	0.318465	0.0234277
ASB6 (140459)	1037	0.540471	0.791311	-0.00995708
ASB7 (140460)	1037	0.380469	0.676848	0.0152134
ASB8 (140461)	1037	0.809456	0.928741	-0.00302972
ASB9 (140462)	1037	0.480782	0.751033	-0.00785088
ASCC1 (51008)	1037	0.972952	0.988966	-0.000496595
ASCC2 (84164)	1037	0.0690822	0.284631	0.0293218
ASCC3 (10973)	1037	0.000744682	0.0180689	0.103471
ASCL1 (429)	1037	0.0971405	0.340307	0.0441765
ASCL2 (430)	1037	0.145928	0.421922	0.022855
ASCL3 (56676)	1037	0.625219	0.83903	0.00567222
ASCL4 (121549)	1037	0.0346011	0.193101	0.0358876
ASCL5 (647219)	1037	0.195245	0.489642	0.0239118
ASDURF (110599588)	15
ASF1A (25842)	1037	0.0224566	0.151836	0.0567417
ASF1B (55723)	1037	0.11927	0.378812	0.0351838
ASGR1 (432)	1037	0.614621	0.833391	0.00622168
ASGR2 (433)	1037	0.48873	0.7559	-0.00800544
ASH1L (55870)	1037	0.383659	0.6791	-0.0205289
ASH2L (9070)	1037	0.929358	0.973326	0.0021035
ASIC1 (41)	1037	0.897587	0.959671	-0.00235509
ASIC2 (40)	1037	0.0555399	0.250097	-0.0267838
ASIC3 (9311)	1037	0.947729	0.981641	-0.00076432
ASIC4 (55515)	1037	0.443149	0.724585	0.0112052
ASIC5 (51802)	1037	0.51257	0.772214	0.00725889
ASIP (434)	1037	0.0288968	0.174637	-0.038315
ASL (435)	1037	0.7734	0.913869	-0.00441984
ASMT (438)	15
ASMTL (8623)	15
ASNS (440)	1037	0.041313	0.213298	-0.0665537
ASNSD1 (54529)	1037	0.807304	0.928589	0.00398327
ASPA (443)	1037	0.739727	0.899405	0.00353587
ASPDH (554235)	1037	0.243024	0.544445	0.0145242
ASPG (374569)	1037	0.457855	0.735315	-0.0112567
ASPH (444)	1037	0.9662	0.986926	0.000741633
ASPHD1 (253982)	1037	0.206265	0.502612	-0.0172818
ASPHD2 (57168)	1037	0.408938	0.699437	0.0114358
ASPM (259266)	1037	0.251516	0.553967	0.0328454
ASPRV1 (151516)	1037	0.227077	0.526512	-0.0223416
ASPSCR1 (79058)	1037	0.134017	0.402187	0.0239914
ASRGL1 (80150)	1037	0.349625	0.65154	0.0126218
ASS1 (445)	1037	0.176359	0.464359	0.0249708
ASTE1 (28990)	1037	0.314298	0.61878	-0.0136394
ASTL (431705)	1037	0.38001	0.676324	0.0139818
ASTN1 (460)	1037	0.556514	0.801602	-0.00865435
ASTN2 (23245)	1037	0.439022	0.721815	-0.0107698
ASXL1 (171023)	1037	0.00702856	0.0756932	-0.0474137
ASXL2 (55252)	15
ASXL3 (80816)	1037	0.553028	0.799705	0.00902564
ASZ1 (136991)	1037	0.972647	0.988966	-0.000484993
ATAD1 (84896)	1037	0.218038	0.517097	-0.0187084
ATAD2 (29028)	1037	0.0400103	0.209967	0.0328355
ATAD2B (54454)	1037	0.16131	0.44322	-0.01698
ATAD3A (55210)	1037	0.0830627	0.31445	0.0368167
ATAD3B (83858)	1037	0.00812648	0.0830494	0.0478871
ATAD3C (219293)	1037	2.64913e-08	6.98553e-06	0.084432
ATAD5 (79915)	1037	0.646193	0.851378	0.0091336
ATAT1 (79969)	1037	0.342993	0.645691	-0.0115804
ATCAY (85300)	1037	0.182073	0.472948	0.0183584
ATE1 (11101)	1037	0.240281	0.540935	-0.0196432
ATF1 (466)	1037	0.821792	0.933603	0.0038232
ATF2 (1386)	1037	0.405896	0.696843	0.0126533
ATF3 (467)	1037	0.0967071	0.339545	0.0218533
ATF4 (468)	1037	0.0732829	0.293902	-0.0683482
ATF5 (22809)	1037	0.0883509	0.323742	-0.0278917
ATF6 (22926)	1037	0.9607	0.985908	0.000785464
ATF6B (1388)	1037	0.763991	0.91018	0.00494959
ATF7 (11016)	1037	0.0159645	0.124841	-0.0414292
ATF7IP (55729)	1037	0.528272	0.783193	-0.0151174
ATF7IP2 (80063)	1037	0.987604	0.994202	0.000226158
ATG10 (83734)	1037	0.354281	0.655923	-0.0153298
ATG101 (60673)	1037	0.492749	0.758801	0.014889
ATG12 (9140)	1037	0.635886	0.844661	-0.00869108
ATG13 (9776)	1037	0.526043	0.781417	-0.0127554
ATG14 (22863)	1037	0.158642	0.43921	0.0301828
ATG16L1 (55054)	1037	0.403941	0.694789	0.011918
ATG16L2 (89849)	1037	0.271976	0.577272	-0.0186918
ATG2A (23130)	1037	0.0461983	0.225902	0.0341162
ATG2B (55102)	1037	0.00618797	0.069743	0.0344602
ATG3 (64422)	1037	0.38139	0.677166	0.0165183
ATG4A (115201)	1037	0.243188	0.544546	0.0157079
ATG4B (23192)	1037	0.707073	0.884384	0.00609714
ATG4C (84938)	1037	0.254565	0.557883	-0.0164382
ATG4D (84971)	1037	0.941204	0.978815	0.00159735
ATG5 (9474)	1037	0.182235	0.473161	0.0191538
ATG7 (10533)	1037	0.324201	0.628955	0.0153623
ATG9A (79065)	1037	0.730659	0.895757	0.00955213
ATG9B (285973)	15
ATIC (471)	1037	0.000469433	0.0132557	-0.154664
ATL1 (51062)	1037	0.152421	0.431219	-0.0226037
ATL2 (64225)	1037	0.151725	0.430336	0.0664852
ATL3 (25923)	1037	0.206916	0.503106	0.0178217
ATM (472)	1037	0.181041	0.471486	-0.0334803
ATMIN (23300)	1037	0.352055	0.653422	0.0234786
ATN1 (1822)	1037	0.992417	0.996753	-0.000162104
ATOH1 (474)	1037	0.562539	0.805546	0.0093271
ATOH7 (220202)	1037	0.640954	0.848062	0.00688264
ATOH8 (84913)	1037	0.143473	0.418041	-0.0197415
ATOSA (56204)	1037	0.131305	0.397709	0.0217285
ATOSB (80256)	1037	0.359121	0.659978	-0.0142443
ATOX1 (475)	1037	0.659352	0.858951	0.00793966
ATP10A (57194)	1037	0.521949	0.778755	-0.00840556
ATP10B (23120)	1037	0.204706	0.501486	0.017792
ATP10D (57205)	1037	0.0561451	0.251936	-0.0235904
ATP11A (23250)	1037	0.834337	0.938725	0.00291492
ATP11B (23200)	1037	0.184507	0.476783	0.0181212
ATP11C (286410)	1037	0.00702675	0.0756932	-0.0349291
ATP12A (479)	1037	0.0878955	0.323094	-0.0247092
ATP13A1 (57130)	1037	0.402245	0.694235	0.0180262
ATP13A2 (23400)	1037	0.816354	0.931173	-0.00382356
ATP13A3 (79572)	1037	0.403425	0.694557	0.0116673
ATP13A4 (84239)	1037	0.0729506	0.293392	0.0263372
ATP13A5 (344905)	1037	0.00223673	0.0371681	0.0351444
ATP1A1 (476)	1037	0.998883	0.999542	9.97776e-05
ATP1A2 (477)	1037	0.0347361	0.193271	-0.0295321
ATP1A3 (478)	1037	0.987771	0.994259	-0.000226319
ATP1A4 (480)	1037	0.149103	0.426197	-0.0173477
ATP1B1 (481)	1037	0.00427174	0.0556545	-0.0398756
ATP1B2 (482)	1037	0.227838	0.527128	-0.0160638
ATP1B3 (483)	1037	0.00969246	0.0922972	-0.109548
ATP1B4 (23439)	1037	0.067348	0.280255	-0.0265313
ATP23 (91419)	1037	0.227475	0.526906	0.0236479
ATP2A1 (487)	1037	0.550786	0.798233	-0.00706908
ATP2A2 (488)	1037	0.458215	0.73546	0.0317053
ATP2A3 (489)	1037	0.491356	0.757633	0.010009
ATP2B1 (490)	1037	0.211853	0.509553	-0.0376335
ATP2B2 (491)	1037	0.837486	0.939327	0.00249073
ATP2B3 (492)	1037	0.586444	0.817297	0.00920743
ATP2B4 (493)	1037	0.413142	0.703329	0.0136597
ATP2C1 (27032)	1037	0.0232437	0.154435	0.061153
ATP2C2 (9914)	1037	0.0132818	0.111548	0.0317115
ATP4A (495)	1037	0.00389155	0.0526636	0.0378627
ATP4B (496)	1037	0.606965	0.829402	0.00736937
ATP5F1A (498)	1037	0.100925	0.346883	-0.0562077
ATP5F1B (506)	1037	0.0677125	0.281134	-0.0740433
ATP5F1C (509)	1037	0.819067	0.932251	0.00838056
ATP5F1D (513)	1037	0.503399	0.765343	0.0255584
ATP5F1E (514)	920	0.0304408	0.179906	-0.0841323
ATP5IF1 (93974)	1037	0.990445	0.995665	0.000183807
ATP5MC1 (516)	1037	0.442475	0.72437	-0.0136325
ATP5MC2 (517)	1037	0.183493	0.475076	-0.0228766
ATP5MC3 (518)	1037	0.618356	0.835786	-0.00653558
ATP5ME (521)	1037	0.110645	0.364033	-0.0697243
ATP5MF (9551)	1037	0.0619331	0.26676	-0.0559178
ATP5MG (10632)	1037	0.564446	0.806782	-0.0144725
ATP5MGL (267020)	1037	0.0751705	0.298174	-0.0307302
ATP5MJ (9556)	1037	0.477485	0.748604	-0.0150098
ATP5MK (84833)	1037	0.180922	0.471391	0.024281
ATP5PB (515)	1037	0.0775484	0.302675	-0.0543312
ATP5PD (10476)	1037	0.888643	0.957159	-0.00304077
ATP5PF (522)	1037	0.0211348	0.145982	-0.0554299
ATP5PO (539)	1037	0.125656	0.388263	-0.0396609
ATP6AP1 (537)	1037	0.961077	0.98593	0.00257443
ATP6AP2 (10159)	1037	0.044329	0.221472	-0.0869354
ATP6V0A1 (535)	1037	0.380323	0.676813	-0.0179489
ATP6V0A2 (23545)	1037	0.945034	0.980537	0.00138386
ATP6V0A4 (50617)	1037	0.183986	0.475917	-0.0178014
ATP6V0B (533)	1037	0.0506911	0.238508	0.0704538
ATP6V0C (527)	1037	0.332607	0.636021	-0.0656534
ATP6V0D1 (9114)	1037	0.499466	0.76318	-0.0254487
ATP6V0D2 (245972)	1037	0.204466	0.501184	0.018525
ATP6V0E1 (8992)	1037	0.440188	0.722803	0.0287607
ATP6V0E2 (155066)	1037	0.8017	0.925988	-0.00420602
ATP6V1A (523)	1037	0.219624	0.51829	-0.0670119
ATP6V1B1 (525)	1037	0.210163	0.507719	-0.0176242
ATP6V1B2 (526)	1037	0.689993	0.876099	0.0287138
ATP6V1C1 (528)	1037	0.000231441	0.00833325	0.125736
ATP6V1C2 (245973)	1037	0.857568	0.945986	-0.00256586
ATP6V1D (51382)	1037	0.00298516	0.0444206	0.0855591
ATP6V1E1 (529)	1037	0.184675	0.476828	0.0483025
ATP6V1E2 (90423)	1037	0.0262739	0.165945	0.0330686
ATP6V1F (9296)	1037	0.194856	0.489351	0.0676542
ATP6V1FNB (100130705)	15
ATP6V1G1 (9550)	1037	0.536995	0.789239	-0.0292143
ATP6V1G2 (534)	1037	0.466644	0.741988	0.0104624
ATP6V1G3 (127124)	1037	0.8311	0.93791	0.00299999
ATP6V1H (51606)	1037	0.187678	0.480134	0.0472438
ATP7A (538)	1037	0.506296	0.767534	0.0132585
ATP7B (540)	1037	0.00312446	0.0457009	0.0345148
ATP8A1 (10396)	1037	0.298082	0.602865	-0.0126859
ATP8A2 (51761)	1037	0.35844	0.659291	-0.0136769
ATP8B1 (5205)	1037	0.331372	0.635014	-0.0134052
ATP8B2 (57198)	1037	0.271707	0.576903	-0.013879
ATP8B3 (148229)	1037	0.389523	0.684139	0.0137919
ATP8B4 (79895)	1037	0.081424	0.311636	-0.026875
ATP9A (10079)	1037	0.300335	0.604881	0.0123059
ATP9B (374868)	1037	0.00600331	0.0683401	0.0418247
ATPAF1 (64756)	1037	0.311985	0.616782	-0.0147826
ATPAF2 (91647)	1037	0.0754145	0.298551	-0.038866
ATPSCKMT (134145)	1037	7.413e-05	0.00383062	0.0489339
ATR (545)	1037	0.155939	0.435129	-0.0478844
ATRAID (51374)	1037	0.564153	0.806564	-0.00697928
ATRIP (84126)	1037	0.942881	0.979991	-0.00202273
ATRN (8455)	1037	0.538204	0.790116	-0.0116762
ATRNL1 (26033)	1037	0.383874	0.679169	0.00955308
ATRX (546)	1037	0.8106	0.92922	-0.00610899
ATXN1 (6310)	1037	0.268751	0.573346	-0.019699
ATXN10 (25814)	1037	0.00429302	0.0557441	0.0694275
ATXN1L (342371)	1037	0.0602605	0.262583	-0.0312513
ATXN2 (6311)	1037	0.244281	0.545141	0.0215969
ATXN2L (11273)	1037	0.391368	0.684976	-0.0181957
ATXN3 (4287)	1037	0.100288	0.34582	-0.0213887
ATXN3L (92552)	1037	0.31889	0.623448	-0.0117958
ATXN7 (6314)	1037	0.590243	0.819739	-0.00961053
ATXN7L1 (222255)	1037	0.0205865	0.143978	-0.0321136
ATXN7L2 (127002)	1037	0.0255207	0.163258	0.0362428
ATXN7L3 (56970)	1037	0.617951	0.835694	-0.0182976
ATXN7L3B (552889)	1037	0.501859	0.764881	-0.010708
AUH (549)	1037	0.00246881	0.0394899	-0.0394597
AUNIP (79000)	1037	0.105083	0.35418	0.0257035
AUP1 (550)	1037	0.538039	0.789987	0.0111729
AURKA (6790)	1037	0.336208	0.639384	0.0328442
AURKAIP1 (54998)	1037	0.00251264	0.0398004	-0.0663086
AURKB (9212)	1037	0.570742	0.810183	-0.0244307
AURKC (6795)	1037	0.0177933	0.133383	0.0304508
AUTS2 (26053)	1037	0.187266	0.479558	-0.0209272
AVEN (57099)	1037	0.0161034	0.125653	-0.0501511
AVIL (10677)	1037	0.0306748	0.180598	-0.0381093
AVL9 (23080)	1037	0.601762	0.826455	0.0070724
AVP (551)	1037	0.600576	0.825563	0.00779678
AVPI1 (60370)	1037	0.119902	0.379585	0.0192865
AVPR1A (552)	1037	0.269681	0.574203	0.0223905
AVPR1B (553)	1037	0.264346	0.569307	-0.0178322
AVPR2 (554)	1037	0.654082	0.856396	-0.00624558
AWAT1 (158833)	1037	0.827937	0.936304	-0.00313394
AWAT2 (158835)	1037	0.0616604	0.266113	-0.0254748
AXDND1 (126859)	1037	0.028265	0.172525	-0.0283499
AXIN1 (8312)	1037	0.139582	0.411989	-0.0370733
AXIN2 (8313)	1037	0.678983	0.870127	-0.00645716
AXL (558)	1037	0.17056	0.456055	0.0212142
AZGP1 (563)	1037	0.0109887	0.0993638	-0.034868
AZI2 (64343)	1037	0.944028	0.980223	-0.000972124
AZIN1 (51582)	1037	0.181064	0.471486	-0.0268145
AZIN2 (113451)	1037	0.0830722	0.31445	0.0227199
AZU1 (566)	1037	0.0741138	0.295779	0.0265233
B2M (567)	1037	0.00250648	0.0398004	0.0379875
B3GALNT1 (8706)	1037	0.3458	0.64811	0.0119353
B3GALNT2 (148789)	1037	0.120475	0.380358	0.0347761
B3GALT1 (8708)	1037	0.45262	0.73187	0.00901782
B3GALT2 (8707)	1037	0.874393	0.952351	-0.00213806
B3GALT4 (8705)	1037	0.637356	0.845486	-0.00636562
B3GALT5 (10317)	1037	0.270975	0.576105	0.0117305
B3GALT6 (126792)	1037	0.0525097	0.243609	0.0449688
B3GAT1 (27087)	1037	0.100437	0.346084	0.0249587
B3GAT2 (135152)	1037	0.122958	0.384535	-0.0271148
B3GAT3 (26229)	1037	0.273325	0.578628	0.0250914
B3GLCT (145173)	1037	0.382965	0.678634	-0.0124097
B3GNT2 (10678)	1037	0.304017	0.608142	-0.0215332
B3GNT3 (10331)	1037	0.102313	0.349375	-0.0269637
B3GNT4 (79369)	1037	0.401783	0.693862	-0.0148004
B3GNT5 (84002)	1037	0.0456422	0.224345	0.0321151
B3GNT6 (192134)	1037	0.827565	0.936077	-0.00362856
B3GNT7 (93010)	1037	0.110846	0.364461	0.0225893
B3GNT8 (374907)	1037	0.222508	0.521007	-0.0159171
B3GNT9 (84752)	1037	0.689934	0.876086	0.00598203
B3GNTL1 (146712)	1037	0.572212	0.810524	0.00760758
B4GALNT1 (2583)	1037	0.392101	0.6855	-0.0143677
B4GALNT2 (124872)	1037	0.435191	0.719085	-0.0127214
B4GALNT3 (283358)	1037	0.216386	0.515207	-0.0177856
B4GALNT4 (338707)	1037	0.828483	0.936607	-0.00286563
B4GALT1 (2683)	1037	0.993898	0.997269	-0.000124644
B4GALT2 (8704)	1037	0.570678	0.810183	-0.00770232
B4GALT3 (8703)	1037	0.249472	0.551504	-0.0177943
B4GALT4 (8702)	1037	0.0361545	0.197962	-0.0284803
B4GALT5 (9334)	1037	0.0232033	0.154381	0.0448333
B4GALT6 (9331)	1037	0.00398509	0.0534854	-0.0368869
B4GALT7 (11285)	1037	0.0345734	0.193052	0.0407521
B4GAT1 (11041)	1037	0.391481	0.684976	0.0117981
B9D1 (27077)	1037	0.361407	0.661317	-0.0125527
B9D2 (80776)	1037	0.180521	0.470951	0.0179123
BAALC (79870)	1037	0.962121	0.986041	0.000560664
BAAT (570)	1037	0.286649	0.591132	-0.0118341
BABAM1 (29086)	1037	0.26349	0.568165	0.015316
BABAM2 (9577)	1037	0.423288	0.710606	0.0147458
BACE1 (23621)	1037	0.114852	0.371266	-0.021606
BACE2 (25825)	1037	0.96263	0.986167	-0.000699056
BACH1 (571)	1037	0.835797	0.938768	-0.00345995
BACH2 (60468)	1037	0.226912	0.526428	-0.0164867
BAD (572)	1037	0.12805	0.391484	0.0288598
BAG1 (573)	1037	0.973394	0.989116	-0.000379093
BAG2 (9532)	1037	0.5155	0.774547	-0.010516
BAG3 (9531)	1037	0.523539	0.779975	-0.00813685
BAG4 (9530)	1037	0.516599	0.774804	-0.0108018
BAG5 (9529)	1037	0.541816	0.792071	-0.00734189
BAG6 (7917)	1037	0.214196	0.512442	-0.0250531
BAHCC1 (57597)	15
BAHD1 (22893)	1037	0.19453	0.488737	-0.0214445
BAIAP2 (10458)	1037	0.591117	0.820182	0.00762047
BAIAP2L1 (55971)	1037	0.455783	0.734006	-0.011969
BAIAP2L2 (80115)	1037	0.823906	0.934674	0.0034983
BAIAP3 (8938)	1037	0.417462	0.706527	0.0106495
BAK1 (578)	1037	0.544605	0.794156	-0.01343
BAMBI (25805)	1037	0.82733	0.936077	-0.00489833
BANF1 (8815)	1037	0.185899	0.477763	-0.0515989
BANF2 (140836)	1037	0.518576	0.776176	0.00699981
BANK1 (55024)	1037	0.435	0.718958	0.012324
BANP (54971)	1037	0.344463	0.647235	-0.0285353
BAP1 (8314)	1037	0.0171514	0.130425	-0.0877725
BARD1 (580)	1037	0.416743	0.706111	-0.025875
BARHL1 (56751)	1037	0.248055	0.549717	0.0145339
BARHL2 (343472)	1037	0.194372	0.488661	0.0217629
BARX1 (56033)	1037	0.937481	0.976955	0.00118815
BARX2 (8538)	1037	0.251542	0.553967	0.0193181
BASP1 (10409)	1037	0.258955	0.563127	0.0148023
BATF (10538)	1037	0.00504929	0.0610923	-0.0436011
BATF2 (116071)	1037	0.110347	0.363322	0.0277357
BATF3 (55509)	1037	0.981384	0.991935	0.000385296
BAX (581)	1037	0.0391054	0.207455	-0.0337485
BAZ1A (11177)	1037	0.758161	0.907241	-0.00612926
BAZ1B (9031)	1037	0.0103135	0.0953254	-0.0501926
BAZ2A (11176)	1037	0.611802	0.831596	-0.00900161
BAZ2B (29994)	1037	0.79685	0.923495	-0.00299688
BBC3 (27113)	1037	0.0179431	0.13389	-0.0294
BBIP1 (92482)	1037	0.205022	0.501486	0.0175662
BBLN (79095)	1037	0.692792	0.877602	-0.00684617
BBOF1 (80127)	1037	0.00536661	0.0637231	0.0365225
BBOX1 (8424)	1037	0.00321647	0.046524	0.0389052
BBS1 (582)	1037	0.282041	0.587339	0.0157661
BBS10 (79738)	1037	0.839961	0.940325	-0.00351971
BBS12 (166379)	1037	0.127582	0.390984	0.0244445
BBS2 (583)	1037	0.808245	0.928618	-0.0026926
BBS4 (585)	1037	0.127198	0.390504	-0.0200285
BBS5 (129880)	1037	0.490084	0.756918	-0.0107196
BBS7 (55212)	1037	0.808075	0.928618	0.0030179
BBS9 (27241)	1037	0.833883	0.93857	-0.00301543
BBX (56987)	1037	0.976557	0.990411	0.000387568
BCAM (4059)	1037	0.219728	0.518293	-0.0159944
BCAN (63827)	1037	0.776416	0.915188	-0.005336
BCAP29 (55973)	1037	0.546678	0.795535	0.00982225
BCAP31 (10134)	1037	0.154967	0.433879	-0.0328733
BCAR1 (9564)	1037	0.390637	0.684234	0.0230267
BCAR3 (8412)	1037	0.318646	0.623149	-0.0213757
BCAS1 (8537)	1037	0.276143	0.581907	-0.0151397
BCAS2 (10286)	1037	0.42534	0.71225	-0.0240409
BCAS3 (54828)	1037	0.434469	0.718611	0.0118873
BCAS4 (55653)	1037	0.0977019	0.340899	0.0237329
BCAT1 (586)	1037	0.918779	0.968388	0.00145374
BCAT2 (587)	1037	0.183047	0.47443	0.0183666
BCCIP (56647)	1037	0.583213	0.81524	0.0134552
BCDIN3D (144233)	1037	0.0152811	0.121997	-0.0461701
BCHE (590)	1037	0.21618	0.515109	0.0158603
BCKDHA (593)	1037	0.639793	0.847401	-0.00593793
BCKDHB (594)	1037	0.0303592	0.179719	-0.0330879
BCKDK (10295)	1037	0.0926392	0.331295	0.0225602
BCL10 (8915)	1037	0.361977	0.66162	-0.0176225
BCL11A (53335)	1037	0.0536574	0.246102	-0.0304039
BCL11B (64919)	1037	0.679015	0.870127	-0.00671676
BCL2 (596)	1037	0.599311	0.82487	0.0131065
BCL2A1 (597)	1037	0.0193037	0.139066	0.0370115
BCL2L1 (598)	1037	0.2997	0.604491	-0.0804982
BCL2L10 (10017)	1037	0.225806	0.524745	-0.0169203
BCL2L11 (10018)	1037	0.471346	0.745563	-0.0104521
BCL2L12 (83596)	1035	0.103173	0.350707	-0.0258669
BCL2L13 (23786)	1037	0.0942772	0.334212	-0.0225177
BCL2L14 (79370)	1037	0.803751	0.92688	-0.00324223
BCL2L15 (440603)	1037	0.0886788	0.324113	-0.0214308
BCL2L2 (599)	1037	0.901138	0.961174	-0.00216628
BCL3 (602)	1037	0.137853	0.409313	0.0213447
BCL6 (604)	1037	0.850179	0.942672	-0.00532679
BCL6B (255877)	1037	0.875917	0.952923	0.00213515
BCL7A (605)	1037	0.240532	0.541018	-0.018678
BCL7B (9275)	1037	0.0689187	0.284237	0.0257058
BCL7C (9274)	1037	0.504772	0.766325	-0.0103576
BCL9 (607)	1037	0.141131	0.41411	0.0381023
BCL9L (283149)	1037	0.709375	0.88541	-0.00916138
BCLAF1 (9774)	1037	0.0656002	0.27625	-0.0685001
BCLAF3 (256643)	1037	0.00595363	0.0680399	0.0368296
BCO1 (53630)	1037	0.701458	0.882499	0.00549975
BCO2 (83875)	1037	0.830262	0.937554	-0.0032362
BCOR (54880)	1037	0.008529	0.0853423	-0.0632775
BCORL1 (63035)	1037	0.650945	0.854284	-0.00894343
BCR (613)	1037	0.024763	0.159894	-0.0392207
BCS1L (617)	1037	0.000485229	0.0134477	-0.114367
BDH1 (622)	1037	0.254129	0.557541	0.0147511
BDH2 (56898)	1037	0.000303446	0.00994713	-0.071326
BDKRB1 (623)	1037	0.803339	0.926763	0.00320467
BDKRB2 (624)	1037	0.672771	0.867001	0.00607537
BDNF (627)	1037	0.332761	0.636139	-0.0102301
BDP1 (55814)	1037	2.61823e-05	0.00179875	-0.139262
BEAN1 (146227)	1035	0.00328399	0.0469205	0.0432731
BECN1 (8678)	1037	0.00461223	0.0579097	-0.0601596
BECN2 (441925)	15
BEGAIN (57596)	1037	0.765343	0.91058	-0.00456706
BEND2 (139105)	1037	0.0543316	0.247201	0.019022
BEND3 (57673)	1037	0.583417	0.815276	-0.0111719
BEND4 (389206)	1037	0.205038	0.501486	-0.016272
BEND5 (79656)	1037	0.386782	0.681611	0.0104748
BEND6 (221336)	1037	0.96196	0.98599	-0.000694132
BEND7 (222389)	1037	0.093591	0.332972	-0.0247138
BEST1 (7439)	1037	0.118614	0.377639	0.018786
BEST2 (54831)	1037	0.682867	0.872098	0.00596789
BEST3 (144453)	1037	0.557105	0.802133	-0.00790683
BEST4 (266675)	1037	0.974658	0.98962	0.000413448
BET1 (10282)	1037	0.768516	0.912116	0.00823515
BET1L (51272)	1037	0.0189132	0.137579	-0.0416324
BEX1 (55859)	1037	5.37462e-05	0.00307755	-0.0510304
BEX2 (84707)	1037	0.565719	0.807378	-0.00899012
BEX3 (27018)	1037	0.46754	0.74298	-0.0101658
BEX4 (56271)	1037	0.414897	0.704566	-0.011623
BEX5 (340542)	1037	0.153856	0.432992	-0.0195925
BFAR (51283)	1037	0.699765	0.881638	-0.00480008
BFSP1 (631)	1037	0.319519	0.624309	0.0137398
BFSP2 (8419)	1037	0.40559	0.696613	-0.00863336
BGLAP (632)	1037	0.0351331	0.194262	-0.0306022
BGN (633)	1037	0.826636	0.93564	0.00242701
BHLHA15 (168620)	1037	0.332989	0.636278	-0.0169925
BHLHA9 (727857)	1037	0.129373	0.394113	0.0192857
BHLHE22 (27319)	1037	0.148831	0.425627	0.0221572
BHLHE23 (128408)	920	0.765426	0.91062	0.00529527
BHLHE40 (8553)	1037	0.361534	0.661317	-0.0162662
BHLHE41 (79365)	1037	0.0426413	0.216724	0.038988
BHMT (635)	1037	0.67379	0.867359	-0.00495232
BHMT2 (23743)	1037	0.28326	0.58805	-0.0166372
BICC1 (80114)	1037	0.260396	0.565	-0.0168981
BICD1 (636)	1037	0.837845	0.939496	0.0031397
BICD2 (23299)	1037	0.240375	0.540935	-0.0196839
BICDL1 (92558)	1037	0.0814415	0.311636	0.024535
BICDL2 (146439)	1037	0.00158827	0.0298797	-0.057428
BICRA (29998)	1037	0.111475	0.365623	-0.0341194
BICRAL (23506)	1037	0.000429429	0.0125002	-0.0502263
BID (637)	1037	0.257007	0.5609	-0.0271835
BIK (638)	1037	0.313647	0.618295	0.0123864
BIN1 (274)	1037	0.797067	0.923532	-0.00382692
BIN2 (51411)	1037	0.160747	0.442282	-0.016782
BIN3 (55909)	1037	0.0226559	0.152436	-0.0311806
BIRC2 (329)	1037	0.785539	0.918863	0.00803814
BIRC3 (330)	1037	0.185218	0.477249	0.0188427
BIRC5 (332)	1037	0.953413	0.983258	0.00259738
BIRC6 (57448)	1037	0.579724	0.814343	0.0216931
BIRC7 (79444)	1037	0.0988346	0.34345	0.0211202
BIVM (54841)	1037	0.87745	0.953664	0.00198781
BLCAP (10904)	1037	0.719705	0.889964	-0.00481849
BLID (414899)	1037	0.473848	0.7473	-0.0093972
BLK (640)	1037	9.3832e-05	0.00453504	-0.0551171
BLM (641)	1037	0.666598	0.863577	-0.00946645
BLMH (642)	1037	0.420019	0.708913	-0.0141788
BLNK (29760)	1037	0.352778	0.654492	-0.0118094
BLOC1S1 (2647)	1037	0.403902	0.694789	0.0125858
BLOC1S2 (282991)	1037	0.525744	0.781236	-0.0116549
BLOC1S3 (388552)	1037	0.570252	0.80996	-0.00969019
BLOC1S4 (55330)	1037	0.0290799	0.17513	-0.0330654
BLOC1S5 (63915)	1037	0.70503	0.883436	0.00508745
BLOC1S6 (26258)	1037	0.152727	0.431538	-0.022156
BLTP1 (84162)	1037	0.802704	0.92642	-0.00399345
BLTP2 (9703)	1037	0.974105	0.989557	-0.000845576
BLTP3A (54887)	1037	0.189539	0.482314	0.0204424
BLTP3B (23074)	1037	0.794769	0.922774	0.00377179
BLVRA (644)	1037	0.346883	0.648926	-0.0114366
BLVRB (645)	1037	0.0118912	0.10396	-0.0330241
BLZF1 (8548)	1037	0.283411	0.588227	0.0176121
BMAL1 (406)	1037	0.577295	0.813042	0.00988602
BMAL2 (56938)	1037	0.439297	0.722068	-0.0139446
BMERB1 (89927)	1037	0.25104	0.553201	-0.0161104
BMF (90427)	1037	0.0800331	0.308328	-0.0313433
BMI1 (648)	1037	0.0456725	0.224433	-0.0407023
BMP1 (649)	1037	0.0504089	0.238114	0.0231794
BMP10 (27302)	1037	0.0162542	0.12628	0.0307115
BMP15 (9210)	1037	0.772025	0.913249	-0.0034171
BMP2 (650)	1037	0.0885803	0.324113	-0.0213112
BMP2K (55589)	1037	0.432524	0.717174	-0.0103032
BMP3 (651)	1037	0.376653	0.674634	0.0109357
BMP4 (652)	1037	0.633592	0.843239	0.00831515
BMP5 (653)	1037	0.786379	0.919022	0.00439451
BMP6 (654)	1037	0.0252807	0.162185	0.0286626
BMP7 (655)	1037	0.440235	0.722815	-0.0101868
BMP8A (353500)	918	0.609264	0.830461	0.00953678
BMP8B (656)	918	0.74394	0.900897	0.00840406
BMPER (168667)	1037	0.836544	0.939059	-0.00236336
BMPR1A (657)	1037	0.290278	0.594719	-0.0283243
BMPR1B (658)	1037	0.287173	0.591716	0.0139432
BMPR2 (659)	1037	6.94754e-06	0.000655665	-0.0818951
BMS1 (9790)	1037	0.0119268	0.10422	-0.0709869
BMT2 (154743)	1037	0.741343	0.89988	-0.00462729
BMX (660)	1037	0.837646	0.939444	0.00204731
BNC1 (646)	1037	0.403304	0.69451	-0.0142498
BNC2 (54796)	1037	0.436731	0.72016	-0.0133219
BNIP1 (662)	1037	4.72691e-05	0.00277896	0.121489
BNIP2 (663)	306	0.804078	0.927078	0.0125705
BNIP3 (664)	1037	0.557441	0.802141	-0.0117856
BNIP3L (665)	1037	0.0599707	0.261766	-0.0200821
BNIP5 (389384)	1037	0.102698	0.35012	0.0241522
BNIPL (149428)	1037	0.997274	0.998945	5.70269e-05
BOC (91653)	1037	0.541404	0.791752	0.00988306
BOD1 (91272)	1037	0.635048	0.844015	-0.00775538
BOD1L1 (259282)	1037	5.99233e-05	0.00328589	-0.0737146
BOD1L2 (284257)	1037	0.712159	0.886762	0.00417951
BOK (666)	1037	0.166326	0.450444	0.0225025
BOLA1 (51027)	1037	0.00391992	0.0529676	-0.0415412
BOLA3 (388962)	1037	0.132986	0.400098	-0.0350607
BOLL (66037)	1037	0.72162	0.890977	0.0043235
BOP1 (23246)	1037	0.218451	0.517253	-0.0440248
BORA (79866)	1037	0.465725	0.741824	-0.0256356
BORCS5 (118426)	1037	0.558659	0.803184	0.00881843
BORCS6 (54785)	1037	0.0887665	0.324162	-0.0248544
BORCS7 (119032)	1037	0.175994	0.463809	0.0235203
BORCS8 (729991)	1037	0.00123733	0.0256788	-0.0605386
BPGM (669)	1037	0.04539	0.224039	0.0301889
BPHL (670)	1037	0.556166	0.801438	0.00856391
BPI (671)	1037	0.191649	0.485239	0.0185907
BPIFA1 (51297)	1037	0.448353	0.728601	0.00874823
BPIFA2 (140683)	1037	0.36768	0.666755	0.0102208
BPIFA3 (128861)	1037	0.153836	0.432992	0.0178866
BPIFB1 (92747)	1037	0.921107	0.969612	0.00139846
BPIFB2 (80341)	1037	0.649849	0.853242	-0.00563555
BPIFB3 (359710)	1037	0.614391	0.833205	-0.00692012
BPIFB4 (149954)	1037	0.959049	0.985372	0.000711028
BPIFB6 (128859)	1037	0.000673593	0.0167986	-0.0430748
BPIFC (254240)	1037	0.534901	0.787981	0.00850629
BPNT1 (10380)	1037	0.436335	0.719901	-0.0140487
BPNT2 (54928)	1037	0.838377	0.939685	-0.00323278
BPTF (2186)	1037	0.856699	0.945676	0.00642305
BRAF (673)	1037	0.067276	0.280163	0.0764866
BRAP (8315)	1037	0.392583	0.685901	-0.0239858
BRAT1 (221927)	1037	0.0243235	0.158053	0.0958693
BRCA1 (672)	1037	0.730261	0.895663	-0.0111073
BRCA2 (675)	1037	0.00257055	0.0403259	-0.0856243
BRCC3 (79184)	1037	0.346503	0.648706	-0.016063
BRD1 (23774)	1037	0.581553	0.814956	0.0137921
BRD2 (6046)	1037	2.51419e-09	1.04842e-06	-0.253491
BRD3 (8019)	1037	0.0178338	0.133498	0.0287437
BRD3OS (266655)	15
BRD4 (23476)	1037	0.0125932	0.107631	0.0855003
BRD7 (29117)	1037	0.287781	0.592311	-0.0247264
BRD8 (10902)	1037	0.260915	0.565647	0.0269507
BRD9 (65980)	1037	0.0202741	0.143068	-0.0638976
BRDT (676)	1037	0.0877359	0.322792	-0.0241919
BRF1 (2972)	1037	0.406304	0.697076	-0.0261095
BRF2 (55290)	1037	0.710002	0.885453	-0.0144901
BRI3 (25798)	1037	0.0115806	0.102391	-0.0464524
BRI3BP (140707)	1037	0.86436	0.948463	0.00252068
BRICD5 (283870)	1037	0.0134852	0.112781	0.0349664
BRINP1 (1620)	1037	0.686692	0.874241	-0.0048047
BRINP2 (57795)	1037	0.360295	0.660915	-0.01215
BRINP3 (339479)	1037	0.000127875	0.0055925	0.0383943
BRIP1 (83990)	1037	0.455327	0.733885	-0.0198309
BRIX1 (55299)	1037	0.152949	0.431758	-0.0518929
BRK1 (55845)	1037	0.0580277	0.256343	0.0596736
BRME1 (79173)	1037	0.964142	0.986272	0.000566455
BRMS1 (25855)	1037	0.339024	0.642333	-0.0224297
BRMS1L (84312)	1037	0.919338	0.968716	-0.00161561
BROX (148362)	1037	0.236766	0.537126	0.0141855
BRPF1 (7862)	1037	0.28072	0.58624	0.0300638
BRPF3 (27154)	1037	0.159738	0.440452	0.015875
BRS3 (680)	1037	0.517349	0.775374	0.0067106
BRSK1 (84446)	1037	0.162443	0.444766	0.0178589
BRSK2 (9024)	1037	0.538282	0.790116	0.00919191
BRWD1 (54014)	1037	0.896982	0.959656	0.00191502
BRWD3 (254065)	1037	0.18132	0.471674	-0.0185905
BSCL2 (26580)	1037	0.00114926	0.0242439	-0.0517598
BSDC1 (55108)	1037	0.633734	0.843239	0.00668106
BSG (682)	1037	0.00502883	0.0608859	-0.0635344
BSN (8927)	1037	0.723105	0.891558	-0.00557642
BSND (7809)	1037	0.176736	0.465117	-0.0216349
BSPH1 (100131137)	1037	0.434716	0.718818	0.0108713
BSPRY (54836)	1037	0.0971616	0.340307	-0.0208376
BST1 (683)	1037	0.0125535	0.107476	-0.0359018
BST2 (684)	1037	0.55288	0.799556	0.00778768
BSX (390259)	1037	0.759786	0.90849	-0.00369003
BTAF1 (9044)	1037	0.34881	0.650698	-0.0307628
BTBD1 (53339)	1037	0.204095	0.500767	-0.0185338
BTBD10 (84280)	1037	0.199153	0.494475	0.0182726
BTBD16 (118663)	1037	0.643503	0.850055	-0.00584937
BTBD17 (388419)	1037	0.751018	0.903838	0.00620122
BTBD18 (643376)	1037	0.652681	0.855311	-0.00689614
BTBD19 (149478)	15
BTBD2 (55643)	1037	0.28813	0.592667	0.0154197
BTBD3 (22903)	1037	0.995595	0.998268	8.97947e-05
BTBD6 (90135)	1037	0.588575	0.818342	0.011605
BTBD7 (55727)	1037	0.281242	0.586731	-0.0177503
BTBD8 (284697)	1037	0.0954847	0.337004	-0.0218622
BTBD9 (114781)	1037	0.501533	0.764774	0.0138255
BTC (685)	1037	0.241512	0.542473	-0.0172845
BTD (686)	1037	0.401354	0.693512	0.0108704
BTF3 (689)	1037	0.0528055	0.244123	-0.052931
BTF3L4 (91408)	1037	0.680961	0.871492	-0.0119277
BTG1 (694)	1037	0.421083	0.709175	0.0157498
BTG2 (7832)	1037	0.659603	0.858951	0.00702306
BTG3 (10950)	1037	0.00380541	0.0517303	-0.0367988
BTG4 (54766)	1037	0.912017	0.965028	-0.00140441
BTK (695)	1037	0.814139	0.93035	0.00330142
BTLA (151888)	1037	0.567793	0.808068	-0.00745208
BTN1A1 (696)	1037	0.0033984	0.0480573	0.0496193
BTN2A1 (11120)	1037	0.0216895	0.148188	0.0295728
BTN2A2 (10385)	1037	0.188529	0.481623	0.0148802
BTN3A1 (11119)	1037	0.409981	0.700152	0.0100265
BTN3A2 (11118)	1035	0.000592242	0.015663	0.0551194
BTN3A3 (10384)	1037	0.000783157	0.0186491	0.0466011
BTNL2 (56244)	15
BTNL3 (10917)	1037	0.111752	0.366128	0.0237185
BTNL8 (79908)	1037	0.858548	0.94622	0.00248004
BTNL9 (153579)	1037	0.10299	0.350588	0.0189022
BTRC (8945)	1037	0.371642	0.669789	-0.0133945
BUB1 (699)	1037	0.773786	0.914015	-0.00714163
BUB1B (701)	1037	0.771016	0.91292	-0.0114089
BUB3 (9184)	1037	0.00307918	0.0454053	0.203364
BUD13 (84811)	1037	0.552303	0.799361	-0.0170158
BUD23 (114049)	1037	0.529864	0.784427	0.0204352
BUD31 (8896)	1037	0.204584	0.501352	0.0568473
BVES (11149)	1037	0.764374	0.910214	0.00389809
BYSL (705)	1037	0.716903	0.888436	-0.0105384
BZW1 (9689)	1037	0.418189	0.707381	-0.012429
BZW2 (28969)	1037	0.272266	0.577341	0.0150431
C10orf105 (414152)	1037	0.0744219	0.296464	0.0262474
C10orf120 (399814)	1037	0.754155	0.905094	-0.00367188
C10orf143 (387723)	15
C10orf53 (282966)	1037	0.060805	0.263483	0.0265651
C10orf62 (414157)	1037	0.157289	0.436778	0.0173594
C10orf67 (256815)	1037	0.0216686	0.148128	0.0360389
C10orf71 (118461)	1037	0.32503	0.62963	-0.0113245
C10orf82 (143379)	1037	0.754658	0.905378	0.0034047
C10orf88 (80007)	1037	0.295258	0.599742	-0.0201958
C10orf90 (118611)	1037	0.455714	0.734006	0.011765
C10orf95 (79946)	306	0.577865	0.813378	-0.0188494
C11orf16 (56673)	1037	0.925586	0.972101	0.00131179
C11orf21 (29125)	1037	0.186577	0.478477	0.0173025
C11orf24 (53838)	1037	0.00786324	0.0812656	0.0368468
C11orf42 (160298)	1037	0.418628	0.707751	0.0102445
C11orf52 (91894)	1037	0.00967277	0.0922566	-0.0406841
C11orf54 (28970)	1037	0.609736	0.830537	-0.00797415
C11orf58 (10944)	1037	0.00967836	0.0922609	-0.0410844
C11orf65 (160140)	1037	0.899335	0.960565	-0.00213641
C11orf68 (83638)	1037	0.322334	0.627034	-0.0171718
C11orf71 (54494)	1037	0.629266	0.841118	0.00783296
C11orf80 (79703)	1037	0.110054	0.362753	0.0263711
C11orf86 (254439)	1037	0.018409	0.135785	0.0309195
C11orf87 (399947)	1037	0.763599	0.910027	0.00448012
C11orf91 (100131378)	1037	0.860516	0.947206	-0.00294112
C11orf96 (387763)	15
C11orf97 (643037)	15
C12orf29 (91298)	1037	0.534766	0.787882	-0.00798794
C12orf4 (57102)	1037	0.611572	0.83152	0.00704414
C12orf40 (283461)	1037	0.481572	0.751694	-0.00903752
C12orf42 (374470)	1037	0.0512065	0.239855	0.0298458
C12orf43 (64897)	1037	0.844852	0.941242	-0.00236706
C12orf50 (160419)	1037	0.310092	0.614461	-0.0168154
C12orf54 (121273)	1037	0.200406	0.496197	-0.0173876
C12orf56 (115749)	1037	0.076947	0.301644	-0.0344952
C12orf57 (113246)	1037	0.587106	0.817559	-0.00970321
C12orf60 (144608)	1037	0.455245	0.733855	0.0095297
C12orf71 (728858)	1037	0.862515	0.947567	0.00284319
C12orf75 (387882)	1037	0.424815	0.712035	0.0133146
C13orf42 (647166)	15
C14orf119 (55017)	1037	0.00723409	0.0771325	-0.0375508
C14orf132 (56967)	15
C14orf180 (400258)	1037	0.268935	0.573461	0.0148496
C14orf28 (122525)	1037	0.00907341	0.0883733	-0.0371759
C14orf39 (317761)	1037	0.0523828	0.243355	0.0342616
C14orf93 (60686)	1037	0.753497	0.905094	0.00391764
C15orf39 (56905)	1037	0.00289102	0.0433798	-0.0411906
C15orf40 (123207)	1037	0.99827	0.999218	-2.81445e-05
C15orf48 (84419)	1037	0.00206691	0.0353643	-0.0436596
C15orf61 (145853)	1037	0.152719	0.431538	0.0222014
C15orf62 (643338)	1037	0.13785	0.409313	-0.0193543
C16orf46 (123775)	1037	0.863082	0.947932	-0.00253558
C16orf54 (283897)	1037	0.083646	0.315228	-0.0223881
C16orf74 (404550)	1037	0.0926315	0.331295	0.0201082
C16orf78 (123970)	1037	1.61635e-05	0.00126562	-0.0524112
C16orf86 (388284)	1037	0.979599	0.99146	0.000472345
C16orf87 (388272)	1037	0.227004	0.526506	-0.020145
C16orf89 (146556)	1037	0.576109	0.812187	0.00813404
C16orf90 (646174)	1037	0.100047	0.34532	0.0217307
C16orf92 (146378)	1037	0.928406	0.973326	0.00137515
C16orf95 (100506581)	1037	0.140834	0.413779	0.0221085
C16orf96 (342346)	1037	0.246027	0.547515	-0.0160613
C17orf100 (388327)	15
C17orf107 (100130311)	1037	0.0244126	0.158481	-0.0282488
C17orf113 (110806298)	15
C17orf49 (124944)	1037	0.457214	0.73468	-0.0136362
C17orf50 (146853)	1037	0.0916252	0.329311	-0.0315556
C17orf58 (284018)	1037	0.214808	0.513494	-0.0271345
C17orf67 (339210)	920	0.78609	0.919022	-0.00343337
C17orf75 (64149)	1037	1.72174e-05	0.00131372	-0.0655351
C17orf78 (284099)	1037	7.54626e-06	0.000697484	-0.0634682
C17orf80 (55028)	1037	0.65634	0.857597	0.00680492
C17orf97 (400566)	1037	0.930489	0.973806	0.0011253
C17orf98 (388381)	1037	0.770755	0.912856	-0.00512086
C17orf99 (100141515)	1037	0.358528	0.659361	-0.0141112
C18orf21 (83608)	1037	0.098748	0.343252	0.0312862
C18orf25 (147339)	1037	0.922981	0.970623	-0.00127257
C18orf32 (497661)	1037	0.0157399	0.123677	-0.0417897
C18orf54 (162681)	1037	0.66402	0.861607	-0.00491908
C18orf63 (644041)	1037	0.167805	0.451993	0.0167414
C19orf12 (83636)	1037	0.133636	0.401446	-0.021526
C19orf18 (147685)	1037	0.0823565	0.312969	0.0224756
C19orf25 (148223)	1037	0.00323339	0.0466066	0.0963256
C19orf33 (64073)	1037	0.366979	0.665888	-0.0123636
C19orf38 (255809)	1037	0.262939	0.567689	-0.0180331
C19orf44 (84167)	1037	0.902756	0.961686	0.00169976
C19orf47 (126526)	1037	0.449954	0.729751	0.0105975
C19orf53 (28974)	1037	0.604578	0.828274	0.0200048
C19orf67 (646457)	1037	0.411181	0.701244	0.0138121
C19orf73 (55150)	1037	0.778247	0.915711	-0.00310895
C19orf81 (342918)	1037	0.0283922	0.172679	0.0339664
C19orf84 (147646)	1037	0.471891	0.745834	-0.00927869
C1D (10438)	1037	0.335852	0.639093	0.0272368
C1GALT1 (56913)	1037	0.0346483	0.193184	-0.0286165
C1GALT1C1 (29071)	1037	0.11895	0.378373	-0.0223753
C1GALT1C1L (728819)	15
C1QA (712)	1037	0.307184	0.612014	-0.0144098
C1QB (713)	1037	0.93393	0.975106	0.00099347
C1QBP (708)	1037	0.00325052	0.0466127	-0.087525
C1QC (714)	1037	0.281795	0.587339	0.015352
C1QL1 (10882)	1037	0.434417	0.718611	-0.0100605
C1QL2 (165257)	1037	0.593792	0.82136	-0.00730033
C1QL3 (389941)	1037	0.020931	0.145078	0.0274167
C1QL4 (338761)	1037	0.969928	0.987687	-0.000465904
C1QTNF1 (114897)	1037	0.0666696	0.279116	0.0283753
C1QTNF12 (388581)	1037	0.619425	0.836363	0.00744112
C1QTNF2 (114898)	1037	0.627898	0.8404	0.00732956
C1QTNF3 (114899)	1037	0.0288536	0.174494	-0.0271708
C1QTNF4 (114900)	1037	0.635531	0.844314	0.0115051
C1QTNF5 (114902)	1037	0.586115	0.817233	-0.00934716
C1QTNF6 (114904)	1037	0.131775	0.398525	0.0214057
C1QTNF7 (114905)	1037	0.793974	0.922774	-0.00323444
C1QTNF8 (390664)	1037	0.0361476	0.197962	0.0247782
C1QTNF9 (338872)	918	1.23999e-06	0.000161118	-0.079769
C1QTNF9B (387911)	918	0.00283922	0.0429983	-0.0579563
C1R (715)	15
C1RL (51279)	1037	0.123847	0.386343	-0.0183246
C1S (716)	1037	0.342532	0.645388	0.0132202
C1orf100 (200159)	1037	0.123113	0.384924	0.0207687
C1orf105 (92346)	1037	0.354262	0.655923	-0.0132541
C1orf109 (54955)	1037	0.622891	0.837952	0.03628
C1orf112 (55732)	1037	0.686493	0.874069	0.00702111
C1orf115 (79762)	1037	0.441552	0.723849	-0.010313
C1orf116 (79098)	1037	0.875488	0.952713	-0.00202247
C1orf122 (127687)	1037	0.795687	0.923282	0.004308
C1orf127 (148345)	1037	0.775287	0.914757	-0.00385278
C1orf131 (128061)	1037	0.466505	0.741918	-0.0163403
C1orf141 (400757)	1037	0.623032	0.837953	-0.00613658
C1orf146 (388649)	1037	0.0794373	0.307047	-0.0238175
C1orf159 (54991)	1037	0.291027	0.595102	-0.0155945
C1orf162 (128346)	1037	0.888006	0.957159	0.00202121
C1orf167 (284498)	15
C1orf174 (339448)	1037	0.0203985	0.143494	0.0313745
C1orf185 (284546)	1037	0.598387	0.824661	0.00798676
C1orf198 (84886)	1037	0.156922	0.436445	0.0173035
C1orf21 (81563)	1037	0.539198	0.790673	-0.0084351
C1orf210 (149466)	1037	0.748139	0.902336	0.0046671
C1orf216 (127703)	1037	0.23203	0.532105	-0.0152051
C1orf226 (400793)	1037	0.122492	0.383892	-0.024699
C1orf232 (110806296)	15
C1orf35 (79169)	1037	0.597121	0.823993	0.00792618
C1orf43 (25912)	1037	0.297017	0.601852	-0.0168221
C1orf50 (79078)	1037	0.126521	0.389098	0.0223094
C1orf52 (148423)	1037	0.940603	0.978644	-0.00115593
C1orf53 (388722)	1037	0.377404	0.675103	0.0128668
C1orf54 (79630)	1037	0.901215	0.9612	-0.00230613
C1orf56 (54964)	1037	0.422032	0.710203	0.0123258
C1orf68 (100129271)	1037	0.726867	0.893482	-0.0037597
C1orf74 (148304)	1037	0.00401453	0.0535606	0.0520528
C1orf87 (127795)	1037	0.00764424	0.0795565	-0.0426181
C1orf94 (84970)	1037	0.842146	0.940642	-0.00241327
C2 (717)	1037	0.969244	0.987564	0.000454948
C20orf141 (128653)	1037	0.443913	0.725003	0.00870099
C20orf144 (128864)	1037	0.592532	0.820753	-0.00678054
C20orf173 (140873)	1037	0.868291	0.949638	0.00200179
C20orf202 (400831)	1037	0.0873086	0.322127	-0.0262463
C20orf203 (284805)	15
C20orf204 (284739)	15
C20orf27 (54976)	1037	0.825169	0.935123	-0.00262723
C20orf85 (128602)	1037	0.16306	0.445639	0.0218096
C20orf96 (140680)	1037	0.911968	0.965028	0.00162989
C21orf140 (101928147)	1037	0.147672	0.424479	0.0185619
C21orf58 (54058)	1037	0.220515	0.519109	-0.0186573
C21orf62 (56245)	1037	0.152687	0.431538	0.0187359
C21orf91 (54149)	1037	0.028467	0.172914	-0.0277255
C22orf15 (150248)	1037	0.247095	0.548416	-0.0157308
C22orf23 (84645)	1037	0.0420054	0.214954	-0.0288282
C22orf31 (25770)	1037	0.44524	0.726102	0.00811247
C22orf39 (128977)	1037	0.124865	0.387381	0.0285248
C22orf42 (150297)	1037	2.1726e-07	4.32854e-05	0.0572679
C2CD2 (25966)	1037	0.231507	0.531382	-0.0178819
C2CD2L (9854)	1037	0.947523	0.981629	-0.000913916
C2CD3 (26005)	1037	1.2441e-05	0.00102801	-0.0658048
C2CD4A (145741)	1037	0.0437422	0.21995	-0.0293283
C2CD4B (388125)	1037	0.881667	0.955179	0.00248141
C2CD4C (126567)	1037	0.0506509	0.238508	-0.0265532
C2CD4D (100191040)	1037	0.0109586	0.0992003	0.0533176
C2CD5 (9847)	1037	0.726371	0.893218	-0.00497787
C2CD6 (151254)	1037	0.727848	0.894067	-0.00425706
C2orf15 (150590)	1037	0.0545023	0.247538	-0.0335702
C2orf42 (54980)	1037	0.198664	0.493864	-0.0165696
C2orf49 (79074)	1037	0.133924	0.402041	-0.0227269
C2orf50 (130813)	1037	0.502439	0.765116	-0.0117615
C2orf66 (401027)	1037	0.567719	0.808068	-0.00899983
C2orf68 (388969)	1037	0.117786	0.376364	0.0256003
C2orf69 (205327)	1037	0.369923	0.668511	-0.0136992
C2orf72 (257407)	1037	0.380436	0.676848	0.0132699
C2orf73 (129852)	1037	0.605312	0.828543	-0.00588962
C2orf74 (339804)	15
C2orf76 (130355)	1037	0.626921	0.839809	0.00965383
C2orf78 (388960)	1037	0.0469267	0.227348	-0.0319513
C2orf80 (389073)	1037	0.420748	0.709175	-0.0113766
C2orf81 (388963)	15
C2orf88 (84281)	1037	0.429336	0.715269	-0.00809356
C2orf92 (728537)	15
C3 (718)	1037	0.23723	0.537652	0.0141383
C3AR1 (719)	1037	0.958904	0.985335	-0.000545484
C3orf14 (57415)	1037	0.21407	0.512344	0.0180369
C3orf18 (51161)	1037	0.344094	0.646849	0.0113603
C3orf20 (84077)	1037	0.0926699	0.331339	0.0214213
C3orf22 (152065)	1037	0.377278	0.675103	-0.0118015
C3orf33 (285315)	1037	0.811598	0.929407	-0.00336123
C3orf38 (285237)	1037	0.0326161	0.186314	0.0729581
C3orf49 (132200)	15
C3orf52 (79669)	1037	0.0800132	0.308328	0.0219771
C3orf62 (375341)	1037	0.449273	0.729174	0.0127956
C3orf70 (285382)	1037	0.930294	0.973806	0.0012649
C3orf80 (401097)	1037	0.939642	0.978155	0.00103364
C3orf84 (646498)	1037	0.30094	0.605136	-0.00969413
C3orf85 (401081)	15
C4B (721)	297	0.00058322	0.0154472	0.093064
C4BPA (722)	1037	0.460716	0.737334	-0.00819854
C4BPB (725)	1037	0.803722	0.92688	0.00339105
C4orf17 (84103)	1037	0.851193	0.943036	-0.00227461
C4orf19 (55286)	1037	0.324474	0.629057	-0.0144325
C4orf3 (401152)	1037	0.52335	0.779975	-0.00751637
C4orf33 (132321)	1037	0.823642	0.934577	0.00283312
C4orf36 (132989)	1037	0.0290127	0.174984	-0.0274613
C4orf45 (152940)	1037	0.315212	0.619617	0.0127418
C4orf46 (201725)	1037	0.0178363	0.133498	-0.0429025
C4orf47 (441054)	1037	0.050693	0.238508	0.0259368
C4orf48 (401115)	1037	0.00147361	0.0287835	0.0547961
C4orf50 (389197)	15
C4orf51 (646603)	1037	0.975092	0.989826	-0.000363188
C4orf54 (285556)	15
C5 (727)	1037	0.613054	0.8324	-0.00535025
C5AR1 (728)	1037	0.128396	0.392141	0.0186358
C5AR2 (27202)	1037	0.228891	0.528305	-0.0130448
C5orf15 (56951)	1037	0.201644	0.497845	-0.0226739
C5orf22 (55322)	1037	0.440003	0.722713	0.0102946
C5orf24 (134553)	1037	0.822304	0.934054	0.0032261
C5orf34 (375444)	1037	0.0195218	0.140074	-0.0415948
C5orf46 (389336)	1037	0.0122953	0.106147	0.0294608
C5orf47 (133491)	1037	0.113923	0.369677	0.0241176
C5orf52 (100190949)	1037	0.580466	0.814615	-0.00847588
C5orf58 (133874)	306	0.683228	0.872098	0.0185972
C5orf63 (401207)	1037	0.605707	0.828618	-0.00830782
C6 (729)	1037	0.456101	0.734183	-0.00963624
C6orf118 (168090)	1037	0.258446	0.562538	0.0150924
C6orf120 (387263)	1037	0.468653	0.743825	0.0103859
C6orf132 (647024)	1037	0.348399	0.650473	0.0112705
C6orf136 (221545)	1037	0.35298	0.654799	-0.0173233
C6orf141 (135398)	1037	0.0490384	0.234253	-0.0285404
C6orf15 (29113)	1037	0.692614	0.8775	0.00533834
C6orf163 (206412)	1037	0.128149	0.391522	-0.0210058
C6orf226 (441150)	1037	0.207536	0.504109	-0.0197328
C6orf47 (57827)	1037	0.956241	0.984356	-0.00080419
C6orf52 (347744)	1037	0.10759	0.358786	0.017638
C6orf58 (352999)	1037	0.624724	0.83903	0.00696825
C6orf62 (81688)	1037	0.662819	0.860772	0.00910678
C6orf89 (221477)	1037	0.539646	0.791006	-0.00970398
C7 (730)	1037	1.06087e-05	0.000905832	-0.0504634
C7orf25 (79020)	1037	0.904018	0.961781	0.0018137
C7orf31 (136895)	1037	0.689623	0.876058	0.00523035
C7orf33 (202865)	1037	0.394033	0.687364	0.0109702
C7orf50 (84310)	1037	0.99944	0.999661	1.36118e-05
C7orf57 (136288)	1037	0.54943	0.797783	0.00889587
C8A (731)	1037	0.196547	0.491292	0.0136583
C8B (732)	1037	0.879871	0.954791	-0.00201948
C8G (733)	1037	0.750653	0.903602	-0.00508844
C8orf33 (65265)	1037	0.653818	0.856301	-0.0111827
C8orf34 (116328)	1037	0.0179373	0.13389	-0.0271554
C8orf48 (157773)	1037	0.0139116	0.115103	0.0280433
C8orf58 (541565)	1037	0.179375	0.469133	-0.0142827
C8orf74 (203076)	1037	0.516759	0.774804	-0.00805148
C8orf76 (84933)	1037	0.256855	0.560709	0.0190827
C8orf82 (414919)	1037	0.898423	0.960106	0.00169882
C8orf88 (100127983)	1037	0.586525	0.817297	0.00936301
C8orf89 (100130301)	15
C9 (735)	1037	0.150209	0.427794	-0.0193422
C9orf131 (138724)	1037	0.130042	0.395017	-0.0233189
C9orf152 (401546)	1037	0.44323	0.724585	-0.00988285
C9orf153 (389766)	1037	0.865306	0.948689	-0.00250527
C9orf24 (84688)	1037	0.282436	0.587581	0.0212036
C9orf40 (55071)	1037	0.0883129	0.323742	-0.0213218
C9orf43 (257169)	1037	0.000892395	0.020594	-0.0415165
C9orf50 (375759)	1037	0.573829	0.810949	0.00911012
C9orf57 (138240)	306	0.739585	0.89939	0.00866438
C9orf64 (84267)	1037	0.10097	0.346972	-0.0218607
C9orf72 (203228)	1037	0.883285	0.955316	0.00212045
C9orf78 (51759)	1037	0.0800339	0.308328	-0.0419878
C9orf85 (138241)	1037	0.145595	0.421457	0.0230617
CA1 (759)	1037	0.00212293	0.036116	-0.0380037
CA10 (56934)	1037	0.232699	0.532776	0.0167815
CA11 (770)	1037	0.700285	0.881906	-0.00523577
CA12 (771)	1037	0.479285	0.749657	-0.00908485
CA13 (377677)	1037	0.432018	0.717004	0.0076386
CA14 (23632)	1037	0.960279	0.985901	0.000600866
CA2 (760)	1037	0.233474	0.533472	0.015201
CA3 (761)	1037	0.683296	0.872098	-0.00491044
CA4 (762)	1037	0.0563522	0.252316	0.031313
CA5A (763)	1037	0.000274978	0.00930969	-0.0679817
CA5B (11238)	1037	0.19045	0.483568	0.0170775
CA6 (765)	1037	0.814809	0.930535	0.00316596
CA7 (766)	1037	0.893336	0.958208	0.00212916
CA8 (767)	1037	0.453696	0.73277	-0.00856117
CA9 (768)	1037	0.711132	0.886367	-0.00466955
CAAP1 (79886)	1037	0.803008	0.926555	0.00416494
CAB39 (51719)	1037	0.375331	0.673478	-0.0393814
CAB39L (81617)	1037	0.751576	0.903998	0.0031851
CABCOCO1 (219621)	1037	0.0455319	0.224039	-0.0292107
CABIN1 (23523)	1037	0.597698	0.824445	0.0117987
CABLES1 (91768)	1037	0.101124	0.347366	-0.0208042
[truncated: 16,444 more rows]
