# Supplementary material for: SKI complex loss renders 9p21.3-deleted or MSI-H cancers dependent on PELO
Source: Nature. 2025 Feb 5;638(8052):1104–11. doi: 10.1038/s41586-024-08509-3 (PMC11864980; doi:10.1038/s41586-024-08509-3)
Supplement: Supplementary file 8 — Source Data Extended Data Fig. 2 [file 41586_2024_8509_MOESM8_ESM.xlsx]

## Sheet: ExtFig2a
SW620	n=1				SW620	n=2
Ch2-2	0.986616	1.08198	1.06262		Ch2-2	1.01573	1.06038	0.923896
Empty Vector	0.89412	1.01171	0.962954		PELO#1	1.19567	1.25875	0.978691
PELO#1	0.970841	0.98805	0.941444		PELO#2	1.73939	1.79367	1.24844
PELO#2	1.10708	1.05043	1.13217		PELO#8	0.964654	0.874176	0.820058
PELO#8	0.955067	1.00741	1.38241		POLR2D	0.383223	0.408929	0.326738
POLR2D	0.061663	0.104685	0.088193
SF3B1	0.050908	0.070985	0.111138
SW837	n=1				SW837	n=2
Ch2-2	1.39928	1.20102	1.30015		Ch2-2	0.942905	1.03611	1.02098
Empty Vector	0.547765	0.744757	0.807032		PELO#1	1.07446	1.08012	1.01548
PELO#1	1.22389	1.30905	1.40691		PELO#2	0.801722	0.884995	0.810736
PELO#2	0.767634	0.711714	1.14891		PELO#8	0.862993	0.832281	0.86666
PELO#8	0.826096	0.911248	1.35353		POLR2D	0.749007	0.756035	0.651217
POLR2D	-0.111841	0.003813	0.008896		SF3B1	0.514312	0.46939	0.503311
SF3B1	0.202076	0.266893	0.336793
SF295	n=1				SF295	n=2
Ch2-2	1.04662	1.1096	1.01791		Ch2-2	0.917312	1.06897	1.01372
Empty Vector	0.903056	0.972522	0.950293		PELO#1	0.721323	0.814215	0.727305
PELO#1	1.10404	1.10034	1.15036		PELO#2	0.57741	0.588318	0.585151
PELO#2	1.09108	1.02069	1.09849		PELO#8	0.661154	0.596059	0.612949
PELO#8	1.18648	1.14202	1.30966		POLR2D	0.07917	0.084448	0.064391
POLR2D	-0.008336	0.005557	0.01945		SF3B1	0.027797	0.033779	0.036946
SF3B1	0.031491	0.039827	0.04168
KP4	n=1				KP4	n=2
Ch2-2	1.03555	1.09859	1.12207		Ch2-2	1.04788	1.00038	1.03631	0.915429
Empty Vector	0.896714	0.914822	0.93226		PELO#1	0.823909	0.884213	0.911729	0.718146
PELO#1	0.955734	0.995976	0.989269		PELO#2	0.828163	0.840141	0.858084	0.739696
PELO#2	1.01744	1.07042	1.02079		PELO#8	0.819516	0.850361	0.881022	0.801572
PELO#8	1.02482	1.04628	0.982562		POLR2D	0.26346	0.231135	0.300133	0.184011
POLR2D	0.279678	0.273642	0.296445
SF3B1	0.419852	0.443997	0.411804
GB1	n=1				GB1	n=2
Ch2-2	0.896351	0.837759	0.720576		Ch2-2	0.976958	1.10546	1.0214	0.896175
Empty Vector	1.13072	1.19753	1.21706		PELO#1	0.445811	0.423315	0.457832	0.482969
PELO#1	0.141854	0.146993	0.176803		PELO#2	0.702095	0.562295	0.724863	0.654189
PELO#2	0.382388	0.394723	0.35155		PELO#8	0.497723	0.557468	0.572404	0.489435
PELO#8	0.197362	0.239507	0.24259		POLR2D	0.377869	0.439071	0.38388	0.281694
POLR2D	0.035977	0.044201	0.057564
SF3B1	0.095597	0.105876	0.104848
SU8686	n=1				SU8686	n=2
Ch2-2	1.06768	0.922858	0.736867		Ch2-2	0.812595	1.13774	1.04967
Empty Vector	1.12873	0.965452	1.17842		PELO#1	0.284859	0.351407	0.284413
PELO#1	0.015618	0.042593	0.140558		PELO#2	0.260027	0.239482	0.243591
PELO#2	0.26408	-0.019877	0.349266		PELO#8	0.192854	0.206074	0.216793
PELO#8	0.072409	-0.089446	0.362044		POLR2D	0.58946	0.481018	0.521126
POLR2D	0.055372	-0.239943	-0.017037
SF3B1	-0.174633	-0.211548	-0.366304
MIA PACA-2	n=1				MIA PACA-2	n=2
Ch2-2	1.02029	1.08986	1.09759		Ch2-2	1.04005	1.00074	0.959216
Empty Vector	0.964251	0.919807	0.908213		PELO#1	0.081339	0.113132	0.09984
PELO#1	0.019324	0.061836	0.061836		PELO#2	0.099212	0.117174	0.131993
PELO#2	0.125604	0.144928	0.199034		PELO#8	0.081698	0.083824	0.067299
PELO#8	0.079227	0.102415	0.189372		POLR2D	0.567279	0.525337	0.597695
POLR2D	0.384541	0.278261	0.311111
SF3B1	0.392271	0.434783	0.448309
					IGROV-1	n=1
					Ch2-2	0.849408	0.992328	1.15826
					PELO#1	0.237177	0.279921	0.201228
					PELO#2	0.264139	0.316089	0.318062
					PELO#8	0.17865	0.236081	0.17295
					POLR2D	0.306664	0.310609	0.231039
					SF3B1	0.188514	0.194213	0.176677
KM12	n=1				KM12	n=2
Ch2-2	1.07453	1.14482	1.17173		Ch2-2	0.990929	0.939561	1.06951
Empty Vector	0.851695	0.89656	0.860668		PELO#1	0.270701	0.202474	0.261084
PELO#1	0.62662	0.634098	0.552592		PELO#2	0.220634	0.193083	0.192008
PELO#2	0.251246	0.296859	0.222832		PELO#8	0.08616	0.125196	0.129156
PELO#8	0.104686	0.131605	0.183948		POLR2D	0.254125	0.170737	0.202474
POLR2D	0.067298	0.069541	0.094217
SF3B1	0.059073	0.109172	0.094217
HCT116	n=1				HCT116	n=2
Ch2-2	1.24468	1.31309	1.32133		Ch2-2	0.908804	1.03059	1.0606
Empty Vector	0.652837	0.731144	0.736914		PELO#1	0.186751	0.145092	0.163119
PELO#1	0.334661	0.436049	0.462426		PELO#2	0.106401	0.127615	0.113216
PELO#2	0.333013	0.396483	0.329716		PELO#8	0.17521	0.183124	0.168725
PELO#8	0.385767	0.427806	0.471493		POLR2D	0.467153	0.474517	0.546074
POLR2D	0.217612	0.182168	0.209369		SF3B1	0.513209	0.528597	0.534203
SF3B1	0.585245	0.631405	0.579475

## Sheet: ExtFig2d
DOX-
	0	3	7	10	13	17	20	24	27	31	34	38	41	45	48	52	55	59	62	66	69	74	81
D3 - L	183.99	182.224	198.722	127.747	100.317	257.191	250.05	162.198	188.92	350.553	358.407	423.574	425.9	431.064	518.253	524.88	645.367	762.549	1058.37	1452.52
D3 - R
B1 - L	189.891	285.032	107.341	152.468	170.715	178.962	186.469	144.5	144.023	156.928	315.829	341.616	343.944	480.962	520.38	420.413	538.947	863.251	968.242	1197.8
B1 - R	55.9047	64.4703	85.3889	64.1912	62.9218	168.181	143.895	159.561	157.542	280.087	203.183	368.198	423.184	507.052	579.606	660.694	664.597	1199.52	1259.1	1298.56
B3 - L	194.187	298.989	120.82	106.414	117.735	182.115	295.979	269.278	263.618	243.869	616.131	572.58	492.032	605.645	681.13	681.314	1017.61	1190.6	1112.71
B3 - R	129.927	216.757	152.954	121.156	117.937	129.571	251.328	197.448	184.406	322.936	420.442	498.531	314.885	457.02	502.09	533.357	608.297	659.6	698.371
C2-L	49.1963	103.269	132.539	59.0024	56.6261	68.8457	137.475	145.616	134.562	237.507	455.99	372.885	441.107	500.206	471.749	984.979	926.832	1126.42
C2-R	105.357	150.187	147.989	132.535	108.644	163.885	187.792	252.361	303.057	358.745	453.74	422.184	635.529	611.667	716.304	1103.29	1153.35	1319.31
A2-L	114.616	108.61	131.869	204.139	153.374	130.637	151.143	222.394	279.879	276.595	274.377	397.507	357.121	447.143	504.095	692.288	836.323	949.722
A2-R	105.648	144.925	142.433	153.856	221.459	219.263	189.081	220.676	344.941	379.14	414.472	514.454	573.467	554.398	798.041	823.689	819.42	1158.92
C1-L	168.53	195.454	124.829	303.516	313.15	303.456	483.838	592.971	591.983	642.97	941.78	1427.7	1573.57
C1-R
DOX+
	0	3	7	10	13	17	20	24	27	31	34	38	41	45	48	52	55	59	62	66	69	74	81	88	95	102	109	116	123	130	137	144
A1 - L	295.362	120.451	120.094	66.7706	63.4017	43.1929	36.308	23.9875	34.1254	20.379	27.3083	18.2964	7.07896	8.35138	25.6013	28.7403	28.7403	33.2178	41.558	80.5967	80.4876	180.589	243.834	248.161	246.58	320.88	489.172	573.182	699.604	959.851	369.034	281.236
B2-L	170.142	114.943	138.831	51.1212	52.6287	43.9791	22.5792	9.54015	20.3962	6.96839	9.17976	8.87047	5.24815	5.16618	1.34972	2.01884	3.51655	5.1216	3.52929	11.076	5.60723	6.70878	0	0	0	0	0	0	0	0	0	0
B2-R	58.6444	93.641	88.598	44.3202	43.8235	38.7059	35.2397	49.6317	22.2711	19.755	17.0779	28.4258	10.1863	9.00407	11.6818	13.5304	13.4525	4.57562	6.44764	3.36701	5.79157	4.85473	0	24.4049	7.22	36.0961	11.061	12.9184	0	0	0	0
C3-L	121.016	166.212	161.532	79.986	51.105	81.9136	68.5855	49.5351	92.6324	78.2388	40.6441	27.8198	13.4328	20.7175	23.5778	15.368	12.4002	7.52448	20.7671	30.7297	49.8401	33.0842	166.75	40.3615	211.439	158.472	149.922	70.8098	62.8634	16.7482	60.2824	16.9956
C3-R	97.3682	178.186	140.476	55.1544	39.8707	49.7882	35.1566	44.6928	24.193	32.2822	21.78	22.7812	5.9858	16.1767	9.30659	13.0709	15.0064	9.6185	20.8497	25.3301	20.4084	42.3016	121.032	62.9543	31.8929	96.783	64.9344	105.834	21.4644	40.6802	40.9286	23.6892
D2-L	67.41	27.5683	33.9076	30.7916	34.5779	22.6249	15.6252	30.8662	24.8513	21.0763	29.017	32.5261	4.82766	1.14882	1.0014	1.88258	2.87424	5.63204	6.04894	6.9938	13.4525	7.33254	0	0	0	0	0	0	0	0	0	0
D2-R	185.659	150.4	90.1153	66.0963	21.0108	45.8595	47.6132	90.6396	27.3452	10.6722	18.4528	24.451	4.62688	12.9256	6.48	11.0723	8.64698	5.83999	5.4239	5.46482	12.113	38.9033	52.3265	22.4182	29.1405	62.4303	32.2967	81.7371	75.4238	18.0811	25.8524	42.3789
D1-L	112.716	71.3391	44.0729	56.9287	65.7105	39.0693	47.2392	26.9782	13.2994	18.2378	18.0054	7.6832	6.56451	23.8526	15.0964	15.0706	16.8461	45.7274	16.9595	23.1717	43.0592	43.0592	48.2948	25.447	17.5765	16.3112	12.6948	16.3592	3.75544	36.6282	0
D1-R	65.1682	30.0747	37.5853	24.6859	27.5386	44.0861	56.163	28.7039	17.2637	27.4755	11.5719	12.2018	6.1952	7.97123	9.40132	4.3811	6.58482	29.0642	20.0041	18.1443	6.04824	6.04824	32.6206	13.62	13.8012	3.40918	20.3439	11.3879	31.8003	6.13621	0
