# Supplementary material for: SKI complex loss renders 9p21.3-deleted or MSI-H cancers dependent on PELO
Source: Nature. 2025 Feb 5;638(8052):1104–11. doi: 10.1038/s41586-024-08509-3 (PMC11864980; doi:10.1038/s41586-024-08509-3)
Supplement: Supplementary file 9 — Source Data Extended Data Fig. 3 [file 41586_2024_8509_MOESM9_ESM.xlsx]

## Sheet: ExtFig3a
Gene	R	p-val	Symbol	In Library	q
HACD4 (401494)	0.663196	3.17143e-09	HACD4	TRUE	7.92858e-08
IFNB1 (3456)	0.640693	1.5541e-08	IFNB1	TRUE	1.94262e-07
FOCAD (54914)	0.580351	6.18213e-07	FOCAD	TRUE	5.15177e-06
IFNW1 (3467)	0.553051	2.59589e-06	IFNW1	TRUE	1.62243e-05
IFNA10 (3446)	0.484872	5.6449e-05	IFNA10	TRUE	0.000179516
IFNA21 (3452)	0.48444	5.74436e-05	IFNA21	TRUE	0.000179516
IFNA4 (3441)	0.48444	5.74452e-05	IFNA4	TRUE	0.000179516
IFNA7 (3444)	0.48444	5.74452e-05	IFNA7	FALSE	0.000179516
IFNA17 (3451)	0.465069	0.000122896	IFNA17	FALSE	0.000279814
IFNA14 (3448)	0.465024	0.000123106	IFNA14	TRUE	0.000279814
IFNA16 (3449)	0.465021	0.000123118	IFNA16	FALSE	0.000279814
IFNA1 (3439)	0.432265	0.000403435	IFNA1	FALSE	0.000775955
IFNA8 (3445)	0.43226	0.000403497	IFNA8	FALSE	0.000775955
IFNA2 (3440)	0.404913	0.00099569	IFNA2	FALSE	0.00177802
MLLT3 (4300)	0.396518	0.00129439	MLLT3	FALSE	0.00215731
IFNA13 (3447)	0.390116	0.00157393	IFNA13	FALSE	0.00216565
KLHL9 (55958)	0.390021	0.00157847	KLHL9	FALSE	0.00216565
IFNA6 (3443)	0.390003	0.00157934	IFNA6	FALSE	0.00216565
IFNE (338376)	0.388635	0.0016459	IFNE	FALSE	0.00216565
IFNA5 (3442)	0.379106	0.00218353	IFNA5	FALSE	0.00272942
MTAP (4507)	0.360477	0.00370599	MTAP	FALSE	0.0044119
CDKN2A (1029)	0.171931	0.177854	CDKN2A	TRUE	0.198439
CDKN2B (1030)	0.17011	0.182564	CDKN2B	FALSE	0.198439
DMRTA1 (63951)	0.164324	0.198117	DMRTA1	FALSE	0.206372
ELAVL2 (1993)	0.00708383	0.956058	ELAVL2	FALSE	0.956058

## Sheet: ExtFig3b
KP4 (9p21.3 Short Deletion/MSS)
	Ch2	FOCAD#2	FOCAD#5
DOX-	0.990977	1.02358	1.04614
DOX-	1.01654	0.992138	0.994635
DOX-	0.992481	0.984277	0.959227
DOX+	1.02857	0.595912	0.552039
DOX+	1.05263	0.602201	0.495708
DOX+	1.01955	0.515723	0.379828

## Sheet: ExtFig3c
Alteration	Altered	Profiled	Frequency
FOCAD: HOMDEL	335	10715	3.12646
CDKN2A: HOMDEL	1396	10715	13.0285
CDKN2B: HOMDEL	1345	10715	12.5525
MTAP: HOMDEL	978	10715	9.12739
EGFR: MUT_DRIVER	192	10443	1.83855

## Sheet: ExtFig3d
ModelID	TTC37 Microsatellite Repeats	ENST00000358746 Expression	ENST00000508181 Expression	MSI-H
ACH-001020	11.0684	4.65249	0.263034	FALSE
ACH-000317	10.9643	4.50398	0.454176	FALSE
ACH-000172	11.0156	5.11894	1.09761	FALSE
ACH-000083	11.0233	5.22342	0.895303	FALSE
ACH-001494	10.9812	3.04963	0.226509	FALSE
ACH-000522	11	5.02547	1.11103	FALSE
ACH-001609	11.069	3.6427	0.495695	FALSE
ACH-000183	10.9462	5.69153	1.02857	FALSE
ACH-000273	10.9667	4.35262	0.214125	FALSE
ACH-001698	11.0819	1.83188	0.214125	FALSE
ACH-001735	11.0287	4.40327	0.669027	TRUE
ACH-000254	10.9538	3.08066	0.238787	FALSE
ACH-001632	11.0792	2.24489	0	FALSE
ACH-000378	11.1285	4.25172	0.356144	FALSE
ACH-000872	11.0513	3.82477	0.321928	FALSE
ACH-000480	10.8983	3.69711	0.31034	FALSE
ACH-000543	10.962	3.96532	0.584963	FALSE
ACH-001655	11.0659	3.61941	0.378512	FALSE
ACH-000551	10.8947	4.87431	0.367371	FALSE
ACH-002004	11.0508	5.17233	0.201634	FALSE
ACH-000374	10.9759	4.43563	0.704872	FALSE
ACH-000052	10.9831	4.67073	0.505891	FALSE
ACH-000142	10.9688	4.00809	0.367371	FALSE
ACH-000412	10.9464	3.78973	0.411426	FALSE
ACH-000838	10.9853	3.79805	0.505891	FALSE
ACH-000477	11.027	4.10182	0.163499	FALSE
ACH-001654	10.9667	4.24108	0.201634	FALSE
ACH-001380	11.0073	4.10685	1.09761	FALSE
ACH-000237	11.1022	4.77294	0.565597	FALSE
ACH-002510	11.0344	4.67356	0.613532	FALSE
ACH-000124	10.9867	3.81865	0.111031	FALSE
ACH-001048	10.8627	4.3512	0.678072	FALSE
ACH-000732	10.9565	3.36597	0.400538	FALSE
ACH-000746	11.0161	4.26679	0.632268	FALSE
ACH-000874	10.873	4.50208	0.189034	TRUE
ACH-000498	10.9545	4.58316	0.956057	FALSE
ACH-001627	11.1277	3.28392	0.650765	FALSE
ACH-000134	11.0361	5.49985	1.0635	FALSE
ACH-001799	11.0935	4.16752	0.62293	FALSE
ACH-002041	11.1167	4.68594	0.516015	FALSE
ACH-001495	11.1043	3.68482	0.400538	FALSE
ACH-001610	9.1413	3.15381	1.07724	TRUE
ACH-001677	11.0582	4.41886	0.678072	FALSE
ACH-000345	10.9649	4.9991	1.09085	FALSE
ACH-001804	11.0056	4.74416	0.0143553	FALSE
ACH-002040	11	3.73227	0.475085	FALSE
ACH-000255	11.0408	4.18824	0.669027	FALSE
ACH-000025	11.1154	4.82426	0.765535	FALSE
ACH-001322	10.9732	4.64789	1.0072	FALSE
ACH-000167	11.0122	4.53045	0.604071	FALSE
ACH-000787	10.9875	4.78764	0.669027	FALSE
ACH-000722	10.931	4.42358	0.422233	FALSE
ACH-000245	11.3692	3.9991	0.163499	FALSE
ACH-000711	10.9259	3.48156	0.0976108	FALSE
ACH-001608	11.0642	4.30378	1.17632	FALSE
ACH-000236	10.9429	3.3147	0.275007	FALSE
ACH-000432	10.931	4.68201	0.641546	FALSE
ACH-001523	11.1556	4.51096	0.687061	FALSE
ACH-001740	10.9868	4.74201	0.516015	FALSE
ACH-000782	11	4.55949	0.575312	TRUE
ACH-002045	11.042	3.16672	0	FALSE
ACH-001736	11.0741	4.71754	0.650765	FALSE
ACH-000017	11.0864	3.45418	0.189034	FALSE
ACH-001548	11	4.66278	0.933573	FALSE
ACH-001552	10.9684	4.51475	0.389567	FALSE
ACH-000251	11.1212	3.96532	0.545968	FALSE
ACH-000303	11	4.70764	0.443607	FALSE
ACH-000873	10.9559	3.24489	0.464668	FALSE
ACH-000105	11.0196	4.46728	0.454176	FALSE
ACH-001515	11.1951	4.45352	1.01436	FALSE
ACH-001392	10.9929	3.45418	0.15056	FALSE
ACH-000178	10.9756	4.27947	0.782409	FALSE
ACH-000125	10.9464	5.37365	0.226509	FALSE
ACH-000500	10.973	5.01792	1.1635	FALSE
ACH-000100	11.0654	3.87086	0.485427	FALSE
ACH-001530	11.0431	4.77505	0.748461	FALSE
ACH-001289	10.9701	5.06867	0.464668	FALSE
ACH-001852	11.0316	3.97636	0.263034	FALSE
ACH-000933	10.5056	3.9279	0.356144	TRUE
ACH-000630	11.0877	5.46336	0.356144	FALSE
ACH-000984	7.90164	3.47379	1.85599	TRUE
ACH-000377	10.9818	4.39438	0.443607	FALSE
ACH-000074	10.931	4.47768	0.464668	FALSE
ACH-001416	10.8571	4.45154	0.344828	FALSE
ACH-000396	10.9688	4.40122	0.378512	FALSE
ACH-001412	10.9494	3.9279	0.526069	FALSE
ACH-001301	11.075	4.56986	0.137504	FALSE
ACH-001751	11.0285	4.31832	1.0072	FALSE
ACH-002458	11.1681	4.60999	0.378512	FALSE
ACH-000999	9.85938	3.99367	0.739848	TRUE
ACH-001843	11	3.79597	0.475085	FALSE
ACH-000959	9.91045	3.91361	1.02148	TRUE
ACH-000553	11.0179	3.81147	0.464668	FALSE
ACH-000760	11.1045	4.37226	0.765535	FALSE
ACH-001374	10.961	4.9279	0.739848	FALSE
ACH-001401	11.0397	4.2891	0.695994	FALSE
ACH-000086	11.0465	4.48414	0.687061	FALSE
ACH-000573	11.0938	4.17792	0.545968	FALSE
ACH-000720	10.9362	5.23534	0.495695	FALSE
ACH-000205	11.0588	3.59455	0.545968	FALSE
ACH-001522	11	4.27352	0.678072	FALSE
ACH-000346	10.961	4.51854	0.722466	FALSE
ACH-000531	10.8537	4.7939	0.400538	FALSE
ACH-001549	11.1027	4.33985	0.659925	FALSE
ACH-001278	10.9221	4.91648	1.01436	FALSE
ACH-002508	11.08	4.55643	0.505891	FALSE
ACH-000379	10.9697	4.0798	0.378512	FALSE
ACH-000561	10.9487	4.07039	0.238787	FALSE
ACH-000266	11.0156	3.7939	0.505891	FALSE
ACH-000458	11.062	4.24184	0.263034	FALSE
ACH-000372	10.962	4.68482	1	FALSE
ACH-001456	11.0345	2.84197	0.137504	FALSE
ACH-000214	10.9583	5.05875	0.790772	FALSE
ACH-000754	10.9	3.31615	0.238787	FALSE
ACH-000173	10.9643	4.51791	0.565597	FALSE
ACH-000362	10.9706	3.47638	0.275007	FALSE
ACH-000624	10.9211	3.80941	0.650765	FALSE
ACH-000562	10.9273	3.65992	0.584963	FALSE
ACH-002044	11.0417	4.24413	0.321928	FALSE
ACH-000771	10.9381	3.51979	0.333424	FALSE
ACH-000004	11.0696	4.34837	0.782409	FALSE
ACH-000387	10.9423	4.25475	0.713696	FALSE
ACH-002464	11.0703	5.09381	0	FALSE
ACH-001034	10.9756	5.13709	0.669027	FALSE
ACH-001274	10.9828	5.3505	0.83996	FALSE
ACH-001485	11.0118	3.96625	0.124328	FALSE
ACH-000180	10.8961	4.9814	0.695994	FALSE
ACH-001960	11.0574	3.91265	0.176323	FALSE
ACH-000469	10.9747	5.68173	0	FALSE
ACH-000845	10.9412	3.47119	0.464668	FALSE
ACH-001997	11.0362	3.34767	0.286881	FALSE
ACH-000998	8.41667	2.42492	0.584963	TRUE
ACH-000917	10.9571	4.19613	0	FALSE
ACH-000677	10.9059	5.29756	1.65535	FALSE
ACH-001693	11.0072	4.14323	0.137504	FALSE
ACH-000489	10.9636	4	0	FALSE
ACH-000944	11	4.54905	0.454176	FALSE
ACH-000441	10.9175	4.92932	0.443607	FALSE
ACH-001409	11	4.08831	0.526069	FALSE
ACH-001569	11.0424	4.50462	0.321928	FALSE
ACH-000623	10.9375	4.69042	0.367371	FALSE
ACH-001151	10.9434	3.61589	0.0565835	FALSE
ACH-000902	10.9667	3.79286	0.333424	FALSE
ACH-000268	11.0375	3.54102	0.201634	FALSE
ACH-000039	10.9423	5.05398	0.722466	FALSE
ACH-000423	10.878	4.77926	0.765535	FALSE
ACH-000716	10.9861	4.12516	1.11103	FALSE
ACH-001558	10.9818	4.69377	0.632268	FALSE
ACH-000685	11	3.89627	0.0976108	FALSE
ACH-000136	10.975	4.22033	0.765535	FALSE
ACH-000648	10.9114	3.93734	0.411426	FALSE
ACH-000851	11.0635	3.76977	0.263034	FALSE
ACH-000446	11	4.4019	0.485427	FALSE
ACH-000806	10.9238	4.92315	0.516015	FALSE
ACH-001228	10.9506	4.25323	0.485427	FALSE
ACH-001283	10.9913	4.69153	0.992768	FALSE
ACH-000820	11.0034	4.64328	0	FALSE
ACH-001164	10.9146	3.50208	0.400538	FALSE
ACH-000548	10.9425	4.79129	0.62293	FALSE
ACH-000884	11.1579	4.48156	0.250962	FALSE
ACH-000899	11	4.68706	0.659925	FALSE
ACH-001687	11.0784	3.58135	1.1177	FALSE
ACH-000392	11	4.26679	0.604071	FALSE
ACH-001542	11.1079	2.54844	0.400538	FALSE
ACH-001498	10.5133	3.95884	0.62293	TRUE
ACH-000279	10.8824	4.16752	0.773996	FALSE
ACH-000618	10.9483	2.852	0.238787	FALSE
ACH-000733	11	4.07125	0.432959	FALSE
ACH-000344	10.9802	3.93923	0.584963	FALSE
ACH-001229	11.1214	3.10098	0.0285692	FALSE
ACH-000929	11.0678	3.84298	0.0703893	FALSE
ACH-000482	10.8846	4.75275	0.201634	FALSE
ACH-000915	10.9604	4.45549	0.632268	FALSE
ACH-000339	11.0549	4.17473	0.432959	FALSE
ACH-001295	11.1103	4.56377	0.933573	FALSE
ACH-002026	8.49515	2.20163	0.659925	TRUE
ACH-000565	10.9516	4.0009	0.411426	FALSE
ACH-001431	11.0706	4.5292	0.823749	FALSE
ACH-000897	10	3.48285	0.575312	TRUE
ACH-000935	11	3.55213	0.111031	FALSE
ACH-001438	11.1117	4.22033	0.485427	FALSE
ACH-000041	10.9189	4.57773	0.321928	FALSE
ACH-000329	10.9143	4.81967	0.731183	FALSE
ACH-001415	10.983	4.74953	0.443607	FALSE
ACH-000824	10.9091	4.23266	0.137504	FALSE
ACH-000391	10.9773	4.926	0.526069	FALSE
ACH-000590	10.9474	3.43962	0.263034	FALSE
ACH-000828	10.9403	4.33128	0.85599	FALSE
ACH-001096	11.1196	4.44228	0.475085	FALSE
ACH-000499	10.9556	4.33128	0.575312	FALSE
ACH-000252	10.9405	3.97728	0.333424	FALSE
ACH-000224	10.9322	5.00225	0.62293	FALSE
ACH-001402	11.0947	4.88606	0.85599	FALSE
ACH-000686	10.9211	4.92884	0	FALSE
ACH-001113	11.1188	3.39094	0	FALSE
ACH-000191	10.8636	4.40259	0.650765	FALSE
ACH-000827	11.0566	4.57228	0.722466	FALSE
ACH-000717	10.9841	4.53543	0.632268	FALSE
ACH-000135	10.931	5.25096	0.713696	FALSE
ACH-001414	11.0859	3.51854	0.201634	FALSE
ACH-001555	11.1207	5.40667	1.03562	FALSE
ACH-000728	11	4.93829	0.790772	FALSE
ACH-000421	10.9111	5.61235	1.75702	FALSE
ACH-001541	11.0319	4.54473	0	FALSE
ACH-000825	11.0523	3.9991	0	FALSE
ACH-000533	11.0175	4.13586	0.641546	FALSE
ACH-001603	10.9315	4.59096	0.545968	FALSE
ACH-001275	11.1304	4.96625	1.30451	FALSE
ACH-000027	10.9888	4.68482	0.400538	FALSE
ACH-000137	10.9577	4.51538	0.713696	FALSE
ACH-001672	11.0574	3.81865	0.411426	FALSE
ACH-000221	11.0346	3.21878	0.275007	FALSE
ACH-001605	11.1191	5.02059	0.575312	FALSE
ACH-001453	10.9388	4.00988	0.807355	FALSE
ACH-000259	10.9394	4.853	0.584963	FALSE
ACH-001196	10.9855	4.82273	0.422233	FALSE
ACH-000442	10.9437	4.69711	0.485427	FALSE
ACH-000250	10.9821	5.16108	0.831877	FALSE
ACH-000907	10.1905	4.54782	1.22651	TRUE
ACH-001279	11.13	4.82018	0.613532	FALSE
ACH-001577	11.0783	2.98914	0.226509	FALSE
ACH-001418	11.0168	3.43829	0.189034	FALSE
ACH-000895	8.90476	2.6893	1.25096	TRUE
ACH-001745	11.0628	4.25096	0.879706	FALSE
ACH-000908	9.04762	3.16672	1.28688	TRUE
ACH-000263	11	4.06264	0.298658	FALSE
ACH-000267	10.9211	4.31904	0.695994	FALSE
ACH-000161	10.9906	3.93168	0.15056	FALSE
ACH-000390	11.0889	3.51602	0.226509	FALSE
ACH-000015	10.9231	3.51349	0.555816	FALSE
ACH-000547	10.9457	3.5656	0.565597	FALSE
ACH-001539	11.0736	3.38128	0	FALSE
ACH-000495	10.973	5.07895	0	FALSE
ACH-000718	11.0902	3.43563	0.238787	FALSE
ACH-001378	10.9921	1.86394	0.0976108	FALSE
ACH-000350	10.9222	5.0993	0.495695	FALSE
ACH-001839	10.9904	4.67694	0.389567	FALSE
ACH-001411	11.0516	4.18031	0.333424	FALSE
ACH-000302	11.0448	3.08746	0.189034	FALSE
ACH-002065	11.092	4.86542	0.748461	FALSE
ACH-000080	10.9661	4.49889	0.687061	FALSE
ACH-000225	10.9143	4.8268	0.214125	FALSE
ACH-000127	11.1505	4.0635	0.641546	FALSE
ACH-000796	10.9123	3.66107	0.0976108	FALSE
ACH-000789	10.9375	4.77505	0.516015	FALSE
ACH-000634	11.0936	4.94017	0.565597	FALSE
ACH-000501	10.9744	2.90881	0.15056	FALSE
ACH-002466	11.0935	5.10476	0.0143553	FALSE
ACH-000006	10.9167	4.89821	0.536053	FALSE
ACH-000849	10.9014	4.3427	0.250962	FALSE
ACH-000262	11.0739	3.81558	0.659925	FALSE
ACH-000337	11.1083	4.41684	0.400538	FALSE
ACH-001403	11.0588	4.15462	0.137504	FALSE
ACH-000131	10.9318	5.32984	0.526069	FALSE
ACH-000869	11.0904	4.29572	0.389567	FALSE
ACH-002461	11.0649	4.50716	0.454176	FALSE
ACH-001711	11.1304	4.09845	0.632268	FALSE
ACH-000715	10.913	3.52982	0.124328	FALSE
ACH-000305	10.9057	3.80219	0.536053	FALSE
ACH-001500	11.0561	4.59813	0.613532	FALSE
ACH-001053	11.0909	4.13914	0.613532	FALSE
ACH-000013	10.973	3.94017	0.790772	FALSE
ACH-000095	10.9167	5.06738	1	FALSE
ACH-000558	10.9386	4.95652	0.475085	FALSE
ACH-000249	10.9545	4.23649	0.214125	FALSE
ACH-001184	11.0496	4.47444	0.687061	FALSE
ACH-000036	11	4.98504	1.05658	FALSE
ACH-001075	11.0533	4.27873	0.367371	FALSE
ACH-000310	10.9919	4.69153	0.815575	FALSE
ACH-000241	10.9487	3.93357	0.111031	FALSE
ACH-000893	10.8824	4.41075	0.505891	FALSE
ACH-002042	11.0066	4.38128	0.83996	FALSE
ACH-000516	11	5.51633	0	FALSE
ACH-000197	10.9565	4.55827	0.31034	FALSE
ACH-000240	10.9672	5.09466	0.124328	FALSE
ACH-000073	10.961	4.60288	1.18903	FALSE
ACH-000837	10.9545	3.80116	0.536053	FALSE
ACH-000460	11.0676	4.32121	0.411426	FALSE
ACH-000964	10.6667	4.54782	0.918386	TRUE
ACH-000157	11.0437	4.65249	0.545968	FALSE
ACH-000466	10.9778	4.23496	0.422233	FALSE
ACH-000593	11.12	4.11603	0.443607	FALSE
ACH-000743	10.9655	3.9486	0.378512	FALSE
ACH-000174	10.7959	4.52607	1.52105	FALSE
ACH-000235	10.9565	3.92125	0.555816	FALSE
ACH-000451	10.973	4.96901	0.536053	FALSE
ACH-001857	11.026	4.61471	0.0840643	FALSE
ACH-000043	10.8889	5.84021	0.978196	FALSE
ACH-000296	11.1093	4.75435	0.887525	FALSE
ACH-000332	10.9688	4.1811	0	FALSE
ACH-000265	10.9556	4.6094	0.485427	FALSE
ACH-000149	10.9147	5.06824	1.28096	FALSE
ACH-000193	10.9773	3.8679	0	FALSE
ACH-001106	11.0444	3.36177	0.0840643	FALSE
ACH-000518	10.9014	4.42291	1.07724	FALSE
ACH-000206	10.9917	4.38405	0.298658	FALSE
ACH-001336	10.9518	3.48671	0.495695	FALSE
ACH-000549	11.0566	4.04089	0.176323	FALSE
ACH-000611	10.9742	5.00225	0.782409	FALSE
ACH-000119	10.8571	5.60407	0.704872	FALSE
ACH-000968	10.9358	2.80735	0.0565835	FALSE
ACH-001819	11.1025	4.95559	1.0635	FALSE
ACH-001858	11	4.39712	0.124328	FALSE
ACH-000055	11.0536	4.55827	0.887525	FALSE
ACH-000443	10.9615	4.32121	0.344828	FALSE
ACH-001993	11.1569	4.31252	0.163499	FALSE
ACH-000762	10.9587	4.94251	0	FALSE
ACH-001647	11.0504	3.64155	0.411426	FALSE
ACH-001193	11.0199	5.47346	1.41143	FALSE
ACH-001613	11.0165	4.0798	0	FALSE
ACH-000450	10.9483	4.04701	0.704872	FALSE
ACH-000323	10.9259	4.26003	0.765535	FALSE
ACH-000504	10.9109	5.00675	0.722466	FALSE
ACH-000456	10.9784	5.13996	1.13093	FALSE
ACH-000271	11.0563	3.87971	0.201634	FALSE
ACH-000326	10.9524	3.43162	0.226509	FALSE
ACH-001277	11	5.1177	1.01436	FALSE
ACH-000112	11.0364	3.48156	0.464668	FALSE
ACH-000130	10.9717	4.91073	0.505891	FALSE
ACH-000228	10.9467	3.67243	0.214125	FALSE
ACH-001369	9.45455	3.10098	1.61353	TRUE
ACH-001442	11.0277	3.94111	0.565597	FALSE
ACH-001390	11.0789	2.52356	0.238787	FALSE
ACH-001864	11.0122	4.50208	0.536053	FALSE
ACH-001786	8.51417	2.75275	1.28096	TRUE
ACH-000924	10.8596	4.29499	0.15056	FALSE
ACH-000160	11.0929	4.21412	0.485427	FALSE
ACH-002029	11.0761	4.38474	0.15056	FALSE
ACH-000123	11.1062	4.36457	0.555816	FALSE
ACH-000227	10.9419	4.6865	0.687061	FALSE
ACH-000414	11.06	4.55459	0.545968	FALSE
ACH-001303	10.9423	4.15866	0.356144	FALSE
ACH-000209	10.9149	4.38198	0.641546	FALSE
ACH-000405	10.9799	4.19298	0.807355	FALSE
ACH-000449	10.925	4.47249	0.879706	FALSE
ACH-000032	10.881	4.94813	0.748461	FALSE
ACH-001702	11.0377	4.37156	0.356144	FALSE
ACH-000459	10.9589	4.35826	0.887525	FALSE
ACH-000462	10.9811	4.70321	0.782409	FALSE
ACH-001086	10.9432	4.83643	1.09085	FALSE
ACH-000692	10.9672	3.59932	0	FALSE
ACH-000833	10.9457	3.76765	0.321928	FALSE
ACH-000990	7.74194	3.18269	1.90689	TRUE
ACH-000625	11	4.05745	0.263034	FALSE
ACH-000280	11.1214	4.8212	0.831877	FALSE
ACH-000706	11.0576	3.98277	0.344828	FALSE
ACH-000476	10.9802	4.58976	0.485427	FALSE
ACH-000484	10.9389	5.62819	0.659925	FALSE
ACH-000425	10.9255	4.39506	0.443607	FALSE
ACH-000365	10.9492	3.60881	0	FALSE
ACH-000369	10.8723	3.85798	0.163499	FALSE
ACH-001022	11.1008	4.87676	0.748461	FALSE
ACH-000099	10.9259	4.30816	0.526069	FALSE
ACH-001719	10.2232	3.25701	1.38957	TRUE
ACH-000709	10.8125	4.33128	0.189034	FALSE
ACH-000980	10.6949	4.20006	0.62293	FALSE
ACH-000103	11.0135	4.90111	0.536053	FALSE
ACH-001807	11.0705	4.55459	0	FALSE
ACH-000836	11.0714	4.58676	0	FALSE
ACH-000140	11.0159	4.73498	0.454176	FALSE
ACH-000065	11	4.08746	0.704872	FALSE
ACH-001971	11.0794	5.23802	0.286881	FALSE
ACH-001626	10.9149	4.10936	0.263034	FALSE
ACH-000175	10.9884	5.12557	0.863938	FALSE
ACH-001536	11.0505	2.98368	0.275007	FALSE
ACH-000556	11.0182	5.30305	0.895303	FALSE
ACH-000108	10.9674	4.12598	0.678072	FALSE
ACH-001845	11.0462	4.41684	1.52607	FALSE
ACH-001521	10.9896	4.32625	0.378512	FALSE
ACH-000107	11.0357	3.83592	0.201634	FALSE
ACH-000393	11.0456	4.5472	1.02148	FALSE
ACH-000079	10.9302	5.50367	0	FALSE
ACH-000920	9.82418	4.14893	1.45943	TRUE
ACH-001570	10.981	4.34908	0.250962	FALSE
ACH-000318	11	3.07382	0	FALSE
ACH-000189	10.9406	4.66959	1.20163	FALSE
ACH-000682	10.9286	4.06523	0.604071	FALSE
ACH-001650	10.9857	4.08746	0.298658	FALSE
ACH-000150	10.9412	4.15381	0.910733	FALSE
ACH-000592	10.9888	4.9542	1.03562	FALSE
ACH-000994	7.82258	2.44095	1.41143	TRUE
ACH-001849	11.0584	2.88947	0.189034	FALSE
ACH-000890	10.928	4.53605	1.26303	FALSE
ACH-001333	9.18627	3.58376	0.925999	TRUE
ACH-000316	10.9841	5.29499	0.847997	FALSE
ACH-000946	8.44048	3.12267	1.63227	TRUE
ACH-001679	11.1107	3.92695	0	FALSE
ACH-000092	10.9141	5.19731	1.66448	FALSE
ACH-000115	10.9218	6.12288	1.0072	FALSE
ACH-001847	11.098	3.9486	0.250962	FALSE
ACH-000233	10.9084	5.34731	0.918386	FALSE
ACH-001050	10.9091	3.93923	0.263034	FALSE
ACH-000765	10.9565	5.75114	0.903038	FALSE
ACH-000751	10.9508	4.69766	0.748461	FALSE
ACH-000152	11.0523	5.25285	0.62293	FALSE
ACH-000384	10.956	5.01078	0.0976108	FALSE
ACH-000781	10.9661	4.25323	0.641546	FALSE
ACH-001652	11.0323	3.03386	0.111031	FALSE
ACH-001389	11.0798	6.31796	1.14405	FALSE
ACH-001551	11.1442	4.92742	0.422233	FALSE
ACH-000770	10.9268	4.41278	0.464668	TRUE
ACH-001628	10.9583	3.16832	0.238787	FALSE
ACH-000328	10.5179	5.51444	2.13093	FALSE
ACH-000438	10.883	4.88606	0.137504	FALSE
ACH-000613	10.9595	4.68762	1.23879	FALSE
ACH-000609	10.9688	4.90352	0.516015	FALSE
ACH-002046	11.0854	4.47832	1.07039	FALSE
ACH-001408	10.9734	3.5472	0.344828	FALSE
ACH-000622	10.9487	4.10936	0.378512	FALSE
ACH-000020	10.973	4.66334	0.713696	FALSE
ACH-000128	11.0957	4.13586	0	FALSE
ACH-001437	11.0245	2.73118	0	FALSE
ACH-000555	10.9397	4.61471	0.604071	FALSE
ACH-000656	10.9545	3.82883	0.214125	FALSE
ACH-001200	11.0582	4.3978	0.526069	FALSE
ACH-001344	10.9444	4.99955	0.871844	FALSE
ACH-000106	10.9612	4.30524	0.505891	FALSE
ACH-002005	11.1354	4.88996	0.815575	FALSE
ACH-000949	9.92593	4.96255	2.93357	TRUE
ACH-000331	11.0211	5.1416	0.505891	FALSE
ACH-001510	10.971	1.76977	0.0426443	FALSE
ACH-001419	11.0874	1.75275	0.0976108	FALSE
ACH-000028	11.0147	3.43429	0.201634	FALSE
ACH-001568	11.015	3.69488	0.992768	FALSE
ACH-000513	10.9756	4.59813	0.575312	FALSE
ACH-000860	10.9877	4.04963	0.933573	FALSE
ACH-000707	11	4.36737	0.933573	FALSE
ACH-000517	10.9508	3.76765	0.286881	FALSE
ACH-000031	10.8596	3.44493	0.286881	FALSE
ACH-001820	10.878	4.82171	0.214125	FALSE
ACH-000798	10.9853	3.91456	0.250962	FALSE
ACH-001388	11.0545	0.286881	0	FALSE
ACH-001973	11.0294	5.07852	0.201634	FALSE
ACH-001035	11.0455	4.47508	0.333424	FALSE
ACH-002003	11.024	5.08958	0.555816	FALSE
ACH-001329	11.0793	4.59813	0.85599	FALSE
ACH-001669	9.86667	3.41143	1.20163	TRUE
ACH-000708	10.9053	4.05485	0.189034	FALSE
ACH-000774	11.0797	3.82273	0.111031	FALSE
ACH-000786	10.9375	4.56377	0.704872	FALSE
ACH-000398	11.1976	3.39369	0.189034	FALSE
ACH-000141	10.9756	4.75809	0.773996	FALSE
ACH-000336	10.9176	3.17632	0.214125	FALSE
ACH-000424	10.9714	4.34483	0.584963	FALSE
ACH-000676	10.9431	5.17792	0.641546	FALSE
ACH-000324	10.8182	4.00988	0.201634	FALSE
ACH-000757	11.0842	3.57046	0.594549	FALSE
ACH-000166	10.9375	4.15866	0.214125	FALSE
ACH-000076	11.0196	5.09761	0.400538	FALSE
ACH-000983	10.3385	4.44294	1.14405	TRUE
ACH-000288	10.9762	5.1152	0.124328	FALSE
ACH-000465	10.9487	4.83036	0.669027	FALSE
ACH-000735	11	3.14078	0.238787	FALSE
ACH-000325	10.8095	3.08406	0.238787	FALSE
ACH-001607	11.0381	4.64674	0.516015	FALSE
ACH-000327	10.9167	4.18507	0.464668	FALSE
ACH-000821	10.9778	4.48736	0.632268	FALSE
ACH-001664	7.97143	2.42761	1.18269	TRUE
ACH-001961	11.0432	4.42156	0.226509	FALSE
ACH-002011	11.0167	4.68201	0.669027	FALSE
ACH-000380	11.125	3.56316	0.31034	FALSE
ACH-000540	11.0625	5.03518	0.411426	FALSE
ACH-000087	11.0703	4.68145	0.85599	FALSE
ACH-000274	10.8793	4.57107	0.389567	FALSE
ACH-000834	10.9592	2.71149	0	FALSE
ACH-000169	10.9718	4.95047	0.765535	FALSE
ACH-000671	11.0235	3.85599	0.286881	FALSE
ACH-002025	10.9894	3.65421	0.411426	FALSE
ACH-001461	11.0127	1.46467	0	FALSE
ACH-001410	10.9928	4.8339	0	FALSE
ACH-000744	10.9762	3.72247	0.464668	FALSE
ACH-000445	10.9718	5.22458	1.44361	FALSE
ACH-001532	10.9194	4.54473	0.464668	FALSE
ACH-000695	11.1505	4.24031	0.765535	FALSE
ACH-000406	10.9762	4.17393	0.286881	FALSE
ACH-000385	10.9881	4.91552	0.748461	FALSE
ACH-000638	10.9355	4.89627	0.887525	FALSE
ACH-000892	10.9814	4.21023	0.214125	FALSE
ACH-000962	8.7	3.33056	1.80323	TRUE
ACH-000320	10.9773	4.27352	0.443607	FALSE
ACH-001737	10.0381	4.17552	2.33342	TRUE
ACH-000284	10.9474	5.25701	0.903038	FALSE
ACH-000063	11.0426	5.35438	0.847997	FALSE
ACH-001497	11.0323	3.51223	0	FALSE
ACH-000672	11.0854	4.97453	0.948601	FALSE
ACH-000524	10.9643	3.94953	0.773996	FALSE
ACH-000981	9.83186	2.26604	0	TRUE
ACH-000281	10.973	4.59574	0.400538	FALSE
ACH-000615	10.9677	4.78136	0.545968	FALSE
ACH-000566	10.9259	4.99413	0.422233	FALSE
ACH-001032	11.0421	4.97865	1.04264	FALSE
ACH-000453	10.8846	3.10098	0.422233	FALSE
ACH-000734	11.0233	4.30451	0.31034	FALSE
ACH-001370	11.1461	4.22342	0.565597	FALSE
ACH-001033	11.0469	4.68706	0.604071	FALSE
ACH-000660	10.9808	4.50779	1.46467	FALSE
ACH-000977	9.35385	3.88166	1.91456	TRUE
ACH-000640	11.0263	5.39917	0.871844	FALSE
ACH-000863	10.951	4.84699	0.757023	FALSE
ACH-002019	11.0579	4.1819	0.275007	FALSE
ACH-001509	11.1111	3.84398	0.464668	FALSE
ACH-001802	11.0852	4.39025	0	FALSE
ACH-000434	11.0731	3.853	0.62293	FALSE
ACH-000304	11.0751	5.69516	1.1375	FALSE
ACH-000909	8.92188	3.53107	1.52607	TRUE
ACH-001616	11.0619	4.29205	0.748461	FALSE
ACH-001041	10.9062	4.76977	0.731183	FALSE
ACH-000363	10.9634	4.43763	0.31034	FALSE
ACH-000829	11.0643	4.41616	0.594549	FALSE
ACH-000546	10.9315	4.05658	0.443607	FALSE
ACH-000938	10.1047	4.83188	2.16027	TRUE
ACH-000208	11.0099	5.28947	1.22651	FALSE
ACH-000056	10.92	3.75061	0.275007	FALSE
ACH-001834	11.0271	4.33557	0.505891	FALSE
ACH-001566	11.0523	3.98914	0.298658	FALSE
ACH-001183	11.105	4.39094	0.62293	FALSE
ACH-001270	10.9701	5.00225	0.713696	FALSE
ACH-000244	10.875	5.49665	1.28688	FALSE
ACH-000439	11.0421	3.22497	0.344828	FALSE
ACH-000814	11.0278	5.05137	0.933573	FALSE
ACH-000604	10.9701	3.31179	0	FALSE
ACH-001716	10.9643	5.15745	0.731183	FALSE
ACH-001375	11.0074	4.10685	0.695994	FALSE
ACH-000855	10.9722	4.52419	0.687061	FALSE
ACH-000903	10.5205	4.15056	0.286881	FALSE
ACH-000275	10.9583	5.23036	0.575312	FALSE
ACH-000542	10.9551	5.00854	1.1635	FALSE
ACH-001064	10.9367	5.78057	1.51602	FALSE
ACH-000925	8.65152	3.28688	1.20163	TRUE
ACH-000181	10.9538	4.5008	1.0072	FALSE
ACH-000576	11	3.4019	0.454176	FALSE
ACH-000404	10.9348	5.14486	0.62293	FALSE
ACH-001653	11.0613	3.0197	0.298658	FALSE
ACH-000428	10.9508	4.42828	0.226509	FALSE
ACH-000991	10.9326	4.60051	0	FALSE
ACH-000741	11	3.4019	0	FALSE
ACH-000891	10.9796	3.93168	0.0840643	FALSE
ACH-001396	11.0725	4.26828	0.992768	FALSE
ACH-001391	10.9698	4.7447	0.555816	FALSE
ACH-000864	8.39216	2.43296	0.978196	TRUE
ACH-000470	10.9756	4.48993	0	FALSE
ACH-000736	11.0164	4.09001	0.454176	FALSE
ACH-000840	10.9831	4.02503	0.333424	FALSE
ACH-000605	11.0172	4.12019	0.422233	FALSE
ACH-000110	11	4.12019	0.454176	FALSE
ACH-001574	11.0442	2.24489	0.176323	FALSE
ACH-001356	10.9828	5.09212	0.948601	FALSE
ACH-000689	10.989	4.64847	0.214125	FALSE
ACH-000886	10.9545	4.2854	0.124328	FALSE
ACH-001673	10.9856	4.44361	0.31034	FALSE
ACH-001862	11.1231	4.36036	0.333424	FALSE
ACH-001345	8.45	2.13422	0.748461	TRUE
ACH-001300	11.069	4.69488	0.632268	FALSE
ACH-000826	10.9464	3.849	0.189034	FALSE
ACH-001618	11.0942	2.76341	0.31034	FALSE
ACH-001098	11.1262	4.17473	0.298658	FALSE
ACH-000002	10.9455	1.37295	0	FALSE
ACH-000835	10.9802	4.10769	0.31034	FALSE
ACH-000875	10.9613	4.84499	0.189034	FALSE
ACH-001421	10.9855	4.54288	0.659925	FALSE
ACH-001016	10.95	4.91265	0.422233	FALSE
ACH-000655	11.0755	3.46597	0.0976108	FALSE
ACH-000726	10.9643	3.7939	0	FALSE
ACH-000995	9.09804	4.0072	1.62293	TRUE
ACH-001341	11.0545	3.74846	0.201634	FALSE
ACH-000881	10.9505	4.5735	1.10434	FALSE
ACH-001163	10.9425	5.29902	0.956057	FALSE
ACH-000081	10.96	4.73118	1.09761	FALSE
ACH-000368	10.9608	4.84398	0.555816	FALSE
ACH-000401	10.9839	4.27873	0.713696	FALSE
ACH-000121	10.9077	4.38198	0.545968	FALSE
ACH-001386	10.9167	5.61853	0.903038	FALSE
ACH-000165	10.967	5.36772	0.575312	FALSE
ACH-000823	11.0436	3.61471	0.422233	FALSE
ACH-001619	11.0549	4.17473	0.443607	FALSE
ACH-000541	10.9571	4.06781	0.0840643	FALSE
ACH-001511	11.0875	3.1177	0.815575	FALSE
ACH-000960	9.8764	4.40599	1.21412	TRUE
ACH-000452	11.05	5.21684	1.54597	FALSE
ACH-001861	11.1612	4.8505	0.321928	FALSE
ACH-000502	11.0175	4.8525	0	FALSE
ACH-001145	8.97549	3.64731	1.53107	TRUE
ACH-000588	10.95	4.77873	0.189034	FALSE
ACH-001793	11.0395	4.99095	0.879706	FALSE
ACH-000775	10.9706	4.34979	0.505891	FALSE
ACH-000242	10.9388	3.61117	0.321928	FALSE
ACH-002016	11.1408	4.88801	0.226509	FALSE
ACH-000645	10.9787	4.04439	0	FALSE
ACH-000577	11.1074	4.06867	0.321928	FALSE
ACH-000285	10.92	4.71425	0.485427	FALSE
ACH-000602	10.8879	4.48864	0.594549	FALSE
ACH-000094	10.9574	4.27277	0.485427	FALSE
ACH-000941	8.42708	2.19849	0.739848	TRUE
ACH-000487	10.9556	4.21568	0.15056	FALSE
ACH-001347	11.098	3.95606	0.83996	FALSE
ACH-000877	11.1006	4.9397	0.545968	FALSE
ACH-000804	10.9412	4.37504	0.333424	FALSE
ACH-002017	11.0389	5.43129	1.07039	FALSE
ACH-000158	11.1071	3.63691	0.238787	FALSE
ACH-000975	11.0542	4.60999	0.659925	FALSE
ACH-001525	11.0476	3.8679	0.650765	FALSE
ACH-000583	10.9405	4.17073	0.879706	FALSE
ACH-000807	11.0441	3.80323	0.0840643	FALSE
ACH-001540	10.9699	3.36177	0.111031	FALSE
ACH-000694	10.98	4.30961	0.176323	FALSE
ACH-002023	11.175	4.03122	0.214125	FALSE
ACH-000089	10.8713	4.1635	0.250962	FALSE
ACH-000042	11.0122	3.84699	0.536053	FALSE
ACH-000799	10.9054	4.34483	0.847997	FALSE
ACH-000987	11	4.72792	0.978196	FALSE
ACH-000204	10.9677	5.00585	0.831877	FALSE
ACH-000085	10.9882	4.79338	0.432959	FALSE
ACH-000700	11	5.34021	0.516015	FALSE
ACH-000794	10.9655	3.50462	0.0703893	FALSE
ACH-000882	10.9468	5.05702	0.485427	FALSE
ACH-000200	11.0389	5.13914	0.669027	FALSE
ACH-001368	11.127	4.34837	0.286881	FALSE
ACH-000492	11.0465	3.82985	0.422233	FALSE
ACH-000472	10.9333	3.73877	0.485427	FALSE
ACH-000156	10.9155	4.54844	0.799087	FALSE
ACH-000038	10.9891	4.17073	0.176323	FALSE
ACH-000294	10.939	3.63575	0	FALSE
ACH-000289	11.0333	4.29352	0.526069	FALSE
ACH-000745	10.9815	4.2502	0.485427	FALSE
ACH-001842	10.9167	3.28096	0.400538	FALSE
ACH-001624	11.0568	4.36807	0.298658	FALSE
ACH-001128	11.0901	5.68538	1.12433	FALSE
ACH-002509	11.0952	4.52419	0.137504	FALSE
ACH-000059	10.8732	4.78241	0.739848	FALSE
ACH-000791	11.0133	4.88118	0.831877	FALSE
ACH-000631	10.9778	5.27947	0.9855	FALSE
ACH-001450	10.9621	4.12763	0.782409	FALSE
ACH-000571	10.9718	4.85798	0.713696	FALSE
ACH-001454	10.9662	3.53978	0.83996	FALSE
ACH-000519	11	4.58676	0.731183	FALSE
ACH-001280	10.9552	4.57833	0.400538	FALSE
ACH-000584	10.8125	3.73877	0.411426	FALSE
ACH-001529	10.9674	4.05918	0.378512	FALSE
ACH-000215	11.0938	4.4614	0.757023	FALSE
ACH-000491	10.9398	5.47671	0.713696	FALSE
ACH-000040	10.9605	5.16511	0.941106	FALSE
ACH-002048	11.0928	3.47768	0.584963	FALSE
ACH-000976	10.9307	3.76341	0	FALSE
ACH-001038	11.0133	4.59872	0.62293	FALSE
ACH-001841	11.0654	3.73769	0.536053	FALSE
ACH-001339	11.0085	4.43229	0.367371	FALSE
ACH-000802	11	3.76447	0.443607	FALSE
ACH-001458	11.0508	3.7939	0.454176	FALSE
ACH-000066	10.95	4.0027	0.389567	FALSE
ACH-000654	11	4.16832	0.704872	FALSE
ACH-001451	11.0683	3.36737	0.505891	FALSE
ACH-000186	10.9178	4.16752	0.687061	FALSE
ACH-000599	11.0122	4.37851	0.650765	FALSE
ACH-000815	10.9571	3.71149	0.15056	FALSE
ACH-002446	11.1127	3.20789	0	FALSE
ACH-001201	11.0134	4.47768	0.963474	FALSE
ACH-000876	11.0152	4.79701	1.15704	FALSE
ACH-000437	10.94	5.7926	0.815575	FALSE
ACH-001959	11	4.12928	0.516015	FALSE
ACH-000663	10.9831	3.2032	0.333424	FALSE
ACH-001353	10.9348	3.05485	0.555816	FALSE
ACH-000078	10.92	3.92029	0.485427	FALSE
ACH-000154	11	5.23688	0.545968	FALSE
ACH-000386	10.9048	3.88753	0.214125	FALSE
ACH-001029	11.0168	5.18428	0.604071	FALSE
ACH-001059	10.9076	5.23189	1.1375	FALSE
ACH-001232	11.0476	5.45615	0.918386	FALSE
ACH-001367	10.9919	4.74416	0.555816	FALSE
ACH-000841	11.1073	4.54782	0.367371	FALSE
ACH-000295	10.9014	4.51538	0.356144	FALSE
ACH-001211	10.9535	4.8674	0.536053	FALSE
ACH-000797	10.9259	5.13668	0.632268	FALSE
ACH-000383	10.9512	4.3875	0.464668	FALSE
ACH-000051	10.875	4.77873	0.298658	FALSE
ACH-000766	10.9545	3.5373	0.400538	FALSE
ACH-001848	11.0611	3.61941	0.584963	FALSE
ACH-000684	10.9623	3.94017	0.378512	FALSE
ACH-000101	10.9455	4.93216	0.263034	FALSE
ACH-000978	9.40426	3.45286	1.3505	TRUE
ACH-000627	10.96	4.76182	1.02148	FALSE
ACH-000885	8.98936	3.35332	1.85599	TRUE
ACH-000626	10.9091	5.22766	0	FALSE
ACH-001099	11.191	4.67638	1.10434	FALSE
ACH-001399	11.0949	4.07211	0.263034	FALSE
ACH-000993	11.0385	4.05485	0.871844	FALSE
ACH-000887	10.9561	3.82782	0.389567	FALSE
ACH-001651	11.1264	3.10098	0.226509	FALSE
ACH-000440	10.9647	5.23611	0.910733	FALSE
ACH-001067	11.0688	4.95327	0.516015	FALSE
ACH-000210	10.9333	4.86592	0.505891	FALSE
ACH-001559	11.029	5.24298	0.748461	FALSE
ACH-000067	10.9506	5.05572	0.925999	FALSE
ACH-001210	11.0495	4.57531	1	FALSE
ACH-000353	10.9583	4.54659	0.400538	FALSE
ACH-001685	10.9221	4.15543	0.83996	FALSE
ACH-001484	11.0105	4.36947	0.432959	FALSE
ACH-000512	11.052	4.33485	0.263034	FALSE
ACH-001373	10.9739	3.11936	0.422233	FALSE
ACH-002039	11.0923	3.67243	0.238787	FALSE
ACH-000199	11	5.10518	0.505891	FALSE
ACH-000397	10.8889	4.42962	0.516015	FALSE
ACH-000808	10.9733	4.18428	0.124328	FALSE
ACH-000585	10.9867	4.14405	0.545968	FALSE
ACH-001853	11.057	4.4614	0.344828	FALSE
ACH-000319	11.0388	4.89676	0.773996	FALSE
ACH-001645	11.0621	5.87036	0.83996	FALSE
ACH-001791	11.0857	3.04614	0.432959	FALSE
ACH-002055	11.1458	4.0036	0.536053	FALSE
ACH-000812	10.9375	4.65019	0.344828	FALSE
ACH-000436	11.1868	4.1416	0.815575	FALSE
ACH-000646	10.9054	2.48285	0.201634	FALSE
ACH-000069	10.9701	4.62469	0.422233	FALSE
ACH-001366	11.0361	4.58376	1.0635	FALSE
ACH-000898	10.988	4.46923	0.678072	FALSE
ACH-000475	10.9344	3.60763	0.356144	FALSE
ACH-000598	10.9455	4.41278	0.847997	FALSE
ACH-001836	11.1259	4.17552	0.604071	FALSE
ACH-002059	9.97024	4.11437	0.9855	TRUE
ACH-000922	10.6207	3.47897	0.454176	FALSE
ACH-000272	11.1699	3.6792	0.545968	FALSE
ACH-000104	10.9621	5.20281	0.678072	FALSE
ACH-000168	10.9778	3.6837	0.695994	FALSE
ACH-001031	11	4.91409	0.505891	FALSE
ACH-002463	11.0103	4.78973	0.454176	FALSE
ACH-000321	10.9302	3.72028	0.250962	FALSE
ACH-000753	11.025	4.52482	0.263034	FALSE
ACH-001407	11.0345	4.77663	0.782409	FALSE
ACH-001321	10.9333	5.29499	0.641546	FALSE
ACH-000560	10.9643	3.67356	0.0976108	FALSE
ACH-000415	11.0297	2.46989	0.286881	FALSE
ACH-000534	10.9592	3.89336	0	FALSE
ACH-001518	9.9802	4.24031	0.516015	TRUE
ACH-001382	11.0422	4.29646	0.516015	FALSE
ACH-000989	8.31746	4.53978	2.47768	TRUE
ACH-000926	10.9032	4.04527	0.275007	FALSE
ACH-000699	10.9714	3.91361	0.333424	FALSE
ACH-000723	10.974	3.64731	0.613532	FALSE
ACH-001835	11.0365	4.42156	0.15056	FALSE
ACH-001630	11.0526	2.64155	0.238787	FALSE
ACH-000673	11.0803	4.48543	0.807355	FALSE
ACH-002018	10.9695	4.7666	0.163499	FALSE
ACH-000162	10.9245	4.38957	0.731183	FALSE
ACH-000606	11.0242	3.51728	0.0840643	FALSE
ACH-001459	10.9775	2.68032	0.0976108	FALSE
ACH-000388	11.0769	3.14241	0.163499	FALSE
ACH-001460	11.0993	3.56438	0.15056	FALSE
ACH-000471	10.9114	4.92315	0.189034	FALSE
ACH-000785	10.9636	4.51728	0.695994	FALSE
ACH-000340	11.0408	5.43229	0.505891	FALSE
ACH-001376	11.0429	1.90304	0.0703893	FALSE
ACH-000102	10.967	4.8166	0.555816	FALSE
ACH-000761	11.0233	3.04089	0.201634	FALSE
ACH-001750	11.0763	4.97177	1.28096	FALSE
ACH-001855	11.0902	2.8339	0.250962	FALSE
ACH-000996	11	4.98094	0.992768	FALSE
ACH-001999	11.0143	3.80012	0.83996	FALSE
ACH-000563	10.9231	4.75969	0.83996	FALSE
ACH-001796	11.1268	3.68145	0.604071	FALSE
ACH-002067	10.963	4.28688	0.0703893	FALSE
ACH-000564	11.025	3.82782	0.516015	FALSE
ACH-001765	11.0247	4.06953	0.722466	FALSE
ACH-000485	10.98	4.07639	0.189034	FALSE
ACH-000287	11.0169	4.60999	0.799087	FALSE
ACH-000072	10.9558	4.11853	0.454176	FALSE
ACH-001030	11.0833	4.35191	0.15056	FALSE
ACH-000269	10.962	5.22149	0.536053	FALSE
ACH-002027	10.0726	2.64616	0.565597	TRUE
ACH-001354	11.0945	4.83794	0.650765	FALSE
ACH-000740	11.0753	3.83491	0.454176	FALSE
ACH-001991	11.0936	4.69321	0.400538	FALSE
ACH-001328	11.0408	4.01078	0.378512	FALSE
ACH-002015	11.1131	5.09255	0.650765	FALSE
ACH-001561	10.9676	4.56621	0.933573	FALSE
ACH-000222	10.9286	3.35755	0.263034	FALSE
ACH-001537	11.0339	3.22497	0.687061	FALSE
ACH-001557	11.0102	5.05007	0.731183	FALSE
ACH-001340	11.0882	3.80116	0.389567	FALSE
ACH-001625	11.046	3.9486	0.356144	FALSE
ACH-000371	10.9775	4.16591	0.411426	FALSE
ACH-000721	10.9828	3.76553	0.495695	FALSE
ACH-000177	10.9286	3.37712	0.31034	FALSE
ACH-001335	11.112	3.96809	0.275007	FALSE
ACH-000430	11	4.43429	0.773996	FALSE
ACH-000261	10.9605	4.08321	0.584963	FALSE
ACH-000461	10.9194	3.31759	0	FALSE
ACH-000650	10.9464	4.8125	0.948601	FALSE
ACH-000312	11.0904	5.02901	0.85599	FALSE
ACH-001567	11.0882	4.10852	0.454176	FALSE
ACH-000029	11.0175	4.6011	0.9855	FALSE
ACH-000138	10.9439	3.98459	0.565597	FALSE
ACH-002460	11.1282	4.78084	0.863938	FALSE
ACH-000831	11.0417	4.42425	1.01436	FALSE
ACH-002021	11.043	5.33557	0.62293	FALSE
ACH-001638	11.0495	4.37226	0.678072	FALSE
ACH-001513	11.1188	3.92029	0.389567	FALSE
ACH-000567	10.96	5.2426	0.464668	FALSE
ACH-001334	11	3.8885	0.15056	FALSE
ACH-001520	11.0681	3.07382	0.137504	FALSE
ACH-000973	10.7857	4.31759	0.659925	TRUE
ACH-001846	11.0739	4.42694	0.356144	FALSE
ACH-000070	10.9659	4.34341	0.333424	FALSE
ACH-000058	10.9505	4.80839	1.0072	FALSE
ACH-001634	11.1111	2.64847	0.31034	FALSE
ACH-000861	10.9425	4.77505	0.432959	FALSE
ACH-000772	10.9841	4.53854	0	FALSE
ACH-000126	10.9195	5.94626	1.36737	FALSE
ACH-000937	10.6804	4.89482	0.963474	FALSE
ACH-000313	11	5.6985	1.28096	FALSE
ACH-000218	10.9625	3.87971	0.432959	FALSE
ACH-000490	11.0602	4.40803	0.454176	FALSE
ACH-001648	11.0308	4.34837	0.594549	FALSE
ACH-000182	11.0357	2.5008	0.0840643	FALSE
ACH-001838	11.0586	3.6017	0.201634	FALSE
ACH-001394	11.0049	3.45418	0.189034	FALSE
ACH-000603	10.8906	3.70155	0.333424	FALSE
ACH-000341	10.9692	5.04396	0.400538	FALSE
ACH-001384	10.9604	3.14078	0.298658	FALSE
ACH-000239	11.0556	3.16672	0.176323	FALSE
ACH-001346	11.0257	4.45418	0.464668	FALSE
ACH-000151	10.9778	4.57228	0.298658	FALSE
ACH-002062	11.0885	4.23496	0.201634	FALSE
ACH-001172	11.0301	5.01436	0.941106	FALSE
ACH-001524	11.0506	4.61883	0.978196	FALSE
ACH-000467	10.9667	4.40122	0.454176	FALSE
ACH-001573	11.0209	3.21101	0.333424	FALSE
ACH-000286	10.9265	2.82375	0.137504	FALSE
ACH-001413	10.97	4.38336	0.85599	FALSE
ACH-000529	11.0488	5.37955	0	FALSE
ACH-000315	10.942	4.81967	0.485427	FALSE
ACH-000801	10.9683	4.9982	0.516015	FALSE
ACH-000468	11	4.71149	0.831877	FALSE
ACH-001850	11.0725	4.18507	0.333424	FALSE
ACH-000366	10.9905	4.85848	0.378512	FALSE
ACH-001617	11.0725	4.08661	0.831877	FALSE
ACH-001563	11.0142	4.41075	0.604071	FALSE
ACH-002001	11.0211	4.93687	0.422233	FALSE
ACH-000026	10.961	4.24184	0.903038	FALSE
ACH-000641	11.037	4.10266	0.83996	FALSE
ACH-000113	10.9178	4.4019	0.978196	FALSE
ACH-000755	10.9615	4.2891	0.584963	FALSE
ACH-000143	11.0128	5.10182	0.505891	FALSE
ACH-000868	11.0733	2.73985	0	FALSE
ACH-001668	11.0484	2.926	0.214125	FALSE
ACH-000342	11.0444	3.75382	0.0976108	FALSE
ACH-001377	8.77193	2.07039	0.879706	TRUE
ACH-000661	10.9753	5.47476	0.799087	FALSE
ACH-000914	9.98864	4.04876	0.970854	TRUE
ACH-000953	10.127	4.86888	2.26604	TRUE
ACH-001430	11.0385	4.8515	0.604071	FALSE
ACH-001554	11.0543	4.69544	0.536053	FALSE
ACH-000022	11.0779	4.06091	0.575312	FALSE
ACH-000862	10.9412	3.72683	0.176323	FALSE
ACH-000109	10.981	4.65764	0.250962	FALSE
ACH-001611	11.0813	5.53481	0.765535	FALSE
ACH-000702	10.9571	4.38198	0.565597	FALSE
ACH-000256	10.9286	3.18428	0.321928	FALSE
ACH-000537	10.9718	4.18349	0.389567	FALSE
ACH-000407	11.0167	4.50906	0.505891	FALSE
ACH-001054	11.0526	4.18428	0.333424	FALSE
ACH-001307	10.9153	4.8802	0.594549	FALSE
ACH-000570	10.9434	4.73281	0.189034	FALSE
ACH-001556	11.0633	4.84499	0.807355	FALSE
ACH-000118	10.9552	4.31397	0.62293	FALSE
ACH-002002	11.1141	5.32085	0.443607	FALSE
ACH-001854	11.0707	4.55766	0.464668	FALSE
ACH-000535	10.9863	3.49057	0.226509	FALSE
ACH-000370	10.9655	4.7252	0.454176	FALSE
ACH-000805	11.043	4.34837	0.356144	FALSE
ACH-001332	11.0423	3.46858	0.250962	FALSE
ACH-002462	10.9868	5.04308	0.584963	FALSE
ACH-000591	11.0952	4.7021	0.903038	FALSE
ACH-000972	8.75949	2.35332	0.956057	TRUE
ACH-001061	9	3.21878	1.37851	TRUE
ACH-000417	10.9701	3.51475	0.411426	FALSE
ACH-001550	11.0339	5.25172	0.594549	FALSE
ACH-000176	10.9296	5.49889	1.1375	FALSE
ACH-001623	11.0517	4.78816	0.555816	FALSE
ACH-000122	11.0669	4.43162	0.0976108	FALSE
ACH-000896	10.9661	3.78555	0.356144	FALSE
ACH-001443	11.04	4.62994	0	FALSE
ACH-000217	11.0562	4.34696	0.555816	FALSE
ACH-001674	11.0581	4.94579	0.526069	FALSE
ACH-000675	10.9747	4.77083	0.389567	FALSE
ACH-000213	11	3.58376	0.201634	FALSE
ACH-000190	10.9778	5.13914	0.389567	FALSE
ACH-001192	10.7619	4.94064	1.26903	FALSE
ACH-001795	10.9628	4.87381	0.748461	FALSE
ACH-000636	10.9804	4.21023	0.613532	FALSE
ACH-000419	11.0398	4.47832	0.250962	FALSE
ACH-000148	10.9538	5.17393	0.669027	FALSE
ACH-000569	10.9592	5.17672	0.226509	FALSE
ACH-000916	10.9863	5.0054	0.933573	FALSE
ACH-000011	10.9425	4.09085	0.62293	FALSE
ACH-000133	10.9481	5.17672	0.879706	FALSE
ACH-002024	11.085	3.73335	0.263034	FALSE
ACH-000813	11.022	4.20789	0.807355	FALSE
ACH-000093	10.9167	4.21568	0.137504	FALSE
ACH-001692	11.0164	3.28983	0.367371	FALSE
ACH-000918	10.2	4.7021	0.863938	TRUE
ACH-002467	11.0506	4.97728	0.485427	FALSE
ACH-000048	10.9324	4.04701	0.263034	FALSE
ACH-000202	10.96	4.16993	0.650765	FALSE
ACH-001970	11.082	4.48864	0.704872	FALSE
ACH-000596	11.0769	4.05918	0.475085	FALSE
ACH-000203	10.9783	5.30597	0.970854	FALSE
ACH-001844	11.0817	4.39849	0.443607	FALSE
ACH-000234	10.9211	3.70487	0.516015	FALSE
ACH-000951	10.9574	3.16672	0.137504	FALSE
ACH-000619	10.963	3.75596	0.321928	FALSE
ACH-000889	10.9643	4.73498	0.321928	FALSE
ACH-001194	11.0932	5.23381	1.43829	FALSE
ACH-001517	9.04396	1.33914	0.887525	TRUE
ACH-000373	10.8972	3.99005	0.333424	FALSE
ACH-001856	11.0511	3.07724	0.333424	FALSE
ACH-001360	11.3	3.06005	0.15056	FALSE
ACH-001688	11.0706	3.22188	1.34483	FALSE
ACH-000651	11	4.15218	0.333424	FALSE
ACH-000220	10.8605	4.44095	0.464668	FALSE
ACH-002459	11.1547	4.14975	0.695994	FALSE
ACH-000054	10.9688	4.50589	0.910733	FALSE
ACH-000544	11.043	2.72683	0.137504	FALSE
ACH-000455	11.0165	4.52982	0.765535	FALSE
ACH-000357	10.939	3.51979	0	FALSE
ACH-000435	10.975	3.43162	0.226509	FALSE
ACH-000952	9.16667	4.02326	1.36177	TRUE
ACH-000307	10.9314	4.37573	0.389567	FALSE
ACH-001496	11.1548	3.65878	0.111031	FALSE
ACH-001310	11.1129	5.20006	0.918386	FALSE
ACH-001302	11.0137	5.0063	1.29278	FALSE
ACH-001028	11.0482	3.41143	0.731183	FALSE
ACH-000402	10.9324	3.92125	0.454176	FALSE
ACH-001656	11.0933	4.26679	0.422233	FALSE
ACH-000184	10.875	5.06178	0.757023	FALSE
ACH-000779	11.1	3.34483	0.378512	FALSE
ACH-000037	10.9615	4.42962	0.485427	FALSE
ACH-000653	10.9434	5.1375	0.871844	FALSE
ACH-000942	10.8034	4.09508	0.250962	TRUE
ACH-000701	10.9464	3.48671	0.0976108	FALSE
ACH-001516	11.088	4.80478	0.613532	FALSE
ACH-000557	10.9516	3.60763	0.632268	FALSE
ACH-000503	10.8571	3.03914	0	FALSE
ACH-000114	10.9474	4.01525	0.516015	FALSE
ACH-000171	10.875	4.21801	0.545968	FALSE
ACH-000418	10.9423	5.2709	0.344828	FALSE
ACH-001794	11.0242	4.66619	0.815575	FALSE
ACH-000970	8.47541	3.73877	3.12598	TRUE
ACH-000527	11.0821	4.16108	0.356144	FALSE
ACH-001538	11.0373	4.40122	0.704872	FALSE
ACH-000597	11.0548	4.72792	0.432959	FALSE
ACH-000683	10.9412	4.5373	0.83996	FALSE
ACH-001622	11.0197	4.06523	0.9855	FALSE
ACH-001379	11.0794	4.11353	0.333424	FALSE
ACH-001690	11.0596	3.50208	0.356144	FALSE
ACH-000687	11	4.25701	0.400538	FALSE
ACH-000839	11	3.70487	0.485427	FALSE
ACH-000832	11	4.44559	0.659925	FALSE
ACH-001147	11	3.19849	0.575312	FALSE
ACH-001111	11	2.96347	0.176323	FALSE
ACH-001057	11.0606	4.95373	0.613532	FALSE
ACH-001691	11	4.8485	0.485427	FALSE
ACH-002922	10.963	4.22188	0.15056	FALSE
ACH-000943	8.82222	2.7845	1.39506	TRUE
ACH-002471	11	5.02813	1.14405	FALSE
ACH-000005	11.0588	4.74792	0.910733	FALSE
ACH-000811	10.4667	4.87922	1.03562	TRUE
ACH-000473	10.8696	4.2502	0.773996	FALSE
ACH-000035	11	4.51791	0.485427	FALSE
ACH-002800	11	4.22419	0.111031	FALSE
ACH-000001	10.9032	4.20477	0.31034	FALSE
ACH-000967	8	3.04439	1.83188	TRUE
ACH-000784	11	4.02503	0.62293	FALSE
ACH-001696	11	1.58496	0	FALSE
ACH-000780	10.9167	4.53356	0.83996	FALSE
ACH-000493	10.9333	4.64097	0.641546	FALSE
ACH-000822	11.0968	5.11645	0.918386	FALSE
ACH-002035	10.9375	4.20555	0.584963	FALSE
ACH-000361	11	4.99232	1.22651	FALSE
ACH-001398	10.9773	4.40463	0.526069	FALSE
ACH-000117	11.0303	4.06178	0.0840643	FALSE
ACH-001814	11	4.77926	0.895303	FALSE
ACH-000616	11.0476	5.1235	1.37295	FALSE
ACH-000525	10.8571	3.89239	0.443607	FALSE
ACH-000950	8.55556	3.33485	1.79077	TRUE
ACH-001393	11	4.73335	0.0703893	FALSE
ACH-000913	10.96	4.99639	1.03562	FALSE
ACH-000510	10.9474	4.0798	0.475085	FALSE
ACH-000483	11.0312	4.58496	0.238787	FALSE
ACH-000479	11.037	5.20984	1.02857	FALSE
ACH-000486	11.12	3.9514	0.863938	FALSE
ACH-000856	9.92593	4.27575	1.32769	TRUE
ACH-000955	8.5	2.5008	1.1375	TRUE
ACH-000669	11	3.7866	0.454176	FALSE
ACH-000232	10.85	4.85549	0.526069	FALSE
ACH-002531	11	3.91934	0.0976108	FALSE
ACH-000817	11.0833	4.67582	0.632268	FALSE
ACH-002669	11	3.52356	0.15056	FALSE
ACH-000693	10.913	3.70708	0.895303	FALSE
ACH-001547	11	4.33199	0.411426	FALSE
ACH-002801	11	5.01167	0.389567	FALSE
ACH-000420	10.9412	4.32337	0.970854	FALSE
ACH-000403	11	4.96301	0.475085	FALSE
ACH-002785	10.9844	5.85748	0.782409	FALSE
ACH-000376	10.9429	4.9486	0.584963	FALSE
ACH-000061	10.9756	4.28836	0.422233	FALSE
ACH-002687	11	4.23496	0.378512	FALSE
ACH-000703	11	5.81634	1.81558	FALSE
ACH-001560	11	5.24755	0.536053	FALSE
ACH-002847	11	4.47314	0.773996	FALSE
ACH-002925	10.9565	4.2149	0.565597	FALSE
ACH-002038	11	2.65306	0	FALSE
ACH-000871	10.9091	3.47508	0.516015	FALSE
ACH-000681	11	4.48027	0.464668	FALSE
ACH-000704	11.1538	3.76871	0	FALSE
ACH-000195	11	4.14731	1.15704	FALSE
ACH-000530	11	4.80116	1.26303	FALSE
ACH-000985	8.64706	2.852	1.04963	TRUE
ACH-000090	11.0476	3.5097	0.495695	FALSE
ACH-000356	10.9189	4.77716	0.863938	FALSE
ACH-001519	11	4.0036	0.863938	FALSE
ACH-000018	11	4.76075	0.790772	FALSE
ACH-000601	11.0286	3.80632	0.505891	FALSE
ACH-001508	11	5.28207	1.05658	FALSE
ACH-000776	11.04	4.76553	1.19535	FALSE
ACH-000662	10.9487	3.83491	0.411426	FALSE
ACH-000075	10.9	5.07553	0.992768	FALSE
ACH-000901	11	4.11686	0.263034	FALSE
ACH-000632	10.8333	4.56499	0.823749	FALSE
ACH-000077	10.9655	4.38059	0.275007	FALSE
ACH-000552	10.95	4.24336	0.641546	FALSE
ACH-002291	11	3.33056	0.536053	FALSE
ACH-000678	11.0588	3.89433	0.464668	FALSE
ACH-000659	11.0385	5.20477	0.464668	FALSE
ACH-000729	10.9474	5.68285	1.09085	FALSE
ACH-000674	11	3.78031	0	FALSE
ACH-000399	10.8	4.29278	0.713696	FALSE
ACH-000207	10.9667	4.13258	0.321928	FALSE
ACH-002654	10.9688	4.5404	0.400538	FALSE
ACH-000514	10.9565	5.06393	1.07724	FALSE
ACH-000958	8.9	3.9982	2.76553	TRUE
ACH-000713	10.9737	4.93876	0.757023	FALSE
ACH-000843	11	4.06695	0.15056	FALSE
ACH-001533	11	3.81865	0.713696	FALSE
ACH-000971	8.6875	3.71149	0.863938	TRUE
ACH-000257	10.9167	5.13299	0.545968	FALSE
ACH-000595	10.9	4.9364	1.20789	FALSE
ACH-000581	11	3.98368	0.0840643	FALSE
ACH-000097	11.1034	5.11894	0.695994	FALSE
ACH-000982	8.96154	3.41414	1.02148	TRUE
ACH-002512	11	4.72465	0.214125	FALSE
ACH-000068	11.0588	4.44029	0.356144	FALSE
ACH-000196	10.9722	3.99367	0.275007	FALSE
ACH-000582	11.0909	3.73335	0.176323	FALSE
ACH-000712	10.96	3.44095	0	FALSE
ACH-000912	11	4.56864	0.604071	FALSE
ACH-000783	11.0571	4.2149	0.344828	FALSE
ACH-000888	11	4.85898	0.422233	FALSE
ACH-000769	11	4.17871	0.555816	FALSE
ACH-001132	10.9167	4.0781	0.584963	FALSE
ACH-000012	11	4.41954	0.443607	FALSE
ACH-000291	10.96	3.72028	0.163499	FALSE
ACH-001318	11.0625	4.16752	0.344828	FALSE
ACH-001715	11	5.62234	0.669027	FALSE
ACH-000270	10.8571	3.90207	1.05658	FALSE
ACH-000521	11.0909	3.8166	0.286881	FALSE
ACH-000939	9.5	4.02148	1.72247	TRUE
ACH-000030	10.9	3.56438	0.263034	FALSE
ACH-000725	11	3.32337	0	FALSE
ACH-000572	11.1538	4.33199	0.443607	FALSE
ACH-000188	11.05	3.39506	0.15056	FALSE
ACH-002710	11	5.18269	0.863938	FALSE
ACH-000621	10.9333	4.06695	0.536053	FALSE
ACH-000961	8.10526	3.23419	2.22959	TRUE
ACH-001986	11	4.55397	0.250962	FALSE
ACH-000680	11	4.19061	0.443607	FALSE
ACH-002780	11	4.71534	0.536053	FALSE
ACH-002539	11	4.45681	0.594549	FALSE
ACH-000589	11	4.24031	0.516015	FALSE
ACH-001197	11	4.24793	0.238787	FALSE
ACH-000865	10.8889	3.72356	0.485427	FALSE
ACH-002066	11	4.68538	0.782409	FALSE
ACH-000298	10.7895	4.91361	0.650765	FALSE
ACH-000046	10.9167	4.6427	0.333424	FALSE
ACH-000883	11	4.9331	0.226509	FALSE
ACH-000155	10.8182	3.83289	0.678072	FALSE
ACH-000940	7.93878	3.33771	2.0072	TRUE
ACH-000481	11.125	4.44559	0.807355	FALSE
ACH-000488	10.9333	4.0781	0.250962	FALSE
ACH-000724	11	4.46989	0.704872	FALSE
ACH-001306	11	4.2891	0.545968	FALSE
ACH-000635	10.8889	4.07211	0.163499	FALSE
ACH-002465	11	4.91743	0.238787	FALSE
ACH-000360	10.9355	3.55827	0.214125	FALSE
ACH-000201	11	4.23649	0.790772	FALSE
ACH-000322	10.9302	4.88264	0.903038	FALSE
ACH-001699	11	2.32769	0	FALSE
ACH-000187	11	4.04527	0.275007	FALSE
ACH-002524	11	3.23726	0.0840643	FALSE
ACH-000351	10.9286	4.69599	0.807355	FALSE
ACH-000697	11.1364	3.18269	0	FALSE
ACH-001642	11	3.16832	0	FALSE
ACH-000947	9.40625	1.62761	0.333424	TRUE
ACH-001528	11.0095	4.31832	0.83996	FALSE
ACH-000523	11	5.06867	0.584963	FALSE
ACH-000120	10.8824	5.25701	0.485427	FALSE
ACH-000574	10.6333	4.47444	0.970854	FALSE
ACH-000906	11.0213	4.28983	0	FALSE
ACH-000431	10.9375	5.36001	0.847997	FALSE
ACH-002659	10.9524	4.15947	0.263034	FALSE
ACH-000752	10.9615	4.7252	0.650765	FALSE
ACH-001992	11	5.02945	0.526069	FALSE
ACH-000777	11.0667	4.53107	0.356144	FALSE
ACH-002664	10.9783	4.49057	0.298658	FALSE
ACH-001670	11	3.53854	0	FALSE
ACH-001641	11	3.86295	0.286881	FALSE
ACH-001001	11	4.37016	0.333424	FALSE
ACH-000628	10.95	4.29131	0.555816	FALSE
ACH-000853	11	5.03034	0.286881	FALSE
ACH-000847	11	4.17473	0.321928	FALSE
ACH-000144	11	4.38267	0.286881	FALSE
ACH-002020	11	4.33342	0.757023	FALSE
ACH-000927	10.8462	3.66789	0.632268	FALSE
ACH-000283	11.0099	4.9991	0.963474	FALSE
ACH-001190	10.7955	5.13668	1.05658	TRUE
ACH-000956	8.89286	3.76871	1.9782	TRUE
ACH-000790	10.9706	4.28021	0.650765	FALSE
ACH-000290	10.8	4.23573	0.669027	FALSE
ACH-000643	11	2.87774	0.137504	FALSE
ACH-002061	11	4.20242	0.31034	FALSE
ACH-000819	11.0968	4.76022	0.704872	FALSE
ACH-000238	11	3.66676	0.475085	FALSE
ACH-000508	11	4.52231	0.555816	FALSE
ACH-000243	11.0476	3.37016	0.15056	FALSE
ACH-000416	11.1304	4.60763	0.378512	FALSE
ACH-000382	11	4.94251	0.238787	FALSE
ACH-002926	11	4.90737	0.400538	FALSE
ACH-000921	11	3.71918	0.565597	FALSE
ACH-000395	11	4.88313	0.400538	FALSE
ACH-001975	10.9737	5.07382	0.454176	FALSE
ACH-000347	11	5.04876	0.584963	FALSE
ACH-000738	11.0556	4.65992	0.344828	FALSE
ACH-000696	10.9545	4.98231	0.669027	FALSE
ACH-000773	10.9355	4.32481	0.356144	FALSE
ACH-000496	11.0741	4.36107	0.298658	FALSE
ACH-000007	10.9333	4.27501	0.659925	FALSE
ACH-000965	8.46154	3.1635	1.49057	TRUE
ACH-000639	10.963	4.07382	0.389567	FALSE
ACH-000894	11	3.69599	0.163499	FALSE
ACH-000803	10.8462	4.488	0.748461	FALSE
ACH-000277	10.8636	3.9855	0.565597	FALSE
ACH-000532	11	2.14078	0	FALSE
ACH-002526	11	4.17712	0.250962	FALSE
ACH-000846	10.9583	4.6565	0.695994	FALSE
ACH-000198	11.0667	4.08746	0.464668	FALSE
ACH-001134	11	2.99277	0.176323	FALSE
ACH-000009	11	5.04876	1.0072	FALSE
ACH-000410	11	4.71149	0.933573	FALSE
ACH-000454	11.0968	4.08576	0	FALSE
ACH-000253	11	3.4019	0.400538	FALSE
ACH-000559	11.0556	4.51159	0.495695	FALSE
ACH-000800	10.9677	4.57833	0.799087	FALSE
ACH-000505	10.9565	4.98459	0.378512	FALSE
ACH-000515	11	5.13586	0.895303	FALSE
ACH-001578	10.9706	4.67186	0.823749	FALSE
ACH-000021	10.9444	4.36107	0.713696	FALSE
ACH-000649	10.8333	4.01703	0.739848	FALSE
ACH-002170	10.9333	5.12019	0.545968	FALSE
ACH-000389	10.9062	4.92362	0.641546	FALSE
ACH-000858	10.9375	3.20633	0.695994	FALSE
ACH-000511	11.125	5.6311	1.02148	FALSE
ACH-000739	11.2667	3.57894	0.275007	FALSE
ACH-000666	10.9048	4.15056	0.526069	FALSE
ACH-000652	11	4.17233	0	FALSE
ACH-000330	11.1333	3.34625	0.263034	FALSE
ACH-000355	11.1	4.89045	0.903038	FALSE
ACH-002043	11	3.34483	0.333424	FALSE
ACH-000763	11.0645	4.46336	0.632268	FALSE
ACH-000705	10.9444	3.52857	0.31034	FALSE
ACH-001422	11	3.77716	0.443607	FALSE
ACH-000297	11	4.57168	1.12433	FALSE
ACH-000411	10.875	4.47184	0.475085	FALSE
ACH-001338	11	4.88362	0.678072	FALSE
ACH-000714	11.0312	5.06738	0.748461	FALSE
ACH-000164	11	4.88069	0.879706	FALSE
ACH-000948	8.37931	3.20945	1.70929	TRUE
ACH-001395	11	3.21878	0.0976108	FALSE
ACH-000587	10.9744	4.7126	0.378512	FALSE
ACH-000528	11.1579	4.11686	0.378512	FALSE
ACH-001703	11	3.22188	0.238787	FALSE
ACH-000932	8.79167	3.28096	1.28688	TRUE
ACH-000607	10.9333	4.91265	0.722466	FALSE
ACH-002077	11	5.30634	0.933573	FALSE
ACH-001562	11	5.05745	0.594549	FALSE
ACH-000045	11.08	2.68482	0.0703893	FALSE
ACH-000260	11	5.03826	0.678072	FALSE
ACH-000343	11	4.44427	0.594549	FALSE
ACH-000657	10.7143	4.20085	0.526069	FALSE
ACH-001649	10.9565	3.93923	0.604071	FALSE
ACH-000879	10.4	4.34696	1.03562	TRUE
ACH-001097	11	0.83996	0	FALSE
ACH-001060	11	4.393	0.176323	FALSE
ACH-002511	11	4.79546	0.575312	FALSE
ACH-001526	11	3.63923	0.356144	FALSE
ACH-000617	11.2	3.29572	0.275007	FALSE
ACH-000928	9.24324	3.46989	1.26303	TRUE
ACH-000580	11	5.1815	0.815575	FALSE
ACH-002806	11.0294	3.9855	0.713696	FALSE
ACH-000311	10.9375	4.37573	0.250962	FALSE
ACH-000554	10.8421	3.87381	0.485427	FALSE
ACH-000211	11.0455	5.17951	1	FALSE
ACH-000409	10.9444	3.81558	0.970854	FALSE
ACH-001239	11.0588	4.78764	0	FALSE
ACH-001148	10.975	4.79805	0.650765	FALSE
ACH-002921	11	4.12846	0.0976108	FALSE
ACH-000644	11.2	4.13175	0.594549	FALSE
ACH-000610	10.8421	4.50716	0.632268	FALSE
ACH-000062	11	3.51349	0.464668	FALSE
ACH-000464	11	4.79025	1.09085	FALSE
ACH-001400	11	0.641546	0.137504	FALSE
ACH-000082	11	4.70708	0.485427	FALSE
ACH-000750	10.9394	4.19928	0.275007	FALSE
ACH-000759	10.85	3.79494	0.378512	FALSE
ACH-000247	11	3.93263	0.565597	FALSE
ACH-000748	10.9667	5.1643	1.1177	FALSE
ACH-001707	11	3.35896	0.201634	FALSE
ACH-000966	8	2.55582	1.20789	TRUE
ACH-000579	11.0526	4.55397	0.632268	FALSE
ACH-000408	11	3.43029	0.863938	FALSE
ACH-001543	11	3.13093	0.575312	FALSE
ACH-001068	11	3.26604	0.111031	FALSE
ACH-000900	10.9583	3.37156	0.594549	FALSE
ACH-000349	10.9545	5.77189	1.42223	FALSE
ACH-000314	10.96	4.48414	0.400538	FALSE
ACH-000848	11.0179	5.33521	0.925999	FALSE
ACH-001709	10.1628	3.90977	0.669027	TRUE
ACH-001119	11	3.61353	0.201634	FALSE
ACH-000986	11.0345	4.0505	0.344828	FALSE
ACH-000427	11	4.51916	0.214125	FALSE
ACH-001350	11	3.87873	0.0840643	FALSE
ACH-000550	10.9535	5.36702	1.01436	FALSE
ACH-000024	11	4.2817	0.214125	FALSE
ACH-002497	11	6.31832	0.731183	FALSE
ACH-000538	11.0588	4.64097	0.584963	FALSE
ACH-000945	11	4.03914	0.594549	FALSE
ACH-000764	10.9	4.43563	0.389567	FALSE
ACH-002051	10.96	4.33628	0	FALSE
ACH-000545	11.0625	4.02414	0	FALSE
ACH-001636	11	3.39917	0.356144	FALSE
ACH-000216	10.9	3.48027	0.389567	FALSE
ACH-000809	10.9091	4.393	0.555816	FALSE
ACH-000223	10.9524	2.99458	0.782409	FALSE
ACH-002784	11	4.76818	0.970854	FALSE
ACH-000394	11	4.45878	0.432959	FALSE
ACH-002535	11	3.2854	0.344828	FALSE
ACH-000212	10.76	4.83086	0.584963	FALSE
ACH-000568	11.0909	4.09424	1.1635	FALSE
ACH-000911	9.6	3.31325	1.10434	TRUE
ACH-001977	11	4.64097	0.389567	FALSE
ACH-000457	10.9583	4.02414	0.411426	FALSE
ACH-002787	11	4.70543	0.925999	FALSE
ACH-000248	10.9667	3.97085	0.422233	FALSE
ACH-002486	11	4.5735	0.411426	FALSE
ACH-000536	11	4.16672	0.432959	FALSE
ACH-000231	11.027	4.99458	0.910733	FALSE
ACH-002533	10.9615	4.73335	0.722466	FALSE
ACH-000447	11.0833	5.21801	0.31034	FALSE
ACH-000842	10.9167	3.51096	0.286881	FALSE
ACH-001694	11	3.61117	0	FALSE
ACH-000292	11	4.79025	0.344828	FALSE
ACH-002799	11	4.29278	0.0840643	FALSE
ACH-000594	11	4.47249	0.782409	FALSE
ACH-000335	10.9231	5.50367	1.17632	FALSE
ACH-002522	11	5.76208	0.678072	FALSE
ACH-000153	11	5.63749	0.963474	FALSE
ACH-000664	10.9643	5.05137	0.918386	FALSE
ACH-000053	10.8966	4.18269	0.613532	FALSE
ACH-000665	11	4.48156	0.722466	FALSE
ACH-000507	10.9375	4.17632	0.695994	FALSE
ACH-000633	10.9444	4.72137	0.464668	FALSE
ACH-002647	11	4.83693	0.956057	FALSE
ACH-000905	11	4.27501	0.575312	FALSE
ACH-000930	9.8125	3.73985	1.11103	TRUE
ACH-000691	11.1053	4.72083	0.799087	FALSE
ACH-000818	11.0435	4.58676	0.526069	FALSE
ACH-000767	10.9375	4.41549	0.704872	FALSE
ACH-000139	10.85	3.55704	0.464668	FALSE
ACH-000756	11	4.96162	0.669027	FALSE
ACH-000936	9.875	4.02857	1.59932	TRUE
ACH-000719	10.9615	2.83188	0.214125	FALSE
ACH-002680	11	5.58856	0.176323	FALSE
ACH-000354	11	2.04614	0.0703893	FALSE
ACH-000111	10.9	3.98003	0.687061	FALSE
ACH-000400	11.0455	3.5472	0.356144	FALSE
ACH-000091	10.963	4.23879	0.565597	FALSE
ACH-001441	11	4.15218	0.536053	FALSE
ACH-000293	11.025	3.81147	0.163499	FALSE
ACH-000667	11.0333	3.88947	0.526069	FALSE
ACH-000910	11.0952	3.69822	0.378512	FALSE
ACH-000866	10.0435	4.79025	1.04963	TRUE
ACH-000278	11	3.32048	0.275007	FALSE
ACH-000957	8.65625	2.76765	1.55582	TRUE
ACH-000668	11	4.32048	0.389567	FALSE
ACH-000258	11.0625	3.45022	0.111031	FALSE
ACH-000997	8.93103	3.34341	1.69153	TRUE
ACH-001701	11	2.58015	0.422233	FALSE
ACH-000934	10.9565	4.03738	0.238787	FALSE
ACH-000433	10.9545	4.06523	0.124328	FALSE
ACH-000878	10.9	5.35966	1.21412	FALSE
ACH-000963	8.41026	1.8953	0.722466	TRUE
ACH-000778	11	5.11936	0.739848	FALSE
ACH-000219	10.9565	4.75756	0.62293	FALSE
ACH-000364	10.9286	4.42895	0.669027	FALSE
ACH-000670	11.0667	3.70708	0.773996	FALSE
ACH-000358	11	5.44328	0.678072	FALSE
ACH-002014	10.9583	4.55582	1.05658	FALSE
ACH-001129	10.963	4.11853	0.422233	FALSE
ACH-000050	11.0303	4.16832	0.0703893	FALSE
ACH-000688	11.0455	4.21335	0.189034	FALSE
ACH-000381	11.0476	3.61824	0.400538	FALSE
ACH-000637	11	4.55704	1.07724	FALSE
ACH-000509	11	4.71754	0.400538	FALSE
ACH-002781	11.0417	5.40769	0.443607	FALSE
ACH-000870	10.8571	4.81609	0.815575	FALSE
ACH-000749	11.0714	4.66505	0.411426	FALSE
ACH-000044	10.963	5.16631	0.903038	FALSE
ACH-002672	11	5.21335	1.07039	FALSE
ACH-000098	11.0256	4.83996	0.378512	FALSE
ACH-000698	10.75	5.33271	1.1635	FALSE
ACH-002834	11	4.77926	0	FALSE
ACH-000988	9.2	2.26903	0.847997	TRUE
ACH-000867	10.8919	3.85	0.31034	FALSE
ACH-000810	11	4.61117	0.389567	FALSE
ACH-000758	11	4.85748	0.356144	FALSE
ACH-002693	11	4.69209	0.495695	FALSE
ACH-000129	11	5.41041	0.765535	FALSE
ACH-000647	10.8947	4.40803	0.516015	FALSE
ACH-000880	10.8519	4.848	1.20163	FALSE
ACH-000163	10.9333	4.02059	0.263034	FALSE
ACH-000463	11	4.52795	0.536053	FALSE
ACH-000444	10.9545	4.09592	0.238787	FALSE
ACH-000359	11	4.98732	0.83996	FALSE
ACH-000608	11.0385	4.38267	0	FALSE
ACH-001982	11	4.95233	0.137504	FALSE
ACH-000019	11.037	3.42761	0.0976108	FALSE
ACH-001385	10.8947	3.52231	0.773996	FALSE
ACH-000844	11	3.88947	0.0976108	FALSE
ACH-000788	10.9	4.91456	0.83996	FALSE
ACH-002650	11	4.0018	0	FALSE
ACH-001188	11	4.488	0.389567	FALSE
ACH-000792	10.9474	4.53294	0.887525	FALSE
ACH-000159	11.0513	4.94767	0.871844	FALSE
ACH-000506	11	4.58616	0	FALSE
ACH-000422	11	4.72738	0.604071	FALSE
ACH-000348	11	4.90977	0.773996	FALSE
ACH-001481	11	4.57046	0.879706	FALSE
ACH-000060	11	4.53294	0.782409	FALSE
ACH-000974	8.35714	3.08066	1.33914	TRUE
ACH-000747	11	4.59515	0.62293	FALSE
ACH-000301	10.9167	4.8515	0.669027	FALSE
ACH-000859	11	4.73823	0.367371	FALSE
ACH-000954	9	2.48027	0.704872	TRUE
ACH-001818	11	4.71205	0.344828	FALSE
ACH-000919	9	2.95047	0.722466	TRUE
ACH-000448	11.1	4.17712	0.847997	FALSE
ACH-000679	11.1333	3.08066	0	FALSE
ACH-000612	11	4.30743	0.432959	FALSE
ACH-001990	11	4.74039	0.298658	FALSE
ACH-000816	11.1	4.81558	1.02148	FALSE
ACH-002084	11	4.99774	0.678072	FALSE
ACH-001863	11	3.44626	0.594549	FALSE
ACH-000730	10.8889	4.35262	0.505891	FALSE
ACH-000096	10.95	5.14405	0.584963	FALSE
ACH-000352	11	4.19613	0.659925	FALSE
ACH-001100	11	0.475085	0.0143553	FALSE
ACH-000338	10.9375	5.00495	0.356144	FALSE
ACH-000308	11.0811	5.30159	1.09085	FALSE
ACH-000969	8.37931	3.24489	2.22959	TRUE
ACH-000264	11	3.82477	0.443607	FALSE
ACH-000375	10.9655	4.61353	0.799087	FALSE
ACH-000334	11	5.52262	0.963474	FALSE
ACH-000367	11	4.81096	0.422233	FALSE
ACH-001705	11	2.77821	0	FALSE
ACH-000023	10.8276	4.52669	0.687061	FALSE
ACH-000132	11	3.70487	0.411426	FALSE
ACH-000857	11	3.57168	0.321928	FALSE
ACH-000768	10.9697	4.1127	0.731183	FALSE
ACH-000830	11	5.42626	0.641546	FALSE
ACH-000429	11.4167	3.98277	0.863938	FALSE
ACH-000793	10.9333	4.39849	1.1635	FALSE
ACH-000586	11.125	5.22265	0.286881	FALSE
ACH-000179	11	4.77294	0.422233	FALSE
ACH-000620	10.9677	4.08066	0.464668	FALSE
ACH-000146	11.0286	4.01792	0.378512	FALSE
ACH-000192	11.0571	4.95187	0.85599	FALSE
ACH-002485	10.9677	4.56986	0.400538	FALSE
ACH-000520	11.0769	4.7666	0.201634	FALSE
ACH-001036	11	3.69488	0.176323	FALSE
ACH-000276	11	4.32769	0.321928	FALSE
ACH-000614	11	5.12639	0.124328	FALSE
ACH-000478	10.9615	4.51033	0.475085	FALSE
ACH-000852	10.9	3.91073	0.536053	FALSE
ACH-002080	11	3.94579	0.111031	FALSE
ACH-000008	11	4.12267	0.475085	FALSE
ACH-000147	10.9259	4.38198	0.333424	FALSE
ACH-002523	10.9722	4.91552	0.650765	FALSE
ACH-000226	11.0294	4.7148	0.799087	FALSE
ACH-002069	10.5862	4.73769	1.05658	FALSE
ACH-002070	10.9677	5.39232	0.263034	FALSE

## Sheet: ExtFig3e
ModelID	TTC37 Microsatellite Repeats	TTC37 Protein Level	MSI-H
ACH-000522	11	0.0732162	FALSE
ACH-000378	11.1285	0.221913	FALSE
ACH-000480	10.8983	0.0345822	FALSE
ACH-000551	10.8947	-2.09772	FALSE
ACH-000374	10.9759	0.036834	FALSE
ACH-000052	10.9831	-0.946556	FALSE
ACH-000255	11.0408	0.881996	FALSE
ACH-000787	10.9875	0.152871	FALSE
ACH-000722	10.931	1.4995	FALSE
ACH-000711	10.9259	0.0557693	FALSE
ACH-000236	10.9429	-0.527932	FALSE
ACH-000782	11	0.438463	TRUE
ACH-000100	11.0654	-0.470943	FALSE
ACH-000984	7.90164	-1.6647	TRUE
ACH-000396	10.9688	0.109603	FALSE
ACH-000553	11.0179	-0.905573	FALSE
ACH-000573	11.0938	0.681211	FALSE
ACH-000720	10.9362	-0.182997	FALSE
ACH-000754	10.9	-0.300389	FALSE
ACH-000362	10.9706	1.71399	FALSE
ACH-000624	10.9211	-1.15691	FALSE
ACH-000004	11.0696	-0.459773	FALSE
ACH-000387	10.9423	0.0150722	FALSE
ACH-000917	10.9571	-0.613132	FALSE
ACH-000677	10.9059	0.150116	FALSE
ACH-000441	10.9175	0.654819	FALSE
ACH-000039	10.9423	-0.104194	FALSE
ACH-000423	10.878	0.00374961	FALSE
ACH-000685	11	-0.0779557	FALSE
ACH-000820	11.0034	0.563795	FALSE
ACH-000899	11	0.958342	FALSE
ACH-000929	11.0678	-0.406964	FALSE
ACH-000915	10.9604	0.247711	FALSE
ACH-000935	11	-0.00128832	FALSE
ACH-000824	10.9091	0.428358	FALSE
ACH-000827	11.0566	0.228642	FALSE
ACH-000728	11	-0.130859	FALSE
ACH-000421	10.9111	-0.13646	FALSE
ACH-000442	10.9437	-0.599615	FALSE
ACH-000250	10.9821	0.0763978	FALSE
ACH-000895	8.90476	-0.706563	TRUE
ACH-000263	11	1.0431	FALSE
ACH-000161	10.9906	0.28558	FALSE
ACH-000390	11.0889	-0.760634	FALSE
ACH-000015	10.9231	0.632528	FALSE
ACH-000547	10.9457	-1.00645	FALSE
ACH-000495	10.973	0.771137	FALSE
ACH-000718	11.0902	0.149482	FALSE
ACH-000350	10.9222	0.872015	FALSE
ACH-000006	10.9167	0.80498	FALSE
ACH-000849	10.9014	-0.083875	FALSE
ACH-000869	11.0904	0.0168724	FALSE
ACH-000558	10.9386	0.396424	FALSE
ACH-001075	11.0533	-0.457787	FALSE
ACH-000235	10.9565	-0.539791	FALSE
ACH-000265	10.9556	-0.485634	FALSE
ACH-000518	10.9014	-0.061803	FALSE
ACH-000611	10.9742	0.480535	FALSE
ACH-000924	10.8596	-1.3151	FALSE
ACH-000414	11.06	0.176935	FALSE
ACH-000209	10.9149	0.33293	FALSE
ACH-000833	10.9457	-0.865931	FALSE
ACH-000990	7.74194	-0.964116	TRUE
ACH-000625	11	-0.0273273	FALSE
ACH-000476	10.9802	0.456148	FALSE
ACH-000484	10.9389	0.314623	FALSE
ACH-000425	10.9255	0.68229	FALSE
ACH-000365	10.9492	-0.275323	FALSE
ACH-000369	10.8723	-0.254005	FALSE
ACH-000980	10.6949	-0.897492	FALSE
ACH-000065	11	0.388937	FALSE
ACH-000393	11.0456	-0.311469	FALSE
ACH-000318	11	-1.63676	FALSE
ACH-000994	7.82258	-2.11452	TRUE
ACH-000890	10.928	-0.0454002	FALSE
ACH-000946	8.44048	-0.985415	TRUE
ACH-000115	10.9218	0.398969	FALSE
ACH-000438	10.883	0.464699	FALSE
ACH-000622	10.9487	-0.205171	FALSE
ACH-000555	10.9397	-0.0376163	FALSE
ACH-000028	11.0147	-0.217364	FALSE
ACH-000860	10.9877	-0.426737	FALSE
ACH-000424	10.9714	0.133147	FALSE
ACH-000288	10.9762	0.350025	FALSE
ACH-000380	11.125	-0.608893	FALSE
ACH-000087	11.0703	-0.880821	FALSE
ACH-000169	10.9718	0.39216	FALSE
ACH-000671	11.0235	-1.3914	FALSE
ACH-000695	11.1505	0.337005	FALSE
ACH-000406	10.9762	0.620031	FALSE
ACH-000638	10.9355	0.848363	FALSE
ACH-000672	11.0854	0.14608	FALSE
ACH-000524	10.9643	-1.39306	FALSE
ACH-000281	10.973	0.476929	FALSE
ACH-000615	10.9677	0.267799	FALSE
ACH-000734	11.0233	-0.370386	FALSE
ACH-000977	9.35385	-0.734532	TRUE
ACH-000304	11.0751	1.8196	FALSE
ACH-000909	8.92188	-0.368365	TRUE
ACH-000546	10.9315	-1.52802	FALSE
ACH-000938	10.1047	-0.766111	TRUE
ACH-000855	10.9722	0.50131	FALSE
ACH-000542	10.9551	0.793483	FALSE
ACH-000925	8.65152	-0.475864	TRUE
ACH-000576	11	-0.0780576	FALSE
ACH-000404	10.9348	1.6847	FALSE
ACH-000741	11	-0.722084	FALSE
ACH-000605	11.0172	-0.53531	FALSE
ACH-000886	10.9545	-1.1076	FALSE
ACH-000726	10.9643	-0.671613	FALSE
ACH-000995	9.09804	-0.349375	TRUE
ACH-000881	10.9505	0.409196	FALSE
ACH-000368	10.9608	0.0947108	FALSE
ACH-000960	9.8764	-0.723716	TRUE
ACH-000502	11.0175	1.13175	FALSE
ACH-000242	10.9388	-0.725934	FALSE
ACH-000487	10.9556	0.152705	FALSE
ACH-000158	11.1071	-0.607851	FALSE
ACH-000042	11.0122	-0.294507	FALSE
ACH-000799	10.9054	0.324472	FALSE
ACH-000987	11	-0.45339	FALSE
ACH-000794	10.9655	-0.564972	FALSE
ACH-000882	10.9468	0.159811	FALSE
ACH-000491	10.9398	0.270763	FALSE
ACH-000040	10.9605	-1.44481	FALSE
ACH-000383	10.9512	-0.00437	FALSE
ACH-000684	10.9623	0.235906	FALSE
ACH-000627	10.96	0.345727	FALSE
ACH-000898	10.988	-0.322102	FALSE
ACH-000475	10.9344	-0.495243	FALSE
ACH-000922	10.6207	-1.02776	FALSE
ACH-000753	11.025	-0.689664	FALSE
ACH-000415	11.0297	-0.687912	FALSE
ACH-000926	10.9032	-0.633437	FALSE
ACH-000699	10.9714	0.148318	FALSE
ACH-000606	11.0242	0.177524	FALSE
ACH-000388	11.0769	-0.268671	FALSE
ACH-000785	10.9636	0.0989813	FALSE
ACH-000309	10.96	-0.501096	FALSE
ACH-000996	11	-1.41306	FALSE
ACH-000563	10.9231	-0.800128	FALSE
ACH-000222	10.9286	-0.822127	FALSE
ACH-000371	10.9775	0.151315	FALSE
ACH-000430	11	0.573617	FALSE
ACH-000650	10.9464	0.396425	FALSE
ACH-000138	10.9439	0.088051	FALSE
ACH-000831	11.0417	0.164934	FALSE
ACH-000070	10.9659	0.676529	FALSE
ACH-000239	11.0556	-0.402745	FALSE
ACH-000151	10.9778	-0.420786	FALSE
ACH-000467	10.9667	-0.0380425	FALSE
ACH-000315	10.942	-0.490563	FALSE
ACH-000641	11.037	-0.34472	FALSE
ACH-000755	10.9615	1.50612	FALSE
ACH-000661	10.9753	0.579106	FALSE
ACH-000109	10.981	-0.14623	FALSE
ACH-001039	10.9072	1.28018	FALSE
ACH-000407	11.0167	0.618947	FALSE
ACH-001307	10.9153	0.881017	FALSE
ACH-000118	10.9552	-0.193771	FALSE
ACH-000535	10.9863	-1.12996	FALSE
ACH-000805	11.043	0.266934	FALSE
ACH-000217	11.0562	0.00533996	FALSE
ACH-000213	11	0.009103	FALSE
ACH-000190	10.9778	0.301272	FALSE
ACH-000916	10.9863	-0.574788	FALSE
ACH-000202	10.96	0.373181	FALSE
ACH-000234	10.9211	0.403783	FALSE
ACH-000651	11	0.218432	FALSE
ACH-000054	10.9688	0.406501	FALSE
ACH-000357	10.939	-0.0526249	FALSE
ACH-000701	10.9464	-0.0492097	FALSE
ACH-000114	10.9474	-1.83914	FALSE
ACH-000970	8.47541	-1.32339	TRUE
ACH-000832	11	-0.413627	FALSE
ACH-000943	8.82222	-1.10974	TRUE
ACH-000005	11.0588	-0.230062	FALSE
ACH-000473	10.8696	-0.637905	FALSE
ACH-000035	11	0.397175	FALSE
ACH-000001	10.9032	-1.05756	FALSE
ACH-000967	8	-1.0895	TRUE
ACH-000784	11	-0.754239	FALSE
ACH-000493	10.9333	0.351474	FALSE
ACH-000361	11	0.59	FALSE
ACH-000117	11.0303	0.235461	FALSE
ACH-000510	10.9474	-0.00266863	FALSE
ACH-000479	11.037	0.0619936	FALSE
ACH-000486	11.12	-1.11529	FALSE
ACH-000856	9.92593	-0.537908	TRUE
ACH-000817	11.0833	0.617042	FALSE
ACH-000693	10.913	-1.26681	FALSE
ACH-000420	10.9412	-0.649292	FALSE
ACH-000403	11	1.03804	FALSE
ACH-000376	10.9429	0.0712117	FALSE
ACH-000681	11	0.732348	FALSE
ACH-000530	11	-0.0939146	FALSE
ACH-000985	8.64706	-1.24669	TRUE
ACH-000090	11.0476	0.00842876	FALSE
ACH-000356	10.9189	0.364573	FALSE
ACH-000018	11	0.220084	FALSE
ACH-000601	11.0286	-1.77405	FALSE
ACH-000662	10.9487	-0.694668	FALSE
ACH-000075	10.9	-0.569826	FALSE
ACH-000632	10.8333	0.827002	FALSE
ACH-000552	10.95	0.250656	FALSE
ACH-000678	11.0588	-0.289066	FALSE
ACH-000207	10.9667	0.252817	FALSE
ACH-000958	8.9	-0.293706	TRUE
ACH-000713	10.9737	0.0156451	FALSE
ACH-000971	8.6875	-0.791746	TRUE
ACH-000595	10.9	0.562285	FALSE
ACH-000097	11.1034	1.21909	FALSE
ACH-000068	11.0588	0.205089	FALSE
ACH-000582	11.0909	-0.14516	FALSE
ACH-000712	10.96	-0.8647	FALSE
ACH-000912	11	0.491174	FALSE
ACH-000783	11.0571	0.951767	FALSE
ACH-000888	11	0.380735	FALSE
ACH-000769	11	0.0474264	FALSE
ACH-000012	11	0.0104328	FALSE
ACH-000291	10.96	-0.125475	FALSE
ACH-000521	11.0909	-0.343661	FALSE
ACH-000030	10.9	-1.09683	FALSE
ACH-000188	11.05	0.191132	FALSE
ACH-000621	10.9333	0.186304	FALSE
ACH-000961	8.10526	-1.34744	TRUE
ACH-000680	11	0.622244	FALSE
ACH-000589	11	-0.0893686	FALSE
ACH-000865	10.8889	-0.140557	FALSE
ACH-000883	11	1.36252	FALSE
ACH-000155	10.8182	0.38075	FALSE
ACH-000481	11.125	0.595324	FALSE
ACH-000488	10.9333	-0.968984	FALSE
ACH-000724	11	0.00473426	FALSE
ACH-001306	11	1.23062	FALSE
ACH-000635	10.8889	-0.274658	FALSE
ACH-000201	11	0.370383	FALSE
ACH-000351	10.9286	0.9001	FALSE
ACH-000574	10.6333	-0.087067	FALSE
ACH-000752	10.9615	0.821627	FALSE
ACH-000777	11.0667	-0.150312	FALSE
ACH-000853	11	0.253853	FALSE
ACH-000847	11	1.17468	FALSE
ACH-001190	10.7955	0.677186	TRUE
ACH-000956	8.89286	-1.25468	TRUE
ACH-000790	10.9706	1.29792	FALSE
ACH-000643	11	-1.06895	FALSE
ACH-000819	11.0968	-1.08453	FALSE
ACH-000508	11	0.801484	FALSE
ACH-000243	11.0476	-0.570664	FALSE
ACH-000416	11.1304	-1.11737	FALSE
ACH-000395	11	0.121143	FALSE
ACH-000347	11	-0.147373	FALSE
ACH-000738	11.0556	-1.25895	FALSE
ACH-000696	10.9545	0.139708	FALSE
ACH-000496	11.0741	0.0850233	FALSE
ACH-000007	10.9333	0.534016	FALSE
ACH-000532	11	-0.826313	FALSE
ACH-000846	10.9583	-0.389632	FALSE
ACH-000198	11.0667	0.755375	FALSE
ACH-000410	11	-1.46781	FALSE
ACH-000454	11.0968	0.135385	FALSE
ACH-000800	10.9677	-0.129552	FALSE
ACH-000021	10.9444	0.20849	FALSE
ACH-000649	10.8333	-0.167742	FALSE
ACH-000511	11.125	0.176614	FALSE
ACH-000739	11.2667	-0.265523	FALSE
ACH-000666	10.9048	0.889861	FALSE
ACH-000727	11	-0.128168	FALSE
ACH-000652	11	0.712991	FALSE
ACH-000330	11.1333	-0.331815	FALSE
ACH-000411	10.875	0.808899	FALSE
ACH-000714	11.0312	-0.413406	FALSE
ACH-000164	11	0.211202	FALSE
ACH-000587	10.9744	0.76602	FALSE
ACH-000528	11.1579	0.318163	FALSE
ACH-000932	8.79167	-0.33864	TRUE
ACH-000607	10.9333	1.04894	FALSE
ACH-000260	11	-0.209316	FALSE
ACH-000343	11	-0.299284	FALSE
ACH-000657	10.7143	0.334726	FALSE
ACH-000879	10.4	-0.57972	TRUE
ACH-000617	11.2	-0.749868	FALSE
ACH-000580	11	0.848874	FALSE
ACH-000311	10.9375	0.136004	FALSE
ACH-000211	11.0455	-0.965932	FALSE
ACH-000409	10.9444	-0.970423	FALSE
ACH-001239	11.0588	0.336799	FALSE
ACH-000644	11.2	-0.286468	FALSE
ACH-000062	11	-0.644796	FALSE
ACH-000750	10.9394	-0.912382	FALSE
ACH-000247	11	0.432562	FALSE
ACH-000748	10.9667	1.09893	FALSE
ACH-000966	8	-1.85429	TRUE
ACH-000579	11.0526	0.247076	FALSE
ACH-000900	10.9583	-0.516704	FALSE
ACH-000349	10.9545	1.19849	FALSE
ACH-000848	11.0179	0.0441563	FALSE
ACH-000986	11.0345	0.788687	FALSE
ACH-000427	11	-0.172634	FALSE
ACH-000550	10.9535	0.166292	FALSE
ACH-000024	11	-0.341687	FALSE
ACH-000945	11	-0.251474	FALSE
ACH-000809	10.9091	-0.0147633	FALSE
ACH-000223	10.9524	-1.13477	FALSE
ACH-000212	10.76	0.328318	FALSE
ACH-000911	9.6	-0.552821	TRUE
ACH-000248	10.9667	-0.0564466	FALSE
ACH-000536	11	0.159578	FALSE
ACH-000447	11.0833	0.125974	FALSE
ACH-000842	10.9167	-0.281452	FALSE
ACH-000335	10.9231	1.10968	FALSE
ACH-000153	11	0.460856	FALSE
ACH-000053	10.8966	0.650155	FALSE
ACH-000111	10.9	-0.588218	FALSE
ACH-000400	11.0455	0.27685	FALSE
ACH-000091	10.963	0.332769	FALSE
ACH-000667	11.0333	-0.0343978	FALSE
ACH-000910	11.0952	-0.101969	FALSE
ACH-000866	10.0435	0.104582	TRUE
ACH-000278	11	-0.727467	FALSE
ACH-000957	8.65625	-1.34848	TRUE
ACH-000668	11	-0.437995	FALSE
ACH-000997	8.93103	-0.993233	TRUE
ACH-000433	10.9545	1.19455	FALSE
ACH-000878	10.9	0.823345	FALSE
ACH-000963	8.41026	-0.558233	TRUE
ACH-000778	11	-0.24675	FALSE
ACH-000219	10.9565	0.643073	FALSE
ACH-000364	10.9286	-0.126856	FALSE
ACH-000670	11.0667	-1.4291	FALSE
ACH-001129	10.963	2.48519	FALSE
ACH-000050	11.0303	1.50838	FALSE
ACH-000749	11.0714	-0.15585	FALSE
ACH-000098	11.0256	0.867778	FALSE
ACH-000988	9.2	-2.47123	TRUE
ACH-000867	10.8919	-0.107067	FALSE
ACH-000810	11	-0.0650439	FALSE
ACH-000647	10.8947	-0.505249	FALSE
ACH-000880	10.8519	0.194031	FALSE
ACH-000463	11	-0.960093	FALSE
ACH-000019	11.037	-0.231531	FALSE
ACH-000788	10.9	0.244982	FALSE
ACH-000159	11.0513	0.0379491	FALSE
ACH-000506	11	0.166895	FALSE
ACH-000348	11	-0.181849	FALSE
ACH-000974	8.35714	-1.24524	TRUE
ACH-000747	11	0.213967	FALSE
ACH-000859	11	-0.406996	FALSE
ACH-000954	9	-0.555567	TRUE
ACH-000919	9	-1.91446	TRUE
ACH-000448	11.1	-1.14113	FALSE
ACH-000730	10.8889	-0.186675	FALSE
ACH-000096	10.95	-0.0303139	FALSE
ACH-000264	11	-0.778383	FALSE
ACH-000375	10.9655	0.461431	FALSE
ACH-000367	11	0.0639396	FALSE
ACH-000023	10.8276	0.0238247	FALSE
ACH-000132	11	-0.656502	FALSE
ACH-000857	11	-0.699687	FALSE
ACH-000768	10.9697	-1.34269	FALSE
ACH-000429	11.4167	0.874776	FALSE
ACH-000793	10.9333	0.257671	FALSE
ACH-000620	10.9677	0.236863	FALSE
ACH-000146	11.0286	0.0991536	FALSE
ACH-000192	11.0571	-0.943041	FALSE
ACH-000276	11	-0.408337	FALSE
ACH-000614	11	0.572196	FALSE
ACH-000852	10.9	0.53334	FALSE
ACH-000008	11	0.12918	FALSE
ACH-000147	10.9259	0.582198	FALSE
ACH-000979	9.88235	0.0857396	TRUE

## Sheet: ExtFig3f
ModelID	FOCAD Relative Copy Number	PELO Dependency	TTC37 Indel
ACH-000431	0.980109	-0.922498	FALSE
ACH-000207	0.820068	-0.881521	FALSE
ACH-002486	1.02611	-1.43545	FALSE
ACH-001526	1.20862	-0.84229	FALSE
ACH-000680	0.803569	-0.312235	FALSE
ACH-001197	0.583282	-0.810753	FALSE
ACH-000810	0.65955	-0.529289	FALSE
ACH-000800	1.21029	-0.892029	FALSE
ACH-000846	0.851378	-1.08867	FALSE
ACH-000974	1.02815	-1.46822	TRUE
ACH-001709	0.595283	-0.905529	FALSE
ACH-002925	0.876433	-0.145152	FALSE
ACH-000427	1.04216	-0.323027	FALSE
ACH-000665	0.923725	-1.7008	FALSE
ACH-000111	1.26731	-1.40261	FALSE
ACH-000212	0.828387	-0.654336	FALSE
ACH-000550	0.939634	-0.577309	FALSE
ACH-001547	1.07011	-1.38987	FALSE
ACH-000595	1.23158	-0.95251	FALSE
ACH-000376	1.07809	-0.774892	FALSE
ACH-001699	0.81892	-1.11704	FALSE
ACH-000693	0.919805	-1.11385	FALSE
ACH-002215	1.04677	-0.408278	FALSE
ACH-002526	1.08803	-0.138951	FALSE
ACH-000454	0.766659	-0.832732	FALSE
ACH-000843	0.800363	-1.75433	FALSE
ACH-002522	1.09003	-0.240558	FALSE
ACH-002077	1.04319	-0.642689	FALSE
ACH-000901	0.903394	-1.07469	FALSE
ACH-000764	0.590718	-1.21355	FALSE
ACH-000971	0.988231	-1.80716	TRUE
ACH-000330	0.768994	-0.598456	FALSE
ACH-000277	0.679653	0.0753972	FALSE
ACH-000988	1.05353	-2.01423	FALSE
ACH-000985	1.07023	-2.35688	TRUE
ACH-000403	0.785135	-0.358331	FALSE
ACH-000632	0.798645	-0.941925	FALSE
ACH-002465	1.0375	-0.407897	FALSE
ACH-000652	1.12128	-0.574851	FALSE
ACH-002485	0.687114	-1.36591	FALSE
ACH-000012	1.03953	-1.38356	FALSE
ACH-000817	0.866128	-0.729337	FALSE
ACH-000832	1.09913	-1.20666	FALSE
ACH-002834	0.754979	-0.845817	FALSE
ACH-000932	1.00121	-1.43614	TRUE
ACH-001533	0.961964	-1.11968	FALSE
ACH-000867	0.583868	-0.829482	FALSE
ACH-000756	0.968259	-0.510157	FALSE
ACH-001190	0.972671	-0.353762	FALSE
ACH-002043	0.495466	-0.666055	FALSE
ACH-000395	1.18729	-1.00496	FALSE
ACH-000375	1.0227	-0.199371	FALSE
ACH-000264	0.848074	-1.3454	FALSE
ACH-000293	0.822384	-0.596038	FALSE
ACH-000639	0.644945	-0.3255	FALSE
ACH-002533	0.728181	-0.53384	FALSE
ACH-001393	0.826908	-0.173324	FALSE
ACH-000956	0.974549	-0.600625	TRUE
ACH-002535	1.08759	-0.626138	FALSE
ACH-000192	0.982447	-0.136081	FALSE
ACH-000144	0.520946	-0.513929	FALSE
ACH-000865	1.52714	-0.956733	FALSE
ACH-000355	0.876457	-1.87245	FALSE
ACH-000871	0.868519	-1.50134	FALSE
ACH-000559	1.27787	-0.358194	FALSE
ACH-002669	0.7774	-0.827631	FALSE
ACH-000478	0.896211	-0.630656	FALSE
ACH-000308	0.818523	-0.360843	FALSE
ACH-000024	0.992153	-1.19669	FALSE
ACH-000352	0.971094	-0.652925	FALSE
ACH-000389	0.758708	-0.609724	FALSE
ACH-000322	0.827428	-0.367408	FALSE
ACH-001239	0.694199	-0.535052	FALSE
ACH-000090	0.799524	-0.79568	FALSE
ACH-000021	0.827257	-0.645111	FALSE
ACH-000278	0.694235	-1.1877	FALSE
ACH-000950	0.969272	-1.39768	TRUE
ACH-000053	1.01874	-1.00379	FALSE
ACH-001543	1.67638	-0.662339	FALSE
ACH-000966	1.06474	-1.85109	TRUE
ACH-000381	0.48253	-1.0553	FALSE
ACH-000943	1.01316	-1.76623	TRUE
ACH-000164	0.477913	-0.554475	FALSE
ACH-000361	0.833172	-0.419447	FALSE
ACH-002799	0.861384	-0.743174	FALSE
ACH-000120	1.08006	-0.533819	FALSE
ACH-000552	0.971049	-0.722226	FALSE
ACH-000226	0.596513	-0.858906	FALSE
ACH-001129	1.00846	-0.493011	FALSE
ACH-000777	0.786994	-0.63929	FALSE
ACH-000507	0.827207	-0.810638	FALSE
ACH-001701	0.866571	-1.27647	FALSE
ACH-001318	0.529502	-0.966289	FALSE
ACH-000767	1.21465	-0.336607	FALSE
ACH-000589	0.000265965	-0.905664	FALSE
ACH-001649	0.604462	-0.897858	FALSE
ACH-001036	0.628263	-0.851892	FALSE
ACH-002061	0.281039	-1.90461	FALSE
ACH-000698	0.870274	-2.18282	FALSE
ACH-000866	1.05098	-0.906604	FALSE
ACH-002512	1.16166	-0.123687	FALSE
ACH-000528	0.580609	-0.422437	FALSE
ACH-002847	3.88834e-05	-2.20023	FALSE
ACH-000986	1.1386	-1.02887	FALSE
ACH-000444	0.933978	-1.39565	FALSE
ACH-000030	0.770995	-1.1069	FALSE
ACH-000009	0.653518	-0.478271	FALSE
ACH-000356	0.704972	-0.754682	FALSE
ACH-001134	0.574848	-1.15979	FALSE
ACH-000773	1.03889	-0.516667	FALSE
ACH-001481	0.732022	-1.43342	FALSE
ACH-000936	0.650951	-1.24651	FALSE
ACH-000822	0.598956	-0.805759	FALSE
ACH-000880	1.0194	-0.801003	FALSE
ACH-000958	1.02733	-1.21469	TRUE
ACH-002471	1.02654	-1.32379	FALSE
ACH-002687	0.603141	-0.291171	FALSE
ACH-002511	0.737083	-0.688863	FALSE
ACH-000532	0.823433	-0.979157	FALSE
ACH-000257	1.02677	-0.718523	FALSE
ACH-000879	1.03966	-0.520795	FALSE
ACH-000416	0.448146	-1.87953	FALSE
ACH-002710	0.793891	-0.766979	FALSE
ACH-000231	1.24329	-0.420363	FALSE
ACH-000354	0.000335619	-3.25144	FALSE
ACH-000725	1.37689	-1.10738	FALSE
ACH-000276	0.783519	-0.782774	FALSE
ACH-000554	0.768651	-0.83246	FALSE
ACH-000790	0.678148	-1.16185	FALSE
ACH-000005	1.71172	-1.00946	FALSE
ACH-001694	1.02205	-1.15233	FALSE
ACH-000905	1.21863	-0.892105	FALSE
ACH-000784	1.47634	-0.804595	FALSE
ACH-000948	0.972418	-1.53888	TRUE
ACH-000463	0.872216	-1.02879	FALSE
ACH-001863	0.76748	-0.697603	FALSE
ACH-002531	0.676054	-0.628607	FALSE
ACH-000616	0.89678	-0.676975	FALSE
ACH-000367	0.622541	-0.0872986	FALSE
ACH-000232	1.08802	-0.643548	FALSE
ACH-000758	0.591528	-1.07007	FALSE
ACH-000147	0.86518	-0.462231	FALSE
ACH-000858	0.911784	-0.476287	FALSE
ACH-000219	1.37256	-1.10447	FALSE
ACH-001975	0.69044	-0.650626	FALSE
ACH-000311	0.968052	-0.27947	FALSE
ACH-000132	9.03592e-05	-2.39547	FALSE
ACH-001562	0.982884	-0.516137	FALSE
ACH-000253	1.07855	-1.15833	FALSE
ACH-002070	1.07447	-0.814216	FALSE
ACH-000187	0.729597	-0.401159	FALSE
ACH-002084	1.11314	-0.883865	FALSE
ACH-000433	0.903907	-0.618326	FALSE
ACH-001990	1.1938	-0.614562	FALSE
ACH-002664	0.522332	-0.98091	FALSE
ACH-000223	1.05071	-0.680271	FALSE
ACH-000906	1.05069	-1.23127	FALSE
ACH-000510	0.960653	-0.706221	FALSE
ACH-000783	1.10483	-0.278526	FALSE
ACH-000139	1.01069	-0.647631	FALSE
ACH-000007	1.29096	-0.99467	FALSE
ACH-001675	1.11153	-0.984059	FALSE
ACH-001670	0.849782	-0.87377	FALSE
ACH-000188	0.713623	-1.16019	FALSE
ACH-000714	1.01669	-0.31165	FALSE
ACH-000819	0.000122388	-1.68054	FALSE
ACH-000045	0.991338	-0.284441	FALSE
ACH-000075	0.000176187	-1.64632	FALSE
ACH-002291	1.11736	-1.60612	FALSE
ACH-000778	1.18057	-1.54451	FALSE
ACH-002680	0.775098	-0.273348	FALSE
ACH-000343	0.970788	-0.684506	FALSE
ACH-000724	0.987829	-0.582977	FALSE
ACH-001977	1.12256	-1.08021	FALSE
ACH-000919	1.03587	-1.63951	TRUE
ACH-002693	1.27629	-0.860035	FALSE
ACH-000035	1.07652	-1.05234	FALSE
ACH-000911	0.946596	-1.1057	FALSE
ACH-000763	0.634283	-0.930553	FALSE
ACH-001338	0.997142	-0.785804	FALSE
ACH-000997	1.00634	-2.82032	TRUE
ACH-001188	1.02253	-0.326527	FALSE
ACH-000420	2.49811e-09	-1.01752	FALSE
ACH-000748	0.612726	-0.914295	FALSE
ACH-000411	0.638262	-0.667435	FALSE
ACH-000738	3.76574e-05	-2.21861	FALSE
ACH-000697	1.04868	-0.941535	FALSE
ACH-000505	1.33943	-0.803014	FALSE
ACH-001400	0.652248	-0.795466	FALSE
ACH-000768	0.51746	-2.27367	FALSE
ACH-000448	0.765175	-0.429673	FALSE
ACH-000082	0.622093	-0.225423	FALSE
ACH-002014	0.594273	0.0428121	FALSE
ACH-000957	1.05421	-2.34821	TRUE
ACH-000481	1.02018	-0.515251	FALSE
ACH-001119	1.03153	-1.35806	FALSE
ACH-000847	1.33334	-0.47048	FALSE
ACH-000666	0.989892	-1.28226	FALSE
ACH-001398	1.07991	-0.610238	FALSE
ACH-000848	0.743199	-0.974653	FALSE
ACH-000811	0.652522	-0.668312	FALSE
ACH-002672	1.04631	-1.03497	FALSE
ACH-000769	1.17602	-0.816705	FALSE
ACH-000947	1.02793	-1.52884	FALSE
ACH-000511	0.829693	-0.392776	FALSE
ACH-002080	0.888747	-0.760987	FALSE
ACH-000001	1.21632	-0.417967	FALSE
ACH-000159	0.805234	-0.732451	FALSE
ACH-000614	0.774116	-0.0822425	FALSE
ACH-000713	0.793007	-1.42178	FALSE
ACH-002069	5.82961e-05	-1.26148	FALSE
ACH-001306	1.25625	-0.7588	FALSE
ACH-000649	0.895034	-1.62638	FALSE
ACH-001385	0.99826	-0.679952	FALSE
ACH-000198	0.96369	-0.607773	FALSE
ACH-000608	0.879423	-0.906163	FALSE
ACH-000525	0.645661	-0.995653	FALSE
ACH-002051	1.43393	-0.363525	FALSE
ACH-001986	0.752756	0.101182	FALSE
ACH-000211	0.48132	-1.45099	FALSE
ACH-000408	0.902753	-0.69352	FALSE
ACH-000335	1.06442	-0.82317	FALSE
ACH-002647	0.718697	-0.925087	FALSE
ACH-000580	0.990441	-0.368463	FALSE
ACH-000579	0.73661	-0.937587	FALSE
ACH-000496	1.00614	-0.946429	FALSE
ACH-000696	0.962979	-1.16037	FALSE
ACH-000928	1.05764	-0.395764	FALSE
ACH-002478	0.989379	-0.540574	FALSE
ACH-000473	1.048	-0.377772	FALSE
ACH-000979	0.8366	-1.13905	FALSE
ACH-002214	0.9452	-0.0275578	FALSE
ACH-002020	0.649846	-1.04242	FALSE
ACH-000776	1.18493	-0.688034	FALSE
ACH-000633	0.914795	-0.086048	FALSE
ACH-001422	1.03381	-0.096702	FALSE
ACH-000520	0.51597	-0.431282	FALSE
ACH-002659	0.80718	-1.59684	FALSE
ACH-002800	0.667544	-0.33372	FALSE
ACH-000662	0.609093	-0.921019	FALSE
ACH-000216	0.772975	-0.67062	FALSE
ACH-000913	1.01673	-0.698658	FALSE
ACH-000364	0.829583	-0.499425	FALSE
ACH-000910	0.606103	-0.571807	FALSE
ACH-000668	1.74762	-0.954219	FALSE
ACH-002524	0.821966	-0.937568	FALSE
ACH-002922	0.666272	-0.959745	FALSE
ACH-000145	0.773392	-0.437599	FALSE
ACH-000878	0.696109	-0.546067	FALSE
ACH-000965	1.03637	-2.57954	TRUE
ACH-000607	1.06483	-0.820972	FALSE
ACH-000359	2.6164	-0.178143	FALSE
ACH-002785	0.900813	-0.53303	FALSE
ACH-001814	1.16104	-0.775978	FALSE
ACH-000969	1.04866	-2.02025	TRUE
ACH-000961	1.04445	-1.27281	TRUE
ACH-000077	0.990974	-0.976823	FALSE
ACH-000945	0.811612	-0.797472	FALSE
ACH-000479	1.0349	-0.234794	FALSE
ACH-000493	0.96802	-0.25051	FALSE
ACH-000486	1.22313	-0.533055	FALSE
ACH-000060	1.10213	-0.142577	FALSE
ACH-000888	1.01419	-0.514961	FALSE
ACH-000258	1.04765	-0.249573	FALSE
ACH-000620	1.05156	-0.920033	FALSE
ACH-000788	0.974203	-0.933175	FALSE
ACH-000163	0.765334	-1.2239	FALSE
ACH-000853	0.920553	-0.748942	FALSE
ACH-000667	0.981745	-0.911918	FALSE
ACH-000637	0.508674	-0.921382	FALSE
ACH-000247	0.979834	-1.27221	FALSE
ACH-000601	0.000101426	-3.26635	FALSE
ACH-000934	0.614988	-0.808651	FALSE
ACH-002654	1.18049	-0.500113	FALSE
ACH-002030	0.880795	-0.91509	FALSE
ACH-001982	0.67822	-0.388524	FALSE
ACH-000664	0.685072	-0.44363	FALSE
ACH-000621	1.27681	-0.52988	FALSE
ACH-001691	1.48944	-0.565172	FALSE
ACH-002066	0.799086	-0.462926	FALSE
ACH-001528	5.4582e-05	-1.40893	FALSE
ACH-000545	0.977347	-1.42356	FALSE
ACH-000704	0.917338	-0.316565	FALSE
ACH-000153	1.00218	-0.872836	FALSE
ACH-000019	0.890306	-0.830228	FALSE
ACH-000859	0.832566	-0.844375	FALSE
ACH-001707	0.838633	-0.386429	FALSE
ACH-000747	0.538879	-0.91957	FALSE
ACH-002035	1.15873	-0.84947	FALSE
ACH-000097	1.02788	-0.584817	FALSE
ACH-001992	0.820505	-0.810404	FALSE
ACH-001715	0.997369	-0.76095	FALSE
ACH-000521	0.673815	-0.735053	FALSE
ACH-000334	1.10332	-0.950794	FALSE
ACH-000018	0.697571	-1.44082	FALSE
ACH-000260	0.61823	-0.853318	FALSE
ACH-000098	0.848491	-0.465361	FALSE
ACH-000047	0.880843	-0.161329	FALSE
ACH-000348	0.949614	-0.460465	FALSE
ACH-001641	0.755013	-1.10943	FALSE
ACH-001696	1.11852	-0.374996	FALSE
ACH-000912	0.673275	-0.874363	FALSE
ACH-000195	7.15375e-05	-1.48915	FALSE
ACH-000514	1.2628	-0.719453	FALSE
ACH-000023	0.7962	-0.535737	FALSE
ACH-000900	0.579922	-1.09988	FALSE
ACH-000488	1.14353	-1.29852	FALSE
ACH-000657	1.03704	-0.522071	FALSE
ACH-000410	0.928827	-0.640065	FALSE
ACH-000856	1.02347	-1.02588	FALSE
ACH-002926	0.755071	-0.538451	FALSE
ACH-000681	1.37465	-0.967748	FALSE
ACH-000647	0.804277	-0.811714	FALSE
ACH-000292	0.982801	-1.52817	FALSE
ACH-000243	0.489211	-1.29311	FALSE
ACH-000238	0.797814	-1.02066	FALSE
ACH-000248	0.866262	-0.47925	FALSE
ACH-000792	0.930414	-1.47006	FALSE
ACH-000839	1.00199	-0.995119	FALSE
ACH-000809	0.863019	-0.895495	FALSE
ACH-000587	0.673181	-0.980497	FALSE
ACH-002523	0.738955	-0.798971	FALSE
ACH-000793	1.14573	-1.23068	FALSE
ACH-000581	0.917883	-2.3109	FALSE
ACH-000939	1.05875	-0.261113	FALSE
ACH-000719	1.0576	-0.531961	FALSE
ACH-002650	0.720999	-0.51327	FALSE
ACH-000422	0.758641	-0.863463	FALSE
ACH-000963	0.891844	-1.67806	TRUE
ACH-000155	0.917701	-0.746079	FALSE
ACH-000688	0.960885	-0.688803	FALSE
ACH-000290	1.02897	-0.963873	FALSE
ACH-000483	1.14849	-0.329341	FALSE
ACH-000894	0.907301	-2.03879	FALSE
ACH-001560	3.8447e-05	-1.23936	FALSE
ACH-000291	0.67386	-0.621887	FALSE
ACH-000739	0.951007	-0.64916	FALSE
ACH-000146	0.982925	-0.388298	FALSE
ACH-000921	1.04391	-1.0945	FALSE
ACH-000464	0.667342	-0.419011	FALSE
ACH-001001	1.24958	-0.917926	FALSE
ACH-001664	0.994339	-1.43725	TRUE
ACH-001609	0.584662	-0.888227	FALSE
ACH-001360	1.05539	-0.719288	FALSE
ACH-000235	0.806462	-0.840758	FALSE
ACH-000249	1.01477	-0.72409	FALSE
ACH-000565	0.978016	-0.479016	FALSE
ACH-000266	0.425651	-0.234585	FALSE
ACH-001278	1.02522	-0.851907	FALSE
ACH-000181	0.729726	-1.26792	FALSE
ACH-000467	1.44237	-0.674066	FALSE
ACH-002067	1.11872	-1.16108	FALSE
ACH-001616	1.34025	-0.729631	FALSE
ACH-000262	1.01747	-0.828651	FALSE
ACH-002025	1.1046	-1.2203	FALSE
ACH-001367	0.703902	-1.24149	FALSE
ACH-001067	1.01441	-0.0651311	FALSE
ACH-001639	0.985244	-1.39262	FALSE
ACH-000017	0.920247	-0.365042	FALSE
ACH-000746	0.802186	-0.276397	FALSE
ACH-000935	0.836213	-0.500431	FALSE
ACH-001098	1.07795	-1.59967	FALSE
ACH-002044	0.000276236	-1.5111	FALSE
ACH-000280	0.739046	-0.770359	FALSE
ACH-000470	0.940482	-0.212723	FALSE
ACH-001690	0.683391	-1.44514	FALSE
ACH-000602	0.996931	-0.679583	FALSE
ACH-001184	0.969245	-0.99223	FALSE
ACH-000916	0.669055	-0.388233	FALSE
ACH-000838	0.869486	-0.0659655	FALSE
ACH-000426	1.01964	-1.24961	FALSE
ACH-000694	0.723118	-0.887659	FALSE
ACH-002458	0.818834	-0.433062	FALSE
ACH-000307	0.72783	-1.1543	FALSE
ACH-000414	0.940988	-0.944966	FALSE
ACH-000305	2.00009	-0.875352	FALSE
ACH-000425	0.862193	-0.0588186	FALSE
ACH-001061	1.01514	-1.12577	TRUE
ACH-001431	0.990125	-0.97298	FALSE
ACH-000533	1.01623	-0.203404	FALSE
ACH-001530	1.19284	-0.554489	FALSE
ACH-000517	0.509106	-0.325725	FALSE
ACH-001517	0.86371	-2.10215	FALSE
ACH-002105	0.950224	-0.611457	FALSE
ACH-000336	0.961437	-1.1686	FALSE
ACH-000246	0.883706	-0.547361	FALSE
ACH-000648	0.596846	-0.564464	FALSE
ACH-000149	1.00271	-0.366987	FALSE
ACH-001183	1.02673	-0.491521	FALSE
ACH-000741	1.30883	-0.672064	FALSE
ACH-000794	1.00194	-1.22342	FALSE
ACH-000500	0.992398	-0.397896	FALSE
ACH-001038	0.945921	-1.14814	FALSE
ACH-001627	0.704703	-0.885983	FALSE
ACH-001606	0.990312	-0.285575	FALSE
ACH-000368	0.699261	-0.486	FALSE
ACH-000086	0.96848	-0.967966	FALSE
ACH-001016	0.766713	-1.01904	FALSE
ACH-001802	0.996938	-0.373903	FALSE
ACH-000471	1.00426	-0.287611	FALSE
ACH-000623	1.11532	-0.331622	FALSE
ACH-000397	0.688462	-0.0417667	FALSE
ACH-001520	1.02293	-0.601944	FALSE
ACH-002083	0.788146	-0.612684	FALSE
ACH-000251	0.92451	-0.936882	FALSE
ACH-000200	0.962452	-0.34334	FALSE
ACH-002179	0.681662	-0.910038	FALSE
ACH-001532	1.0235	-0.215291	FALSE
ACH-000281	0.715119	-0.755673	FALSE
ACH-002283	1.01757	-0.383483	FALSE
ACH-001853	0.468323	-0.165087	FALSE
ACH-000263	0.583502	-0.452686	FALSE
ACH-000766	0.509534	-0.0807598	FALSE
ACH-001443	0.903373	-0.84363	FALSE
ACH-000527	1.04287	-0.518888	FALSE
ACH-000085	0.816308	-0.467778	FALSE
ACH-000204	0.891726	-0.428745	FALSE
ACH-000980	0.971682	-1.41068	FALSE
ACH-001548	0.98772	0.0781105	FALSE
ACH-001496	0.667755	-0.557702	FALSE
ACH-000113	0.969852	-0.794803	FALSE
ACH-002021	1.16783	-0.892279	FALSE
ACH-002114	1.32076	-0.664454	FALSE
ACH-000840	0.851061	-0.557332	FALSE
ACH-000228	0.762211	-0.609902	FALSE
ACH-001345	1.0037	-2.58751	TRUE
ACH-001500	0.93058	-1.1502	FALSE
ACH-002026	1.00899	-1.14856	TRUE
ACH-000048	1.1136	-0.583199	FALSE
ACH-000781	0.479496	-1.32284	FALSE
ACH-001391	0.555776	-1.26602	FALSE
ACH-001513	0.828972	-0.537169	FALSE
ACH-001544	0.712743	-0.571465	FALSE
ACH-001737	1.04576	-0.948558	FALSE
ACH-002019	1.03182	-0.596496	FALSE
ACH-001574	0.648118	-0.303519	FALSE
ACH-001145	1.01618	-1.34499	TRUE
ACH-000656	0.946972	-0.706178	FALSE
ACH-000312	1.03286	-0.353644	FALSE
ACH-001973	0.583085	-1.30523	FALSE
ACH-000209	0.799015	-0.825897	FALSE
ACH-000391	0.953087	-0.99061	FALSE
ACH-001031	1.02734	-0.525778	FALSE
ACH-001229	1.00753	-0.939896	FALSE
ACH-000562	1.1349	-0.25989	FALSE
ACH-000757	0.726175	-0.973827	FALSE
ACH-000824	0.856285	-0.751304	FALSE
ACH-002041	0.764444	-1.06699	FALSE
ACH-001498	1.00776	-0.926427	FALSE
ACH-000994	1.0105	-2.2872	TRUE
ACH-001844	0.985156	-0.724892	FALSE
ACH-000695	1.0501	-0.827703	FALSE
ACH-001407	0.748932	-0.717007	FALSE
ACH-000438	0.935043	-0.399689	FALSE
ACH-000787	1.22567	-1.07981	FALSE
ACH-001632	0.507245	-1.99749	FALSE
ACH-001028	0.951077	-0.63715	FALSE
ACH-001608	0.853223	-0.479655	FALSE
ACH-000036	0.871685	-0.410641	FALSE
ACH-000699	0.829234	-0.831336	FALSE
ACH-001421	0.952289	-1.27261	FALSE
ACH-001307	0.822245	-0.334896	FALSE
ACH-000975	0.987625	-0.547084	FALSE
ACH-000339	0.874525	-1.27899	FALSE
ACH-001655	0.840831	-1.20632	FALSE
ACH-002210	0.978337	-0.7318	FALSE
ACH-000252	1.00219	-0.917429	FALSE
ACH-000028	0.876326	-0.604027	FALSE
ACH-002048	0.878271	-0.767341	FALSE
ACH-000660	1.00915	-0.611346	FALSE
ACH-000217	0.989633	-0.575262	FALSE
ACH-000702	1.15054	-0.532829	FALSE
ACH-002027	1.04275	-0.765952	FALSE
ACH-000584	0.745011	-0.734608	FALSE
ACH-000753	1.1315	-1.38757	FALSE
ACH-001353	0.859422	-1.19171	FALSE
ACH-000288	1.56996	-0.695824	FALSE
ACH-000371	0.998593	-0.297973	FALSE
ACH-001673	0.742173	-1.15651	FALSE
ACH-000946	0.996907	-0.971802	TRUE
ACH-000542	0.870389	-1.37317	FALSE
ACH-000896	0.899604	-0.772472	FALSE
ACH-001740	1.13386	-0.881256	FALSE
ACH-001194	0.61968	-0.546344	FALSE
ACH-001394	1.55103	-0.503854	FALSE
ACH-000378	1.57046	-0.496581	FALSE
ACH-000917	0.554544	-0.919023	FALSE
ACH-002462	0.993837	-0.251911	FALSE
ACH-000011	1.09375	-0.751147	FALSE
ACH-002261	0.63574	-0.693297	FALSE
ACH-001864	0.286348	-1.10434	FALSE
ACH-000885	0.993166	-1.68222	TRUE
ACH-000551	0.250254	-2.09923	FALSE
ACH-001163	0.99174	-0.468479	FALSE
ACH-000585	1.0571	-0.616458	FALSE
ACH-002198	0.850025	-0.534174	FALSE
ACH-000775	0.483202	-0.945185	FALSE
ACH-001340	0.635898	-0.524742	FALSE
ACH-001558	4.81678e-05	-1.17847	FALSE
ACH-000093	0.850279	-0.114267	FALSE
ACH-000108	0.778136	-1.43639	FALSE
ACH-000480	0.853565	-1.3576	FALSE
ACH-001335	1.0075	-0.478838	FALSE
ACH-002249	0.674274	-1.61039	FALSE
ACH-000556	0.794476	-0.836778	FALSE
ACH-000976	1.15057	-0.457322	FALSE
ACH-000889	0.97873	-0.183067	FALSE
ACH-000791	0.721457	-1.04757	FALSE
ACH-000937	4.99614e-05	-1.47628	FALSE
ACH-001524	0.744463	-0.983045	FALSE
ACH-000922	0.982611	-0.533728	FALSE
ACH-000459	0.631497	0.0290303	FALSE
ACH-000561	0.726421	-1.62324	FALSE
ACH-000549	0.614271	-1.32833	FALSE
ACH-001557	0.685709	-1.06223	FALSE
ACH-002269	1.15059	-0.460543	FALSE
ACH-002282	0.727017	-0.662547	FALSE
ACH-000052	0.689095	-1.30536	FALSE
ACH-001460	0.826738	-0.929192	FALSE
ACH-002278	0.931741	-0.337781	FALSE
ACH-000638	0.457989	-0.596987	FALSE
ACH-000055	1.02071	-0.496163	FALSE
ACH-000860	0.694369	-0.766874	FALSE
ACH-001356	1.00053	-0.26491	FALSE
ACH-000128	1.09431	-1.10619	FALSE
ACH-000183	0.978361	-0.23166	FALSE
ACH-001403	0.820742	-0.746211	FALSE
ACH-000041	0.413827	-1.2174	FALSE
ACH-001392	0.744177	-0.9573	FALSE
ACH-001408	0.538966	-0.696736	FALSE
ACH-000323	0.636458	-1.05227	FALSE
ACH-001647	0.992576	-0.566642	FALSE
ACH-000151	0.910634	-1.11751	FALSE
ACH-000387	0.916127	-0.664705	FALSE
ACH-000903	0.992909	-0.667717	FALSE
ACH-001702	0.772116	-0.693407	FALSE
ACH-001559	0.958605	-0.675265	FALSE
ACH-001648	0.592762	-1.15355	FALSE
ACH-001510	0.991944	-0.542761	FALSE
ACH-000320	0.465746	-1.6714	FALSE
ACH-001509	0.864306	-0.729117	FALSE
ACH-000182	0.629026	-0.688132	FALSE
ACH-000785	0.560688	-1.00086	FALSE
ACH-000161	0.630018	-0.672955	FALSE
ACH-002001	1.28759	-0.778416	FALSE
ACH-001331	0.608477	-0.409102	FALSE
ACH-000676	0.655607	-1.05417	FALSE
ACH-000259	0.962027	-0.884313	FALSE
ACH-001993	0.974756	-0.787216	FALSE
ACH-001081	0.730469	-0.846475	FALSE
ACH-001283	0.974656	-0.276548	FALSE
ACH-001409	0.750967	-1.79371	FALSE
ACH-000326	0.613189	-0.861864	FALSE
ACH-001567	0.218958	-2.16359	FALSE
ACH-002109	0.974133	-0.606883	FALSE
ACH-001858	1.12632	-1.15144	FALSE
ACH-000736	0.94111	-0.756006	FALSE
ACH-001172	0.919961	-0.567027	FALSE
ACH-001645	1.03152	-0.149489	FALSE
ACH-000169	0.560194	-0.853594	FALSE
ACH-000732	0.59629	-0.598724	FALSE
ACH-001459	1.09386	-1.1098	FALSE
ACH-001228	1.2303	-0.37859	FALSE
ACH-000383	1.05348	-0.957201	FALSE
ACH-001374	1.01044	-0.803709	FALSE
ACH-000609	0.597211	-0.621819	FALSE
ACH-002156	1.02749	-0.31967	FALSE
ACH-000604	0.732909	-1.66123	FALSE
ACH-000141	0.728724	-0.151788	FALSE
ACH-001370	0.828864	-1.19199	FALSE
ACH-001039	0.965089	-0.797574	FALSE
ACH-000490	1.13219	-0.817867	FALSE
ACH-001164	1.03141	-1.00904	FALSE
ACH-000094	0.890504	-0.678086	FALSE
ACH-001610	0.000268803	-1.69756	FALSE
ACH-000563	0.438204	-1.06299	FALSE
ACH-000978	1.00342	-0.725903	FALSE
ACH-000279	0.74567	-1.21566	FALSE
ACH-001033	0.911865	-0.241745	FALSE
ACH-000876	0.929241	-0.26482	FALSE
ACH-001549	1.18886	-0.976579	FALSE
ACH-001605	1.32276	-0.461645	FALSE
ACH-000272	0.665855	-0.705574	FALSE
ACH-000435	0.943743	-0.879186	FALSE
ACH-001396	0.845755	-0.863093	FALSE
ACH-002464	0.986114	0.17627	FALSE
ACH-000040	0.0458792	-1.73543	FALSE
ACH-001795	1.06014	-1.07414	FALSE
ACH-000683	0.73491	-0.538122	FALSE
ACH-000655	0.492534	-0.540095	FALSE
ACH-000502	0.700953	-0.734962	FALSE
ACH-001497	0.781394	-0.537472	FALSE
ACH-000619	0.686969	-1.55852	FALSE
ACH-000588	0.912062	-0.851552	FALSE
ACH-000269	0.00204983	-1.481	FALSE
ACH-000711	0.850138	-0.7652	FALSE
ACH-001303	1.00406	-0.434031	FALSE
ACH-001280	1.18088	-0.664361	FALSE
ACH-000274	0.585018	-0.737627	FALSE
ACH-000393	0.80158	-0.753391	FALSE
ACH-001518	0.993761	-0.4524	FALSE
ACH-000627	1.49628	-0.501878	FALSE
ACH-000477	0.8498	-0.546177	FALSE
ACH-000593	1.38376	-0.634944	FALSE
ACH-000661	0.883679	-0.310599	FALSE
ACH-000421	1.02583	-0.381372	FALSE
ACH-000805	0.591972	-0.474745	FALSE
ACH-000567	0.981199	-0.789674	FALSE
ACH-001151	0.525793	-0.699692	FALSE
ACH-000133	0.738004	-0.59309	FALSE
ACH-002459	0.827578	-0.887612	FALSE
ACH-002016	1.02431	-0.0331812	FALSE
ACH-000558	0.877006	-0.20058	FALSE
ACH-000884	1.10154	-1.14491	FALSE
ACH-000706	0.798152	-0.894928	FALSE
ACH-000221	0.812728	-1.14076	FALSE
ACH-001819	0.531466	-0.334462	FALSE
ACH-000836	0.733811	-0.409517	FALSE
ACH-001692	0.693444	-1.27627	FALSE
ACH-001861	0.812271	-0.964538	FALSE
ACH-000571	0.896924	-0.588181	FALSE
ACH-001793	0.943459	-0.553987	FALSE
ACH-000546	1.23628	-0.749322	FALSE
ACH-001128	1.01886	-0.3629	FALSE
ACH-000475	0.425681	-0.807917	FALSE
ACH-002467	0.978507	-0.727506	FALSE
ACH-001603	0.993734	-0.537593	FALSE
ACH-000450	0.715901	-0.603175	FALSE
ACH-000701	0.63757	-1.68727	FALSE
ACH-000303	0.623801	-1.01833	FALSE
ACH-002106	0.90239	-1.14131	FALSE
ACH-000442	0.0412507	-2.01554	FALSE
ACH-000168	0.000111689	-1.5389	FALSE
ACH-000503	0.794665	-0.647625	FALSE
ACH-000332	0.720077	-0.596508	FALSE
ACH-000597	1.03282	-0.288025	FALSE
ACH-001379	0.851318	-0.694479	FALSE
ACH-001698	0.747904	-0.647893	FALSE
ACH-000317	0.640395	-1.06875	FALSE
ACH-000370	1.14205	-0.106178	FALSE
ACH-000365	0.970841	-1.03346	FALSE
ACH-001525	1.22435	-0.374578	FALSE
ACH-001341	1.15899	-0.46111	FALSE
ACH-000302	0.980715	-0.171764	FALSE
ACH-002143	0.911729	-0.392443	FALSE
ACH-001494	1.02085	-1.10324	FALSE
ACH-000191	0.754335	-0.510957	FALSE
ACH-001511	0.645216	-1.0751	FALSE
ACH-001652	1.06974	-0.60881	FALSE
ACH-000591	0.828344	-0.417459	FALSE
ACH-000456	0.761524	-0.884603	FALSE
ACH-000677	1.07946	-0.491163	FALSE
ACH-001388	0.57558	-0.467801	FALSE
ACH-000499	0.759625	-1.15923	FALSE
ACH-001054	0.86454	-0.467348	FALSE
ACH-002243	0.830272	-1.13685	FALSE
ACH-001536	0.876009	-0.958817	FALSE
ACH-000890	0.448297	-1.06741	FALSE
ACH-002023	1.26456	-0.808303	FALSE
ACH-000873	0.786062	-1.25752	FALSE
ACH-002463	0.995788	-0.25638	FALSE
ACH-001368	0.607858	-0.576802	FALSE
ACH-000022	0.392931	-0.59989	FALSE
ACH-000929	0.859093	-0.911011	FALSE
ACH-000801	0.826497	-0.122359	FALSE
ACH-001539	1.02633	-0.00953642	FALSE
ACH-002160	1.02075	-0.536226	FALSE
ACH-001196	0.694992	-0.559219	FALSE
ACH-002212	1.26087	-1.21957	FALSE
ACH-000244	0.0250675	-1.74742	FALSE
ACH-000882	1.98342	-0.524898	FALSE
ACH-000013	1.02844	-0.443452	FALSE
ACH-000233	0.964101	-1.09205	FALSE
ACH-001796	0.674839	-1.17831	FALSE
ACH-000316	0.6086	-0.639696	FALSE
ACH-000700	0.601743	-0.826493	FALSE
ACH-000864	0.988575	-1.87387	TRUE
ACH-000970	0.995617	-2.0474	TRUE
ACH-001382	1.09101	-0.83692	FALSE
ACH-002233	1.2395	-1.19799	FALSE
ACH-002039	1.04263	-1.24552	FALSE
ACH-002294	1.18219	-1.89807	FALSE
ACH-000516	0.370111	-1.0929	FALSE
ACH-000823	1.85782	-1.12238	FALSE
ACH-001521	0.96931	-0.293221	FALSE
ACH-000827	0.954984	-0.37105	FALSE
ACH-001669	0.805444	-1.07068	FALSE
ACH-000684	0.928414	-0.797587	FALSE
ACH-000544	0.953478	-0.889336	FALSE
ACH-001550	1.00019	-0.843583	FALSE
ACH-000363	0.618713	-0.143331	FALSE
ACH-000441	0.976069	-0.25335	FALSE
ACH-000835	0.765158	-1.3016	FALSE
ACH-000430	0.877553	-0.734991	FALSE
ACH-001786	0.867345	-1.70837	TRUE
ACH-000605	0.871909	-0.478329	FALSE
ACH-002295	0.8675	-0.285558	FALSE
ACH-000137	0.973773	-0.779923	FALSE
ACH-000015	0.694378	-1.49142	FALSE
ACH-000863	0.848141	-0.613347	FALSE
ACH-000476	0.881666	-0.424099	FALSE
ACH-000924	0.902759	-0.13085	FALSE
ACH-001390	1.18072	-1.56492	FALSE
ACH-000466	0.59509	-0.770912	FALSE
ACH-002280	0.724037	-1.02091	FALSE
ACH-002510	0.6976	-0.453895	FALSE
ACH-002186	0.910366	-0.780068	FALSE
ACH-001961	0.956876	-0.783805	FALSE
ACH-001991	0.989659	-0.910985	FALSE
ACH-001274	1.0853	-0.792452	FALSE
ACH-000576	0.99389	-1.38122	FALSE
ACH-001628	0.985537	-1.39223	FALSE
ACH-002508	1.04525	-0.463894	FALSE
ACH-001685	0.959485	-1.57459	FALSE
ACH-001029	0.93885	-0.633555	FALSE
ACH-001554	0.959245	-1.19963	FALSE
ACH-002228	0.77138	-0.731569	FALSE
ACH-001075	0.967036	-0.755729	FALSE
ACH-000319	1.03727	-1.07266	FALSE
ACH-001862	1.05611	-0.601447	FALSE
ACH-000799	0.847257	-0.400867	FALSE
ACH-002446	1.05666	-1.0663	FALSE
ACH-000099	1.01716	-0.431235	FALSE
ACH-001852	0.698699	-0.77178	FALSE
ACH-001332	3.69202e-09	-2.08633	FALSE
ACH-000377	0.776844	-0.477102	FALSE
ACH-000222	0.51258	-1.05473	FALSE
ACH-001836	0.849129	-1.24051	FALSE
ACH-001834	0.956274	-0.59646	FALSE
ACH-000991	0.996868	-0.631079	FALSE
ACH-000469	1.05064	-0.471523	FALSE
ACH-001380	0.7476	-0.618948	FALSE
ACH-001099	1.00662	-0.370499	FALSE
ACH-001568	0.780022	-0.293927	FALSE
ACH-001454	7.12643e-05	-1.16256	FALSE
ACH-001205	0.975364	-0.369672	FALSE
ACH-002181	0.829127	-0.358754	FALSE
ACH-001625	0.600454	-0.53259	FALSE
ACH-001347	1.336	-1.39136	FALSE
ACH-000573	0.683901	-1.35968	FALSE
ACH-001656	1.37327	-0.364902	FALSE
ACH-000273	1.09856	-0.887421	FALSE
ACH-000095	0.986573	-0.536619	FALSE
ACH-001453	1.15927	-0.979068	FALSE
ACH-001344	0.920932	-0.98362	FALSE
ACH-000142	1.01243	-0.791967	FALSE
ACH-001375	0.74731	-0.494438	FALSE
ACH-002461	0.818123	-0.594054	FALSE
ACH-001653	0.921904	-0.977571	FALSE
ACH-000029	1.01361	-1.103	FALSE
ACH-000445	1.07582	-0.608319	FALSE
ACH-001377	0.600775	-1.28723	TRUE
ACH-000899	0.539051	-0.520588	FALSE
ACH-000898	0.951645	0.0173283	FALSE
ACH-000076	0.977554	-0.467967	FALSE
ACH-001551	1.06075	-0.859269	FALSE
ACH-000318	0.545715	-0.786588	FALSE
ACH-001959	1.02396	-0.41445	FALSE
ACH-000953	0.964898	-0.484191	FALSE
ACH-000213	2.30334	-0.366573	FALSE
ACH-000313	1.00559	-0.823148	FALSE
ACH-002230	0.768841	-0.25213	FALSE
ACH-000959	1.00963	-1.1788	FALSE
ACH-000390	0.390075	-2.01225	FALSE
ACH-000577	0.663513	-0.800538	FALSE
ACH-002161	0.569856	-0.909939	FALSE
ACH-000067	1.00494	-0.817462	FALSE
ACH-001611	0.719902	-0.54887	FALSE
ACH-001107	0.486466	-1.00373	FALSE
ACH-000190	0.913928	-0.783154	FALSE
ACH-000189	0.691205	-1.21584	FALSE
ACH-001232	1.12666	-0.314535	FALSE
ACH-000547	0.719225	-1.09975	FALSE
ACH-002263	0.425124	-1.13122	FALSE
ACH-002257	0.652177	-0.405332	FALSE
ACH-001668	0.937744	-0.893007	FALSE
ACH-000118	0.0235028	-1.06846	FALSE
ACH-001619	0.980438	-0.313412	FALSE
ACH-000294	1.55348	-0.515523	FALSE
ACH-000557	0.957102	-0.329988	FALSE
ACH-002046	1.12357	-0.50852	FALSE
ACH-001542	1.04544	-1.61125	FALSE
ACH-000174	1.16152	-0.947889	FALSE
ACH-001048	1.0884	-0.967843	FALSE
ACH-000092	0.658511	-0.765332	FALSE
ACH-002003	1.28526	-0.902331	FALSE
ACH-001841	0.825767	-0.6133	FALSE
ACH-001289	1.02574	-0.395468	FALSE
ACH-000436	1.05307	-0.273754	FALSE
ACH-000512	0.995567	-0.844791	FALSE
ACH-000455	0.703119	-1.19901	FALSE
ACH-001529	0.994202	-0.793304	FALSE
ACH-001577	0.935558	-0.329486	FALSE
ACH-000673	0.48605	-1.1252	FALSE
ACH-000250	1.14116	-0.198337	FALSE
ACH-000472	1.01379	-0.731371	FALSE
ACH-000103	0.874159	-0.77276	FALSE
ACH-001607	1.22813	-1.18905	FALSE
ACH-000770	0.976511	-0.895497	FALSE
ACH-000286	1.09681	-0.416414	FALSE
ACH-000886	0.907718	-1.20989	FALSE
ACH-001997	0.699014	-0.631319	FALSE
ACH-001329	0.610658	-0.654665	FALSE
ACH-000537	0.941244	-0.672807	FALSE
ACH-002024	1.02392	-1.06273	FALSE
ACH-001301	0.99024	-0.530243	FALSE
ACH-002284	0.991562	-0.692781	FALSE
ACH-002062	0.90176	-0.745204	FALSE
ACH-000491	0.455763	-0.717769	FALSE
ACH-000487	0.61784	-0.254184	FALSE
ACH-000646	0.859035	-0.62325	FALSE
ACH-002296	0.76478	-0.957967	FALSE
ACH-001618	0.950546	-0.730502	FALSE
ACH-000143	1.00921	-1.01242	FALSE
ACH-001126	0.656827	-0.992226	FALSE
ACH-000271	0.991536	-0.515438	FALSE
ACH-000101	0.932851	-1.00643	FALSE
ACH-001970	0.712719	-0.545885	FALSE
ACH-000829	1.02478	-0.530084	FALSE
ACH-000872	0.74569	-1.07361	FALSE
ACH-000424	0.678793	-0.98712	FALSE
ACH-001677	1.02614	-1.32282	FALSE
ACH-001804	0.679059	-0.265404	FALSE
ACH-001233	0.23682	-3.15293	FALSE
ACH-001433	1.04962	-0.0700523	FALSE
ACH-000160	0.989473	-0.466306	FALSE
ACH-001334	1.0067	-0.715527	FALSE
ACH-000404	0.624314	-0.73337	FALSE
ACH-001277	1.23055	-1.20797	FALSE
ACH-000760	0.951449	-0.337436	FALSE
ACH-000762	1.0169	-0.905497	FALSE
ACH-001442	0.575449	-0.285377	FALSE
ACH-000434	0.588052	-0.637968	FALSE
ACH-000682	0.701344	-1.03393	FALSE
ACH-001137	0.614886	-1.38514	FALSE
ACH-000645	0.574167	-1.21958	FALSE
ACH-000042	0.660071	-0.238841	FALSE
ACH-000458	1.28726	-0.784625	FALSE
ACH-000461	0.850524	-1.12272	FALSE
ACH-001838	0.947395	-0.320537	FALSE
ACH-000501	0.774577	-0.891066	FALSE
ACH-001295	0.983938	-0.969726	FALSE
ACH-000841	0.486283	-0.642492	FALSE
ACH-002018	0.686728	-0.308913	FALSE
ACH-000845	1.03687	-0.691212	FALSE
ACH-002304	0.858188	-0.310003	FALSE
ACH-000721	0.889379	-0.55765	FALSE
ACH-002059	0.601535	-1.27454	FALSE
ACH-002005	0.808336	-0.751082	FALSE
ACH-000541	0.972501	-0.0776454	FALSE
ACH-000807	0.0247134	-1.27867	FALSE
ACH-001354	0.962933	-1.49259	FALSE
ACH-000887	0.624559	-0.866638	FALSE
ACH-002229	0.620826	-0.276114	FALSE
ACH-001563	1.13178	-0.674259	FALSE
ACH-002265	1.09749	-0.230178	FALSE
ACH-002140	1.00637	-1.12562	FALSE
ACH-000234	0.78831	-0.694473	FALSE
ACH-001413	2.32275e-09	-1.23243	FALSE
ACH-000331	0.206619	-0.970376	FALSE
ACH-000663	0.919545	-0.578955	FALSE
ACH-000417	1.20038	-0.995201	FALSE
ACH-001745	0.872008	-0.729178	FALSE
ACH-000324	0.770823	-0.577952	FALSE
ACH-000310	0.942836	-0.24477	FALSE
ACH-001624	1.26865	-0.160704	FALSE
ACH-000070	0.996488	-0.77195	FALSE
ACH-002045	0.837377	-0.729864	FALSE
ACH-000977	1.01661	-0.631796	FALSE
ACH-001053	0.767331	-1.80047	FALSE
ACH-000522	1.20521	-0.905784	FALSE
ACH-001275	1.01786	-0.640908	FALSE
ACH-000237	0.888094	-0.955435	FALSE
ACH-001336	1.1095	-1.20206	FALSE
ACH-001719	0.732872	-0.421568	FALSE
ACH-001346	0.666245	-1.02054	FALSE
ACH-001279	1.00422	-0.0795422	FALSE
ACH-001960	0.733407	-1.27572	FALSE
ACH-000651	0.912679	-0.826494	FALSE
ACH-000402	0.993728	-0.365502	FALSE
ACH-000596	0.854156	-0.837023	FALSE
ACH-000774	0.767051	-0.700155	FALSE
ACH-001688	0.832124	-1.42623	FALSE
ACH-000548	1.19396	-0.898022	FALSE
ACH-001687	0.888364	-0.785701	FALSE
ACH-000124	0.979343	-1.11894	FALSE
ACH-002234	0.635773	-1.06063	FALSE
ACH-000396	1.06496	-1.09359	FALSE
ACH-000849	0.83641	-0.292098	FALSE
ACH-001419	0.535636	-0.605806	FALSE
ACH-000407	0.862539	-0.52729	FALSE
ACH-001415	1.05811	-0.468504	FALSE
ACH-001096	1.30463	-1.02521	FALSE
ACH-000831	0.563068	-1.1381	FALSE
ACH-000025	1.03065	-1.40772	FALSE
ACH-000114	0.287642	-3.44057	FALSE
ACH-000329	0.94267	-0.489596	FALSE
ACH-001750	0.907474	-0.467364	FALSE
ACH-002305	0.726739	-0.963758	FALSE
ACH-000862	1.22631	-0.526999	FALSE
ACH-002247	1.01325	-0.692098	FALSE
ACH-002116	0.651403	-0.468472	FALSE
ACH-000599	1.12122	-0.230763	FALSE
ACH-001414	0.996699	-0.73658	FALSE
ACH-001626	0.949422	-0.839618	FALSE
ACH-000993	1.00131	-1.23007	FALSE
ACH-001411	1.07653	-0.714356	FALSE
ACH-000855	0.738955	-1.41114	FALSE
ACH-000468	0.945264	-0.819429	FALSE
ACH-000618	0.934015	-1.70785	FALSE
ACH-001515	0.81046	-0.844615	FALSE
ACH-001041	0.752722	-0.572709	FALSE
ACH-001212	0.989718	-0.0440992	FALSE
ACH-000837	0.000255292	-1.38192	FALSE
ACH-002141	0.421475	-1.46131	FALSE
ACH-000820	1.04089	-1.01552	FALSE
ACH-000374	0.43644	-1.06463	FALSE
ACH-000624	0.576865	-0.824183	FALSE
ACH-001794	0.621495	-0.54613	FALSE
ACH-001839	0.670834	0.0746733	FALSE
ACH-001654	0.0348029	-2.92056	FALSE
ACH-000685	0.984765	-0.745979	FALSE
ACH-000535	0.743245	-1.01614	FALSE
ACH-001651	0.904377	-0.452054	FALSE
ACH-000138	0.672031	-0.622743	FALSE
ACH-001063	1.19721	-1.55979	FALSE
ACH-001430	0.917058	-0.531302	FALSE
ACH-001328	1.07183	-0.910703	FALSE
ACH-000385	0.555297	-0.324583	FALSE
ACH-000796	0.89759	-0.482783	FALSE
ACH-000881	0.562731	-0.768451	FALSE
ACH-000256	0.874141	-0.782597	FALSE
ACH-000366	0.373825	-1.15215	FALSE
ACH-001711	0.885322	-1.0174	FALSE
ACH-002119	1.13797	-0.760672	FALSE
ACH-000255	0.852103	-1.05906	FALSE
ACH-000915	0.675175	-0.324847	FALSE
ACH-000296	0.820532	-0.336437	FALSE
ACH-000398	0.971459	-1.19252	FALSE
ACH-000765	0.514677	-0.886164	FALSE
ACH-001270	1.0543	-0.630513	FALSE
ACH-002251	0.566395	-1.5281	FALSE
ACH-000722	1.12442	-0.342355	FALSE
ACH-000851	0.510874	-0.336218	FALSE
ACH-001552	0.841978	-0.863255	FALSE
ACH-000495	0.849817	-0.562602	FALSE
ACH-000215	0.685926	-1.3064	FALSE
ACH-000960	0.0434529	-1.48172	FALSE
ACH-000718	0.752769	-0.552718	FALSE
ACH-001402	0.928867	-0.485196	FALSE
ACH-000152	1.03995	-0.504818	FALSE
ACH-001458	1.42898	-0.445386	FALSE
ACH-002250	0.71616	-0.866377	FALSE
ACH-000654	0.977879	-0.729863	FALSE
ACH-001999	1.20697	-1.28295	FALSE
ACH-000362	0.570881	-0.201503	FALSE
ACH-000437	0.835393	-0.456882	FALSE
ACH-000078	0.942988	-0.836332	FALSE
ACH-000717	0.789216	-0.88794	FALSE
ACH-000337	0.623782	-0.982363	FALSE
ACH-000115	1.15516	-0.243694	FALSE
ACH-000401	0.83196	-0.746677	FALSE
ACH-001842	1.07715	-0.842516	FALSE
ACH-001451	1.00578	-0.681325	FALSE
ACH-001366	0.988649	-0.387462	FALSE
ACH-000740	0.803967	-1.03158	FALSE
ACH-000304	0.621083	-0.435042	FALSE
ACH-000415	0.751738	-1.67627	FALSE
ACH-001495	0.920408	-0.342076	FALSE
ACH-000634	0.901774	-0.590479	FALSE
ACH-001333	1.02487	-1.41607	FALSE
ACH-000973	0.929351	-0.406756	FALSE
ACH-000406	0.853039	-0.0871218	FALSE
ACH-002150	0.867951	-0.689249	FALSE
ACH-001193	0.919398	-0.643825	FALSE
ACH-001843	1.04093	-0.803689	FALSE
ACH-001848	0.749878	-0.228816	FALSE
ACH-001622	0.814689	-0.755245	FALSE
ACH-001736	1.0057	-0.776283	FALSE
ACH-000206	0.983816	-1.45709	FALSE
ACH-002189	0.604523	-0.851049	FALSE
ACH-002040	0.796635	-0.469778	FALSE
ACH-000178	1.09407	-1.0191	FALSE
ACH-000606	0.992948	-1.23836	FALSE
ACH-001555	0.990982	-0.0952504	FALSE
ACH-001389	0.837851	-0.22835	FALSE
ACH-000452	1.3933	-0.515578	FALSE
ACH-000325	1.33515	-0.478007	FALSE
ACH-001857	0.809688	-0.298812	FALSE
ACH-000039	1.00435	-0.628928	FALSE
ACH-001765	0.730922	-1.07488	FALSE
ACH-000074	0.897009	-0.325254	FALSE
ACH-000907	0.713769	-0.135509	FALSE
ACH-001735	1.0089	-1.3015	FALSE
ACH-001556	0.785389	-1.62941	FALSE
ACH-001674	0.979773	-0.833301	FALSE
ACH-001302	1.03402	-0.908005	FALSE
ACH-002297	0.894258	-1.25171	FALSE
ACH-000202	1.15904	-0.846219	FALSE
ACH-000295	0.673907	-0.390247	FALSE
ACH-001050	1.09746	-0.729371	FALSE
ACH-000037	1.54029	-0.52642	FALSE
ACH-000802	0.44496	-0.833143	FALSE
ACH-000346	0.989398	-0.738318	FALSE
ACH-000484	0.981783	-0.43383	FALSE
ACH-000968	0.88296	-0.177259	FALSE
ACH-001386	0.649222	-0.5583	FALSE
ACH-001300	0.937817	-0.591182	FALSE
ACH-000834	0.528963	-0.759246	FALSE
ACH-000944	0.99743	-0.685306	FALSE
ACH-000804	0.881677	-1.64692	FALSE
ACH-001322	0.601019	-0.894097	FALSE
ACH-000920	0.985697	-1.05364	FALSE
ACH-001461	1.19702	-0.748999	FALSE
ACH-001849	1.27507	-0.17537	FALSE
ACH-001850	0.639813	-1.30405	FALSE
ACH-000570	0.958787	-1.16914	FALSE
ACH-001538	0.801126	-0.769642	FALSE
ACH-001835	0.769016	-0.879692	FALSE
ACH-000653	0.821297	-0.380632	FALSE
ACH-000926	0.777697	-0.767844	FALSE
ACH-000127	0.788726	-0.742357	FALSE
ACH-000630	1.09398	-1.03077	FALSE
ACH-002110	1.21567	-1.05934	FALSE
ACH-000716	0.672197	-1.1087	FALSE
ACH-001570	0.596504	-0.928486	FALSE
ACH-002202	1.06273	-0.590822	FALSE
ACH-001399	1.31336	-0.901169	FALSE
ACH-000148	0.846005	-0.714126	FALSE
ACH-002285	0.703125	-0.534617	FALSE
ACH-000984	1.08253	-1.32344	TRUE
ACH-001522	0.44724	-0.543721	FALSE
ACH-001418	0.758318	-0.687178	FALSE
ACH-001820	1.53101	-0.673149	FALSE
ACH-000405	0.699717	-0.525852	FALSE
ACH-000504	0.937394	-0.151874	FALSE
ACH-002239	0.958961	-0.518505	FALSE
ACH-001020	1.01561	-1.00615	FALSE
ACH-000518	0.991925	-1.30587	FALSE
ACH-001791	0.922563	0.171889	FALSE
ACH-000315	0.996388	-0.510487	FALSE
ACH-000592	0.026324	-1.94907	FALSE
ACH-000754	0.770383	-0.740746	FALSE
ACH-001630	0.512165	-1.9706	FALSE
ACH-000821	1.22207	0.061488	FALSE
ACH-000123	1.0134	-0.735113	FALSE
ACH-002029	1.07164	-1.3456	FALSE
ACH-000861	0.936048	-1.0083	FALSE
ACH-000485	1.07947	-0.0999571	FALSE
ACH-001523	0.679354	-1.08231	FALSE
ACH-001065	0.778368	-0.674807	FALSE
ACH-001211	1.00076	-0.528126	FALSE
ACH-000176	0.996534	-1.01107	FALSE
ACH-000344	0.843979	-0.960096	FALSE
ACH-001412	0.951563	-0.967131	FALSE
ACH-000261	0.540037	-0.740931	FALSE
ACH-000265	0.975139	-0.748244	FALSE
ACH-000996	0.999688	-0.269544	FALSE
ACH-000671	0.879116	-1.27127	FALSE
ACH-000227	1.00451	-0.391003	FALSE
ACH-002298	0.968305	-1.06372	FALSE
ACH-000341	1.02104	-0.848353	FALSE
ACH-000054	0.979656	-0.285256	FALSE
ACH-002042	0.916628	-0.624546	FALSE
ACH-000004	1.68907	-0.983226	FALSE
ACH-000720	0.989982	-1.03188	FALSE
ACH-001310	1.01114	-0.485826	FALSE
ACH-000489	0.791659	-0.876996	FALSE
ACH-002183	0.976149	-0.268749	FALSE
ACH-000983	0.965321	-0.197798	FALSE
ACH-000962	1.00469	-1.34911	TRUE
ACH-000709	0.666296	-0.304049	FALSE
ACH-000914	1.00551	-0.763328	FALSE
ACH-001416	0.7196	-0.517526	FALSE
ACH-000734	0.662476	-0.616798	FALSE
ACH-001799	0.924951	-0.167521	FALSE
ACH-000583	0.918135	-0.498697	FALSE
ACH-001450	1.04895	-1.5567	FALSE
ACH-002015	1.15478	-0.50981	FALSE
ACH-000782	1.00217	-0.551165	FALSE
ACH-001856	0.624044	-0.789383	FALSE
ACH-001650	1.18042	-1.0455	FALSE
ACH-000350	0.917637	-0.510852	FALSE
ACH-000941	1.07877	-2.06962	TRUE
ACH-000771	0.996103	-0.825887	FALSE
ACH-001566	0.739933	-0.263416	FALSE
ACH-002399	0.883159	-1.05854	FALSE
ACH-001623	0.463019	-1.37155	FALSE
ACH-000833	0.870312	-0.546387	FALSE
ACH-001634	1.01167	-0.815896	FALSE
ACH-000460	1.2551	-0.470745	FALSE
ACH-001192	0.454768	-1.51773	FALSE
ACH-000735	1.01227	-1.02682	FALSE
ACH-002002	1.2873	-1.07783	FALSE
ACH-000622	0.769201	-0.779428	FALSE
ACH-000995	0.984328	-1.38442	FALSE
ACH-000938	0.00133678	-1.11873	FALSE
ACH-000524	0.961095	-0.784845	FALSE
ACH-000869	0.822743	-0.528028	FALSE
ACH-002460	0.960514	-0.386876	FALSE

## Sheet: ExtFig3g
KM12 9p21.3+/MSI-H
	Luc cDNA	no cDNA	TTC37 cDNA
DOX-	0.987373	1.00484
DOX-	1.01293	1.01981	0.972893
DOX-	0.999693	0.97535	1.02711
DOX+	0.278021	0.26344	0.796593
DOX+	0.292954	0.25208	0.771497
DOX+	0.286794	0.305174	0.766414

## Sheet: ExtFig3h
DLD1 (9p21.3 +/MSI-H)
	Luc cDNA	no cDNA	TTC37 cDNA
DOX-	0.991891	0.973312	0.970066
DOX-	0.91554	1.02239	0.991308
DOX-	1.09257	1.00429	1.03863
DOX+	0.191576	0.272361	0.586683
DOX+	0.195926	0.306976	0.618614
DOX+	0.2017	0.298058	0.607448

## Sheet: ExtFig3i
ModelID	In this study	PELO Dependency	PELO Biomarkers	KRAS Dependency	KRAS Biomarkers	BRAF Dependency	BRAF Biomarkers
ACH-000001	FALSE	-0.417967	Other (n=1021)	-0.500947	Other (n=930)	-0.386555	Other (n=1016)
ACH-000004	FALSE	-0.983226	Other (n=1021)	-0.318812	Other (n=930)	0.00890537	Other (n=1016)
ACH-000005	FALSE	-1.00946	Other (n=1021)	-0.971281	Other (n=930)	0.0837642	Other (n=1016)
ACH-000007	FALSE	-0.99467	Other (n=1021)	-2.48704	KRAS Hotspot (n=166)	-0.0553277	Other (n=1016)
ACH-000009	FALSE	-0.478271	Other (n=1021)	-1.41992	Other (n=930)	-0.047073	Other (n=1016)
ACH-000011	FALSE	-0.751147	Other (n=1021)	-0.215387	Other (n=930)	0.0589959	Other (n=1016)
ACH-000012	FALSE	-1.38356	Other (n=1021)	-0.315327	Other (n=930)	-0.101085	Other (n=1016)
ACH-000013	FALSE	-0.443452	Other (n=1021)	-0.298605	Other (n=930)	0.114643	Other (n=1016)
ACH-000015	FALSE	-1.49142	Other (n=1021)	-0.442792	Other (n=930)	-0.441982	Other (n=1016)
ACH-000017	FALSE	-0.365042	Other (n=1021)	-0.617355	Other (n=930)	0.00999675	Other (n=1016)
ACH-000018	FALSE	-1.44082	Other (n=1021)	-0.850358	Other (n=930)	-0.101995	Other (n=1016)
ACH-000019	FALSE	-0.830228	Other (n=1021)	-0.657998	Other (n=930)	0.129476	Other (n=1016)
ACH-000021	FALSE	-0.645111	Other (n=1021)	-0.600091	Other (n=930)	-0.188642	Other (n=1016)
ACH-000022	FALSE	-0.59989	FOCAD Loss or TTC37 Indel (n=75)	-2.0285	KRAS Hotspot (n=166)	-0.435042	Other (n=1016)
ACH-000023	FALSE	-0.535737	Other (n=1021)	-1.82298	KRAS Hotspot (n=166)	-0.0742233	Other (n=1016)
ACH-000024	FALSE	-1.19669	Other (n=1021)	-1.02703	Other (n=930)	0.0159454	Other (n=1016)
ACH-000025	FALSE	-1.40772	Other (n=1021)	-0.487856	Other (n=930)	-0.102931	Other (n=1016)
ACH-000028	FALSE	-0.604027	Other (n=1021)	-0.454899	Other (n=930)	0.0696344	Other (n=1016)
ACH-000029	FALSE	-1.103	Other (n=1021)	-0.319917	Other (n=930)	0.0124069	Other (n=1016)
ACH-000030	FALSE	-1.1069	Other (n=1021)	-0.148221	Other (n=930)	0.0861156	Other (n=1016)
ACH-000035	FALSE	-1.05234	Other (n=1021)	-0.496687	Other (n=930)	0.0753829	Other (n=1016)
ACH-000036	FALSE	-0.410641	Other (n=1021)	-0.545335	Other (n=930)	-0.046258	Other (n=1016)
ACH-000037	FALSE	-0.52642	Other (n=1021)	-0.512794	Other (n=930)	-0.183031	Other (n=1016)
ACH-000039	FALSE	-0.628928	Other (n=1021)	-0.866925	Other (n=930)	0.185367	Other (n=1016)
ACH-000040	FALSE	-1.73543	FOCAD Loss or TTC37 Indel (n=75)	-0.437333	Other (n=930)	-0.165012	Other (n=1016)
ACH-000041	FALSE	-1.2174	Other (n=1021)	-0.641195	Other (n=930)	-0.0496862	Other (n=1016)
ACH-000042	FALSE	-0.238841	Other (n=1021)	-3.00939	KRAS Hotspot (n=166)	-0.47356	Other (n=1016)
ACH-000045	FALSE	-0.284441	Other (n=1021)	-0.507936	Other (n=930)	0.0567582	Other (n=1016)
ACH-000047	FALSE	-0.161329	Other (n=1021)	-0.236115	Other (n=930)	0.104778	Other (n=1016)
ACH-000048	FALSE	-0.583199	Other (n=1021)	-0.409496	Other (n=930)	0.0664579	Other (n=1016)
ACH-000052	FALSE	-1.30536	Other (n=1021)	-0.795292	Other (n=930)	-0.687214	BRAF Hotspot (n=80)
ACH-000053	FALSE	-1.00379	Other (n=1021)	-0.442292	Other (n=930)	0.175498	Other (n=1016)
ACH-000054	FALSE	-0.285256	Other (n=1021)	-0.429013	Other (n=930)	-0.352441	Other (n=1016)
ACH-000055	FALSE	-0.496163	Other (n=1021)	-0.348663	Other (n=930)	-0.000685931	Other (n=1016)
ACH-000060	FALSE	-0.142577	Other (n=1021)	-2.23637	KRAS Hotspot (n=166)	-0.193867	Other (n=1016)
ACH-000067	FALSE	-0.817462	Other (n=1021)	-0.265882	Other (n=930)	-0.0948501	Other (n=1016)
ACH-000070	FALSE	-0.77195	Other (n=1021)	-0.586912	Other (n=930)	-0.168478	Other (n=1016)
ACH-000074	FALSE	-0.325254	Other (n=1021)	-0.511583	Other (n=930)	0.0700475	Other (n=1016)
ACH-000075	FALSE	-1.64632	FOCAD Loss or TTC37 Indel (n=75)	-0.507127	Other (n=930)	-0.0833605	Other (n=1016)
ACH-000076	FALSE	-0.467967	Other (n=1021)	-0.727038	Other (n=930)	-0.0199912	Other (n=1016)
ACH-000077	FALSE	-0.976823	Other (n=1021)	-0.578896	Other (n=930)	-0.134022	Other (n=1016)
ACH-000078	FALSE	-0.836332	Other (n=1021)	-0.599592	Other (n=930)	-0.076324	Other (n=1016)
ACH-000082	FALSE	-0.225423	Other (n=1021)	-0.405266	Other (n=930)	0.0804054	Other (n=1016)
ACH-000085	FALSE	-0.467778	Other (n=1021)	-1.01371	KRAS Hotspot (n=166)	0.00568782	Other (n=1016)
ACH-000086	FALSE	-0.967966	Other (n=1021)	-0.340897	Other (n=930)	-0.0351275	Other (n=1016)
ACH-000090	FALSE	-0.79568	Other (n=1021)	-0.555321	Other (n=930)	-0.0292286	Other (n=1016)
ACH-000092	FALSE	-0.765332	Other (n=1021)	-0.400653	Other (n=930)	-0.0937503	Other (n=1016)
ACH-000093	FALSE	-0.114267	Other (n=1021)	-1.57461	KRAS Hotspot (n=166)	-0.045048	Other (n=1016)
ACH-000094	FALSE	-0.678086	Other (n=1021)	-2.83915	KRAS Hotspot (n=166)	-0.30264	Other (n=1016)
ACH-000095	FALSE	-0.536619	Other (n=1021)	-0.39707	Other (n=930)	0.0313058	Other (n=1016)
ACH-000097	FALSE	-0.584817	Other (n=1021)	-1.1352	Other (n=930)	-0.0110933	Other (n=1016)
ACH-000098	FALSE	-0.465361	Other (n=1021)	-0.331321	Other (n=930)	-0.0267725	Other (n=1016)
ACH-000099	FALSE	-0.431235	Other (n=1021)	-0.817551	Other (n=930)	-0.314231	Other (n=1016)
ACH-000101	FALSE	-1.00643	Other (n=1021)	-0.253625	Other (n=930)	0.275788	Other (n=1016)
ACH-000103	FALSE	-0.77276	Other (n=1021)	-0.520019	Other (n=930)	-0.140431	Other (n=1016)
ACH-000108	FALSE	-1.43639	Other (n=1021)	-1.29365	KRAS Hotspot (n=166)	-0.00963447	Other (n=1016)
ACH-000111	FALSE	-1.40261	Other (n=1021)	-1.18751	Other (n=930)	-0.0613868	Other (n=1016)
ACH-000113	FALSE	-0.794803	Other (n=1021)	-0.319621	Other (n=930)	0.107879	Other (n=1016)
ACH-000114	TRUE	-3.44057	FOCAD Loss or TTC37 Indel (n=75)	-2.95678	KRAS Hotspot (n=166)	-0.301619	Other (n=1016)
ACH-000115	FALSE	-0.243694	Other (n=1021)	-0.631389	Other (n=930)	-0.0364939	Other (n=1016)
ACH-000118	FALSE	-1.06846	FOCAD Loss or TTC37 Indel (n=75)	-0.52976	KRAS Hotspot (n=166)	0.101005	Other (n=1016)
ACH-000120	FALSE	-0.533819	Other (n=1021)	-0.576038	Other (n=930)	-0.424317	Other (n=1016)
ACH-000123	FALSE	-0.735113	Other (n=1021)	-0.355886	Other (n=930)	-0.113754	Other (n=1016)
ACH-000124	FALSE	-1.11894	Other (n=1021)	-0.973927	Other (n=930)	0.318145	Other (n=1016)
ACH-000127	FALSE	-0.742357	Other (n=1021)	-0.325782	Other (n=930)	-0.0420529	Other (n=1016)
ACH-000128	FALSE	-1.10619	Other (n=1021)	-0.447636	Other (n=930)	-0.060936	Other (n=1016)
ACH-000132	FALSE	-2.39547	FOCAD Loss or TTC37 Indel (n=75)	-0.780028	Other (n=930)	-0.359674	Other (n=1016)
ACH-000133	FALSE	-0.59309	Other (n=1021)	-0.731364	Other (n=930)	-0.116951	Other (n=1016)
ACH-000137	FALSE	-0.779923	Other (n=1021)	-0.350889	Other (n=930)	-0.117351	Other (n=1016)
ACH-000138	FALSE	-0.622743	Other (n=1021)	-2.17539	KRAS Hotspot (n=166)	0.0469832	Other (n=1016)
ACH-000139	FALSE	-0.647631	Other (n=1021)	-0.691412	KRAS Hotspot (n=166)	-0.162754	Other (n=1016)
ACH-000141	FALSE	-0.151788	Other (n=1021)	-0.366241	Other (n=930)	-0.128205	Other (n=1016)
ACH-000142	FALSE	-0.791967	Other (n=1021)	-0.507437	Other (n=930)	-0.196446	Other (n=1016)
ACH-000143	FALSE	-1.01242	Other (n=1021)	-0.480235	Other (n=930)	-0.207446	Other (n=1016)
ACH-000144	FALSE	-0.513929	Other (n=1021)	-0.294428	Other (n=930)	0.00972434	Other (n=1016)
ACH-000145	FALSE	-0.437599	Other (n=1021)	-0.534594	Other (n=930)	-0.11975	Other (n=1016)
ACH-000146	FALSE	-0.388298	Other (n=1021)	-0.485395	Other (n=930)	-0.0389253	Other (n=1016)
ACH-000147	FALSE	-0.462231	Other (n=1021)	-0.6464	Other (n=930)	0.0777581	Other (n=1016)
ACH-000148	FALSE	-0.714126	Other (n=1021)	-0.46491	Other (n=930)	-0.0691603	Other (n=1016)
ACH-000149	FALSE	-0.366987	Other (n=1021)	-0.454903	Other (n=930)	0.128524	Other (n=1016)
ACH-000151	FALSE	-1.11751	Other (n=1021)	-0.553054	Other (n=930)	0.097958	Other (n=1016)
ACH-000152	FALSE	-0.504818	Other (n=1021)	-0.332372	Other (n=930)	-0.164222	Other (n=1016)
ACH-000153	FALSE	-0.872836	Other (n=1021)	-1.04623	Other (n=930)	-0.13173	Other (n=1016)
ACH-000155	FALSE	-0.746079	Other (n=1021)	-2.33636	KRAS Hotspot (n=166)	-0.373637	Other (n=1016)
ACH-000159	FALSE	-0.732451	Other (n=1021)	-0.256042	Other (n=930)	0.0255519	Other (n=1016)
ACH-000160	FALSE	-0.466306	Other (n=1021)	-0.429958	Other (n=930)	-0.120247	Other (n=1016)
ACH-000161	FALSE	-0.672955	Other (n=1021)	-0.26645	Other (n=930)	-0.0599589	Other (n=1016)
ACH-000163	FALSE	-1.2239	Other (n=1021)	-1.78206	Other (n=930)	-0.090548	Other (n=1016)
ACH-000164	FALSE	-0.554475	Other (n=1021)	-1.92347	KRAS Hotspot (n=166)	0.0130946	Other (n=1016)
ACH-000168	FALSE	-1.5389	FOCAD Loss or TTC37 Indel (n=75)	-1.67871	KRAS Hotspot (n=166)	-0.0367327	Other (n=1016)
ACH-000169	FALSE	-0.853594	Other (n=1021)	-0.273652	Other (n=930)	-0.0840385	Other (n=1016)
ACH-000174	FALSE	-0.947889	Other (n=1021)	-1.99126	KRAS Hotspot (n=166)	-0.0387511	Other (n=1016)
ACH-000176	FALSE	-1.01107	Other (n=1021)	-0.411669	Other (n=930)	-0.0853768	Other (n=1016)
ACH-000178	FALSE	-1.0191	Other (n=1021)	-1.39431	KRAS Hotspot (n=166)	-0.261317	Other (n=1016)
ACH-000181	FALSE	-1.26792	Other (n=1021)	-0.43373	Other (n=930)	-0.114579	Other (n=1016)
ACH-000182	FALSE	-0.688132	Other (n=1021)	-1.9916	KRAS Hotspot (n=166)	-0.259663	Other (n=1016)
ACH-000183	FALSE	-0.23166	Other (n=1021)	-0.41485	Other (n=930)	0.00680842	Other (n=1016)
ACH-000187	FALSE	-0.401159	Other (n=1021)	-0.584826	Other (n=930)	0.0648492	Other (n=1016)
ACH-000188	FALSE	-1.16019	Other (n=1021)	-0.155623	Other (n=930)	-0.0788558	Other (n=1016)
ACH-000189	FALSE	-1.21584	Other (n=1021)	-0.586567	Other (n=930)	-0.0387674	Other (n=1016)
ACH-000190	FALSE	-0.783154	Other (n=1021)	-0.42118	Other (n=930)	0.105858	Other (n=1016)
ACH-000191	FALSE	-0.510957	Other (n=1021)	-0.422683	Other (n=930)	-1.28588	BRAF Hotspot (n=80)
ACH-000192	FALSE	-0.136081	Other (n=1021)	-0.232209	Other (n=930)	0.151384	Other (n=1016)
ACH-000195	FALSE	-1.48915	FOCAD Loss or TTC37 Indel (n=75)	-0.629469	Other (n=930)	0.143326	Other (n=1016)
ACH-000198	FALSE	-0.607773	Other (n=1021)	-0.66067	Other (n=930)	-0.168108	Other (n=1016)
ACH-000200	FALSE	-0.34334	Other (n=1021)	-0.434991	Other (n=930)	-0.606392	BRAF Hotspot (n=80)
ACH-000202	FALSE	-0.846219	Other (n=1021)	-0.768283	Other (n=930)	-0.0239537	Other (n=1016)
ACH-000204	FALSE	-0.428745	Other (n=1021)	-0.367212	Other (n=930)	0.016952	Other (n=1016)
ACH-000206	FALSE	-1.45709	Other (n=1021)	-0.382063	Other (n=930)	0.257264	Other (n=1016)
ACH-000207	FALSE	-0.881521	Other (n=1021)	-0.728025	Other (n=930)	-0.11114	Other (n=1016)
ACH-000209	FALSE	-0.825897	Other (n=1021)	-0.55035	Other (n=930)	0.0209664	Other (n=1016)
ACH-000211	FALSE	-1.45099	Other (n=1021)	-0.415691	Other (n=930)	-0.112918	Other (n=1016)
ACH-000212	FALSE	-0.654336	Other (n=1021)	-0.399898	Other (n=930)	-0.193142	Other (n=1016)
ACH-000213	FALSE	-0.366573	Other (n=1021)	-2.20362	KRAS Hotspot (n=166)	-0.165918	Other (n=1016)
ACH-000215	FALSE	-1.3064	Other (n=1021)	-0.338602	Other (n=930)	-0.181569	Other (n=1016)
ACH-000216	FALSE	-0.67062	Other (n=1021)	-0.256871	Other (n=930)	-0.0579671	Other (n=1016)
ACH-000217	FALSE	-0.575262	Other (n=1021)	-0.621008	Other (n=930)	-0.183745	Other (n=1016)
ACH-000219	FALSE	-1.10447	Other (n=1021)	-0.398506	Other (n=930)	-1.21673	BRAF Hotspot (n=80)
ACH-000221	FALSE	-1.14076	Other (n=1021)	-0.939027	Other (n=930)	0.0434199	Other (n=1016)
ACH-000222	FALSE	-1.05473	Other (n=1021)	-4.39706	KRAS Hotspot (n=166)	-0.25953	Other (n=1016)
ACH-000223	FALSE	-0.680271	Other (n=1021)	-0.487125	Other (n=930)	0.00510406	Other (n=1016)
ACH-000226	FALSE	-0.858906	Other (n=1021)	-0.239788	Other (n=930)	0.0262618	Other (n=1016)
ACH-000227	FALSE	-0.391003	Other (n=1021)	-0.772334	Other (n=930)	-0.0133239	Other (n=1016)
ACH-000228	FALSE	-0.609902	Other (n=1021)	-0.458141	Other (n=930)	-0.0946221	Other (n=1016)
ACH-000231	FALSE	-0.420363	Other (n=1021)	-0.515858	Other (n=930)	-0.057574	Other (n=1016)
ACH-000232	FALSE	-0.643548	Other (n=1021)	-0.455001	Other (n=930)	-0.226755	Other (n=1016)
ACH-000233	FALSE	-1.09205	Other (n=1021)	-0.379388	Other (n=930)	0.137026	Other (n=1016)
ACH-000234	FALSE	-0.694473	Other (n=1021)	-0.737348	Other (n=930)	0.0178734	Other (n=1016)
ACH-000235	FALSE	-0.840758	Other (n=1021)	-3.07102	KRAS Hotspot (n=166)	0.0195877	Other (n=1016)
ACH-000237	FALSE	-0.955435	Other (n=1021)	-0.429768	Other (n=930)	-0.0539159	Other (n=1016)
ACH-000238	FALSE	-1.02066	Other (n=1021)	-0.645649	Other (n=930)	-0.144054	Other (n=1016)
ACH-000243	FALSE	-1.29311	Other (n=1021)	-1.79823	KRAS Hotspot (n=166)	0.0498926	Other (n=1016)
ACH-000244	FALSE	-1.74742	FOCAD Loss or TTC37 Indel (n=75)	-0.684625	Other (n=930)	-0.0512274	Other (n=1016)
ACH-000246	FALSE	-0.547361	Other (n=1021)	-0.428062	Other (n=930)	0.0800771	Other (n=1016)
ACH-000247	FALSE	-1.27221	Other (n=1021)	-0.243474	Other (n=930)	-0.215769	Other (n=1016)
ACH-000248	FALSE	-0.47925	Other (n=1021)	-0.434213	Other (n=930)	0.0632225	Other (n=1016)
ACH-000249	FALSE	-0.72409	Other (n=1021)	-1.07699	KRAS Hotspot (n=166)	-0.109642	Other (n=1016)
ACH-000250	FALSE	-0.198337	Other (n=1021)	-0.378511	Other (n=930)	-0.145092	Other (n=1016)
ACH-000251	FALSE	-0.936882	Other (n=1021)	-1.22124	KRAS Hotspot (n=166)	-0.220486	Other (n=1016)
ACH-000252	FALSE	-0.917429	Other (n=1021)	-2.70738	KRAS Hotspot (n=166)	-0.189794	Other (n=1016)
ACH-000253	FALSE	-1.15833	Other (n=1021)	-0.555125	Other (n=930)	-1.34117	BRAF Hotspot (n=80)
ACH-000255	FALSE	-1.05906	Other (n=1021)	-0.311035	Other (n=930)	-0.149843	Other (n=1016)
ACH-000256	FALSE	-0.782597	Other (n=1021)	-0.189961	Other (n=930)	-0.090235	Other (n=1016)
ACH-000257	FALSE	-0.718523	Other (n=1021)	-0.877244	Other (n=930)	-0.00518963	Other (n=1016)
ACH-000258	FALSE	-0.249573	Other (n=1021)	-0.749337	Other (n=930)	-1.31333	BRAF Hotspot (n=80)
ACH-000259	FALSE	-0.884313	Other (n=1021)	-0.286914	Other (n=930)	-0.0403755	Other (n=1016)
ACH-000260	FALSE	-0.853318	Other (n=1021)	-0.438755	Other (n=930)	-0.067976	Other (n=1016)
ACH-000261	FALSE	-0.740931	Other (n=1021)	-0.330295	Other (n=930)	-0.10852	Other (n=1016)
ACH-000262	FALSE	-0.828651	Other (n=1021)	-0.658247	Other (n=930)	-0.268595	Other (n=1016)
ACH-000263	FALSE	-0.452686	Other (n=1021)	-0.614441	Other (n=930)	-0.0817967	Other (n=1016)
ACH-000264	FALSE	-1.3454	Other (n=1021)	-2.978	Other (n=930)	-0.277411	Other (n=1016)
ACH-000265	TRUE	-0.748244	Other (n=1021)	-1.51658	KRAS Hotspot (n=166)	-0.0226061	Other (n=1016)
ACH-000266	FALSE	-0.234585	Other (n=1021)	-2.65409	KRAS Hotspot (n=166)	-0.236041	Other (n=1016)
ACH-000269	FALSE	-1.481	FOCAD Loss or TTC37 Indel (n=75)	-0.2134	Other (n=930)	-0.670025	BRAF Hotspot (n=80)
ACH-000271	FALSE	-0.515438	Other (n=1021)	-0.339328	Other (n=930)	-0.0389379	Other (n=1016)
ACH-000272	FALSE	-0.705574	Other (n=1021)	-0.306554	Other (n=930)	-0.122694	Other (n=1016)
ACH-000273	FALSE	-0.887421	Other (n=1021)	-0.272353	Other (n=930)	-0.145076	Other (n=1016)
ACH-000274	FALSE	-0.737627	Other (n=1021)	-0.414535	Other (n=930)	-0.286903	Other (n=1016)
ACH-000276	FALSE	-0.782774	Other (n=1021)	-0.44398	Other (n=930)	0.00838712	Other (n=1016)
ACH-000277	FALSE	0.0753972	Other (n=1021)	-1.47847	Other (n=930)	0.00372957	Other (n=1016)
ACH-000278	FALSE	-1.1877	Other (n=1021)	-0.404954	Other (n=930)	-0.0202078	Other (n=1016)
ACH-000279	FALSE	-1.21566	Other (n=1021)	-0.410509	Other (n=930)	-0.176027	Other (n=1016)
ACH-000280	FALSE	-0.770359	Other (n=1021)	-0.474722	Other (n=930)	-0.0272122	Other (n=1016)
ACH-000281	FALSE	-0.755673	Other (n=1021)	-1.80626	KRAS Hotspot (n=166)	-0.165378	Other (n=1016)
ACH-000286	FALSE	-0.416414	Other (n=1021)	-1.26677	KRAS Hotspot (n=166)	0.180159	Other (n=1016)
ACH-000288	FALSE	-0.695824	Other (n=1021)	-0.185411	Other (n=930)	-0.044877	Other (n=1016)
ACH-000290	FALSE	-0.963873	Other (n=1021)	-0.45046	Other (n=930)	-0.047262	Other (n=1016)
ACH-000291	FALSE	-0.621887	Other (n=1021)	-0.512373	Other (n=930)	-1.17124	Other (n=1016)
ACH-000292	FALSE	-1.52817	Other (n=1021)	-0.62174	Other (n=930)	-0.0497517	Other (n=1016)
ACH-000293	FALSE	-0.596038	Other (n=1021)	-0.557706	Other (n=930)	-0.0449013	Other (n=1016)
ACH-000294	FALSE	-0.515523	Other (n=1021)	-1.95421	Other (n=930)	-0.622126	Other (n=1016)
ACH-000295	FALSE	-0.390247	Other (n=1021)	-0.696705	Other (n=930)	-0.305819	Other (n=1016)
ACH-000296	FALSE	-0.336437	Other (n=1021)	-0.642259	Other (n=930)	-0.360651	BRAF Hotspot (n=80)
ACH-000302	FALSE	-0.171764	Other (n=1021)	-0.423011	Other (n=930)	-0.13887	Other (n=1016)
ACH-000303	FALSE	-1.01833	Other (n=1021)	-0.301658	Other (n=930)	-0.416986	Other (n=1016)
ACH-000304	FALSE	-0.435042	Other (n=1021)	-0.907099	Other (n=930)	-1.01227	Other (n=1016)
ACH-000305	FALSE	-0.875352	Other (n=1021)	-0.663323	Other (n=930)	0.0624331	Other (n=1016)
ACH-000307	FALSE	-1.1543	Other (n=1021)	-1.63986	KRAS Hotspot (n=166)	0.0220143	Other (n=1016)
ACH-000308	FALSE	-0.360843	Other (n=1021)	-0.141525	Other (n=930)	0.0900959	Other (n=1016)
ACH-000310	FALSE	-0.24477	Other (n=1021)	-0.935362	Other (n=930)	0.074511	Other (n=1016)
ACH-000311	FALSE	-0.27947	Other (n=1021)	-1.07516	KRAS Hotspot (n=166)	0.330536	Other (n=1016)
ACH-000312	FALSE	-0.353644	Other (n=1021)	-1.16174	Other (n=930)	-0.221009	Other (n=1016)
ACH-000313	FALSE	-0.823148	Other (n=1021)	-0.318655	Other (n=930)	-0.123227	Other (n=1016)
ACH-000315	FALSE	-0.510487	Other (n=1021)	-0.378194	Other (n=930)	-0.129676	Other (n=1016)
ACH-000316	FALSE	-0.639696	Other (n=1021)	-0.361232	Other (n=930)	-0.14974	Other (n=1016)
ACH-000317	FALSE	-1.06875	Other (n=1021)	-0.479904	Other (n=930)	0.101502	Other (n=1016)
ACH-000318	FALSE	-0.786588	Other (n=1021)	-0.758501	Other (n=930)	-0.0252507	Other (n=1016)
ACH-000319	FALSE	-1.07266	Other (n=1021)	-0.475575	Other (n=930)	-0.166359	Other (n=1016)
ACH-000320	FALSE	-1.6714	Other (n=1021)	-1.98303	KRAS Hotspot (n=166)	-0.180263	Other (n=1016)
ACH-000322	FALSE	-0.367408	Other (n=1021)	-0.0438802	Other (n=930)	-1.23801	BRAF Hotspot (n=80)
ACH-000323	FALSE	-1.05227	Other (n=1021)	-0.416352	Other (n=930)	-0.0932368	Other (n=1016)
ACH-000324	FALSE	-0.577952	Other (n=1021)	-0.376932	Other (n=930)	0.035393	Other (n=1016)
ACH-000325	FALSE	-0.478007	Other (n=1021)	-1.62605	Other (n=930)	-0.183111	Other (n=1016)
ACH-000326	FALSE	-0.861864	Other (n=1021)	-0.622905	Other (n=930)	-0.199746	Other (n=1016)
ACH-000329	FALSE	-0.489596	Other (n=1021)	-0.496307	Other (n=930)	-0.128538	Other (n=1016)
ACH-000330	FALSE	-0.598456	Other (n=1021)	-0.520287	Other (n=930)	0.0308673	Other (n=1016)
ACH-000331	FALSE	-0.970376	FOCAD Loss or TTC37 Indel (n=75)	-0.433046	Other (n=930)	-0.019498	Other (n=1016)
ACH-000332	FALSE	-0.596508	Other (n=1021)	-2.10064	KRAS Hotspot (n=166)	-0.138213	Other (n=1016)
ACH-000334	FALSE	-0.950794	Other (n=1021)	-0.75081	Other (n=930)	0.0103609	Other (n=1016)
ACH-000335	FALSE	-0.82317	Other (n=1021)	-0.35299	Other (n=930)	-0.00130095	Other (n=1016)
ACH-000336	FALSE	-1.1686	Other (n=1021)	-0.707616	Other (n=930)	-0.169727	Other (n=1016)
ACH-000337	FALSE	-0.982363	Other (n=1021)	-0.704538	Other (n=930)	0.0509889	Other (n=1016)
ACH-000339	FALSE	-1.27899	Other (n=1021)	-2.40245	KRAS Hotspot (n=166)	0.0467334	Other (n=1016)
ACH-000341	FALSE	-0.848353	Other (n=1021)	-0.505448	Other (n=930)	-0.186062	Other (n=1016)
ACH-000343	FALSE	-0.684506	Other (n=1021)	-0.341187	Other (n=930)	-0.0168295	Other (n=1016)
ACH-000344	FALSE	-0.960096	Other (n=1021)	-0.889515	Other (n=930)	0.186934	Other (n=1016)
ACH-000346	FALSE	-0.738318	Other (n=1021)	-0.304776	Other (n=930)	0.162389	BRAF Hotspot (n=80)
ACH-000348	FALSE	-0.460465	Other (n=1021)	-0.522704	Other (n=930)	-0.538002	BRAF Hotspot (n=80)
ACH-000350	FALSE	-0.510852	Other (n=1021)	-2.03065	KRAS Hotspot (n=166)	-0.123517	Other (n=1016)
ACH-000352	FALSE	-0.652925	Other (n=1021)	-0.480202	Other (n=930)	0.00116008	Other (n=1016)
ACH-000354	FALSE	-3.25144	FOCAD Loss or TTC37 Indel (n=75)	-1.95042	KRAS Hotspot (n=166)	-0.0567354	Other (n=1016)
ACH-000355	FALSE	-1.87245	Other (n=1021)	-0.312679	Other (n=930)	-0.168436	Other (n=1016)
ACH-000356	FALSE	-0.754682	Other (n=1021)	-1.04561	Other (n=930)	-0.170926	Other (n=1016)
ACH-000359	FALSE	-0.178143	Other (n=1021)	-0.475976	Other (n=930)	-0.0684832	Other (n=1016)
ACH-000361	FALSE	-0.419447	Other (n=1021)	-0.547044	Other (n=930)	-0.547594	BRAF Hotspot (n=80)
ACH-000362	FALSE	-0.201503	Other (n=1021)	-0.660663	Other (n=930)	0.0531479	Other (n=1016)
ACH-000363	FALSE	-0.143331	Other (n=1021)	-0.364369	Other (n=930)	-0.118826	Other (n=1016)
ACH-000364	FALSE	-0.499425	Other (n=1021)	-0.219932	Other (n=930)	-0.0556835	Other (n=1016)
ACH-000365	FALSE	-1.03346	Other (n=1021)	-0.437184	Other (n=930)	0.011949	Other (n=1016)
ACH-000366	FALSE	-1.15215	FOCAD Loss or TTC37 Indel (n=75)	-0.468368	Other (n=930)	-0.048959	Other (n=1016)
ACH-000367	FALSE	-0.0872986	Other (n=1021)	-0.432469	Other (n=930)	-0.549906	Other (n=1016)
ACH-000368	FALSE	-0.486	Other (n=1021)	-0.48345	Other (n=930)	-0.257374	Other (n=1016)
ACH-000370	FALSE	-0.106178	Other (n=1021)	-1.22018	Other (n=930)	0.0801836	Other (n=1016)
ACH-000371	FALSE	-0.297973	Other (n=1021)	-0.120819	Other (n=930)	-0.0232952	Other (n=1016)
ACH-000374	FALSE	-1.06463	Other (n=1021)	-0.449919	Other (n=930)	-0.156343	Other (n=1016)
ACH-000375	FALSE	-0.199371	Other (n=1021)	-0.317703	Other (n=930)	-0.0342749	Other (n=1016)
ACH-000376	TRUE	-0.774892	Other (n=1021)	-0.810521	Other (n=930)	-0.0970956	Other (n=1016)
ACH-000377	FALSE	-0.477102	Other (n=1021)	-0.784892	Other (n=930)	-0.306125	Other (n=1016)
ACH-000378	FALSE	-0.496581	Other (n=1021)	-0.492986	KRAS Hotspot (n=166)	0.102933	Other (n=1016)
ACH-000381	FALSE	-1.0553	Other (n=1021)	-1.49124	KRAS Hotspot (n=166)	-0.0480054	Other (n=1016)
ACH-000383	FALSE	-0.957201	Other (n=1021)	-0.624775	Other (n=930)	-0.0510762	Other (n=1016)
ACH-000385	FALSE	-0.324583	Other (n=1021)	-0.805274	Other (n=930)	0.124828	Other (n=1016)
ACH-000387	FALSE	-0.664705	Other (n=1021)	-1.24946	Other (n=930)	-0.511288	Other (n=1016)
ACH-000389	FALSE	-0.609724	Other (n=1021)	-0.493746	Other (n=930)	-0.0926412	Other (n=1016)
ACH-000390	FALSE	-2.01225	FOCAD Loss or TTC37 Indel (n=75)	-0.514418	Other (n=930)	-0.0278335	Other (n=1016)
ACH-000391	FALSE	-0.99061	Other (n=1021)	-0.536469	Other (n=930)	-0.0663046	Other (n=1016)
ACH-000393	FALSE	-0.753391	Other (n=1021)	-0.401249	Other (n=930)	0.0204474	Other (n=1016)
ACH-000395	FALSE	-1.00496	Other (n=1021)	-0.967898	Other (n=930)	0.220072	Other (n=1016)
ACH-000396	FALSE	-1.09359	Other (n=1021)	-1.04197	Other (n=930)	0.00965378	Other (n=1016)
ACH-000397	FALSE	-0.0417667	Other (n=1021)	-0.554717	Other (n=930)	-0.0259656	Other (n=1016)
ACH-000398	FALSE	-1.19252	Other (n=1021)	-0.407764	Other (n=930)	-0.0180636	Other (n=1016)
ACH-000401	FALSE	-0.746677	Other (n=1021)	-0.442351	Other (n=930)	-0.961647	BRAF Hotspot (n=80)
ACH-000402	FALSE	-0.365502	Other (n=1021)	-0.73866	Other (n=930)	0.130371	Other (n=1016)
ACH-000403	FALSE	-0.358331	Other (n=1021)	-1.90193	KRAS Hotspot (n=166)	-0.20949	Other (n=1016)
ACH-000404	FALSE	-0.73337	Other (n=1021)	-0.309728	Other (n=930)	-0.777845	BRAF Hotspot (n=80)
ACH-000405	FALSE	-0.525852	Other (n=1021)	-0.306765	Other (n=930)	-0.183738	Other (n=1016)
ACH-000406	FALSE	-0.0871218	Other (n=1021)	-0.284753	Other (n=930)	0.0302327	Other (n=1016)
ACH-000407	FALSE	-0.52729	Other (n=1021)	-1.22657	Other (n=930)	-0.0923232	Other (n=1016)
ACH-000408	FALSE	-0.69352	Other (n=1021)	-0.371147	Other (n=930)	-0.0718435	Other (n=1016)
ACH-000410	FALSE	-0.640065	Other (n=1021)	-0.452028	Other (n=930)	-0.043932	Other (n=1016)
ACH-000411	FALSE	-0.667435	Other (n=1021)	-0.252037	Other (n=930)	0.150989	Other (n=1016)
ACH-000414	FALSE	-0.944966	Other (n=1021)	-1.03036	KRAS Hotspot (n=166)	0.12599	Other (n=1016)
ACH-000415	FALSE	-1.67627	Other (n=1021)	-0.57639	Other (n=930)	0.178872	Other (n=1016)
ACH-000416	FALSE	-1.87953	Other (n=1021)	-0.807359	Other (n=930)	-0.0524008	Other (n=1016)
ACH-000417	FALSE	-0.995201	Other (n=1021)	-3.79902	KRAS Hotspot (n=166)	-0.0222487	Other (n=1016)
ACH-000420	FALSE	-1.01752	FOCAD Loss or TTC37 Indel (n=75)	-0.390305	Other (n=930)	0.0421435	Other (n=1016)
ACH-000421	TRUE	-0.381372	Other (n=1021)	-2.68466	KRAS Hotspot (n=166)	-0.209795	Other (n=1016)
ACH-000422	FALSE	-0.863463	Other (n=1021)	-0.556352	Other (n=930)	-0.061549	Other (n=1016)
ACH-000424	FALSE	-0.98712	Other (n=1021)	-0.386436	Other (n=930)	-0.147887	Other (n=1016)
ACH-000425	FALSE	-0.0588186	Other (n=1021)	-0.270048	Other (n=930)	-2.17965	BRAF Hotspot (n=80)
ACH-000426	FALSE	-1.24961	Other (n=1021)	-1.20655	KRAS Hotspot (n=166)	-0.0874508	Other (n=1016)
ACH-000427	FALSE	-0.323027	Other (n=1021)	-0.606485	Other (n=930)	-0.134808	Other (n=1016)
ACH-000430	FALSE	-0.734991	Other (n=1021)	0.0328692	Other (n=930)	-0.284042	Other (n=1016)
ACH-000431	FALSE	-0.922498	Other (n=1021)	-0.383668	Other (n=930)	0.0078339	Other (n=1016)
ACH-000433	FALSE	-0.618326	Other (n=1021)	-0.286752	Other (n=930)	0.0494352	Other (n=1016)
ACH-000434	FALSE	-0.637968	Other (n=1021)	-0.542524	Other (n=930)	-0.207627	Other (n=1016)
ACH-000435	FALSE	-0.879186	Other (n=1021)	-0.833607	Other (n=930)	0.15968	Other (n=1016)
ACH-000436	FALSE	-0.273754	Other (n=1021)	-0.511423	Other (n=930)	-0.277845	Other (n=1016)
ACH-000437	FALSE	-0.456882	Other (n=1021)	-0.343269	Other (n=930)	-0.039362	Other (n=1016)
ACH-000438	FALSE	-0.399689	Other (n=1021)	-1.71532	KRAS Hotspot (n=166)	-0.323433	Other (n=1016)
ACH-000441	FALSE	-0.25335	Other (n=1021)	-0.384598	Other (n=930)	-2.17194	BRAF Hotspot (n=80)
ACH-000442	FALSE	-2.01554	FOCAD Loss or TTC37 Indel (n=75)	-0.907216	Other (n=930)	-0.102737	Other (n=1016)
ACH-000444	FALSE	-1.39565	Other (n=1021)	-1.6508	KRAS Hotspot (n=166)	-0.00133686	Other (n=1016)
ACH-000445	FALSE	-0.608319	Other (n=1021)	-0.547963	Other (n=930)	-0.228298	Other (n=1016)
ACH-000448	FALSE	-0.429673	Other (n=1021)	-0.285483	Other (n=930)	-0.0472359	BRAF Hotspot (n=80)
ACH-000450	FALSE	-0.603175	Other (n=1021)	-0.862199	Other (n=930)	-1.19702	BRAF Hotspot (n=80)
ACH-000452	FALSE	-0.515578	Other (n=1021)	-0.601017	Other (n=930)	-0.207815	Other (n=1016)
ACH-000454	FALSE	-0.832732	Other (n=1021)	-0.435028	Other (n=930)	0.0232397	Other (n=1016)
ACH-000455	FALSE	-1.19901	Other (n=1021)	-0.314747	Other (n=930)	-0.0473655	Other (n=1016)
ACH-000456	FALSE	-0.884603	Other (n=1021)	-0.153731	Other (n=930)	-1.03516	BRAF Hotspot (n=80)
ACH-000458	FALSE	-0.784625	Other (n=1021)	-0.200865	Other (n=930)	0.0467939	Other (n=1016)
ACH-000459	FALSE	0.0290303	Other (n=1021)	-0.604251	Other (n=930)	0.10433	Other (n=1016)
ACH-000460	FALSE	-0.470745	Other (n=1021)	-1.97502	KRAS Hotspot (n=166)	-0.243487	Other (n=1016)
ACH-000461	FALSE	-1.12272	Other (n=1021)	-0.795998	Other (n=930)	-0.0116289	Other (n=1016)
ACH-000463	FALSE	-1.02879	Other (n=1021)	-1.28894	KRAS Hotspot (n=166)	-0.0905345	Other (n=1016)
ACH-000464	FALSE	-0.419011	Other (n=1021)	-0.953381	Other (n=930)	-0.252941	Other (n=1016)
ACH-000466	FALSE	-0.770912	Other (n=1021)	-0.687073	Other (n=930)	0.152297	Other (n=1016)
ACH-000467	FALSE	-0.674066	Other (n=1021)	-1.54699	KRAS Hotspot (n=166)	-0.262998	Other (n=1016)
ACH-000468	FALSE	-0.819429	Other (n=1021)	-2.86392	KRAS Hotspot (n=166)	-0.310728	Other (n=1016)
ACH-000469	FALSE	-0.471523	Other (n=1021)	-0.508407	Other (n=930)	-0.123627	Other (n=1016)
ACH-000470	FALSE	-0.212723	Other (n=1021)	-1.61325	KRAS Hotspot (n=166)	0.0738663	Other (n=1016)
ACH-000471	FALSE	-0.287611	Other (n=1021)	-0.90362	Other (n=930)	-0.248308	Other (n=1016)
ACH-000472	FALSE	-0.731371	Other (n=1021)	-0.489767	Other (n=930)	-0.0977419	Other (n=1016)
ACH-000473	FALSE	-0.377772	Other (n=1021)	-0.8019	Other (n=930)	-0.0814476	Other (n=1016)
ACH-000475	FALSE	-0.807917	Other (n=1021)	-0.356437	Other (n=930)	-0.0599807	Other (n=1016)
ACH-000476	FALSE	-0.424099	Other (n=1021)	-0.367653	Other (n=930)	0.182368	Other (n=1016)
ACH-000477	FALSE	-0.546177	Other (n=1021)	-0.69885	Other (n=930)	-2.32264	BRAF Hotspot (n=80)
ACH-000478	FALSE	-0.630656	Other (n=1021)	-0.331018	Other (n=930)	-0.0892703	Other (n=1016)
ACH-000479	FALSE	-0.234794	Other (n=1021)	-0.434841	Other (n=930)	-0.0305877	Other (n=1016)
ACH-000480	FALSE	-1.3576	Other (n=1021)	-0.400728	Other (n=930)	-0.0676281	Other (n=1016)
ACH-000481	FALSE	-0.515251	Other (n=1021)	-0.354259	Other (n=930)	0.0648953	Other (n=1016)
ACH-000483	FALSE	-0.329341	Other (n=1021)	-0.551785	Other (n=930)	0.0630978	Other (n=1016)
ACH-000484	FALSE	-0.43383	Other (n=1021)	-0.317191	Other (n=930)	0.203482	Other (n=1016)
ACH-000485	FALSE	-0.0999571	Other (n=1021)	-1.63469	KRAS Hotspot (n=166)	-0.124846	Other (n=1016)
ACH-000486	FALSE	-0.533055	Other (n=1021)	-0.528089	Other (n=930)	-0.110632	Other (n=1016)
ACH-000487	FALSE	-0.254184	Other (n=1021)	-0.201113	Other (n=930)	-0.0589305	Other (n=1016)
ACH-000488	FALSE	-1.29852	Other (n=1021)	-0.229486	Other (n=930)	0.0343267	Other (n=1016)
ACH-000489	FALSE	-0.876996	Other (n=1021)	-2.82228	KRAS Hotspot (n=166)	-0.682143	Other (n=1016)
ACH-000490	FALSE	-0.817867	Other (n=1021)	-0.339747	Other (n=930)	-0.0197622	Other (n=1016)
ACH-000491	FALSE	-0.717769	Other (n=1021)	-1.27436	Other (n=930)	0.0531336	Other (n=1016)
ACH-000493	FALSE	-0.25051	Other (n=1021)	-0.560418	Other (n=930)	-0.145769	Other (n=1016)
ACH-000495	FALSE	-0.562602	Other (n=1021)	-0.296436	Other (n=930)	0.0676158	Other (n=1016)
ACH-000496	FALSE	-0.946429	Other (n=1021)	-1.94419	KRAS Hotspot (n=166)	-0.172669	Other (n=1016)
ACH-000499	FALSE	-1.15923	Other (n=1021)	-0.762187	Other (n=930)	0.00526393	Other (n=1016)
ACH-000500	FALSE	-0.397896	Other (n=1021)	-0.741586	Other (n=930)	0.10139	Other (n=1016)
ACH-000501	FALSE	-0.891066	Other (n=1021)	-1.21011	KRAS Hotspot (n=166)	-0.652589	Other (n=1016)
ACH-000502	FALSE	-0.734962	Other (n=1021)	-2.26726	KRAS Hotspot (n=166)	-0.402515	Other (n=1016)
ACH-000503	FALSE	-0.647625	Other (n=1021)	-0.768194	Other (n=930)	-0.244394	Other (n=1016)
ACH-000504	FALSE	-0.151874	Other (n=1021)	-0.440573	Other (n=930)	-0.0697747	Other (n=1016)
ACH-000505	FALSE	-0.803014	Other (n=1021)	-3.71119	KRAS Hotspot (n=166)	-0.168533	Other (n=1016)
ACH-000507	FALSE	-0.810638	Other (n=1021)	-0.864532	Other (n=930)	0.155298	Other (n=1016)
ACH-000510	FALSE	-0.706221	Other (n=1021)	-0.673693	Other (n=930)	0.04479	Other (n=1016)
ACH-000511	FALSE	-0.392776	Other (n=1021)	-1.82867	KRAS Hotspot (n=166)	-0.0279189	Other (n=1016)
ACH-000512	FALSE	-0.844791	Other (n=1021)	-0.366662	Other (n=930)	-0.0371792	Other (n=1016)
ACH-000514	FALSE	-0.719453	Other (n=1021)	-0.378487	Other (n=930)	-0.112196	Other (n=1016)
ACH-000516	FALSE	-1.0929	FOCAD Loss or TTC37 Indel (n=75)	-0.308143	Other (n=930)	-0.0567404	Other (n=1016)
ACH-000517	FALSE	-0.325725	Other (n=1021)	-2.83375	KRAS Hotspot (n=166)	-0.124671	Other (n=1016)
ACH-000518	FALSE	-1.30587	Other (n=1021)	-0.376922	Other (n=930)	-0.00507306	Other (n=1016)
ACH-000520	FALSE	-0.431282	Other (n=1021)	-0.33223	Other (n=930)	-0.151614	Other (n=1016)
ACH-000521	FALSE	-0.735053	Other (n=1021)	-1.4677	KRAS Hotspot (n=166)	0.20141	Other (n=1016)
ACH-000522	FALSE	-0.905784	Other (n=1021)	-1.6271	KRAS Hotspot (n=166)	-0.04501	Other (n=1016)
ACH-000524	FALSE	-0.784845	Other (n=1021)	-1.23791	Other (n=930)	-0.119616	Other (n=1016)
ACH-000525	FALSE	-0.995653	Other (n=1021)	-0.396987	Other (n=930)	-0.0480262	Other (n=1016)
ACH-000527	FALSE	-0.518888	Other (n=1021)	-0.352035	Other (n=930)	0.0401671	Other (n=1016)
ACH-000528	FALSE	-0.422437	Other (n=1021)	-0.67864	Other (n=930)	-0.0186732	Other (n=1016)
ACH-000532	FALSE	-0.979157	Other (n=1021)	-2.96488	KRAS Hotspot (n=166)	-0.46886	Other (n=1016)
ACH-000533	FALSE	-0.203404	Other (n=1021)	-0.518101	Other (n=930)	0.00343922	Other (n=1016)
ACH-000535	FALSE	-1.01614	Other (n=1021)	-0.50016	Other (n=930)	-0.349417	Other (n=1016)
ACH-000537	FALSE	-0.672807	Other (n=1021)	-0.489442	Other (n=930)	-0.0714709	Other (n=1016)
ACH-000541	FALSE	-0.0776454	Other (n=1021)	-0.487675	Other (n=930)	-0.136438	Other (n=1016)
ACH-000542	FALSE	-1.37317	Other (n=1021)	-1.72969	KRAS Hotspot (n=166)	-0.65661	Other (n=1016)
ACH-000544	FALSE	-0.889336	Other (n=1021)	-0.499524	Other (n=930)	-0.0635315	Other (n=1016)
ACH-000545	FALSE	-1.42356	Other (n=1021)	-0.552583	Other (n=930)	0.056631	Other (n=1016)
ACH-000546	FALSE	-0.749322	Other (n=1021)	-0.3495	Other (n=930)	-0.456875	Other (n=1016)
ACH-000547	FALSE	-1.09975	Other (n=1021)	-0.78937	Other (n=930)	-0.115024	Other (n=1016)
ACH-000548	FALSE	-0.898022	Other (n=1021)	-0.350065	Other (n=930)	-0.129753	Other (n=1016)
ACH-000549	FALSE	-1.32833	Other (n=1021)	-0.314981	Other (n=930)	-0.127852	Other (n=1016)
ACH-000550	FALSE	-0.577309	Other (n=1021)	-0.605593	Other (n=930)	-1.03277	BRAF Hotspot (n=80)
ACH-000551	FALSE	-2.09923	FOCAD Loss or TTC37 Indel (n=75)	-0.777079	Other (n=930)	-0.369539	Other (n=1016)
ACH-000552	FALSE	-0.722226	Other (n=1021)	-0.463029	Other (n=930)	-0.842627	BRAF Hotspot (n=80)
ACH-000554	FALSE	-0.83246	Other (n=1021)	-1.92407	Other (n=930)	0.0460079	Other (n=1016)
ACH-000556	FALSE	-0.836778	Other (n=1021)	-0.478861	Other (n=930)	-0.044757	Other (n=1016)
ACH-000557	FALSE	-0.329988	Other (n=1021)	-0.280277	Other (n=930)	-0.253067	Other (n=1016)
ACH-000558	FALSE	-0.20058	Other (n=1021)	-0.354209	Other (n=930)	0.127793	Other (n=1016)
ACH-000559	FALSE	-0.358194	Other (n=1021)	-0.708263	Other (n=930)	0.12689	Other (n=1016)
ACH-000561	FALSE	-1.62324	Other (n=1021)	-0.92504	Other (n=930)	0.0139832	Other (n=1016)
ACH-000562	FALSE	-0.25989	Other (n=1021)	-0.681009	Other (n=930)	0.217857	Other (n=1016)
ACH-000563	FALSE	-1.06299	Other (n=1021)	-0.747958	Other (n=930)	0.39604	Other (n=1016)
ACH-000565	FALSE	-0.479016	Other (n=1021)	-2.93621	KRAS Hotspot (n=166)	-0.49137	Other (n=1016)
ACH-000567	FALSE	-0.789674	Other (n=1021)	-0.264424	Other (n=930)	-0.0526783	Other (n=1016)
ACH-000570	FALSE	-1.16914	Other (n=1021)	-0.220455	Other (n=930)	-0.0448383	Other (n=1016)
ACH-000571	FALSE	-0.588181	Other (n=1021)	-0.644767	Other (n=930)	-0.0196464	Other (n=1016)
ACH-000573	FALSE	-1.35968	Other (n=1021)	-0.569052	Other (n=930)	0.0760019	Other (n=1016)
ACH-000576	FALSE	-1.38122	Other (n=1021)	-0.335987	Other (n=930)	-0.422169	Other (n=1016)
ACH-000577	FALSE	-0.800538	Other (n=1021)	-0.559257	Other (n=930)	-0.107634	Other (n=1016)
ACH-000579	FALSE	-0.937587	Other (n=1021)	-0.351373	Other (n=930)	-1.23296	BRAF Hotspot (n=80)
ACH-000580	FALSE	-0.368463	Other (n=1021)	-0.607506	Other (n=930)	-1.12155	BRAF Hotspot (n=80)
ACH-000581	FALSE	-2.3109	Other (n=1021)	-0.549591	Other (n=930)	-0.0354254	Other (n=1016)
ACH-000583	FALSE	-0.498697	Other (n=1021)	-0.251343	Other (n=930)	-0.152351	Other (n=1016)
ACH-000584	FALSE	-0.734608	Other (n=1021)	-0.375705	Other (n=930)	0.0750926	Other (n=1016)
ACH-000585	FALSE	-0.616458	Other (n=1021)	-1.2864	Other (n=930)	-0.519556	Other (n=1016)
ACH-000587	FALSE	-0.980497	Other (n=1021)	-0.438817	Other (n=930)	-0.0691198	Other (n=1016)
ACH-000588	FALSE	-0.851552	Other (n=1021)	-0.841309	Other (n=930)	-0.325732	Other (n=1016)
ACH-000589	FALSE	-0.905664	FOCAD Loss or TTC37 Indel (n=75)	-0.360296	Other (n=930)	0.00880838	Other (n=1016)
ACH-000591	FALSE	-0.417459	Other (n=1021)	-0.238842	Other (n=930)	0.0316708	Other (n=1016)
ACH-000592	FALSE	-1.94907	FOCAD Loss or TTC37 Indel (n=75)	-0.289879	Other (n=930)	-0.0186423	Other (n=1016)
ACH-000593	FALSE	-0.634944	Other (n=1021)	-0.442393	Other (n=930)	0.116094	Other (n=1016)
ACH-000595	FALSE	-0.95251	Other (n=1021)	-0.71063	Other (n=930)	-0.300615	Other (n=1016)
ACH-000596	FALSE	-0.837023	Other (n=1021)	-1.87889	KRAS Hotspot (n=166)	-0.0413856	Other (n=1016)
ACH-000597	FALSE	-0.288025	Other (n=1021)	-0.639057	Other (n=930)	-0.0493212	Other (n=1016)
ACH-000599	FALSE	-0.230763	Other (n=1021)	-2.49365	KRAS Hotspot (n=166)	-0.0895384	Other (n=1016)
ACH-000601	TRUE	-3.26635	FOCAD Loss or TTC37 Indel (n=75)	-3.03404	KRAS Hotspot (n=166)	-0.023995	Other (n=1016)
ACH-000602	FALSE	-0.679583	Other (n=1021)	-0.276828	Other (n=930)	-0.102882	Other (n=1016)
ACH-000604	FALSE	-1.66123	Other (n=1021)	-0.56777	Other (n=930)	0.183502	Other (n=1016)
ACH-000605	FALSE	-0.478329	Other (n=1021)	-0.609871	Other (n=930)	-0.0413358	Other (n=1016)
ACH-000606	FALSE	-1.23836	Other (n=1021)	-0.4959	Other (n=930)	-0.0440052	Other (n=1016)
ACH-000607	FALSE	-0.820972	Other (n=1021)	-0.608643	Other (n=930)	0.0456972	Other (n=1016)
ACH-000608	FALSE	-0.906163	Other (n=1021)	-0.63033	Other (n=930)	-0.161652	Other (n=1016)
ACH-000609	FALSE	-0.621819	Other (n=1021)	-0.410502	Other (n=930)	-0.0685174	Other (n=1016)
ACH-000614	FALSE	-0.0822425	Other (n=1021)	-0.457444	Other (n=930)	-2.29176	BRAF Hotspot (n=80)
ACH-000616	FALSE	-0.676975	Other (n=1021)	-0.772732	Other (n=930)	-0.0393213	Other (n=1016)
ACH-000618	FALSE	-1.70785	Other (n=1021)	-0.449667	Other (n=930)	0.0817459	Other (n=1016)
ACH-000619	FALSE	-1.55852	Other (n=1021)	-0.179609	Other (n=930)	-0.0113259	Other (n=1016)
ACH-000620	FALSE	-0.920033	Other (n=1021)	-0.623914	Other (n=930)	-0.109357	Other (n=1016)
ACH-000621	FALSE	-0.52988	Other (n=1021)	-0.329439	Other (n=930)	-0.0474503	Other (n=1016)
ACH-000622	FALSE	-0.779428	Other (n=1021)	-0.417682	Other (n=930)	0.0727644	Other (n=1016)
ACH-000623	FALSE	-0.331622	Other (n=1021)	-0.254615	Other (n=930)	-0.18273	Other (n=1016)
ACH-000624	FALSE	-0.824183	Other (n=1021)	-0.292662	Other (n=930)	-0.0784582	Other (n=1016)
ACH-000627	FALSE	-0.501878	Other (n=1021)	-0.510241	Other (n=930)	-0.070053	Other (n=1016)
ACH-000630	FALSE	-1.03077	Other (n=1021)	-0.309465	Other (n=930)	0.00922082	Other (n=1016)
ACH-000632	FALSE	-0.941925	Other (n=1021)	-0.255171	Other (n=930)	-0.012174	Other (n=1016)
ACH-000633	FALSE	-0.086048	Other (n=1021)	-0.337383	Other (n=930)	-0.126861	Other (n=1016)
ACH-000634	FALSE	-0.590479	Other (n=1021)	-0.558409	Other (n=930)	-0.156208	Other (n=1016)
ACH-000637	FALSE	-0.921382	Other (n=1021)	-0.417615	Other (n=930)	-0.0133914	Other (n=1016)
ACH-000638	FALSE	-0.596987	Other (n=1021)	-1.20366	KRAS Hotspot (n=166)	-0.034059	Other (n=1016)
ACH-000639	FALSE	-0.3255	Other (n=1021)	-0.457554	Other (n=930)	-0.0402111	Other (n=1016)
ACH-000645	FALSE	-1.21958	Other (n=1021)	-0.372972	Other (n=930)	-0.00834207	Other (n=1016)
ACH-000646	FALSE	-0.62325	Other (n=1021)	-0.546861	Other (n=930)	0.222381	Other (n=1016)
ACH-000647	FALSE	-0.811714	Other (n=1021)	-0.552422	Other (n=930)	-0.27476	Other (n=1016)
ACH-000648	FALSE	-0.564464	Other (n=1021)	-0.369846	Other (n=930)	0.130392	Other (n=1016)
ACH-000649	FALSE	-1.62638	Other (n=1021)	-0.247177	Other (n=930)	0.0252854	Other (n=1016)
ACH-000651	TRUE	-0.826494	Other (n=1021)	-2.66646	KRAS Hotspot (n=166)	-0.244615	Other (n=1016)
ACH-000652	FALSE	-0.574851	Other (n=1021)	-2.87782	KRAS Hotspot (n=166)	-0.272309	Other (n=1016)
ACH-000653	FALSE	-0.380632	Other (n=1021)	-0.312934	Other (n=930)	0.00817265	Other (n=1016)
ACH-000654	FALSE	-0.729863	Other (n=1021)	-0.562871	Other (n=930)	-0.0425037	Other (n=1016)
ACH-000655	FALSE	-0.540095	Other (n=1021)	-0.3606	Other (n=930)	-0.0904868	Other (n=1016)
ACH-000656	FALSE	-0.706178	Other (n=1021)	0.0488988	Other (n=930)	-0.10603	Other (n=1016)
ACH-000657	FALSE	-0.522071	Other (n=1021)	-0.275373	Other (n=930)	-0.188328	Other (n=1016)
ACH-000660	FALSE	-0.611346	Other (n=1021)	-0.537707	Other (n=930)	0.250131	Other (n=1016)
ACH-000661	FALSE	-0.310599	Other (n=1021)	-0.422732	Other (n=930)	-1.15323	BRAF Hotspot (n=80)
ACH-000662	FALSE	-0.921019	Other (n=1021)	-1.47499	KRAS Hotspot (n=166)	0.188499	Other (n=1016)
ACH-000663	FALSE	-0.578955	Other (n=1021)	-0.500047	Other (n=930)	0.14674	Other (n=1016)
ACH-000664	FALSE	-0.44363	Other (n=1021)	-0.385456	Other (n=930)	-0.00250195	Other (n=1016)
ACH-000665	FALSE	-1.7008	Other (n=1021)	-0.354512	Other (n=930)	-0.112413	Other (n=1016)
ACH-000666	FALSE	-1.28226	Other (n=1021)	-0.547615	KRAS Hotspot (n=166)	-0.250677	Other (n=1016)
ACH-000667	FALSE	-0.911918	Other (n=1021)	-1.88065	KRAS Hotspot (n=166)	-0.18486	Other (n=1016)
ACH-000668	FALSE	-0.954219	Other (n=1021)	-0.00549876	Other (n=930)	0.0755955	Other (n=1016)
ACH-000671	FALSE	-1.27127	Other (n=1021)	-0.386539	Other (n=930)	-0.147908	Other (n=1016)
ACH-000673	FALSE	-1.1252	Other (n=1021)	-0.343823	Other (n=930)	0.0251651	Other (n=1016)
ACH-000676	FALSE	-1.05417	Other (n=1021)	-0.379528	Other (n=930)	-1.68219	BRAF Hotspot (n=80)
ACH-000677	FALSE	-0.491163	Other (n=1021)	-1.22681	KRAS Hotspot (n=166)	0.0799434	Other (n=1016)
ACH-000680	FALSE	-0.312235	Other (n=1021)	-1.51394	KRAS Hotspot (n=166)	-0.233113	Other (n=1016)
ACH-000681	FALSE	-0.967748	Other (n=1021)	-1.43277	KRAS Hotspot (n=166)	0.0523398	Other (n=1016)
ACH-000682	FALSE	-1.03393	Other (n=1021)	-0.247273	Other (n=930)	-0.0226252	Other (n=1016)
ACH-000683	FALSE	-0.538122	Other (n=1021)	-0.523909	Other (n=930)	0.0168387	Other (n=1016)
ACH-000684	FALSE	-0.797587	Other (n=1021)	-0.381932	Other (n=930)	0.202278	Other (n=1016)
ACH-000685	FALSE	-0.745979	Other (n=1021)	-0.675129	KRAS Hotspot (n=166)	0.0929435	Other (n=1016)
ACH-000688	FALSE	-0.688803	Other (n=1021)	-2.2131	KRAS Hotspot (n=166)	0.0458467	Other (n=1016)
ACH-000693	FALSE	-1.11385	Other (n=1021)	-0.386025	Other (n=930)	0.0213846	Other (n=1016)
ACH-000694	FALSE	-0.887659	Other (n=1021)	-0.550368	Other (n=930)	0.108275	Other (n=1016)
ACH-000695	FALSE	-0.827703	Other (n=1021)	-0.612493	Other (n=930)	-0.0277665	Other (n=1016)
ACH-000696	FALSE	-1.16037	Other (n=1021)	-0.415936	Other (n=930)	-0.206974	Other (n=1016)
ACH-000697	FALSE	-0.941535	Other (n=1021)	-0.501902	Other (n=930)	0.0259577	Other (n=1016)
ACH-000698	FALSE	-2.18282	Other (n=1021)	-0.986129	Other (n=930)	-0.0229463	Other (n=1016)
ACH-000699	FALSE	-0.831336	Other (n=1021)	-0.357288	Other (n=930)	-0.0797186	Other (n=1016)
ACH-000700	FALSE	-0.826493	Other (n=1021)	-0.994016	Other (n=930)	0.0260121	Other (n=1016)
ACH-000701	FALSE	-1.68727	Other (n=1021)	-0.435656	Other (n=930)	-0.220112	Other (n=1016)
ACH-000702	FALSE	-0.532829	Other (n=1021)	-0.094373	Other (n=930)	-0.0690361	Other (n=1016)
ACH-000704	FALSE	-0.316565	Other (n=1021)	-0.177681	Other (n=930)	0.343087	Other (n=1016)
ACH-000706	FALSE	-0.894928	Other (n=1021)	-0.611563	Other (n=930)	-0.00442972	Other (n=1016)
ACH-000709	FALSE	-0.304049	Other (n=1021)	-0.342556	Other (n=930)	0.144191	Other (n=1016)
ACH-000711	FALSE	-0.7652	Other (n=1021)	-0.494919	Other (n=930)	-0.0176328	Other (n=1016)
ACH-000713	FALSE	-1.42178	Other (n=1021)	-0.228476	Other (n=930)	-0.109964	Other (n=1016)
ACH-000714	FALSE	-0.31165	Other (n=1021)	-0.303945	Other (n=930)	0.0148628	Other (n=1016)
ACH-000716	FALSE	-1.1087	Other (n=1021)	-0.368072	Other (n=930)	-0.113485	Other (n=1016)
ACH-000717	FALSE	-0.88794	Other (n=1021)	-0.460891	Other (n=930)	0.130456	Other (n=1016)
ACH-000718	FALSE	-0.552718	Other (n=1021)	-2.63874	Other (n=930)	-0.188533	Other (n=1016)
ACH-000719	FALSE	-0.531961	Other (n=1021)	-0.213896	Other (n=930)	-0.0420973	Other (n=1016)
ACH-000720	FALSE	-1.03188	Other (n=1021)	-0.43132	Other (n=930)	-0.0383904	Other (n=1016)
ACH-000721	FALSE	-0.55765	Other (n=1021)	-2.34307	KRAS Hotspot (n=166)	-0.0440443	Other (n=1016)
ACH-000722	FALSE	-0.342355	Other (n=1021)	-0.0230086	Other (n=930)	0.16647	Other (n=1016)
ACH-000724	FALSE	-0.582977	Other (n=1021)	-0.526348	Other (n=930)	0.0681975	Other (n=1016)
ACH-000725	FALSE	-1.10738	Other (n=1021)	-0.623848	Other (n=930)	-0.0165122	Other (n=1016)
ACH-000732	FALSE	-0.598724	Other (n=1021)	-0.449545	Other (n=930)	0.073658	Other (n=1016)
ACH-000734	FALSE	-0.616798	Other (n=1021)	-0.52893	Other (n=930)	-0.182164	Other (n=1016)
ACH-000735	FALSE	-1.02682	Other (n=1021)	-0.167428	Other (n=930)	0.0968796	Other (n=1016)
ACH-000736	FALSE	-0.756006	Other (n=1021)	-1.80903	KRAS Hotspot (n=166)	0.0816962	Other (n=1016)
ACH-000738	TRUE	-2.21861	FOCAD Loss or TTC37 Indel (n=75)	-0.467177	Other (n=930)	-0.141955	Other (n=1016)
ACH-000739	FALSE	-0.64916	Other (n=1021)	-0.656055	Other (n=930)	-1.3953	Other (n=1016)
ACH-000740	FALSE	-1.03158	Other (n=1021)	-0.519401	Other (n=930)	0.0395459	Other (n=1016)
ACH-000741	FALSE	-0.672064	Other (n=1021)	-1.16267	Other (n=930)	-0.0494602	Other (n=1016)
ACH-000746	FALSE	-0.276397	Other (n=1021)	-0.424584	Other (n=930)	-0.0435	Other (n=1016)
ACH-000747	FALSE	-0.91957	Other (n=1021)	-0.557628	Other (n=930)	-0.0786757	Other (n=1016)
ACH-000748	FALSE	-0.914295	Other (n=1021)	-0.603526	Other (n=930)	-0.27092	Other (n=1016)
ACH-000753	FALSE	-1.38757	Other (n=1021)	-0.691722	Other (n=930)	0.00289059	Other (n=1016)
ACH-000754	FALSE	-0.740746	Other (n=1021)	-0.299959	Other (n=930)	-0.0631079	Other (n=1016)
ACH-000756	FALSE	-0.510157	Other (n=1021)	-0.196691	Other (n=930)	-0.248739	Other (n=1016)
ACH-000757	FALSE	-0.973827	Other (n=1021)	-1.70329	KRAS Hotspot (n=166)	-0.00696031	Other (n=1016)
ACH-000758	FALSE	-1.07007	Other (n=1021)	-0.55121	Other (n=930)	0.00417537	Other (n=1016)
ACH-000760	FALSE	-0.337436	Other (n=1021)	-0.38849	Other (n=930)	-0.0741165	Other (n=1016)
ACH-000762	FALSE	-0.905497	Other (n=1021)	-0.53251	Other (n=930)	-0.0282774	Other (n=1016)
ACH-000763	FALSE	-0.930553	Other (n=1021)	-1.57296	KRAS Hotspot (n=166)	-0.21709	Other (n=1016)
ACH-000764	FALSE	-1.21355	Other (n=1021)	-1.11957	KRAS Hotspot (n=166)	0.122928	Other (n=1016)
ACH-000765	FALSE	-0.886164	Other (n=1021)	-0.449744	Other (n=930)	-1.8707	BRAF Hotspot (n=80)
ACH-000766	FALSE	-0.0807598	Other (n=1021)	-0.353971	Other (n=930)	-0.0583976	Other (n=1016)
ACH-000767	FALSE	-0.336607	Other (n=1021)	-0.483469	Other (n=930)	-0.115722	Other (n=1016)
ACH-000768	FALSE	-2.27367	Other (n=1021)	-1.27108	KRAS Hotspot (n=166)	-0.364362	Other (n=1016)
ACH-000769	FALSE	-0.816705	Other (n=1021)	-0.307427	Other (n=930)	0.130999	Other (n=1016)
ACH-000770	FALSE	-0.895497	Other (n=1021)	-0.219668	Other (n=930)	-0.392224	Other (n=1016)
ACH-000771	FALSE	-0.825887	Other (n=1021)	-0.2994	Other (n=930)	0.00934826	Other (n=1016)
ACH-000773	FALSE	-0.516667	Other (n=1021)	-1.25637	Other (n=930)	0.0524138	Other (n=1016)
ACH-000774	FALSE	-0.700155	Other (n=1021)	-1.29705	KRAS Hotspot (n=166)	-0.00709508	Other (n=1016)
ACH-000775	FALSE	-0.945185	Other (n=1021)	-1.88898	KRAS Hotspot (n=166)	-0.178981	Other (n=1016)
ACH-000776	FALSE	-0.688034	Other (n=1021)	-0.337482	Other (n=930)	-0.443983	Other (n=1016)
ACH-000777	FALSE	-0.63929	Other (n=1021)	-0.571967	Other (n=930)	-0.0882129	Other (n=1016)
ACH-000778	FALSE	-1.54451	Other (n=1021)	-0.429457	Other (n=930)	0.109633	Other (n=1016)
ACH-000781	FALSE	-1.32284	Other (n=1021)	-0.424702	Other (n=930)	-0.0123622	Other (n=1016)
ACH-000782	FALSE	-0.551165	Other (n=1021)	-0.549197	Other (n=930)	0.0354145	Other (n=1016)
ACH-000783	FALSE	-0.278526	Other (n=1021)	-0.483827	Other (n=930)	-0.0473548	Other (n=1016)
ACH-000784	FALSE	-0.804595	Other (n=1021)	-0.369829	Other (n=930)	-0.0292879	Other (n=1016)
ACH-000785	FALSE	-1.00086	Other (n=1021)	-0.589607	Other (n=930)	-0.0366829	Other (n=1016)
ACH-000787	FALSE	-1.07981	Other (n=1021)	-0.813761	Other (n=930)	-0.0706055	Other (n=1016)
ACH-000788	FALSE	-0.933175	Other (n=1021)	-0.282418	Other (n=930)	-0.842246	BRAF Hotspot (n=80)
ACH-000790	FALSE	-1.16185	Other (n=1021)	-1.13141	KRAS Hotspot (n=166)	0.142847	Other (n=1016)
ACH-000791	FALSE	-1.04757	Other (n=1021)	-2.34097	KRAS Hotspot (n=166)	-0.101046	Other (n=1016)
ACH-000792	FALSE	-1.47006	Other (n=1021)	-0.476453	Other (n=930)	-0.14068	Other (n=1016)
ACH-000793	FALSE	-1.23068	Other (n=1021)	-0.898107	Other (n=930)	-0.091811	Other (n=1016)
ACH-000794	FALSE	-1.22342	Other (n=1021)	-0.427468	Other (n=930)	-0.0438829	Other (n=1016)
ACH-000796	FALSE	-0.482783	Other (n=1021)	-2.39366	KRAS Hotspot (n=166)	0.0105744	Other (n=1016)
ACH-000799	FALSE	-0.400867	Other (n=1021)	-0.491032	Other (n=930)	-1.24503	BRAF Hotspot (n=80)
ACH-000800	FALSE	-0.892029	Other (n=1021)	-0.673075	Other (n=930)	0.219365	Other (n=1016)
ACH-000801	FALSE	-0.122359	Other (n=1021)	-0.500743	Other (n=930)	-1.14693	BRAF Hotspot (n=80)
ACH-000802	FALSE	-0.833143	Other (n=1021)	-0.426759	Other (n=930)	-0.427898	Other (n=1016)
ACH-000804	FALSE	-1.64692	Other (n=1021)	-0.58138	Other (n=930)	0.252443	Other (n=1016)
ACH-000805	FALSE	-0.474745	Other (n=1021)	-0.542518	Other (n=930)	-0.889277	BRAF Hotspot (n=80)
ACH-000807	FALSE	-1.27867	FOCAD Loss or TTC37 Indel (n=75)	-0.290488	Other (n=930)	-0.0169364	Other (n=1016)
ACH-000809	FALSE	-0.895495	Other (n=1021)	-1.3844	KRAS Hotspot (n=166)	-0.133516	Other (n=1016)
ACH-000810	FALSE	-0.529289	Other (n=1021)	-0.407654	Other (n=930)	-1.05562	Other (n=1016)
ACH-000811	FALSE	-0.668312	Other (n=1021)	-0.424122	Other (n=930)	0.0192267	Other (n=1016)
ACH-000817	FALSE	-0.729337	Other (n=1021)	-1.64701	KRAS Hotspot (n=166)	-0.365217	Other (n=1016)
ACH-000819	FALSE	-1.68054	FOCAD Loss or TTC37 Indel (n=75)	-0.511381	Other (n=930)	-0.0590278	Other (n=1016)
ACH-000820	FALSE	-1.01552	Other (n=1021)	-0.888969	KRAS Hotspot (n=166)	-0.0744763	Other (n=1016)
ACH-000821	FALSE	0.061488	Other (n=1021)	-0.417575	Other (n=930)	0.12564	Other (n=1016)
ACH-000822	FALSE	-0.805759	Other (n=1021)	-0.39212	Other (n=930)	-0.899009	BRAF Hotspot (n=80)
ACH-000823	FALSE	-1.12238	Other (n=1021)	-0.611506	Other (n=930)	0.0650606	Other (n=1016)
ACH-000824	FALSE	-0.751304	Other (n=1021)	-0.51593	Other (n=930)	-0.134091	Other (n=1016)
ACH-000827	FALSE	-0.37105	Other (n=1021)	-0.294707	Other (n=930)	-1.63091	BRAF Hotspot (n=80)
ACH-000829	FALSE	-0.530084	Other (n=1021)	-0.294303	Other (n=930)	-0.209646	Other (n=1016)
ACH-000831	FALSE	-1.1381	Other (n=1021)	-0.612609	KRAS Hotspot (n=166)	0.0435546	Other (n=1016)
ACH-000832	FALSE	-1.20666	Other (n=1021)	-0.262611	Other (n=930)	-0.110298	Other (n=1016)
ACH-000833	FALSE	-0.546387	Other (n=1021)	-0.654169	Other (n=930)	-0.0590581	Other (n=1016)
ACH-000834	FALSE	-0.759246	Other (n=1021)	-0.655643	Other (n=930)	0.0496534	Other (n=1016)
ACH-000835	FALSE	-1.3016	Other (n=1021)	-0.189588	Other (n=930)	-0.984676	BRAF Hotspot (n=80)
ACH-000836	FALSE	-0.409517	Other (n=1021)	-0.345731	Other (n=930)	-0.0713778	Other (n=1016)
ACH-000837	FALSE	-1.38192	FOCAD Loss or TTC37 Indel (n=75)	-0.806944	Other (n=930)	-0.00506598	Other (n=1016)
ACH-000838	FALSE	-0.0659655	Other (n=1021)	-1.48004	KRAS Hotspot (n=166)	-0.33579	Other (n=1016)
ACH-000839	FALSE	-0.995119	Other (n=1021)	-0.455429	Other (n=930)	0.00186828	Other (n=1016)
ACH-000840	FALSE	-0.557332	Other (n=1021)	-0.855659	Other (n=930)	0.0340439	Other (n=1016)
ACH-000841	FALSE	-0.642492	Other (n=1021)	-0.43964	Other (n=930)	-0.470277	BRAF Hotspot (n=80)
ACH-000843	FALSE	-1.75433	Other (n=1021)	-0.625934	Other (n=930)	-0.0869019	Other (n=1016)
ACH-000845	FALSE	-0.691212	Other (n=1021)	-1.08846	KRAS Hotspot (n=166)	-0.0597625	Other (n=1016)
ACH-000846	FALSE	-1.08867	Other (n=1021)	-0.186604	Other (n=930)	-0.061232	Other (n=1016)
ACH-000847	FALSE	-0.47048	Other (n=1021)	-0.384665	Other (n=930)	-0.075055	Other (n=1016)
ACH-000848	FALSE	-0.974653	Other (n=1021)	-0.603271	Other (n=930)	-0.240431	Other (n=1016)
ACH-000849	FALSE	-0.292098	Other (n=1021)	-0.302632	Other (n=930)	-0.137327	Other (n=1016)
ACH-000851	FALSE	-0.336218	Other (n=1021)	-2.02566	KRAS Hotspot (n=166)	0.0995805	Other (n=1016)
ACH-000853	FALSE	-0.748942	Other (n=1021)	-0.126369	Other (n=930)	-0.254344	Other (n=1016)
ACH-000855	FALSE	-1.41114	Other (n=1021)	-0.457035	Other (n=930)	0.0394729	Other (n=1016)
ACH-000856	FALSE	-1.02588	Other (n=1021)	-0.543269	Other (n=930)	-0.112347	Other (n=1016)
ACH-000858	FALSE	-0.476287	Other (n=1021)	-0.337021	Other (n=930)	-0.00911834	Other (n=1016)
ACH-000859	FALSE	-0.844375	Other (n=1021)	-0.596245	Other (n=930)	-0.141437	Other (n=1016)
ACH-000860	FALSE	-0.766874	Other (n=1021)	-2.46284	KRAS Hotspot (n=166)	0.00386043	Other (n=1016)
ACH-000861	FALSE	-1.0083	Other (n=1021)	-1.77081	KRAS Hotspot (n=166)	0.00628847	Other (n=1016)
ACH-000862	FALSE	-0.526999	Other (n=1021)	-0.57724	Other (n=930)	-0.205111	Other (n=1016)
ACH-000863	FALSE	-0.613347	Other (n=1021)	-0.143966	Other (n=930)	-0.325706	BRAF Hotspot (n=80)
ACH-000864	FALSE	-1.87387	FOCAD Loss or TTC37 Indel (n=75)	-0.171767	Other (n=930)	-0.128679	Other (n=1016)
ACH-000865	FALSE	-0.956733	Other (n=1021)	-0.413225	Other (n=930)	-0.0483937	Other (n=1016)
ACH-000866	FALSE	-0.906604	Other (n=1021)	-0.445422	Other (n=930)	-0.0934118	Other (n=1016)
ACH-000867	FALSE	-0.829482	Other (n=1021)	-0.294176	Other (n=930)	0.0286449	Other (n=1016)
ACH-000869	FALSE	-0.528028	Other (n=1021)	-0.638243	Other (n=930)	0.0142553	Other (n=1016)
ACH-000871	FALSE	-1.50134	Other (n=1021)	-0.57109	Other (n=930)	-0.0125081	Other (n=1016)
ACH-000872	FALSE	-1.07361	Other (n=1021)	-0.870713	KRAS Hotspot (n=166)	0.00155532	Other (n=1016)
ACH-000873	FALSE	-1.25752	Other (n=1021)	-0.426264	Other (n=930)	0.162588	Other (n=1016)
ACH-000876	FALSE	-0.26482	Other (n=1021)	-1.82499	Other (n=930)	-0.159817	Other (n=1016)
ACH-000878	FALSE	-0.546067	Other (n=1021)	-0.225072	Other (n=930)	0.0635217	Other (n=1016)
ACH-000879	FALSE	-0.520795	Other (n=1021)	-0.15148	Other (n=930)	-0.445434	Other (n=1016)
ACH-000880	FALSE	-0.801003	Other (n=1021)	-1.83515	KRAS Hotspot (n=166)	-0.327614	Other (n=1016)
ACH-000881	FALSE	-0.768451	Other (n=1021)	-0.594996	Other (n=930)	-0.0143098	Other (n=1016)
ACH-000882	FALSE	-0.524898	Other (n=1021)	-0.511625	Other (n=930)	-0.998215	Other (n=1016)
ACH-000884	FALSE	-1.14491	Other (n=1021)	-0.243147	Other (n=930)	-1.14311	BRAF Hotspot (n=80)
ACH-000885	FALSE	-1.68222	FOCAD Loss or TTC37 Indel (n=75)	-0.771039	KRAS Hotspot (n=166)	-0.0626343	Other (n=1016)
ACH-000886	FALSE	-1.20989	Other (n=1021)	-1.55006	KRAS Hotspot (n=166)	0.0369673	Other (n=1016)
ACH-000887	FALSE	-0.866638	Other (n=1021)	-0.28848	Other (n=930)	-0.0687283	Other (n=1016)
ACH-000888	FALSE	-0.514961	Other (n=1021)	-0.639381	Other (n=930)	-0.149653	Other (n=1016)
ACH-000889	FALSE	-0.183067	Other (n=1021)	-0.132715	Other (n=930)	-0.192974	Other (n=1016)
ACH-000890	FALSE	-1.06741	Other (n=1021)	-0.831526	Other (n=930)	0.0640546	Other (n=1016)
ACH-000894	FALSE	-2.03879	Other (n=1021)	-0.288023	Other (n=930)	-0.192615	Other (n=1016)
ACH-000896	FALSE	-0.772472	Other (n=1021)	-0.337936	Other (n=930)	-0.0839165	Other (n=1016)
ACH-000898	FALSE	0.0173283	Other (n=1021)	-0.601665	Other (n=930)	-0.152002	Other (n=1016)
ACH-000899	FALSE	-0.520588	Other (n=1021)	-0.411348	Other (n=930)	-0.561426	BRAF Hotspot (n=80)
ACH-000900	FALSE	-1.09988	Other (n=1021)	-0.863291	KRAS Hotspot (n=166)	0.0810599	Other (n=1016)
ACH-000901	FALSE	-1.07469	Other (n=1021)	-0.665077	Other (n=930)	-0.0370719	Other (n=1016)
ACH-000903	FALSE	-0.667717	Other (n=1021)	-0.435878	Other (n=930)	-0.0128566	Other (n=1016)
ACH-000905	FALSE	-0.892105	Other (n=1021)	-0.242648	Other (n=930)	0.0515075	Other (n=1016)
ACH-000906	FALSE	-1.23127	Other (n=1021)	-0.300418	Other (n=930)	-1.02491	BRAF Hotspot (n=80)
ACH-000907	FALSE	-0.135509	Other (n=1021)	-0.29939	Other (n=930)	0.0258575	Other (n=1016)
ACH-000910	FALSE	-0.571807	Other (n=1021)	-0.290066	Other (n=930)	-0.0599082	Other (n=1016)
ACH-000911	FALSE	-1.1057	Other (n=1021)	-0.512081	Other (n=930)	-0.0644249	Other (n=1016)
ACH-000912	FALSE	-0.874363	Other (n=1021)	-0.325956	Other (n=930)	-0.0656254	Other (n=1016)
ACH-000913	FALSE	-0.698658	Other (n=1021)	-0.233514	Other (n=930)	0.048691	Other (n=1016)
ACH-000914	FALSE	-0.763328	Other (n=1021)	-0.326579	Other (n=930)	0.0311098	Other (n=1016)
ACH-000915	FALSE	-0.324847	Other (n=1021)	-0.00995404	Other (n=930)	-0.331506	Other (n=1016)
ACH-000916	FALSE	-0.388233	Other (n=1021)	-0.928392	KRAS Hotspot (n=166)	0.344733	Other (n=1016)
ACH-000917	FALSE	-0.919023	Other (n=1021)	-0.194806	Other (n=930)	0.0839797	Other (n=1016)
ACH-000919	FALSE	-1.63951	FOCAD Loss or TTC37 Indel (n=75)	-0.771669	Other (n=930)	-0.141668	Other (n=1016)
ACH-000920	FALSE	-1.05364	Other (n=1021)	-1.09865	Other (n=930)	-0.0548157	Other (n=1016)
ACH-000921	FALSE	-1.0945	Other (n=1021)	-0.874606	KRAS Hotspot (n=166)	0.0460555	Other (n=1016)
ACH-000922	FALSE	-0.533728	Other (n=1021)	-0.646421	Other (n=930)	-0.0401161	Other (n=1016)
ACH-000924	FALSE	-0.13085	Other (n=1021)	-0.459812	Other (n=930)	-0.0351228	Other (n=1016)
ACH-000926	FALSE	-0.767844	Other (n=1021)	-0.420593	Other (n=930)	-0.499231	BRAF Hotspot (n=80)
ACH-000928	FALSE	-0.395764	Other (n=1021)	-0.555788	Other (n=930)	0.224898	Other (n=1016)
ACH-000929	FALSE	-0.911011	Other (n=1021)	-0.855729	Other (n=930)	0.0419438	Other (n=1016)
ACH-000932	FALSE	-1.43614	FOCAD Loss or TTC37 Indel (n=75)	-2.8518	KRAS Hotspot (n=166)	-0.0944081	Other (n=1016)
ACH-000934	FALSE	-0.808651	Other (n=1021)	-1.16152	Other (n=930)	-0.362563	Other (n=1016)
ACH-000935	FALSE	-0.500431	Other (n=1021)	-0.362966	Other (n=930)	-0.941968	Other (n=1016)
ACH-000936	FALSE	-1.24651	Other (n=1021)	-0.459642	Other (n=930)	-0.134767	Other (n=1016)
ACH-000937	FALSE	-1.47628	FOCAD Loss or TTC37 Indel (n=75)	-0.191808	Other (n=930)	0.00892136	Other (n=1016)
ACH-000938	FALSE	-1.11873	FOCAD Loss or TTC37 Indel (n=75)	-0.186351	Other (n=930)	-0.288589	Other (n=1016)
ACH-000939	FALSE	-0.261113	Other (n=1021)	-0.378504	Other (n=930)	-0.0493696	Other (n=1016)
ACH-000941	FALSE	-2.06962	FOCAD Loss or TTC37 Indel (n=75)	-1.20931	KRAS Hotspot (n=166)	0.0669496	Other (n=1016)
ACH-000943	FALSE	-1.76623	FOCAD Loss or TTC37 Indel (n=75)	-0.535129	Other (n=930)	-0.726617	BRAF Hotspot (n=80)
ACH-000944	FALSE	-0.685306	Other (n=1021)	-0.203549	Other (n=930)	-0.0111861	Other (n=1016)
ACH-000945	FALSE	-0.797472	Other (n=1021)	-2.46931	KRAS Hotspot (n=166)	-0.046001	Other (n=1016)
ACH-000946	FALSE	-0.971802	FOCAD Loss or TTC37 Indel (n=75)	-0.444858	Other (n=930)	-0.0250633	Other (n=1016)
ACH-000947	FALSE	-1.52884	Other (n=1021)	-0.719685	KRAS Hotspot (n=166)	0.0440072	Other (n=1016)
ACH-000948	FALSE	-1.53888	FOCAD Loss or TTC37 Indel (n=75)	-1.02535	Other (n=930)	0.0454348	Other (n=1016)
ACH-000950	FALSE	-1.39768	FOCAD Loss or TTC37 Indel (n=75)	-1.32583	KRAS Hotspot (n=166)	-0.519351	Other (n=1016)
ACH-000953	FALSE	-0.484191	Other (n=1021)	-0.199296	Other (n=930)	0.0428203	Other (n=1016)
ACH-000956	FALSE	-0.600625	FOCAD Loss or TTC37 Indel (n=75)	-0.351056	Other (n=930)	0.240546	BRAF Hotspot (n=80)
ACH-000957	FALSE	-2.34821	FOCAD Loss or TTC37 Indel (n=75)	-1.935	KRAS Hotspot (n=166)	-0.190263	Other (n=1016)
ACH-000958	FALSE	-1.21469	FOCAD Loss or TTC37 Indel (n=75)	-0.492798	Other (n=930)	-0.0418037	Other (n=1016)
ACH-000959	FALSE	-1.1788	Other (n=1021)	-0.981671	Other (n=930)	0.0473642	Other (n=1016)
ACH-000960	FALSE	-1.48172	FOCAD Loss or TTC37 Indel (n=75)	-0.336211	Other (n=930)	0.0198556	Other (n=1016)
ACH-000961	FALSE	-1.27281	FOCAD Loss or TTC37 Indel (n=75)	-0.504983	Other (n=930)	0.110454	Other (n=1016)
ACH-000962	FALSE	-1.34911	FOCAD Loss or TTC37 Indel (n=75)	-0.426464	Other (n=930)	0.127264	Other (n=1016)
ACH-000963	FALSE	-1.67806	FOCAD Loss or TTC37 Indel (n=75)	-0.73811	Other (n=930)	0.121701	Other (n=1016)
ACH-000965	FALSE	-2.57954	FOCAD Loss or TTC37 Indel (n=75)	-0.233112	Other (n=930)	-0.0283206	Other (n=1016)
ACH-000966	TRUE	-1.85109	FOCAD Loss or TTC37 Indel (n=75)	-0.252342	Other (n=930)	-0.126274	Other (n=1016)
ACH-000968	FALSE	-0.177259	Other (n=1021)	-0.981726	Other (n=930)	-0.257111	Other (n=1016)
ACH-000969	TRUE	-2.02025	FOCAD Loss or TTC37 Indel (n=75)	-0.761114	Other (n=930)	-0.119544	Other (n=1016)
ACH-000970	FALSE	-2.0474	FOCAD Loss or TTC37 Indel (n=75)	-0.716452	Other (n=930)	-0.235426	BRAF Hotspot (n=80)
ACH-000971	TRUE	-1.80716	FOCAD Loss or TTC37 Indel (n=75)	-2.57317	KRAS Hotspot (n=166)	-0.376523	Other (n=1016)
ACH-000973	FALSE	-0.406756	Other (n=1021)	-0.19728	Other (n=930)	-0.155073	Other (n=1016)
ACH-000974	FALSE	-1.46822	FOCAD Loss or TTC37 Indel (n=75)	-0.713836	KRAS Hotspot (n=166)	-0.0142203	Other (n=1016)
ACH-000975	FALSE	-0.547084	Other (n=1021)	-0.372207	Other (n=930)	-0.0788441	Other (n=1016)
ACH-000976	FALSE	-0.457322	Other (n=1021)	-1.80733	KRAS Hotspot (n=166)	-0.0801974	Other (n=1016)
ACH-000977	FALSE	-0.631796	Other (n=1021)	-0.362978	Other (n=930)	-0.00796386	Other (n=1016)
ACH-000978	FALSE	-0.725903	Other (n=1021)	-0.86665	Other (n=930)	0.17421	Other (n=1016)
ACH-000979	FALSE	-1.13905	Other (n=1021)	-0.520953	Other (n=930)	0.063727	Other (n=1016)
ACH-000980	FALSE	-1.41068	Other (n=1021)	-1.39323	KRAS Hotspot (n=166)	-0.122577	Other (n=1016)
ACH-000983	FALSE	-0.197798	Other (n=1021)	-0.292907	Other (n=930)	-0.0724272	Other (n=1016)
ACH-000984	FALSE	-1.32344	FOCAD Loss or TTC37 Indel (n=75)	-0.416742	Other (n=930)	-0.0258993	Other (n=1016)
ACH-000985	FALSE	-2.35688	FOCAD Loss or TTC37 Indel (n=75)	-0.191021	Other (n=930)	-0.498729	BRAF Hotspot (n=80)
ACH-000986	FALSE	-1.02887	Other (n=1021)	-1.10946	Other (n=930)	-0.0656667	Other (n=1016)
ACH-000988	FALSE	-2.01423	Other (n=1021)	-0.854053	Other (n=930)	0.0199679	Other (n=1016)
ACH-000991	FALSE	-0.631079	Other (n=1021)	-0.846376	KRAS Hotspot (n=166)	-0.227928	Other (n=1016)
ACH-000993	FALSE	-1.23007	Other (n=1021)	-0.463556	Other (n=930)	0.0374661	Other (n=1016)
ACH-000994	FALSE	-2.2872	FOCAD Loss or TTC37 Indel (n=75)	-0.562142	Other (n=930)	0.0373936	Other (n=1016)
ACH-000995	FALSE	-1.38442	Other (n=1021)	-0.844561	Other (n=930)	-0.123225	Other (n=1016)
ACH-000996	FALSE	-0.269544	Other (n=1021)	-0.360481	Other (n=930)	0.106177	Other (n=1016)
ACH-000997	FALSE	-2.82032	FOCAD Loss or TTC37 Indel (n=75)	-0.675089	KRAS Hotspot (n=166)	-0.317554	Other (n=1016)
ACH-001001	FALSE	-0.917926	Other (n=1021)	-0.591002	KRAS Hotspot (n=166)	0.0390436	Other (n=1016)
ACH-001016	FALSE	-1.01904	Other (n=1021)	-0.361063	Other (n=930)	-0.422701	Other (n=1016)
ACH-001020	FALSE	-1.00615	Other (n=1021)	-0.775953	Other (n=930)	-0.128971	Other (n=1016)
ACH-001028	FALSE	-0.63715	Other (n=1021)	-0.250495	Other (n=930)	-0.0521074	Other (n=1016)
ACH-001029	FALSE	-0.633555	Other (n=1021)	-0.375096	Other (n=930)	-0.0654344	Other (n=1016)
ACH-001031	FALSE	-0.525778	Other (n=1021)	-0.318804	Other (n=930)	0.0377349	Other (n=1016)
ACH-001033	FALSE	-0.241745	Other (n=1021)	-0.648703	Other (n=930)	-0.0988725	Other (n=1016)
ACH-001036	FALSE	-0.851892	Other (n=1021)	-0.459495	Other (n=930)	-0.1208	Other (n=1016)
ACH-001038	FALSE	-1.14814	Other (n=1021)	-0.376446	Other (n=930)	0.0413252	Other (n=1016)
ACH-001039	FALSE	-0.797574	Other (n=1021)	-0.304868	Other (n=930)	-0.886412	BRAF Hotspot (n=80)
ACH-001041	FALSE	-0.572709	Other (n=1021)	-0.440834	Other (n=930)	-0.158601	Other (n=1016)
ACH-001048	FALSE	-0.967843	Other (n=1021)	-0.422962	Other (n=930)	-0.129552	Other (n=1016)
ACH-001050	FALSE	-0.729371	Other (n=1021)	-0.721779	Other (n=930)	0.0289813	Other (n=1016)
ACH-001053	FALSE	-1.80047	Other (n=1021)	-0.42377	Other (n=930)	-0.144236	Other (n=1016)
ACH-001054	FALSE	-0.467348	Other (n=1021)	-0.29149	Other (n=930)	-0.0255574	Other (n=1016)
ACH-001061	FALSE	-1.12577	FOCAD Loss or TTC37 Indel (n=75)	-1.50651	KRAS Hotspot (n=166)	-0.0191578	Other (n=1016)
ACH-001063	FALSE	-1.55979	Other (n=1021)	-0.239953	Other (n=930)	0.0532201	Other (n=1016)
ACH-001065	FALSE	-0.674807	Other (n=1021)	-0.485954	Other (n=930)	-0.252635	Other (n=1016)
ACH-001067	FALSE	-0.0651311	Other (n=1021)	-0.330184	Other (n=930)	-0.0664349	Other (n=1016)
ACH-001075	FALSE	-0.755729	Other (n=1021)	-0.398762	Other (n=930)	-0.0472608	Other (n=1016)
ACH-001081	FALSE	-0.846475	Other (n=1021)	-2.48994	KRAS Hotspot (n=166)	-0.0155048	Other (n=1016)
ACH-001096	FALSE	-1.02521	Other (n=1021)	-0.670668	Other (n=930)	0.104892	Other (n=1016)
ACH-001098	FALSE	-1.59967	Other (n=1021)	-1.68183	KRAS Hotspot (n=166)	-0.493107	Other (n=1016)
ACH-001099	FALSE	-0.370499	Other (n=1021)	-0.369963	Other (n=930)	0.0487109	Other (n=1016)
ACH-001107	FALSE	-1.00373	Other (n=1021)	-1.70623	KRAS Hotspot (n=166)	-0.0234946	Other (n=1016)
ACH-001119	FALSE	-1.35806	Other (n=1021)	-0.802981	Other (n=930)	-0.114803	Other (n=1016)
ACH-001126	FALSE	-0.992226	Other (n=1021)	-0.232448	Other (n=930)	-0.286211	Other (n=1016)
ACH-001128	FALSE	-0.3629	Other (n=1021)	-0.716899	Other (n=930)	0.0340574	Other (n=1016)
ACH-001129	FALSE	-0.493011	Other (n=1021)	-1.1746	Other (n=930)	0.23654	Other (n=1016)
ACH-001134	FALSE	-1.15979	Other (n=1021)	-0.269961	Other (n=930)	0.146197	Other (n=1016)
ACH-001137	FALSE	-1.38514	Other (n=1021)	-2.16732	Other (n=930)	0.164201	Other (n=1016)
ACH-001145	FALSE	-1.34499	FOCAD Loss or TTC37 Indel (n=75)	-0.379656	Other (n=930)	-0.0131088	Other (n=1016)
ACH-001151	FALSE	-0.699692	Other (n=1021)	-2.39786	KRAS Hotspot (n=166)	-0.308385	Other (n=1016)
ACH-001163	FALSE	-0.468479	Other (n=1021)	-0.0841733	Other (n=930)	0.0377531	Other (n=1016)
ACH-001164	FALSE	-1.00904	Other (n=1021)	-0.503908	Other (n=930)	0.187902	Other (n=1016)
ACH-001172	FALSE	-0.567027	Other (n=1021)	-0.270122	Other (n=930)	-0.221044	Other (n=1016)
ACH-001183	FALSE	-0.491521	Other (n=1021)	-0.611592	Other (n=930)	0.0566592	Other (n=1016)
ACH-001184	FALSE	-0.99223	Other (n=1021)	-0.280083	Other (n=930)	0.363992	Other (n=1016)
ACH-001188	FALSE	-0.326527	Other (n=1021)	-0.757084	Other (n=930)	0.0256243	Other (n=1016)
ACH-001190	FALSE	-0.353762	Other (n=1021)	-0.274694	Other (n=930)	-0.471908	Other (n=1016)
ACH-001192	FALSE	-1.51773	Other (n=1021)	-0.541301	Other (n=930)	0.0337426	Other (n=1016)
ACH-001193	FALSE	-0.643825	Other (n=1021)	-0.510246	Other (n=930)	-0.350605	Other (n=1016)
ACH-001194	FALSE	-0.546344	Other (n=1021)	0.014737	Other (n=930)	-0.045917	Other (n=1016)
ACH-001196	FALSE	-0.559219	Other (n=1021)	-0.599072	Other (n=930)	-0.0691253	Other (n=1016)
ACH-001197	FALSE	-0.810753	Other (n=1021)	-0.301677	Other (n=930)	0.127517	Other (n=1016)
ACH-001205	FALSE	-0.369672	Other (n=1021)	-0.688523	Other (n=930)	0.224977	Other (n=1016)
ACH-001211	FALSE	-0.528126	Other (n=1021)	-0.466544	Other (n=930)	-0.043259	Other (n=1016)
ACH-001212	FALSE	-0.0440992	Other (n=1021)	-0.458541	Other (n=930)	0.254102	Other (n=1016)
ACH-001228	FALSE	-0.37859	Other (n=1021)	-0.401308	Other (n=930)	0.0546167	Other (n=1016)
ACH-001229	FALSE	-0.939896	Other (n=1021)	-0.198007	Other (n=930)	-0.0632318	Other (n=1016)
ACH-001232	FALSE	-0.314535	Other (n=1021)	-0.586079	Other (n=930)	-0.207562	Other (n=1016)
ACH-001233	FALSE	-3.15293	FOCAD Loss or TTC37 Indel (n=75)	-0.418786	Other (n=930)	-0.302237	Other (n=1016)
ACH-001239	FALSE	-0.535052	Other (n=1021)	-0.294995	Other (n=930)	-1.68476	Other (n=1016)
ACH-001270	FALSE	-0.630513	Other (n=1021)	-0.764788	Other (n=930)	-0.340835	Other (n=1016)
ACH-001274	FALSE	-0.792452	Other (n=1021)	-0.563907	Other (n=930)	-0.810879	BRAF Hotspot (n=80)
ACH-001275	FALSE	-0.640908	Other (n=1021)	-0.553504	Other (n=930)	-0.0982236	Other (n=1016)
ACH-001277	FALSE	-1.20797	Other (n=1021)	-0.914921	Other (n=930)	-0.0772571	Other (n=1016)
ACH-001278	FALSE	-0.851907	Other (n=1021)	-0.44884	Other (n=930)	-0.0404544	Other (n=1016)
ACH-001279	FALSE	-0.0795422	Other (n=1021)	-0.57619	Other (n=930)	-0.0051578	Other (n=1016)
ACH-001280	FALSE	-0.664361	Other (n=1021)	-0.867297	Other (n=930)	0.193981	Other (n=1016)
ACH-001283	FALSE	-0.276548	Other (n=1021)	-0.591956	Other (n=930)	0.00471048	Other (n=1016)
ACH-001289	FALSE	-0.395468	Other (n=1021)	-0.249491	Other (n=930)	0.298333	Other (n=1016)
ACH-001295	FALSE	-0.969726	Other (n=1021)	-0.329802	Other (n=930)	0.00348616	Other (n=1016)
ACH-001300	FALSE	-0.591182	Other (n=1021)	-0.575639	Other (n=930)	-0.0644556	Other (n=1016)
ACH-001301	FALSE	-0.530243	Other (n=1021)	-1.01954	Other (n=930)	-0.16786	Other (n=1016)
ACH-001302	FALSE	-0.908005	Other (n=1021)	-0.944988	Other (n=930)	-0.186737	Other (n=1016)
ACH-001303	FALSE	-0.434031	Other (n=1021)	-0.420048	Other (n=930)	0.0548587	Other (n=1016)
ACH-001306	FALSE	-0.7588	Other (n=1021)	-0.441058	Other (n=930)	-1.49007	BRAF Hotspot (n=80)
ACH-001307	FALSE	-0.334896	Other (n=1021)	-0.325479	Other (n=930)	-0.611825	BRAF Hotspot (n=80)
ACH-001310	FALSE	-0.485826	Non-cancerous (n=4)	-0.619304	Non-cancerous (n=4)	-0.0204893	Non-cancerous (n=4)
ACH-001318	FALSE	-0.966289	Other (n=1021)	-0.389899	Other (n=930)	-0.0999445	Other (n=1016)
ACH-001322	FALSE	-0.894097	Other (n=1021)	-0.553888	Other (n=930)	0.0652402	Other (n=1016)
ACH-001328	FALSE	-0.910703	Other (n=1021)	-0.440729	Other (n=930)	0.0431688	Other (n=1016)
ACH-001329	FALSE	-0.654665	Other (n=1021)	-0.62951	Other (n=930)	-0.0756257	Other (n=1016)
ACH-001331	FALSE	-0.409102	Other (n=1021)	-0.444351	Other (n=930)	-0.0797876	Other (n=1016)
ACH-001332	FALSE	-2.08633	FOCAD Loss or TTC37 Indel (n=75)	-0.191262	Other (n=930)	0.13441	Other (n=1016)
ACH-001333	FALSE	-1.41607	Other (n=1021)	-0.538611	Other (n=930)	-0.0104008	Other (n=1016)
ACH-001334	FALSE	-0.715527	Other (n=1021)	-0.325941	Other (n=930)	0.033169	Other (n=1016)
ACH-001335	FALSE	-0.478838	Other (n=1021)	-0.462256	Other (n=930)	0.0651033	Other (n=1016)
ACH-001336	FALSE	-1.20206	Other (n=1021)	-0.248492	Other (n=930)	-0.0062715	Other (n=1016)
ACH-001338	FALSE	-0.785804	Other (n=1021)	-0.637884	Other (n=930)	-0.145929	Other (n=1016)
ACH-001340	FALSE	-0.524742	Other (n=1021)	-0.598451	Other (n=930)	0.00491609	Other (n=1016)
ACH-001341	FALSE	-0.46111	Other (n=1021)	-0.348752	Other (n=930)	-0.111531	Other (n=1016)
ACH-001344	FALSE	-0.98362	Other (n=1021)	-0.839744	Other (n=930)	-0.0934214	Other (n=1016)
ACH-001345	FALSE	-2.58751	FOCAD Loss or TTC37 Indel (n=75)	-1.80556	KRAS Hotspot (n=166)	0.0130921	Other (n=1016)
ACH-001346	FALSE	-1.02054	Other (n=1021)	-0.448626	Other (n=930)	-0.0329846	Other (n=1016)
ACH-001347	FALSE	-1.39136	Other (n=1021)	-0.431744	Other (n=930)	0.032749	Other (n=1016)
ACH-001353	FALSE	-1.19171	Other (n=1021)	-2.24973	KRAS Hotspot (n=166)	-0.279373	Other (n=1016)
ACH-001354	FALSE	-1.49259	Other (n=1021)	-0.415595	Other (n=930)	-0.0747417	Other (n=1016)
ACH-001356	FALSE	-0.26491	Other (n=1021)	-0.560836	Other (n=930)	-0.0554728	Other (n=1016)
ACH-001360	FALSE	-0.719288	Other (n=1021)	-0.39896	Other (n=930)	-0.133203	Other (n=1016)
ACH-001366	FALSE	-0.387462	Other (n=1021)	-0.724576	Other (n=930)	-0.058463	Other (n=1016)
ACH-001367	FALSE	-1.24149	Other (n=1021)	-0.739075	Other (n=930)	-0.077913	Other (n=1016)
ACH-001368	FALSE	-0.576802	Other (n=1021)	-0.344775	Other (n=930)	0.0208117	Other (n=1016)
ACH-001370	FALSE	-1.19199	Other (n=1021)	-0.610723	Other (n=930)	-0.749117	BRAF Hotspot (n=80)
ACH-001374	FALSE	-0.803709	Other (n=1021)	-0.979776	Other (n=930)	-0.05768	Other (n=1016)
ACH-001375	FALSE	-0.494438	Other (n=1021)	-0.874198	KRAS Hotspot (n=166)	-0.130052	Other (n=1016)
ACH-001377	FALSE	-1.28723	FOCAD Loss or TTC37 Indel (n=75)	-0.80882	Other (n=930)	0.0179908	Other (n=1016)
ACH-001379	FALSE	-0.694479	Other (n=1021)	-1.76828	KRAS Hotspot (n=166)	-0.171791	Other (n=1016)
ACH-001380	FALSE	-0.618948	Other (n=1021)	-0.313734	Other (n=930)	-0.0219768	Other (n=1016)
ACH-001382	FALSE	-0.83692	Other (n=1021)	-1.44583	KRAS Hotspot (n=166)	-0.0851255	Other (n=1016)
ACH-001385	FALSE	-0.679952	Other (n=1021)	-0.529965	Other (n=930)	-0.0737045	Other (n=1016)
ACH-001386	FALSE	-0.5583	Other (n=1021)	-0.247043	Other (n=930)	-0.374345	Other (n=1016)
ACH-001388	FALSE	-0.467801	Other (n=1021)	-0.119313	Other (n=930)	0.0279871	Other (n=1016)
ACH-001389	FALSE	-0.22835	Other (n=1021)	-0.25094	Other (n=930)	-0.0915709	Other (n=1016)
ACH-001390	FALSE	-1.56492	Other (n=1021)	-0.420211	Other (n=930)	-0.39118	Other (n=1016)
ACH-001391	FALSE	-1.26602	Other (n=1021)	-0.321199	Other (n=930)	-0.043553	Other (n=1016)
ACH-001392	FALSE	-0.9573	Other (n=1021)	-1.04728	Other (n=930)	0.0263261	Other (n=1016)
ACH-001393	FALSE	-0.173324	Other (n=1021)	-0.880155	Other (n=930)	-0.0435587	Other (n=1016)
ACH-001394	FALSE	-0.503854	Other (n=1021)	-1.99124	KRAS Hotspot (n=166)	-0.182365	Other (n=1016)
ACH-001396	FALSE	-0.863093	Other (n=1021)	-0.578408	Other (n=930)	0.11687	Other (n=1016)
ACH-001398	FALSE	-0.610238	Other (n=1021)	-0.789838	Other (n=930)	0.114224	Other (n=1016)
ACH-001399	FALSE	-0.901169	Other (n=1021)	-3.19291	KRAS Hotspot (n=166)	-0.109301	Other (n=1016)
ACH-001400	FALSE	-0.795466	Other (n=1021)	-0.734416	Other (n=930)	0.0278217	Other (n=1016)
ACH-001402	FALSE	-0.485196	Other (n=1021)	-1.76768	KRAS Hotspot (n=166)	-0.0087892	Other (n=1016)
ACH-001403	FALSE	-0.746211	Other (n=1021)	-0.333246	Other (n=930)	0.0388437	Other (n=1016)
ACH-001407	FALSE	-0.717007	Other (n=1021)	-0.533903	Other (n=930)	0.0123439	Other (n=1016)
ACH-001408	FALSE	-0.696736	Other (n=1021)	-0.547955	Other (n=930)	0.107374	Other (n=1016)
ACH-001409	FALSE	-1.79371	Other (n=1021)	-1.16207	Other (n=930)	-0.257206	Other (n=1016)
ACH-001411	FALSE	-0.714356	Other (n=1021)	-0.870422	Other (n=930)	0.0415859	Other (n=1016)
ACH-001412	FALSE	-0.967131	Other (n=1021)	-0.403589	Other (n=930)	0.0603219	Other (n=1016)
ACH-001413	FALSE	-1.23243	FOCAD Loss or TTC37 Indel (n=75)	-0.462348	Other (n=930)	0.0447164	Other (n=1016)
ACH-001414	FALSE	-0.73658	Other (n=1021)	-0.257146	Other (n=930)	0.222244	Other (n=1016)
ACH-001415	FALSE	-0.468504	Other (n=1021)	-0.769892	Other (n=930)	0.00789992	Other (n=1016)
ACH-001416	FALSE	-0.517526	Other (n=1021)	-0.44795	Other (n=930)	-0.0512901	Other (n=1016)
ACH-001418	FALSE	-0.687178	Other (n=1021)	-0.531038	Other (n=930)	-0.216506	Other (n=1016)
ACH-001419	FALSE	-0.605806	Other (n=1021)	-1.07616	Other (n=930)	0.084858	Other (n=1016)
ACH-001421	FALSE	-1.27261	Other (n=1021)	-0.534527	Other (n=930)	0.056419	Other (n=1016)
ACH-001422	FALSE	-0.096702	Other (n=1021)	-0.440437	Other (n=930)	-0.0432109	Other (n=1016)
ACH-001430	FALSE	-0.531302	Other (n=1021)	-0.927457	Other (n=930)	-0.0849124	Other (n=1016)
ACH-001431	FALSE	-0.97298	Other (n=1021)	-0.511271	Other (n=930)	0.0428416	Other (n=1016)
ACH-001433	FALSE	-0.0700523	Other (n=1021)	-0.420816	Other (n=930)	-0.101792	Other (n=1016)
ACH-001442	FALSE	-0.285377	Other (n=1021)	-0.472633	Other (n=930)	0.0623924	Other (n=1016)
ACH-001443	FALSE	-0.84363	Other (n=1021)	-0.14838	Other (n=930)	0.0892686	Other (n=1016)
ACH-001450	FALSE	-1.5567	Other (n=1021)	-0.241106	Other (n=930)	-0.0142131	Other (n=1016)
ACH-001451	FALSE	-0.681325	Other (n=1021)	-0.525434	Other (n=930)	-0.185539	Other (n=1016)
ACH-001453	FALSE	-0.979068	Non-cancerous (n=4)	-0.971878	Non-cancerous (n=4)	-0.0702845	Non-cancerous (n=4)
ACH-001454	FALSE	-1.16256	FOCAD Loss or TTC37 Indel (n=75)	-0.76104	Other (n=930)	0.0683624	Other (n=1016)
ACH-001458	FALSE	-0.445386	Other (n=1021)	-1.0935	Other (n=930)	-0.809966	Other (n=1016)
ACH-001459	FALSE	-1.1098	Other (n=1021)	-1.48335	KRAS Hotspot (n=166)	-0.446168	Other (n=1016)
ACH-001460	FALSE	-0.929192	Other (n=1021)	-2.51436	KRAS Hotspot (n=166)	-0.156019	Other (n=1016)
ACH-001461	FALSE	-0.748999	Other (n=1021)	-1.03275	Other (n=930)	-0.21896	Other (n=1016)
ACH-001481	FALSE	-1.43342	Other (n=1021)	-0.216933	Other (n=930)	-0.185014	Other (n=1016)
ACH-001494	FALSE	-1.10324	Other (n=1021)	-3.1454	KRAS Hotspot (n=166)	-0.215373	Other (n=1016)
ACH-001495	FALSE	-0.342076	Other (n=1021)	-0.683668	Other (n=930)	-0.0631706	Other (n=1016)
ACH-001496	FALSE	-0.557702	Other (n=1021)	-0.679265	Other (n=930)	-0.0337212	Other (n=1016)
ACH-001497	FALSE	-0.537472	Other (n=1021)	-0.330098	Other (n=930)	0.00684114	Other (n=1016)
ACH-001498	FALSE	-0.926427	Other (n=1021)	-0.419988	Other (n=930)	-0.105196	Other (n=1016)
ACH-001500	FALSE	-1.1502	Other (n=1021)	-0.430849	Other (n=930)	-0.0552651	Other (n=1016)
ACH-001509	FALSE	-0.729117	Other (n=1021)	-0.370337	Other (n=930)	-0.325924	Other (n=1016)
ACH-001510	FALSE	-0.542761	Other (n=1021)	-0.743425	Other (n=930)	-0.0898923	Other (n=1016)
ACH-001511	FALSE	-1.0751	Other (n=1021)	-0.76625	Other (n=930)	-0.053281	Other (n=1016)
ACH-001513	FALSE	-0.537169	Other (n=1021)	-0.41222	Other (n=930)	0.0059154	Other (n=1016)
ACH-001515	FALSE	-0.844615	Other (n=1021)	-0.26917	Other (n=930)	-0.151076	Other (n=1016)
ACH-001517	FALSE	-2.10215	Other (n=1021)	-0.931179	KRAS Hotspot (n=166)	0.0324622	Other (n=1016)
ACH-001518	FALSE	-0.4524	Other (n=1021)	-0.286151	Other (n=930)	-0.00808859	Other (n=1016)
ACH-001520	FALSE	-0.601944	Other (n=1021)	-0.446576	Other (n=930)	-0.236585	Other (n=1016)
ACH-001521	FALSE	-0.293221	Other (n=1021)	-1.72821	KRAS Hotspot (n=166)	-0.275975	Other (n=1016)
ACH-001522	FALSE	-0.543721	Other (n=1021)	-0.26962	Other (n=930)	-1.60523	BRAF Hotspot (n=80)
ACH-001523	FALSE	-1.08231	Other (n=1021)	-0.611215	Other (n=930)	0.00485446	Other (n=1016)
ACH-001524	FALSE	-0.983045	Other (n=1021)	-0.438993	Other (n=930)	-0.0896656	Other (n=1016)
ACH-001525	FALSE	-0.374578	Other (n=1021)	-0.208018	Other (n=930)	0.122511	Other (n=1016)
ACH-001526	FALSE	-0.84229	Other (n=1021)	-0.524028	Other (n=930)	0.0426349	Other (n=1016)
ACH-001528	FALSE	-1.40893	FOCAD Loss or TTC37 Indel (n=75)	-0.494779	Other (n=930)	-1.00597	BRAF Hotspot (n=80)
ACH-001529	FALSE	-0.793304	Other (n=1021)	-0.251129	Other (n=930)	0.0801991	Other (n=1016)
ACH-001530	FALSE	-0.554489	Other (n=1021)	-0.307093	Other (n=930)	-0.126439	Other (n=1016)
ACH-001532	FALSE	-0.215291	Other (n=1021)	-0.323081	Other (n=930)	-0.0650811	Other (n=1016)
ACH-001533	FALSE	-1.11968	Other (n=1021)	-0.596125	Other (n=930)	-0.215475	Other (n=1016)
ACH-001536	FALSE	-0.958817	Other (n=1021)	-1.25255	KRAS Hotspot (n=166)	0.194712	Other (n=1016)
ACH-001538	FALSE	-0.769642	Other (n=1021)	-1.26803	KRAS Hotspot (n=166)	0.105412	Other (n=1016)
ACH-001539	FALSE	-0.00953642	Other (n=1021)	-0.555754	Other (n=930)	-0.261773	Other (n=1016)
ACH-001542	FALSE	-1.61125	Other (n=1021)	-0.277798	Other (n=930)	-0.17093	Other (n=1016)
ACH-001543	FALSE	-0.662339	Other (n=1021)	-0.424136	Other (n=930)	-0.0353409	Other (n=1016)
ACH-001544	FALSE	-0.571465	Other (n=1021)	-0.876562	Other (n=930)	-0.448539	Other (n=1016)
ACH-001547	FALSE	-1.38987	Other (n=1021)	-0.414052	Other (n=930)	0.130168	Other (n=1016)
ACH-001548	FALSE	0.0781105	Other (n=1021)	-0.701801	Other (n=930)	-0.181016	Other (n=1016)
ACH-001549	FALSE	-0.976579	Other (n=1021)	-0.336707	Other (n=930)	0.0642395	Other (n=1016)
ACH-001550	FALSE	-0.843583	Other (n=1021)	-0.544087	Other (n=930)	-0.238692	Other (n=1016)
ACH-001551	FALSE	-0.859269	Other (n=1021)	-0.133052	Other (n=930)	-0.103578	Other (n=1016)
ACH-001552	FALSE	-0.863255	Other (n=1021)	-0.433833	Other (n=930)	-0.0425512	Other (n=1016)
ACH-001554	FALSE	-1.19963	Other (n=1021)	-0.538376	Other (n=930)	0.0596443	Other (n=1016)
ACH-001555	FALSE	-0.0952504	Other (n=1021)	-1.10254	Other (n=930)	-0.0910214	Other (n=1016)
ACH-001556	FALSE	-1.62941	Other (n=1021)	-0.451749	Other (n=930)	-0.054153	Other (n=1016)
ACH-001557	FALSE	-1.06223	Other (n=1021)	-0.400785	Other (n=930)	0.11202	Other (n=1016)
ACH-001558	FALSE	-1.17847	FOCAD Loss or TTC37 Indel (n=75)	-0.282952	Other (n=930)	-0.182572	Other (n=1016)
ACH-001559	FALSE	-0.675265	Other (n=1021)	-0.529992	Other (n=930)	-0.0272228	Other (n=1016)
ACH-001560	FALSE	-1.23936	FOCAD Loss or TTC37 Indel (n=75)	-0.134645	Other (n=930)	-0.216687	Other (n=1016)
ACH-001562	FALSE	-0.516137	Other (n=1021)	-0.273899	Other (n=930)	-0.0721208	Other (n=1016)
ACH-001563	FALSE	-0.674259	Other (n=1021)	-0.476033	Other (n=930)	-0.848613	Other (n=1016)
ACH-001566	FALSE	-0.263416	Other (n=1021)	-0.449667	Other (n=930)	-1.15961	BRAF Hotspot (n=80)
ACH-001567	FALSE	-2.16359	FOCAD Loss or TTC37 Indel (n=75)	-0.459677	Other (n=930)	-1.45043	BRAF Hotspot (n=80)
ACH-001568	FALSE	-0.293927	Other (n=1021)	-0.221748	Other (n=930)	-1.08536	BRAF Hotspot (n=80)
ACH-001570	FALSE	-0.928486	Other (n=1021)	-0.439456	Other (n=930)	-1.30457	BRAF Hotspot (n=80)
ACH-001574	FALSE	-0.303519	Other (n=1021)	-0.730611	Other (n=930)	-0.0843645	Other (n=1016)
ACH-001577	FALSE	-0.329486	Other (n=1021)	-0.679321	Other (n=930)	-0.270595	Other (n=1016)
ACH-001603	FALSE	-0.537593	Other (n=1021)	-0.191864	Other (n=930)	-0.0422971	Other (n=1016)
ACH-001605	FALSE	-0.461645	Other (n=1021)	-0.2748	Other (n=930)	0.0933328	Other (n=1016)
ACH-001606	FALSE	-0.285575	Other (n=1021)	-0.127015	Other (n=930)	-0.0427211	Other (n=1016)
ACH-001607	FALSE	-1.18905	Other (n=1021)	-1.87132	KRAS Hotspot (n=166)	-0.165905	Other (n=1016)
ACH-001608	FALSE	-0.479655	Other (n=1021)	-0.353854	Other (n=930)	-0.231026	Other (n=1016)
ACH-001609	FALSE	-0.888227	Other (n=1021)	-0.341749	Other (n=930)	-0.00232725	Other (n=1016)
ACH-001610	FALSE	-1.69756	FOCAD Loss or TTC37 Indel (n=75)	-0.948375	Other (n=930)	-0.149459	Other (n=1016)
ACH-001611	FALSE	-0.54887	Other (n=1021)	-0.388752	Other (n=930)	-0.405458	Other (n=1016)
ACH-001616	FALSE	-0.729631	Other (n=1021)	-0.399264	Other (n=930)	0.0304227	Other (n=1016)
ACH-001618	FALSE	-0.730502	Other (n=1021)	-0.294848	Other (n=930)	-0.0552816	Other (n=1016)
ACH-001619	FALSE	-0.313412	Other (n=1021)	-0.357143	Other (n=930)	-0.159877	Other (n=1016)
ACH-001622	FALSE	-0.755245	Other (n=1021)	-0.448634	Other (n=930)	-0.0874967	Other (n=1016)
ACH-001623	FALSE	-1.37155	Other (n=1021)	-0.533027	Other (n=930)	-0.156038	Other (n=1016)
ACH-001624	FALSE	-0.160704	Other (n=1021)	-0.516232	Other (n=930)	-0.00413702	Other (n=1016)
ACH-001625	FALSE	-0.53259	Other (n=1021)	-0.460716	Other (n=930)	-0.392377	Other (n=1016)
ACH-001626	FALSE	-0.839618	Other (n=1021)	-0.311795	Other (n=930)	-0.102905	Other (n=1016)
ACH-001627	FALSE	-0.885983	Other (n=1021)	-0.306286	Other (n=930)	0.0542916	Other (n=1016)
ACH-001628	FALSE	-1.39223	Other (n=1021)	-0.181623	Other (n=930)	0.101475	Other (n=1016)
ACH-001630	FALSE	-1.9706	Other (n=1021)	-0.450902	Other (n=930)	-0.100209	Other (n=1016)
ACH-001632	FALSE	-1.99749	Other (n=1021)	-0.385662	Other (n=930)	-0.115622	Other (n=1016)
ACH-001634	FALSE	-0.815896	Other (n=1021)	-1.19888	KRAS Hotspot (n=166)	-0.264193	Other (n=1016)
ACH-001639	FALSE	-1.39262	Other (n=1021)	-0.177272	Other (n=930)	0.547051	Other (n=1016)
ACH-001641	FALSE	-1.10943	Other (n=1021)	-0.437235	Other (n=930)	-0.039442	Other (n=1016)
ACH-001645	FALSE	-0.149489	Other (n=1021)	-0.421496	Other (n=930)	-1.49872	BRAF Hotspot (n=80)
ACH-001647	FALSE	-0.566642	Other (n=1021)	-0.849957	KRAS Hotspot (n=166)	-0.392659	Other (n=1016)
ACH-001648	FALSE	-1.15355	Other (n=1021)	-0.3522	Other (n=930)	-0.120342	Other (n=1016)
ACH-001649	FALSE	-0.897858	Other (n=1021)	-0.425287	Other (n=930)	0.0114046	Other (n=1016)
ACH-001650	FALSE	-1.0455	Other (n=1021)	-1.40159	KRAS Hotspot (n=166)	-0.0293869	Other (n=1016)
ACH-001651	FALSE	-0.452054	Other (n=1021)	-0.316791	Other (n=930)	0.0200627	Other (n=1016)
ACH-001652	FALSE	-0.60881	Other (n=1021)	-0.345138	Other (n=930)	0.00939713	Other (n=1016)
ACH-001653	FALSE	-0.977571	Other (n=1021)	-0.522712	Other (n=930)	0.134159	Other (n=1016)
ACH-001654	FALSE	-2.92056	FOCAD Loss or TTC37 Indel (n=75)	-2.40072	KRAS Hotspot (n=166)	-0.123833	Other (n=1016)
ACH-001655	FALSE	-1.20632	Other (n=1021)	-0.793973	Other (n=930)	-0.058177	Other (n=1016)
ACH-001656	FALSE	-0.364902	Other (n=1021)	-0.721435	Other (n=930)	-0.149309	Other (n=1016)
ACH-001664	FALSE	-1.43725	FOCAD Loss or TTC37 Indel (n=75)	-0.299662	Other (n=930)	0.0115994	Other (n=1016)
ACH-001668	FALSE	-0.893007	Other (n=1021)	-0.658487	Other (n=930)	0.0288363	Other (n=1016)
ACH-001669	FALSE	-1.07068	Other (n=1021)	-0.397783	Other (n=930)	-0.105836	Other (n=1016)
ACH-001670	FALSE	-0.87377	Other (n=1021)	-0.461264	Other (n=930)	0.00146875	Other (n=1016)
ACH-001673	FALSE	-1.15651	Other (n=1021)	-0.259315	Other (n=930)	-0.0442574	Other (n=1016)
ACH-001674	FALSE	-0.833301	Other (n=1021)	-0.557644	Other (n=930)	0.00336909	Other (n=1016)
ACH-001675	FALSE	-0.984059	Other (n=1021)	-0.421621	Other (n=930)	-0.0894464	Other (n=1016)
ACH-001677	FALSE	-1.32282	Other (n=1021)	-0.353965	Other (n=930)	0.0110323	Other (n=1016)
ACH-001685	FALSE	-1.57459	Other (n=1021)	-0.397349	Other (n=930)	-0.244932	Other (n=1016)
ACH-001687	FALSE	-0.785701	Other (n=1021)	-0.265264	Other (n=930)	-0.0615405	Other (n=1016)
ACH-001688	FALSE	-1.42623	Other (n=1021)	-0.767068	Other (n=930)	0.0642456	Other (n=1016)
ACH-001690	FALSE	-1.44514	Other (n=1021)	-0.338472	Other (n=930)	0.00759995	Other (n=1016)
ACH-001691	FALSE	-0.565172	Other (n=1021)	-0.659123	Other (n=930)	-0.0353575	Other (n=1016)
ACH-001692	FALSE	-1.27627	Other (n=1021)	-0.255813	Other (n=930)	-0.0670509	Other (n=1016)
ACH-001694	FALSE	-1.15233	Other (n=1021)	-0.361052	Other (n=930)	0.00297118	Other (n=1016)
ACH-001696	FALSE	-0.374996	Other (n=1021)	-0.187676	Other (n=930)	-0.136833	Other (n=1016)
ACH-001698	FALSE	-0.647893	Other (n=1021)	-0.435443	Other (n=930)	0.115074	Other (n=1016)
ACH-001699	FALSE	-1.11704	Other (n=1021)	-0.491938	Other (n=930)	-0.200487	Other (n=1016)
ACH-001701	FALSE	-1.27647	Other (n=1021)	-1.1311	Other (n=930)	-0.0357828	Other (n=1016)
ACH-001702	FALSE	-0.693407	Other (n=1021)	-0.297087	Other (n=930)	0.0236418	Other (n=1016)
ACH-001707	FALSE	-0.386429	Other (n=1021)	-0.280954	Other (n=930)	0.00145246	Other (n=1016)
ACH-001709	FALSE	-0.905529	Other (n=1021)	-0.357033	Other (n=930)	-0.124407	Other (n=1016)
ACH-001711	FALSE	-1.0174	Other (n=1021)	-0.449837	Other (n=930)	-0.0208467	Other (n=1016)
ACH-001715	FALSE	-0.76095	Other (n=1021)	-0.682285	Other (n=930)	-0.247436	Other (n=1016)
ACH-001719	FALSE	-0.421568	Other (n=1021)	-0.425733	Other (n=930)	-0.0753054	Other (n=1016)
ACH-001735	FALSE	-1.3015	Other (n=1021)	-0.419127	Other (n=930)	0.0915158	Other (n=1016)
ACH-001736	FALSE	-0.776283	Other (n=1021)	-0.491075	Other (n=930)	-0.104091	Other (n=1016)
ACH-001737	FALSE	-0.948558	Other (n=1021)	-0.669483	Other (n=930)	0.130453	Other (n=1016)
ACH-001740	FALSE	-0.881256	Other (n=1021)	-0.570482	Other (n=930)	0.0645656	Other (n=1016)
ACH-001745	FALSE	-0.729178	Other (n=1021)	-0.452542	Other (n=930)	-0.049635	Other (n=1016)
ACH-001750	FALSE	-0.467364	Other (n=1021)	-0.351264	Other (n=930)	-0.161496	Other (n=1016)
ACH-001765	FALSE	-1.07488	Other (n=1021)	-0.422844	Other (n=930)	-0.0384316	Other (n=1016)
ACH-001786	FALSE	-1.70837	FOCAD Loss or TTC37 Indel (n=75)	-0.684351	Other (n=930)	0.0991286	Other (n=1016)
ACH-001791	FALSE	0.171889	Other (n=1021)	-0.69266	Other (n=930)	0.164054	Other (n=1016)
ACH-001793	FALSE	-0.553987	Other (n=1021)	-0.686202	Other (n=930)	-0.0584891	Other (n=1016)
ACH-001794	FALSE	-0.54613	Other (n=1021)	-0.181191	Other (n=930)	0.0578637	Other (n=1016)
ACH-001795	FALSE	-1.07414	Other (n=1021)	-0.258587	Other (n=930)	-0.087522	Other (n=1016)
ACH-001796	FALSE	-1.17831	Other (n=1021)	-0.429694	Other (n=930)	0.0878766	Other (n=1016)
ACH-001799	FALSE	-0.167521	Other (n=1021)	-0.458901	Other (n=930)	0.0250474	Other (n=1016)
ACH-001802	FALSE	-0.373903	Other (n=1021)	-0.297394	Other (n=930)	-0.105853	Other (n=1016)
ACH-001804	FALSE	-0.265404	Other (n=1021)	-0.362297	Other (n=930)	-0.0798068	Other (n=1016)
ACH-001814	FALSE	-0.775978	Other (n=1021)	-0.760221	Other (n=930)	-0.0895844	Other (n=1016)
ACH-001819	FALSE	-0.334462	Other (n=1021)	-1.09449	Other (n=930)	0.00492297	Other (n=1016)
ACH-001820	FALSE	-0.673149	Other (n=1021)	-0.572756	Other (n=930)	0.166841	Other (n=1016)
ACH-001834	FALSE	-0.59646	Other (n=1021)	-0.36119	Other (n=930)	-0.11142	Other (n=1016)
ACH-001835	FALSE	-0.879692	Other (n=1021)	-0.554723	Other (n=930)	0.0550711	Other (n=1016)
ACH-001836	FALSE	-1.24051	Other (n=1021)	-0.395237	Other (n=930)	0.0711941	Other (n=1016)
ACH-001838	FALSE	-0.320537	Other (n=1021)	-0.542261	Other (n=930)	-1.88356	BRAF Hotspot (n=80)
ACH-001839	FALSE	0.0746733	Other (n=1021)	-0.6796	Other (n=930)	0.0615399	Other (n=1016)
ACH-001841	FALSE	-0.6133	Other (n=1021)	-0.550842	Other (n=930)	0.0280822	Other (n=1016)
ACH-001842	FALSE	-0.842516	Other (n=1021)	-1.07823	Other (n=930)	-0.00967291	Other (n=1016)
ACH-001843	FALSE	-0.803689	Other (n=1021)	-0.930081	KRAS Hotspot (n=166)	-0.131009	Other (n=1016)
ACH-001844	FALSE	-0.724892	Other (n=1021)	-0.553779	Other (n=930)	0.046937	Other (n=1016)
ACH-001848	FALSE	-0.228816	Other (n=1021)	-0.443336	Other (n=930)	-1.28376	BRAF Hotspot (n=80)
ACH-001849	FALSE	-0.17537	Other (n=1021)	-2.03159	KRAS Hotspot (n=166)	0.00731104	Other (n=1016)
ACH-001850	FALSE	-1.30405	Other (n=1021)	-2.64256	KRAS Hotspot (n=166)	-0.587998	Other (n=1016)
ACH-001852	FALSE	-0.77178	Other (n=1021)	-0.944619	KRAS Hotspot (n=166)	-0.10174	Other (n=1016)
ACH-001853	FALSE	-0.165087	Other (n=1021)	-0.163339	Other (n=930)	-0.131106	BRAF Hotspot (n=80)
ACH-001856	FALSE	-0.789383	Other (n=1021)	-1.48497	KRAS Hotspot (n=166)	-0.524053	Other (n=1016)
ACH-001857	FALSE	-0.298812	Other (n=1021)	-1.6083	Other (n=930)	0.205321	Other (n=1016)
ACH-001858	FALSE	-1.15144	Other (n=1021)	-0.451733	Other (n=930)	-0.0535156	Other (n=1016)
ACH-001861	FALSE	-0.964538	Other (n=1021)	-0.456364	Other (n=930)	-0.144366	Other (n=1016)
ACH-001862	FALSE	-0.601447	Other (n=1021)	-2.52819	KRAS Hotspot (n=166)	-0.00271358	Other (n=1016)
ACH-001863	FALSE	-0.697603	Other (n=1021)	-1.3741	Other (n=930)	0.0390351	Other (n=1016)
ACH-001864	FALSE	-1.10434	FOCAD Loss or TTC37 Indel (n=75)	-0.353112	Other (n=930)	0.057717	Other (n=1016)
ACH-001959	FALSE	-0.41445	Other (n=1021)	-0.169713	Other (n=930)	-0.0132335	Other (n=1016)
ACH-001960	FALSE	-1.27572	Other (n=1021)	-0.450573	Other (n=930)	-0.094765	Other (n=1016)
ACH-001961	FALSE	-0.783805	Other (n=1021)	-1.11735	Other (n=930)	-0.151833	Other (n=1016)
ACH-001970	FALSE	-0.545885	Other (n=1021)	-0.732387	Other (n=930)	-1.75533	BRAF Hotspot (n=80)
ACH-001973	FALSE	-1.30523	Other (n=1021)	-0.610649	Other (n=930)	-0.224266	Other (n=1016)
ACH-001975	FALSE	-0.650626	Other (n=1021)	-0.399945	Other (n=930)	-1.59621	BRAF Hotspot (n=80)
ACH-001977	FALSE	-1.08021	Other (n=1021)	-0.506747	Other (n=930)	-0.094318	Other (n=1016)
ACH-001982	FALSE	-0.388524	Other (n=1021)	-0.680792	Other (n=930)	-1.6049	BRAF Hotspot (n=80)
ACH-001986	FALSE	0.101182	Other (n=1021)	-0.36534	Other (n=930)	-0.000873967	Other (n=1016)
ACH-001990	FALSE	-0.614562	Other (n=1021)	-0.373893	Other (n=930)	-1.21752	BRAF Hotspot (n=80)
ACH-001991	FALSE	-0.910985	Other (n=1021)	-0.324488	Other (n=930)	-0.0877664	Other (n=1016)
ACH-001992	FALSE	-0.810404	Other (n=1021)	-0.306684	Other (n=930)	-0.0847195	Other (n=1016)
ACH-001993	FALSE	-0.787216	Other (n=1021)	-1.18976	Other (n=930)	-0.0922143	Other (n=1016)
ACH-001997	FALSE	-0.631319	Other (n=1021)	-0.188484	Other (n=930)	-0.125715	Other (n=1016)
ACH-001999	FALSE	-1.28295	Other (n=1021)	-1.98604	KRAS Hotspot (n=166)	-0.110575	Other (n=1016)
ACH-002001	FALSE	-0.778416	Other (n=1021)	-0.420962	Other (n=930)	-0.945108	BRAF Hotspot (n=80)
ACH-002002	FALSE	-1.07783	Other (n=1021)	-0.335175	Other (n=930)	-1.04017	BRAF Hotspot (n=80)
ACH-002003	FALSE	-0.902331	Other (n=1021)	-0.587957	Other (n=930)	-0.314802	BRAF Hotspot (n=80)
ACH-002005	FALSE	-0.751082	Other (n=1021)	-0.712573	Other (n=930)	-1.11836	BRAF Hotspot (n=80)
ACH-002014	FALSE	0.0428121	Other (n=1021)	-0.565275	Other (n=930)	-0.125167	Other (n=1016)
ACH-002015	FALSE	-0.50981	Other (n=1021)	-0.217124	Other (n=930)	0.0592707	Other (n=1016)
ACH-002016	FALSE	-0.0331812	Other (n=1021)	-0.709704	Other (n=930)	0.0646286	Other (n=1016)
ACH-002018	FALSE	-0.308913	Other (n=1021)	-0.455886	Other (n=930)	-0.25774	Other (n=1016)
ACH-002019	FALSE	-0.596496	Other (n=1021)	-0.452094	Other (n=930)	-0.0178065	Other (n=1016)
ACH-002020	FALSE	-1.04242	Other (n=1021)	-0.282325	Other (n=930)	-0.0266658	Other (n=1016)
ACH-002021	FALSE	-0.892279	Other (n=1021)	-0.564531	Other (n=930)	0.0225364	Other (n=1016)
ACH-002023	FALSE	-0.808303	Other (n=1021)	-0.529183	Other (n=930)	-0.288617	BRAF Hotspot (n=80)
ACH-002024	FALSE	-1.06273	Other (n=1021)	-1.2327	KRAS Hotspot (n=166)	-0.377298	Other (n=1016)
ACH-002025	FALSE	-1.2203	Other (n=1021)	-1.23734	KRAS Hotspot (n=166)	-0.0249	Other (n=1016)
ACH-002026	FALSE	-1.14856	FOCAD Loss or TTC37 Indel (n=75)	-0.619543	KRAS Hotspot (n=166)	-0.160796	Other (n=1016)
ACH-002027	FALSE	-0.765952	Other (n=1021)	-1.10092	KRAS Hotspot (n=166)	-0.0967283	Other (n=1016)
ACH-002029	FALSE	-1.3456	Other (n=1021)	-0.527918	Other (n=930)	0.00603923	Other (n=1016)
ACH-002030	FALSE	-0.91509	Other (n=1021)	-0.450327	Other (n=930)	-0.114323	Other (n=1016)
ACH-002035	FALSE	-0.84947	Other (n=1021)	-0.0595657	Other (n=930)	0.13015	Other (n=1016)
ACH-002039	FALSE	-1.24552	Other (n=1021)	-1.63779	KRAS Hotspot (n=166)	-0.119196	Other (n=1016)
ACH-002040	FALSE	-0.469778	Other (n=1021)	-0.555585	Other (n=930)	-1.04232	BRAF Hotspot (n=80)
ACH-002041	FALSE	-1.06699	Other (n=1021)	-0.129698	Other (n=930)	-0.239083	Other (n=1016)
ACH-002042	FALSE	-0.624546	Other (n=1021)	-0.412456	Other (n=930)	0.206666	BRAF Hotspot (n=80)
ACH-002043	FALSE	-0.666055	Other (n=1021)	-0.204402	Other (n=930)	-0.0516636	Other (n=1016)
ACH-002044	FALSE	-1.5111	FOCAD Loss or TTC37 Indel (n=75)	-0.438788	Other (n=930)	0.0553422	Other (n=1016)
ACH-002045	FALSE	-0.729864	Other (n=1021)	-0.849749	Other (n=930)	0.00348454	Other (n=1016)
ACH-002046	FALSE	-0.50852	Other (n=1021)	-0.409966	Other (n=930)	-0.0704393	Other (n=1016)
ACH-002048	FALSE	-0.767341	Other (n=1021)	-0.669586	Other (n=930)	0.109619	Other (n=1016)
ACH-002051	FALSE	-0.363525	Other (n=1021)	-0.293401	Other (n=930)	0.0908704	Other (n=1016)
ACH-002059	FALSE	-1.27454	Other (n=1021)	-0.675696	Other (n=930)	0.00415514	Other (n=1016)
ACH-002061	FALSE	-1.90461	FOCAD Loss or TTC37 Indel (n=75)	-0.51195	Other (n=930)	-0.118688	Other (n=1016)
ACH-002062	FALSE	-0.745204	Other (n=1021)	-0.54886	Other (n=930)	-0.19055	Other (n=1016)
ACH-002066	FALSE	-0.462926	Other (n=1021)	-0.576141	Other (n=930)	-0.123291	Other (n=1016)
ACH-002067	FALSE	-1.16108	Other (n=1021)	-0.355996	Other (n=930)	-0.173887	Other (n=1016)
ACH-002069	FALSE	-1.26148	FOCAD Loss or TTC37 Indel (n=75)	-0.303165	Other (n=930)	0.0247588	Other (n=1016)
ACH-002070	FALSE	-0.814216	Other (n=1021)	-1.9028	KRAS Hotspot (n=166)	-0.0976268	Other (n=1016)
ACH-002077	FALSE	-0.642689	Other (n=1021)	-0.704858	Other (n=930)	0.105191	Other (n=1016)
ACH-002080	FALSE	-0.760987	Other (n=1021)	-0.456916	Other (n=930)	-0.154355	Other (n=1016)
ACH-002083	FALSE	-0.612684	Other (n=1021)	-0.402684	Other (n=930)	-0.243356	Other (n=1016)
ACH-002084	FALSE	-0.883865	Other (n=1021)	-0.358256	Other (n=930)	-1.39974	BRAF Hotspot (n=80)
ACH-002105	FALSE	-0.611457	Other (n=1021)	-0.567323	Other (n=930)	0.0555542	Other (n=1016)
ACH-002106	FALSE	-1.14131	Other (n=1021)	-0.2304	Other (n=930)	0.239456	Other (n=1016)
ACH-002109	FALSE	-0.606883	Other (n=1021)	-0.703781	Other (n=930)	0.0644636	Other (n=1016)
ACH-002110	FALSE	-1.05934	Other (n=1021)	-0.358933	Other (n=930)	0.0190076	Other (n=1016)
ACH-002114	FALSE	-0.664454	Other (n=1021)	-0.340166	Other (n=930)	0.0021185	Other (n=1016)
ACH-002116	FALSE	-0.468472	Other (n=1021)	-0.241897	Other (n=930)	-0.068416	Other (n=1016)
ACH-002119	FALSE	-0.760672	Other (n=1021)	0.0531301	Other (n=930)	0.100609	Other (n=1016)
ACH-002140	FALSE	-1.12562	Other (n=1021)	-2.25512	KRAS Hotspot (n=166)	-0.226337	Other (n=1016)
ACH-002141	FALSE	-1.46131	Other (n=1021)	-0.802979	Other (n=930)	0.172635	Other (n=1016)
ACH-002143	FALSE	-0.392443	Other (n=1021)	-0.828324	Other (n=930)	-0.346891	BRAF Hotspot (n=80)
ACH-002150	FALSE	-0.689249	Other (n=1021)	-0.49186	Other (n=930)	0.0599455	Other (n=1016)
ACH-002156	FALSE	-0.31967	Other (n=1021)	-0.209057	Other (n=930)	0.0173926	Other (n=1016)
ACH-002160	FALSE	-0.536226	Other (n=1021)	-0.0143021	Other (n=930)	-0.157636	Other (n=1016)
ACH-002161	FALSE	-0.909939	Other (n=1021)	-0.352648	Other (n=930)	-0.00831606	Other (n=1016)
ACH-002179	FALSE	-0.910038	Other (n=1021)	-0.585723	Other (n=930)	-0.261401	Other (n=1016)
ACH-002181	FALSE	-0.358754	Other (n=1021)	-0.354191	Other (n=930)	0.100131	Other (n=1016)
ACH-002183	FALSE	-0.268749	Other (n=1021)	-0.869552	Other (n=930)	-0.0138619	Other (n=1016)
ACH-002186	FALSE	-0.780068	Other (n=1021)	-2.57809	KRAS Hotspot (n=166)	-0.147987	Other (n=1016)
ACH-002189	FALSE	-0.851049	Other (n=1021)	-0.184587	Other (n=930)	0.119794	Other (n=1016)
ACH-002198	FALSE	-0.534174	Other (n=1021)	-0.335261	Other (n=930)	-0.415173	Other (n=1016)
ACH-002202	FALSE	-0.590822	Other (n=1021)	-0.440467	Other (n=930)	-0.302818	Other (n=1016)
ACH-002210	FALSE	-0.7318	Non-cancerous (n=4)	-0.303767	Non-cancerous (n=4)	-0.231794	Non-cancerous (n=4)
ACH-002212	FALSE	-1.21957	Other (n=1021)	-0.313031	Other (n=930)	0.100535	Other (n=1016)
ACH-002214	FALSE	-0.0275578	Other (n=1021)	-0.181001	Other (n=930)	-0.0604811	Other (n=1016)
ACH-002215	FALSE	-0.408278	Other (n=1021)	-0.487009	Other (n=930)	-0.112894	Other (n=1016)
ACH-002228	FALSE	-0.731569	Other (n=1021)	-0.250975	Other (n=930)	-0.18378	Other (n=1016)
ACH-002229	FALSE	-0.276114	Other (n=1021)	-0.791811	Other (n=930)	0.054135	Other (n=1016)
ACH-002230	FALSE	-0.25213	Other (n=1021)	-0.226441	Other (n=930)	-0.054686	Other (n=1016)
ACH-002233	FALSE	-1.19799	Other (n=1021)	-1.90485	Other (n=930)	-0.256137	Other (n=1016)
ACH-002234	FALSE	-1.06063	Other (n=1021)	-0.762846	Other (n=930)	-0.478553	Other (n=1016)
ACH-002239	FALSE	-0.518505	Other (n=1021)	-0.411592	Other (n=930)	-0.181646	Other (n=1016)
ACH-002243	FALSE	-1.13685	Other (n=1021)	-0.500055	Other (n=930)	0.0711715	Other (n=1016)
ACH-002247	FALSE	-0.692098	Non-cancerous (n=4)	-0.354041	Non-cancerous (n=4)	-0.128746	Non-cancerous (n=4)
ACH-002249	FALSE	-1.61039	Other (n=1021)	-0.0498398	Other (n=930)	-0.115754	Other (n=1016)
ACH-002250	FALSE	-0.866377	Other (n=1021)	-0.499019	Other (n=930)	-0.473195	Other (n=1016)
ACH-002251	FALSE	-1.5281	Other (n=1021)	-0.348831	Other (n=930)	-0.147065	Other (n=1016)
ACH-002257	FALSE	-0.405332	Other (n=1021)	-0.192257	Other (n=930)	0.14884	Other (n=1016)
ACH-002261	FALSE	-0.693297	Other (n=1021)	-0.254367	Other (n=930)	-0.133148	Other (n=1016)
ACH-002263	FALSE	-1.13122	Other (n=1021)	-0.0405294	Other (n=930)	-0.374279	Other (n=1016)
ACH-002265	FALSE	-0.230178	Other (n=1021)	-1.26429	Other (n=930)	-0.180775	Other (n=1016)
ACH-002269	FALSE	-0.460543	Other (n=1021)	-0.336327	Other (n=930)	-0.0251951	Other (n=1016)
ACH-002278	FALSE	-0.337781	Other (n=1021)	-0.765024	Other (n=930)	0.236589	Other (n=1016)
ACH-002280	FALSE	-1.02091	Other (n=1021)	-0.00172775	Other (n=930)	-0.0502185	Other (n=1016)
ACH-002282	FALSE	-0.662547	Other (n=1021)	0.267593	Other (n=930)	0.181626	Other (n=1016)
ACH-002283	FALSE	-0.383483	Other (n=1021)	-0.504745	Other (n=930)	0.223139	Other (n=1016)
ACH-002284	FALSE	-0.692781	Other (n=1021)	-0.398081	Other (n=930)	-0.0894255	Other (n=1016)
ACH-002285	FALSE	-0.534617	Other (n=1021)	-0.309855	Other (n=930)	-0.0213084	Other (n=1016)
ACH-002291	FALSE	-1.60612	Other (n=1021)	-0.616004	Other (n=930)	-0.0771403	Other (n=1016)
ACH-002294	FALSE	-1.89807	Other (n=1021)	-0.400792	Other (n=930)	-0.163007	Other (n=1016)
ACH-002295	FALSE	-0.285558	Other (n=1021)	-0.38192	Other (n=930)	-0.112918	Other (n=1016)
ACH-002296	FALSE	-0.957967	Other (n=1021)	-1.00171	Other (n=930)	0.067757	Other (n=1016)
ACH-002297	FALSE	-1.25171	Other (n=1021)	-0.169384	Other (n=930)	-0.0170007	Other (n=1016)
ACH-002298	FALSE	-1.06372	Other (n=1021)	-0.409513	Other (n=930)	-0.241176	Other (n=1016)
ACH-002304	FALSE	-0.310003	Other (n=1021)	-0.180542	Other (n=930)	-0.0988593	Other (n=1016)
ACH-002305	FALSE	-0.963758	Other (n=1021)	-0.480088	Other (n=930)	-0.300074	Other (n=1016)
ACH-002399	FALSE	-1.05854	Other (n=1021)	-0.280243	Other (n=930)	-0.055683	Other (n=1016)
ACH-002446	FALSE	-1.0663	Other (n=1021)	-1.44362	Other (n=930)	-0.290354	Other (n=1016)
ACH-002458	FALSE	-0.433062	Other (n=1021)	-0.329953	Other (n=930)	-0.714155	BRAF Hotspot (n=80)
ACH-002459	FALSE	-0.887612	Other (n=1021)	-0.54677	Other (n=930)	-0.240149	BRAF Hotspot (n=80)
ACH-002460	FALSE	-0.386876	Other (n=1021)	-0.439734	Other (n=930)	-0.971999	BRAF Hotspot (n=80)
ACH-002461	FALSE	-0.594054	Other (n=1021)	-0.151343	Other (n=930)	0.568432	BRAF Hotspot (n=80)
ACH-002462	FALSE	-0.251911	Other (n=1021)	-1.94792	KRAS Hotspot (n=166)	-0.0424072	Other (n=1016)
ACH-002463	FALSE	-0.25638	Other (n=1021)	-1.91118	Other (n=930)	-0.134721	Other (n=1016)
ACH-002464	FALSE	0.17627	Other (n=1021)	-2.75503	Other (n=930)	0.0906289	Other (n=1016)
ACH-002465	FALSE	-0.407897	Other (n=1021)	-1.13722	Other (n=930)	-0.195981	Other (n=1016)
ACH-002467	FALSE	-0.727506	Other (n=1021)	-1.082	Other (n=930)	-0.0715569	Other (n=1016)
ACH-002471	FALSE	-1.32379	Other (n=1021)	-0.493661	Other (n=930)	-0.0793031	Other (n=1016)
ACH-002478	FALSE	-0.540574	Other (n=1021)	-0.385694	Other (n=930)	-0.363371	Other (n=1016)
ACH-002485	FALSE	-1.36591	Other (n=1021)	-0.418228	Other (n=930)	0.0286031	Other (n=1016)
ACH-002486	FALSE	-1.43545	Other (n=1021)	-1.06498	KRAS Hotspot (n=166)	0.0399312	Other (n=1016)
ACH-002508	FALSE	-0.463894	Other (n=1021)	-0.775361	Other (n=930)	-0.212829	Other (n=1016)
ACH-002510	FALSE	-0.453895	Other (n=1021)	-0.55173	Other (n=930)	-1.51589	BRAF Hotspot (n=80)
ACH-002511	FALSE	-0.688863	Other (n=1021)	-0.397193	Other (n=930)	-0.0883346	Other (n=1016)
ACH-002512	FALSE	-0.123687	Other (n=1021)	-0.792939	Other (n=930)	0.0945712	Other (n=1016)
ACH-002522	FALSE	-0.240558	Other (n=1021)	-0.20062	Other (n=930)	-0.2031	Other (n=1016)
ACH-002523	FALSE	-0.798971	Other (n=1021)	-0.335059	Other (n=930)	-0.145368	Other (n=1016)
ACH-002524	FALSE	-0.937568	Other (n=1021)	-0.655657	Other (n=930)	0.028608	Other (n=1016)
ACH-002526	FALSE	-0.138951	Other (n=1021)	-0.441074	Other (n=930)	0.0178172	Other (n=1016)
ACH-002531	FALSE	-0.628607	Other (n=1021)	-1.51366	Other (n=930)	-0.154419	Other (n=1016)
ACH-002533	FALSE	-0.53384	Other (n=1021)	-0.193274	Other (n=930)	-0.0903748	Other (n=1016)
ACH-002535	FALSE	-0.626138	Other (n=1021)	-2.57176	KRAS Hotspot (n=166)	-0.0192123	Other (n=1016)
ACH-002647	FALSE	-0.925087	Other (n=1021)	-0.828012	KRAS Hotspot (n=166)	0.157597	Other (n=1016)
ACH-002650	FALSE	-0.51327	Other (n=1021)	-0.160138	Other (n=930)	0.0194066	Other (n=1016)
ACH-002654	FALSE	-0.500113	Other (n=1021)	-2.39047	KRAS Hotspot (n=166)	-0.11379	Other (n=1016)
ACH-002659	FALSE	-1.59684	Other (n=1021)	-0.335119	Other (n=930)	-1.09492	BRAF Hotspot (n=80)
ACH-002664	FALSE	-0.98091	Other (n=1021)	-1.13164	KRAS Hotspot (n=166)	-0.0139232	Other (n=1016)
ACH-002669	FALSE	-0.827631	Other (n=1021)	-0.338782	Other (n=930)	-0.870379	BRAF Hotspot (n=80)
ACH-002672	FALSE	-1.03497	Other (n=1021)	-2.03151	KRAS Hotspot (n=166)	-0.320841	Other (n=1016)
ACH-002680	FALSE	-0.273348	Other (n=1021)	-1.04206	KRAS Hotspot (n=166)	-0.0633882	Other (n=1016)
ACH-002687	FALSE	-0.291171	Other (n=1021)	-0.539971	Other (n=930)	-0.208861	Other (n=1016)
ACH-002693	FALSE	-0.860035	Other (n=1021)	-0.506048	Other (n=930)	-0.259122	Other (n=1016)
ACH-002710	FALSE	-0.766979	Other (n=1021)	-0.378356	Other (n=930)	0.0407697	Other (n=1016)
ACH-002785	FALSE	-0.53303	Other (n=1021)	-0.140709	Other (n=930)	-0.0556356	Other (n=1016)
ACH-002799	FALSE	-0.743174	Other (n=1021)	-0.508639	Other (n=930)	-0.135505	Other (n=1016)
ACH-002800	FALSE	-0.33372	Other (n=1021)	-0.524473	Other (n=930)	0.0516175	Other (n=1016)
ACH-002834	FALSE	-0.845817	Other (n=1021)	-0.615389	Other (n=930)	-0.153621	Other (n=1016)
ACH-002847	FALSE	-2.20023	FOCAD Loss or TTC37 Indel (n=75)	-0.226215	Other (n=930)	-0.0793073	Other (n=1016)
ACH-002922	FALSE	-0.959745	Other (n=1021)	-0.37635	Other (n=930)	-0.160956	Other (n=1016)
ACH-002925	FALSE	-0.145152	Other (n=1021)	-0.471023	Other (n=930)	-0.558197	Other (n=1016)
ACH-002926	FALSE	-0.538451	Other (n=1021)	-0.442621	Other (n=930)	-0.0918372	Other (n=1016)
