# Supplementary material for: SKI complex loss renders 9p21.3-deleted or MSI-H cancers dependent on PELO
Source: Nature. 2025 Feb 5;638(8052):1104–11. doi: 10.1038/s41586-024-08509-3 (PMC11864980; doi:10.1038/s41586-024-08509-3)
Supplement: Supplementary file 10 — Source Data Extended Data Fig. 4 [file 41586_2024_8509_MOESM10_ESM.xlsx]

## Sheet: ExtFig4a
ModelID	FOCAD Protein Level	SKIV2L Protein Level	TTC37 Protein Level	WDR61 Protein Level	WDR61 Expression	FOCAD Expression	TTC37 Expression	SKIV2L Expression	Biomarkers
ACH-000956	-0.976728	-1.44357	-1.25468	0.194701	6.77992	4.6153	4.68089	4.90785	TTC37 Indel
ACH-000070	-0.152756	0.23131	0.676529	0.479357	5.99865	2.51349	4.82069	4.71809	_Other
ACH-000411	0.512288	0.583108	0.808899	-0.210527	6.10245	2.90111	4.69877	4.90497	_Other
ACH-000649	1.10101	0.238245	-0.167742	-0.419587	6.03672	4.14649	4.44361	4.68762	_Other
ACH-001306	1.80977	1.0863	1.23062	-0.340529	6.11082	4.39094	4.63052	5.71425	_Other
ACH-001307	1.26754	0.871417	0.881017	-0.439374	5.70598	3.92029	5.19101	5.54164	_Other
ACH-000008	-0.215738	0.14571	0.12918	-0.334957	6.80374	3.54967	4.44095	6.44791	_Other
ACH-000558	0.486054	0.241181	0.396424	-0.299451	6.07253	4.28318	5.30086	4.6837	_Other
ACH-000201	0.0183396	0.125526	0.370383	0.0303732	6.52826	3.77189	4.57046	4.99639	_Other
ACH-000788	0.0955111	0.291011	0.244982	0.299726	6.57713	4.0072	5.35826	5.99774	_Other
ACH-000657	0.593503	0.27721	0.334726	0.215042	6.45418	4.0917	4.53169	5.43296	_Other
ACH-000219	0.718426	0.512267	0.643073	-0.0303755	6.03562	4.16752	5.16148	5.31143	_Other
ACH-000555	0.0961861	0.0607329	-0.0376163	0.0536395	5.91433	3.35332	4.88801	4.89045	_Other
ACH-000681	1.01346	0.642762	0.732348	0.159866	6.58976	4.52607	4.89579	4.47249	_Other
ACH-000052	-0.942918	-0.871745	-0.946556	0.404433	5.87971	4.72028	5.16108	5.0268	_Other
ACH-000429	0.352525	0.636879	0.874776	-0.839967	5.59126	0.925999	4.57592	4.53667	_Other
ACH-000528	-0.75518	0.276579	0.318163	0.313445	5.89215	3.04789	4.44626	5.16752	_Other
ACH-000880	0.881314	0.175881	0.194031	-0.25144	6.0119	4.18745	5.29094	5.53947	_Other
ACH-000222	-0.740238	-0.806121	-0.822127	-0.316521	5.12722	1.46989	3.73985	4.50779	_Other
ACH-000248	0.386955	-0.0272173	-0.0564466	0.0749046	6.14262	4.53294	4.32337	5.20906	_Other
ACH-000794	-0.916966	-0.704261	-0.564972	-0.156115	4.1152	1.73552	3.86394	4.07553	_Other
ACH-000415	-0.850213	-0.726044	-0.687912	-0.278303	4.22805	1.75702	3.13586	4.15462	_Other
ACH-000536	0.423443	0.0832807	0.159578	-0.0610466	6.80723	3.14241	4.45681	5.68145	_Other
ACH-000288	0.229035	0.248869	0.350025	-0.42384	5.33378	3.88166	5.4663	5.42995	_Other
ACH-000535	-0.0983013	-0.931205	-1.12996	-0.335871	5.91145	2.96532	3.69042	4.9279	_Other
ACH-000580	1.02318	0.750511	0.848874	0.314973	7.09529	4.52105	5.47444	4.98185	_Other
ACH-000433	1.29491	0.585291	1.19455	-0.56813	6.04199	3.21412	4.39094	4.88655	_Other
ACH-000234	-0.139019	0.273041	0.403783	-0.340652	5.0781	2.66676	4.1334	5.47411	_Other
ACH-000832	-0.296053	-0.437321	-0.413627	0.347102	5.61589	3.51223	4.96625	5.6946	_Other
ACH-000518	0.0324412	-0.0724852	-0.061803	-0.222488	5.68706	3.48671	5.15218	5.95699	_Other
ACH-000856	0.637407	-0.717992	-0.537908	-0.157357	6.04243	4.77452	4.91886	5.59723	_Other
ACH-000857	-0.840002	-0.847603	-0.699687	0.222746	5.05745	3.8885	3.8953	5.17393	_Other
ACH-000511	-0.156278	-0.0794044	0.176614	-0.159249	5.39609	4.46401	5.93946	5.80967	_Other
ACH-000264	-0.654334	-0.684022	-0.778383	0.48058	6.8495	3.56071	4.21335	4.57894	_Other
ACH-000783	0.827789	0.850777	0.951767	-0.0923145	6.03386	3.45681	4.50843	6.13155	_Other
ACH-000713	-0.670867	0.0225713	0.0156451	0.180672	6.42677	3.29131	5.26228	5.35014	_Other
ACH-000963	0.303815	-0.389242	-0.558233	0.230733	6.11873	3.61824	2.65076	4.94205	TTC37 Indel
ACH-000138	-0.273633	0.00132677	0.088051	0.241322	5.50112	3.22651	4.75275	5.48349	_Other
ACH-000867	1.01163	0.349745	-0.107067	0.897391	6.5803	2.4489	4.15299	5.13504	_Other
ACH-000895	0.960061	-0.984769	-0.706563	-1.07411	6.06609	3.67129	3.44493	5.90881	TTC37 Indel
ACH-000641	-1.94987	-0.260116	-0.34472	0.205411	5.73254	1.91456	4.5472	5.50557	_Other
ACH-001039	0.321203	0.917462	1.28018	0.0299349					_Other
ACH-000202	0.462161	0.195334	0.373181	0.261044	5.77637	4.47768	4.68032	4.78503	_Other
ACH-000350	0.239473	0.863742	0.872015	0.354662	6.04461	2.97453	5.84021	5.59991	_Other
ACH-000805	-0.556859	0.162863	0.266934	0.130071	6.58616	3.12763	4.70377	5.0492	_Other
ACH-000582	0.0196988	-0.371059	-0.14516	0.109717	7.38578	3.12763	4.23343	5.6241	_Other
ACH-000644	-0.627302	-0.0609174	-0.286468	0.0512575	5.69265	3.30597	4.46467	5.80012	_Other
ACH-000161	-0.330234	0.27512	0.28558	-0.0848587	5.95675	3.51349	4.27426	5.51759	_Other
ACH-000662	-0.550743	-0.705606	-0.694668	0.186952	6.21917	2.79909	4.2032	5.0072	_Other
ACH-000695	0.191225	0.304535	0.337005	0.147895	6.09719	4.38888	4.66959	5.05615	_Other
ACH-000508	0.0764827	0.680106	0.801484	-0.251496	5.65478	4.16912	4.99865	5.91049	_Other
ACH-000278	-0.465173	-0.634971	-0.727467	-0.00339116	6.83857	2.33628	3.57652	5.38094	_Other
ACH-000243	0.411086	-0.628057	-0.570664	-0.1562	5.46923	2.73118	3.68594	4.9905	_Other
ACH-000211	-0.632755	-1.08984	-0.965932	-0.397463	6.24679	2.14405	5.53823	6.17532	_Other
ACH-000207	1.11733	0.426159	0.252817	-0.0751875	5.84624	3.46728	4.4614	4.89239	_Other
ACH-000530	-0.537969	0.0616048	-0.0939146	0.667184	7.39051	4.20867	5.21179	6.45549	_Other
ACH-000749	-0.82372	0.428895	-0.15585	0.805831	6.11249	4.38128	4.94298	5.22381	_Other
ACH-000979	0.200101	0.078316	0.0857396	-0.0200058					_Other
ACH-000925	0.417214	-0.577486	-0.475864	-0.886092	6.03562	3.30743	3.7866	5.5659	TTC37 Indel
ACH-000563	-0.491287	-0.973339	-0.800128	-0.608698	5.41988	2.99639	5.13668	5.85449	_Other
ACH-000330	-0.285827	-0.337942	-0.331815	0.106639	6.84599	2.9222	3.774	5.83264	_Other
ACH-000117	0.0887643	0.2892	0.235461	0.454069	6.42911	2.89142	4.33628	5.4545	_Other
ACH-000198	1.3996	0.891834	0.755375	0.189667	5.72765	3.18269	4.53419	5.99254	_Other
ACH-000487	0.197138	0.139805	0.152705	0.435795	5.87455	3.58256	4.56986	4.7137	_Other
ACH-000846	-1.23018	-0.81805	-0.389632	-0.124569	6.05246	3.28688	5.20242	5.57924	_Other
ACH-000574	-0.0212765	0.600305	-0.087067	0.841532	6.30067	4.62176	4.8334	5.13955	_Other
ACH-000096	0.126675	-0.176855	-0.0303139	0.366372	8.02907	4.32912	5.46467	5.42861	_Other
ACH-000375	0.457807	0.32142	0.461431	0.00888857	6.23055	4.48414	5.00809	5.08619	_Other
ACH-000098	1.06961	0.682377	0.867778	0.0764968	6.21451	4.01703	5.142	5.94486	_Other
ACH-000738	-0.819237	-1.46192	-1.25895	-0.0279391	6.38647	0.298658	5.01525	5.45418	FOCAD Loss
ACH-000374	-0.455714	0.354106	0.036834	-0.322226	6.38422	2.94486	5.09803	6.44261	_Other
ACH-000111	-0.646974	-0.25463	-0.588218	0.177077	5.33949	3.23726	4.33271	5.96278	_Other
ACH-000699	0.584668	0.275247	0.148318	-0.142832	6.00428	3.70377	4.30816	5.69265	_Other
ACH-000878	0.0164472	0.898254	0.823345	-0.103152	7.0881	3.75596	5.8125	5.51381	_Other
ACH-000349	0.0366444	0.945006	1.19849	0.545781	5.94556	3.43563	6.25323	5.72574	_Other
ACH-000624	-1.08917	-1.04627	-1.15691	-0.58034	4.05918	2.33342	4.58015	5.27873	_Other
ACH-000712	-1.37267	-0.890409	-0.8647	0.257825	5.71534	4.19928	3.74953	5.20163	_Other
ACH-000223	-0.680299	-1.03102	-1.13477	-0.126382	5.93026	3.02326	3.45681	5.55643	_Other
ACH-000859	0.413548	-0.276258	-0.406996	-0.535773	6.02813	3.87184	5.09128	5.48929	_Other
ACH-000755	0.422712	1.55686	1.50612	-0.191723	5.76368	3.43829	4.60644	4.86938	_Other
ACH-000276	-0.354151	-0.36975	-0.408337	-0.397053	6.52795	2.79701	4.65878	5.23726	_Other
ACH-000667	0.182851	0.198153	-0.0343978	-0.107438	5.09255	3.39232	4.42425	4.98094	_Other
ACH-000467	0.821824	0.223864	-0.0380425	0.212946	5.8711	4.60051	4.83693	4.6427	_Other
ACH-000668	0.896027	-0.453291	-0.437995	-0.306507	5.83365	4.74362	4.65935	5.47021	_Other
ACH-000012	0.266409	-0.0205842	0.0104328	-0.0279099	5.48671	4.68874	4.78398	5.34447	_Other
ACH-000454	-0.349025	0.304614	0.135385	0.116857	6.37921	3.15056	4.40803	5.43396	_Other
ACH-000971	0.527636	-0.870757	-0.791746	-0.417103	6.60452	4.54288	4.27277	4.774	TTC37 Indel
ACH-000190	-0.185501	0.323978	0.301272	0.399839	5.62264	4.26454	5.43129	5.48864	_Other
ACH-000643	-0.803511	-0.964667	-1.06895	-0.250528	4.60703	3.00899	3.35896	4.9528	_Other
ACH-000990	-1.23144	-1.18069	-0.964116	0.0420293	4.8846	3.21878	4.51538	6.18706	TTC37 Indel
ACH-000954	-0.153805	-0.581656	-0.555567	0.0596044	6.09191	3.7366	3.0635	5.09972	TTC37 Indel
ACH-000996	0.706156	-0.923709	-1.41306	-0.0761037	5.94181	3.57289	5.42559	5.79831	_Other
ACH-000946	-0.636095	-1.93586	-0.985415	-0.147861	5.55919	4.39917	4.16993	5.51507	TTC37 Indel
ACH-000831	0.105709	0.0714381	0.164934	0.0246825	5.90135	2.6017	4.88947	4.83542	_Other
ACH-000994	-0.551801	-2.20975	-2.11452	0.207511	5.8711	4.54411	3.55827	5.46434	TTC37 Indel
ACH-000984	0.50214	-1.93041	-1.6647	0.242869	6.58736	4.79805	4.61589	5.71836	TTC37 Indel
ACH-000004	-1.18179	-0.422241	-0.459773	0.0545058	5.89797	2.81967	5.01792	5.55919	_Other
ACH-000005	-1.52461	-0.613967	-0.230062	0.152559	6.0798	3.5741	5.36492	5.33378	_Other
ACH-000625	0.354082	0.0511359	-0.0273273	0.11884	5.58767	3.86691	4.44493	6.63648	_Other
ACH-000739	0.080809	-0.086653	-0.265523	-0.300699	5.4446	3.36457	3.86691	5.12887	_Other
ACH-000542	0.509658	0.908944	0.793483	0.148374	5.61971	4.06437	5.34376	4.5373	_Other
ACH-000847	0.858799	0.876623	1.17468	0.313339	6.13237	4.52607	4.65992	5.31433	_Other
ACH-000393	-0.335961	-0.486479	-0.311469	-0.55892	5.76474	4.20398	4.9905	5.28318	_Other
ACH-000014	0.334835	0.0253379	-0.0253982	-0.182346	6.32751	3.67694	4.66846	6.51475	_Other
ACH-000799	0.341434	0.30852	0.324472	-0.00922442	6.49841	2.73335	4.79753	5.16832	_Other
ACH-000632	0.150743	0.814053	0.827002	0.111662	5.87774	3.61353	4.80478	5.86443	_Other
ACH-000778	-0.201377	-0.218951	-0.24675	-0.25407	5.57289	4.36527	5.61794	5.86245	_Other
ACH-000546	-0.917781	-1.69325	-1.52802	-0.143826	5.74066	4.24489	4.76607	4.69599	_Other
ACH-000054	1.0837	0.374686	0.406501	0.141772	5.93923	4.37226	4.97223	5.23074	_Other
ACH-000986	0.955886	0.730762	0.788687	0.147522	5.8775	4.60703	4.43029	4.92837	_Other
ACH-000547	-0.0969552	-0.746843	-1.00645	-0.568933	6.14731	3.47768	3.94767	5.71534	_Other
ACH-000724	-0.143352	-0.191657	0.00473426	-0.48605	5.54411	3.66448	4.82528	5.27947	_Other
ACH-000552	0.133153	0.341012	0.250656	0.270995	6.11728	3.31904	4.65478	5.1416	_Other
ACH-000926	0.354594	-0.498981	-0.633437	-0.101875	6.14425	3.58135	4.33199	3.5373	_Other
ACH-000239	-0.72678	-1.11775	-0.402745	-0.976134	5.67412	0.15056	3.69042	6.45763	FOCAD Loss
ACH-000475	-0.689876	-0.287297	-0.495243	0.024194	5.92458	2.04614	3.98914	5.53667	_Other
ACH-000671	-1.28519	-1.22005	-1.3914	-0.167426	5.71507	2.75275	4.21723	4.99458	_Other
ACH-000480	0.0998556	-0.124748	0.0345822	-0.0717176	6.2502	4.01614	3.97085	5.12846	_Other
ACH-000118	-0.266997	-0.12938	-0.193771	0.0222011	5.76739	0.124328	4.62	6.55674	FOCAD Loss
ACH-000213	0.345462	0.0126806	0.009103	0.0962279	5.75702	3.57289	3.95047	4.91839	_Other
ACH-000672	0.357934	0.175911	0.14608	-0.111439	5.28096	4.43896	5.39575	5.90905	_Other
ACH-000882	-0.0422918	0.438976	0.159811	0.382411	7.16752	5.70874	5.54874	6.13996	_Other
ACH-000650	-0.179953	0.297674	0.396425	0.45634	7.69014	3.61117	5.20516	5.40905	_Other
ACH-000550	-0.147	0.0339573	0.166292	-0.189486	5.71397	3.61706	5.82782	4.8802	_Other
ACH-000966	-0.813806	-1.89209	-1.85429	-0.263799	5.87676	4.55582	3.26003	5.04483	TTC37 Indel
ACH-000919	-0.577361	-1.80742	-1.91446	0.452997	5.67892	3.91456	3.49057	5.03034	TTC37 Indel
ACH-000915	-0.0970994	0.0860434	0.247711	-0.228237	6.95489	3.44228	4.91121	5.23074	_Other
ACH-000961	-0.873365	-1.31397	-1.34744	0.296244	6.30524	3.38819	4.29646	5.39506	TTC37 Indel
ACH-000396	1.17266	0.206448	0.109603	-0.227503	5.4266	4.12681	4.79701	6.64573	_Other
ACH-000357	-0.996009	0.267119	-0.0526249	0.926536	5.83592	2.04264	3.926	5.20203	_Other
ACH-000620	-0.550398	0.233087	0.236863	0.125135	5.59813	3.72574	4.42828	5.4165	_Other
ACH-000476	0.233647	0.391925	0.456148	0.267717	5.25512	3.21101	5.03562	5.51128	_Other
ACH-000734	-1.08978	-0.254709	-0.370386	0.308932	5.99842	3.06178	4.67356	5.60763	_Other
ACH-000217	0.0372662	-0.206226	0.00533996	-0.340174	5.17473	3.92125	4.79025	5.19574	_Other
ACH-000848	-0.174875	0.081296	0.0441563	-0.271244	5.60733	3.54226	5.59932	5.75195	_Other
ACH-000132	-1.00797	-0.505838	-0.656502	-0.771986	5.46499	0.263034	4.10266	4.78398	FOCAD Loss
ACH-000909	-0.0422366	-0.306542	-0.368365	0.0151379	5.73525	4.04352	4.1819	5.59156	TTC37 Indel
ACH-000711	-0.0427836	0.152864	0.0557693	-0.170226	6.4065	3.26903	3.68594	5.57077	_Other
ACH-000151	-0.715006	-0.44191	-0.420786	1.00729	5.6427	2.848	5.08619	5.6241	_Other
ACH-000753	-0.246798	-0.647288	-0.689664	-0.261463	5.52888	4.96763	4.72083	4.98732	_Other
ACH-000995	0.682968	-0.0820505	-0.349375	0.900878	6.05007	3.17632	4.9472	5.43696	_Other
ACH-000404	0.500134	1.27393	1.6847	0.340343	7.37547	2.98914	5.48156	5.69683	_Other
ACH-000551	-1.85209	-1.63639	-2.09772	-0.668401	6.26978	1.50589	5.27687	5.64068	FOCAD Loss
ACH-000053	0.616344	0.722618	0.650155	0.176149	6.07125	3.10769	4.61353	5.42122	_Other
ACH-000315	0.329143	0.0136541	-0.490563	0.988282	6.64976	2.99639	5.4614	6.1645	_Other
ACH-000263	0.371798	0.834094	1.0431	-0.145937	5.65707	3.22033	4.67469	4.7252	_Other
ACH-000728	0.446625	-0.104835	-0.130859	0.48269	6.0063	2.74416	5.38543	5.31506	_Other
ACH-000793	0.355818	0.356643	0.257671	-0.091208	6.31723	3.4019	4.81301	5.20281	_Other
ACH-000684	0.21009	0.263091	0.235906	-0.248563	5.88606	3.33485	4.25096	4.20242	_Other
ACH-000250	0.0486143	-0.0326295	0.0763978	0.0390399	6.10915	3.76235	5.48188	5.68257	_Other
ACH-000714	-0.644212	-0.028313	-0.413406	0.869149	6.26003	4.23802	5.57259	5.76713	_Other
ACH-000380	0.00755824	-0.145711	-0.608893	0.669102	5.9782	4.24413	4.08491	5.44725	_Other
ACH-000576	-0.00935892	0.114079	-0.0780576	0.494778	5.55397	4.42492	3.90593	5.85748	_Other
ACH-000622	-0.535265	-0.42668	-0.205171	-0.38335	6.59768	4.23573	4.52293	5.94158	_Other
ACH-000479	0.472108	0.0564049	0.0619936	-0.631042	6.79662	4.81558	5.60585	5.52136	_Other
ACH-000281	-0.950412	0.715965	0.476929	0.007122	5.84172	2.96717	5.23649	5.15906	_Other
ACH-000265	-0.729998	-0.585893	-0.485634	0.322292	5.33056	4.77926	4.97911	5.46663	_Other
ACH-000028	-0.518363	-0.313809	-0.217364	-0.452339	7.08247	3.80323	3.7939	5.10601	_Other
ACH-000486	-0.354938	-1.20616	-1.11529	-0.161308	6.16672	4.4614	4.50906	5.54874	_Other
ACH-000524	-1.10121	-1.27575	-1.39306	0.238494	5.42794	3.43162	4.36107	5.57531	_Other
ACH-000607	0.141933	1.24436	1.04894	0.374312	6.85549	5.10852	5.31034	5.10476	_Other
ACH-000855	0.926881	0.45604	0.50131	-0.0177862	5.86295	3.91648	4.8212	4.96717	_Other
ACH-000693	-0.309042	-0.924956	-1.26681	0.173496	5.30998	3.75275	4.31832	5.11353	_Other
ACH-000777	-0.133532	-0.23483	-0.150312	0.0276333	5.40905	3.08916	5.08874	5.61736	_Other
ACH-000809	0.344814	0.216453	-0.0147633	-0.0591309	5.73606	3.54102	4.9991	4.92267	_Other
ACH-000865	0.534742	-0.0652149	-0.140557	0.288113	6.16852	5.16631	4.03914	5.72356	_Other
ACH-000824	0.208217	0.447833	0.428358	-0.267014	5.77531	3.56682	4.56864	5.0751	_Other
ACH-000784	-1.35834	-1.22469	-0.754239	1.01019	6.38457	4.12928	4.43229	4.42828	_Other
ACH-000685	-0.240353	-0.453497	-0.0779557	0.42562	5.94111	3.54226	4.40327	5.4165	_Other
ACH-000754	-0.764849	-0.472145	-0.300389	0.390924	5.7761	3.35755	3.67469	5.59186	_Other
ACH-000627	0.356768	0.471338	0.345727	-0.1411	5.79623	4.62819	5.23879	6.26791	_Other
ACH-000769	0.681497	-0.241577	0.0474264	0.121146	6.34145	4.58376	4.50208	4.92267	_Other
ACH-000255	0.286676	0.746218	0.881996	-0.262041	5.56682	3.33485	4.53543	5.28244	_Other
ACH-000819	-1.49569	-0.946818	-1.08453	-0.245954	6.26078	0.0840643	5.18982	6.34003	FOCAD Loss
ACH-000595	0.668717	0.761012	0.562285	0.509848	7.28512	4.85848	5.28318	5.19849	_Other
ACH-000977	0.270245	-0.923395	-0.734532	0.141228	6.43179	4.79233	4.6017	5.4614	_Other
ACH-000750	-0.675751	-0.440817	-0.912382	0.0727703	5.62527	4.41346	4.65249	5.46793	_Other
ACH-000957	0.0667312	-1.61885	-1.34848	-0.17555	6.04155	4.34483	3.63923	5.45022	TTC37 Indel
ACH-000985	0.412142	-1.25843	-1.24669	-0.49495	6.14751	3.46205	3.53978	3.8953	TTC37 Indel
ACH-000007	0.965452	0.342274	0.534016	-0.410658	5.8296	4.1035	4.67694	4.51538	_Other
ACH-000438	0.437979	0.446754	0.464699	-0.469779	6.62439	4.18903	5.09803	5.64616	_Other
ACH-000390	-1.32707	-0.974708	-0.760634	-0.291718	6.50144	2.23266	4.05485	5.84975	FOCAD Loss
ACH-000787	0.435368	0.226504	0.152871	-0.127208	4.851	4.38198	5.35861	6.25663	_Other
ACH-000019	-0.192754	-0.112623	-0.231531	0.384598	7.66775	2.96717	3.85898	5.20046	_Other
ACH-000621	0.454982	0.10142	0.186304	-0.0720275	6.25588	3.16511	4.52482	5.6453	_Other
ACH-000768	-1.6854	-1.22931	-1.34269	-1.28352	4.72247	1.11103	4.52795	5.92955	_Other
ACH-000573	1.65671	0.460264	0.681211	-0.266511	5.34908	4.13093	4.45022	4.83036	_Other
ACH-000910	-0.0473423	-0.0154787	-0.101969	-0.216842	5.01033	3.39232	4.14649	5.15218	_Other
ACH-000849	-0.506815	-0.08239	-0.083875	-0.0955825	5.76765	3.09592	4.62702	5.97499	_Other
ACH-000935	0.0415861	-0.0674897	-0.00128832	-0.00495994	5.58406	3.40054	3.7137	5.00225	_Other
ACH-000881	-0.440058	0.210786	0.409196	0.332832	7.43804	2.59932	5.00315	4.63285	_Other
ACH-000987	-0.339157	-0.521485	-0.45339	0.479288	7.43079	3.86096	5.07596	5.44128	_Other
ACH-000192	-0.524274	-0.877441	-0.943041	0.265784	5.3147	3.66789	5.3505	5.6091	_Other
ACH-000879	0.129872	-0.939761	-0.57972	0.155092	6.19081	4.22728	4.69042	5.40088	_Other
ACH-000988	-0.84403	-2.12554	-2.47123	0.186094	5.84649	4.68762	2.9542	5.65878	_Other
ACH-000601	-2.50203	-1.34933	-1.77405	-0.161383	5.62498	0.201634	4.23189	5.78503	FOCAD Loss
ACH-000351	0.437884	0.705643	0.9001	-0.120681	6.0813	3.35614	5.01881	5.99164	_Other
ACH-000356	0.0297286	0.56462	0.364573	0.0420382	6.21626	3.08406	5.13914	5.65163	_Other
ACH-000678	-0.625123	-0.301166	-0.289066	-0.287081	5.92125	2.84197	4.15947	5.36352	_Other
ACH-000362	0.702709	0.402251	1.71399	-0.4889	6.20653	2.66448	4.0063	5.51033	_Other
ACH-000369	0.33628	0.173539	-0.254005	0.575189	6.42509	4.13175	4.29646	5.47735	_Other
ACH-001129	1.00915	1.03	2.48519	-0.356217	6.2317	3.59455	4.71809	4.99639	_Other
ACH-000006	0.933815	1.35117	0.80498	-0.159739	6.23055	3.68145	5.26716	5.9514	_Other
ACH-000335	-0.572128	1.02962	1.10968	-0.171682	5.81327	5.16471	5.91265	4.87135	_Other
ACH-000938	-1.18871	-1.06173	-0.766111	0.973432	6.08852	0.250962	5.73417	5.48317	FOCAD Loss
ACH-000866	-0.233668	0.161374	0.104582	0.333393	5.98732	4.66959	5.16269	5.6017	_Other
ACH-000980	0.560224	-1.00482	-0.897492	-0.197317	6.08002	4.8535	4.62117	5.55766	_Other
ACH-000510	0.538514	-0.168246	-0.00266863	-0.0733277	5.58946	4.11853	4.49633	5.91361	_Other
ACH-000666	0.897464	0.969668	0.889861	-0.386033	5.64097	4.54844	4.44758	5.05702	_Other
ACH-000852	0.00663874	0.446021	0.53334	-0.0546357	6.24451	3.29131	4.45746	5.88728	_Other
ACH-000589	-1.58471	-0.799141	-0.0893686	-0.376776	6.65406	0.0976108	4.80735	5.06996	FOCAD Loss
ACH-000506	0.56084	0.0015352	0.166895	-0.0224232	5.79779	4.83137	4.83036	4.63517	_Other
ACH-000869	-0.0953924	-0.172079	0.0168724	0.397925	6.56621	3.80735	4.47703	5.02192	_Other
ACH-000916	-0.57041	-0.517056	-0.574788	-0.552089	6.24489	3.91552	5.51475	5.06178	_Other
ACH-000015	0.279235	0.545135	0.632528	-0.0114087	6.66035	3.82069	4.15462	5.8802	_Other
ACH-000035	-0.11652	0.361261	0.397175	0.0138378	6.23343	4.15137	4.87086	5.75034	_Other
ACH-000448	-0.287215	-1.1604	-1.14113	0.100009	5.23074	2.87381	4.67243	5.19928	_Other
ACH-000021	0.265319	0.122349	0.20849	-0.345151	6.3203	3.07553	4.89142	5.39575	_Other
ACH-000747	-0.445161	0.340099	0.213967	0.0432275	6.0798	3.1375	5.00045	5.44361	_Other
ACH-000496	0.451311	-0.0736185	0.0850233	-0.0829157	6.0354	4.51033	4.71754	5.11603	_Other
ACH-000888	1.17862	1.04411	0.380735	-0.151076	6.07103	4.30524	5.40599	5.04177	_Other
ACH-000414	0.0560226	0.270172	0.176935	-0.161613	6.36702	2.58976	4.92932	5.17073	_Other
ACH-000752	0.618562	0.595304	0.821627	0.01901	6.55228	4.61176	5.15381	5.53013	_Other
ACH-000587	-0.157472	0.673371	0.76602	-0.217557	6.0045	2.73985	5.00899	5.49281	_Other
ACH-000886	-0.793693	-1.13583	-1.1076	0.329497	5.40088	4.29866	4.49378	4.95373	_Other
ACH-000521	0.0642413	-0.181171	-0.343661	0.484199	6.23496	4.69209	4.21412	5.71809	_Other
ACH-000153	1.07123	0.139778	0.460856	-0.974994	5.67327	4.27501	6.06372	4.73877	_Other
ACH-000727	0.187305	-0.0533544	-0.128168	0.586002					_Other
ACH-000929	0.222584	-0.462128	-0.406964	0.301582	5.30232	4.63981	4.20711	4.38059	_Other
ACH-000311	0.633198	0.444996	0.136004	0.658952	6.6585	3.47638	4.76394	4.51665	_Other
ACH-000785	-0.282114	0.278507	0.0989813	0.288799	6.86777	2.97085	4.97591	5.48285	_Other
ACH-000481	0.827711	0.495594	0.595324	0.332593	5.67892	4.33771	4.87381	5.21917	_Other
ACH-000924	-0.596075	-0.971631	-1.3151	0.634774	6.31179	3.92505	4.65478	6.29517	_Other
ACH-000447	-0.189386	-0.631705	0.125974	-0.382636	5.35191	3.25852	5.41752	5.49474	_Other
ACH-000367	-0.0879802	-0.119413	0.0639396	-0.614129	6.32121	2.88166	5.06652	5.16912	_Other
ACH-000912	0.242928	0.216944	0.491174	-0.0115413	6.2538	4.15218	4.88899	4.65306	_Other
ACH-000718	0.960078	-0.0361083	0.149482	0.346131	5.72792	3.99277	3.6565	4.56255	_Other
ACH-000900	-0.283449	-0.362431	-0.516704	0.0915727	5.96832	3.59096	3.89821	5.93923	_Other
ACH-001075	0.390374	-0.669343	-0.457787	-0.181856	5.36702	4.50779	4.69544	4.90063	_Other
ACH-000109	-0.405449	0.0324291	-0.14623	0.510926	6.58661	5.26003	4.99322	6.35808	_Other
ACH-000860	-0.422968	-0.622749	-0.426737	-0.0825839	6.09445	3.59216	4.47119	4.76341	_Other
ACH-000638	-0.507685	0.681984	0.848363	-0.384953	5.59395	3.0054	5.29241	5.30232	_Other
ACH-000800	-0.16674	-0.0415789	-0.129552	0.327184	5.29939	5.70321	5.22304	5.74524	_Other
ACH-000463	-0.239029	-1.44167	-0.960093	0.413068	6.46614	3.44758	4.89336	4.80271	_Other
ACH-000395	0.626543	-0.072775	0.121143	-0.315416	6.23266	4.56742	5.3726	5.01033	_Other
ACH-000343	0.00408033	0.0798796	-0.299284	0.509275	5.79857	4.29939	4.92695	6.01614	_Other
ACH-000378	1.57865	0.115004	0.221913	-0.281071	5.16952	5.61353	4.64039	5.904	_Other
ACH-000945	-0.138751	-0.122934	-0.251474	0.455963	5.96532	4.43696	4.53169	5.50048	_Other
ACH-000853	-0.489351	0.578065	0.253853	-0.0703349	5.69988	4.20163	5.48027	5.27501	_Other
ACH-000491	-0.874864	0.30812	0.270763	0.391026	6.39592	3.29278	5.82655	4.43896	_Other
ACH-000403	0.684386	1.04884	1.03804	0.231047	5.41988	3.34056	5.57016	5.4822	_Other
ACH-000416	-1.77189	-1.2915	-1.11737	0.0218616	6.13443	1.9855	4.92077	4.71754	_Other
ACH-000050	1.30736	1.44357	1.50838	0.445492	5.8387	3.8748	4.51475	5.6865	_Other
ACH-000427	-0.706546	-0.463474	-0.172634	-0.160576	5.89336	3.33628	4.88166	4.55582	_Other
ACH-000001	-0.372855	-0.946967	-1.05756	-0.0515538	5.17792	4.27352	4.6427	5.26341	_Other
ACH-000388	-0.374971	0.335056	-0.268671	0.437975	4.91025	2.99458	3.61706	4.8089	_Other
ACH-000911	-0.00264299	-0.270692	-0.552821	-0.315422	5.73606	4.02414	4.0054	4.9364	_Other
ACH-000065	0.43827	0.403737	0.388937	0.565054	6.05398	3.95513	4.63807	4.98596	_Other
ACH-000158	-0.449634	0.000533371	-0.607851	0.0996484	6.12309	3.37712	4.20867	4.61589	_Other
ACH-000247	1.59818	0.146828	0.432562	-0.448628	6.15543	3.51096	4.30086	4.46532	_Other
ACH-000383	-0.00552113	0.0315235	-0.00437	-0.0237458	5.39232	3.67807	4.7252	5.20984	_Other
ACH-000024	-0.368969	-0.16542	-0.341687	0.817352	5.41278	3.17951	4.70929	5.36142	_Other
ACH-000159	0.262222	-0.00321945	0.0379491	-0.318516	6.37504	3.61589	5.5404	4.48091	_Other
ACH-000091	0.696696	0.340405	0.332769	-0.612908	6.11437	3.19061	5.05398	5.59932	_Other
ACH-000291	-0.145223	-0.0455699	-0.125475	-0.534387	5.9939	2.41143	4.04002	5.43263	_Other
ACH-000617	0.070992	-0.654866	-0.749868	-0.322069	6.07596	3.2032	3.58496	5.374	_Other
ACH-000696	0.137934	0.0690458	0.139708	0.193794	5.81198	3.53356	5.18903	5.35297	_Other
ACH-000409	-1.13743	-1.19895	-0.970423	0.112171	5.55213	2.90497	4.43363	5.80993	_Other
ACH-000042	-0.260113	-0.239462	-0.294507	-0.125004	5.28244	2.96717	4.34767	4.81711	_Other
ACH-000235	-0.160408	-0.566604	-0.539791	-0.784881	5.58586	3.61471	4.36947	4.45022	_Other
ACH-000164	-1.51929	0.124661	0.211202	-0.154884	6.18844	2.61353	5.26679	5.58767	_Other
ACH-000023	0.160365	0.117661	0.0238247	-0.24983	5.60229	3.87381	4.8953	5.28762	_Other
ACH-000030	-0.184105	-1.02305	-1.09683	-0.285502	5.49217	3.15381	3.88264	4.83744	_Other
ACH-000090	0.165063	0.214979	0.00842876	-0.301083	5.34092	3.81455	3.95233	5.32625	_Other
ACH-000606	-0.124616	0.331852	0.177524	0.260915	6.05441	2.90497	3.76341	5.39746	_Other
ACH-001171	0.300215	1.00491	1.21133	0.157179					_Other
ACH-000347	-0.0135998	-0.0119306	-0.147373	0.202304	5.98413	4.97131	5.35685	4.65764	_Other
ACH-000922	-2.14693	-0.700983	-1.02776	0.461238	6.07532	3.15704	3.848	4.94158	_Other
ACH-000169	-0.0464027	0.213567	0.39216	-0.551081	5.79727	3.57773	5.27724	5.68594	_Other
ACH-000068	-0.566438	0.330131	0.205089	0.547347	5.31288	2.15704	4.95233	4.87627	_Other
ACH-000960	-2.13918	-0.511777	-0.723716	0.75108	6.57818	0.0703893	5.06005	5.53138	FOCAD Loss
ACH-000062	-0.185318	-0.544856	-0.644796	0.154763	5.82807	4.14241	3.87774	5.2589	_Other
ACH-000442	-2.44657	-0.835679	-0.599615	-0.632396	5.39883	0.226509	5.15826	5.64328	FOCAD Loss
ACH-000833	-0.82927	-0.848773	-0.865931	0.286438	5.7952	3.15704	4.02768	4.75489	_Other
ACH-000100	-0.616982	-0.257766	-0.470943	0.61646	6.30597	2.89142	4.40531	4.77241	_Other
ACH-000943	0.210628	-1.089	-1.10974	-0.486287	5.80219	2.59455	3.70155	5.03034	TTC37 Indel
ACH-000371	-0.708787	0.431693	0.151315	0.735631	6.2681	2.41143	4.64155	5.35297	_Other
ACH-000701	-0.550638	-0.237987	-0.0492097	-0.133426	7.29398	0.344828	3.71589	5.60792	_Other
ACH-000348	0.0408664	-0.146084	-0.181849	-0.163152	6.62059	4.58256	5.34483	6.02459	_Other
ACH-000817	-0.763334	0.557897	0.617042	0.876222	6.07575	3.38405	5.18903	5.60199	_Other
ACH-000473	-0.458313	-0.553515	-0.637905	-0.20343	6.21897	3.62059	4.68706	5.43263	_Other
ACH-000242	1.38872	-0.608759	-0.725934	0.0119695	6.5572	3.52732	3.9222	5.15502	_Other
ACH-000614	0.138893	0.586263	0.572196	0.305199	6.65592	2.82171	5.38405	5.44261	_Other
ACH-000410	-0.4929	-0.872227	-1.46781	-0.141296	5.77373	4.32841	5.03914	4.67525	_Other
ACH-000670	-0.547343	-1.36396	-1.4291	0.354453	5.99707	4.25776	4.23726	5.66164	_Other
ACH-000188	-1.63848	-0.684254	0.191132	-0.723442	5.01212	1.97453	3.63691	4.27053	_Other
ACH-000782	-0.306416	0.258986	0.438463	0.516055	6.0148	2.67582	5.02901	5.26266	_Other
ACH-000376	-0.567066	0.222313	0.0712117	0.293204	6.37469	4.35826	5.28096	5.42492	_Other
ACH-000441	0.142614	0.67794	0.654819	0.126135	6.95989	3.57168	5.26153	5.48896	_Other
ACH-000790	0.305425	0.939396	1.29792	0.194395	6.52388	3.7866	4.72901	5.79986	_Other
ACH-000748	0.335971	1.03699	1.09893	-0.42607	6.43496	3.48414	5.59455	5.46172	_Other
ACH-000400	0.281856	0.124615	0.27685	0.0978178	6.01369	4.38405	3.90785	5.01525	_Other
ACH-000087	-0.339962	-0.599332	-0.880821	0.666114	5.7447	3.90014	5.16712	4.9364	_Other
ACH-000361	0.0726497	0.471979	0.59	0.0451355	5.98732	3.68257	5.38612	5.39883	_Other
ACH-000309	-0.33688	-0.562829	-0.501096	0.213108					_Other
ACH-001190	0.0798242	0.658776	0.677186	0.314077	7.41134	3.63691	5.6241	5.2292	_Other
ACH-000615	-0.453125	0.161411	0.267799	0.149747	7.40905	3.37712	5.10811	5.142	_Other
ACH-000423	-0.46389	0.0774024	0.00374961	0.767991	7.87639	2.85	5.26115	5.58075	_Other
ACH-000810	-0.082899	0.288368	-0.0650439	0.572602	7.5093	2.69599	4.91695	5.53232	_Other
ACH-000730	-0.499564	0.564234	-0.186675	0.845935	7.74308	3.42089	4.75275	5.26903	_Other
ACH-000260	-1.1143	-0.284798	-0.209316	0.44975	6.18765	3.46074	5.55919	6.08002	_Other
ACH-000039	-0.177016	0.133228	-0.104194	0.447904	6.12164	4.47379	5.48929	5.5245	_Other
ACH-001198	0.470066	0.208154	0.232819	-0.112132					_Other
ACH-000974	-0.85467	-1.2757	-1.24524	0.00913513	5.51065	3.37712	3.93263	4.84046	TTC37 Indel
ACH-000932	0.954474	-0.264079	-0.33864	-0.311974	6.02569	3.20945	4.04876	5.39643	TTC37 Indel
ACH-000209	-0.0941936	0.118808	0.33293	0.00046517	5.07596	3.44626	4.92647	4.59932	_Other
ACH-000368	-0.0953638	0.0765234	0.0947108	-0.367319	6.26341	3.61589	5.19967	5.53232	_Other
ACH-000635	0.446855	-0.183169	-0.274658	-0.254156	5.58165	5.5043	4.27128	5.66619	_Other
ACH-000493	0.324173	0.406247	0.351474	-0.537499	5.43496	3.66789	5.07296	6.32301	_Other
ACH-000420	0.158752	-0.684971	-0.649292	-0.200193	5.59544	0.163499	4.93121	5.29646	FOCAD Loss
ACH-000532	0.0568659	-0.787597	-0.826313	0.204615	5.7939	3.29425	2.27798	3.89142	_Other
ACH-000407	0.895414	0.583897	0.618947	0.0699601	5.85425	3.57773	4.98094	5.17033	_Other
ACH-000898	-0.282917	-0.112659	-0.322102	0.0575138	5.54782	4.04701	5.03914	4.9279	_Other
ACH-000722	1.1589	1.27335	1.4995	-0.026605	6.90665	3.5097	4.80735	4.81813	_Other
ACH-000967	-0.783707	-2.00124	-1.0895	-0.0283764	5.85574	3.74308	4.22188	5.81378	TTC37 Indel
ACH-000970	-1.09926	-1.63	-1.32339	0.131809	5.98391	4.26228	5.19298	4.91073	TTC37 Indel
ACH-000553	-0.728399	-0.985594	-0.905573	-0.372751	5.09339	3.07895	4.15543	5.20516	_Other
ACH-000114	-2.43735	-1.34277	-1.83914	-0.329418	5.45352	3.5656	4.68201	6.35579	FOCAD Loss
ACH-000365	-0.385657	0.157504	-0.275323	0.886472	5.23113	1.96347	4.06867	4.63807	_Other
ACH-000611	-0.429036	0.696559	0.480535	0.516566	5.57319	3.32337	5.51696	6.53138	_Other
ACH-000652	0.63186	0.512418	0.712991	-0.379396	5.88679	4.11936	4.49442	4.67073	_Other
ACH-000890	0.307499	0.0745273	-0.0454002	0.39593	6.58271	2.99458	4.96486	5.30086	_Other
ACH-000236	0.285676	-0.928035	-0.527932	-0.224962	6.34855	3.46467	3.6893	5.24375	_Other
ACH-000677	0.0234174	0.0689931	0.150116	0.584868	6.10371	4.36597	5.84071	4.92552	_Other
ACH-000883	0.885624	1.25494	1.36252	-0.275291	5.50176	4.00809	5.17313	5.50112	_Other
ACH-000155	0.496005	0.751694	0.38075	-0.796173	5.64501	2.58736	4.25248	5.73471	_Other
ACH-000820	0.0192494	0.721633	0.563795	-0.0772057	6.58195	2.81352	5.25437	4.30597	_Other
ACH-000958	0.367675	-0.720254	-0.293706	0.0407156	5.32012	4.32265	5.0635	5.01614	TTC37 Indel
ACH-000842	-0.748613	-0.182259	-0.281452	0.415083	5.50144	2.17951	3.88362	4.04177	_Other
ACH-000651	0.304132	0.109857	0.218432	0.0412814	5.90929	3.68818	4.60407	5.25927	_Other
ACH-000421	-0.0816428	-0.167311	-0.13646	0.316791	6.26754	4.31179	6.1637	4.60644	_Other
ACH-000018	1.33205	0.318414	0.220084	-0.298246	6.13607	3.75382	5.24717	5.21568	_Other
ACH-000147	0.176551	0.545209	0.582198	0.0854784	5.79649	3.4489	4.83137	5.44626	_Other
ACH-000424	-0.0200729	0.136411	0.133147	0.767729	6.2034	4.07553	4.77821	5.61265	_Other
ACH-000502	-0.149367	0.924337	1.13175	0.359598	6.23016	2.86196	5.13093	4.69098	_Other
ACH-000720	0.0596695	0.0536024	-0.182997	-0.304466	5.69488	3.48414	5.60674	5.62615	_Other
ACH-000647	-0.546355	-0.201375	-0.505249	0.0138837	5.93286	3.904	4.68032	5.49346	_Other
ACH-000318	-1.12601	-1.76933	-1.63676	-0.0977306	6.60199	3.24336	3.46336	5.40837	_Other
ACH-000488	-0.334044	-0.938717	-0.968984	0.018087	5.6476	3.56803	4.44228	5.1534	_Other
ACH-000726	-1.85049	-0.803183	-0.671613	0.193802	6.38767	0.516015	4.30816	4.29866	FOCAD Loss
ACH-000917	-0.181163	-0.694281	-0.613132	0.0316492	6.21704	3.81455	4.27575	4.84699	_Other
ACH-000605	0.519627	-0.820665	-0.53531	0.65905	7.04045	4.53667	4.65764	5.37816	_Other
ACH-000387	-0.526216	0.129011	0.0150722	0.521287	6.49985	3.95977	4.92552	5.5744	_Other
ACH-000146	0.098907	0.823342	0.0991536	0.0562173	6.12784	4.43896	4.45878	6.50064	_Other
ACH-000495	0.39313	1.01787	0.771137	-0.103985	5.46793	2.852	5.48059	4.24869	_Other
ACH-000430	0.817642	0.332839	0.573617	-0.236674	6.46646	4.28688	4.85599	5.44328	_Other
ACH-000040	-1.35506	-1.47126	-1.44481	-0.959708	5.97453	0.0703893	5.5598	6.05853	FOCAD Loss
ACH-000364	0.0382624	0.069391	-0.126856	-0.0351863	6.10413	2.70708	4.78712	5.27165	_Other
ACH-000075	-0.965489	-0.717144	-0.569826	-0.729627	6.46058	0.189034	5.39369	4.98322	FOCAD Loss
ACH-000406	0.597256	0.579141	0.620031	0.136511	7.77538	3.91169	4.91361	5.39609	_Other
ACH-000579	-0.232506	0.387255	0.247076	-0.0255036	6.75154	2.69822	5.0492	6.84273	_Other
ACH-000425	0.188784	0.709683	0.68229	0.0648765	6.36912	3.67356	4.86592	5.61324	_Other
ACH-000741	-0.00999068	-0.865461	-0.722084	-0.130082	5.45681	4.12267	3.79077	5.01391	_Other
ACH-000522	0.0266732	-0.045288	0.0732162	0.257259	5.2724	5.20672	5.58856	5.01078	_Other
ACH-000115	0.218143	0.136217	0.398969	0.546021	6.2926	4.15785	6.40684	4.75809	_Other
ACH-000484	-0.322267	0.33226	0.314623	-0.159551	5.45253	2.65535	6.16732	5.38681	_Other
ACH-000304	0.805415	1.77874	1.8196	0.181183	6.78986	3.29572	6.0072	5.80839	_Other
ACH-000661	0.495806	0.481876	0.579106	0.500708	7.96099	4.0635	5.86542	4.65134	_Other
ACH-001239	-0.146381	0.257012	0.336799	0.31818	7.30916	2.9855	5.52576	4.926	_Other
ACH-000827	-0.156627	0.658023	0.228642	-0.456959	5.71946	4.25626	4.88557	5.142	_Other
ACH-000899	0.222703	0.89735	0.958342	0.357883	7.90442	3.21878	5.14445	5.7385	_Other
ACH-000097	0.995021	1.00411	1.21909	0.0177153	6.6512	3.5373	5.64645	4.30232	_Other
ACH-000212	-0.177188	0.171139	0.328318	-0.122521	5.75756	3.39232	5.09128	5.41616	_Other
ACH-000680	0.168263	0.511393	0.622244	0.220269	6.08513	2.95791	4.62176	4.62293	_Other
ACH-000997	0.24843	-0.952571	-0.993233	-0.385372	6.69502	4.71754	4.15299	5.24146	TTC37 Indel
ACH-001113					5.6476	4.04876	3.69933	5.70653	_Other
ACH-001289					6.78934	3.63227	5.27352	5.35403	_Other
ACH-001339					7.62746	3.15704	4.66505	5.20828	_Other
ACH-001538					3.82171	3.17632	4.67582	4.79286	_Other
ACH-000708					5.52388	3.07382	4.37156	4.59395	_Other
ACH-000327					5.03122	3.76022	4.61058	5.1914	_Other
ACH-000233					5.37226	3.07382	5.94883	6.0365	_Other
ACH-000461					6.15785	2.36177	3.58976	4.52544	_Other
ACH-000705					5.74604	3.87381	3.82782	5.67948	_Other
ACH-001794					5.66846	2.7845	5.02281	4.68201	_Other
ACH-002023					5.60377	4.33842	4.19613	3.98823	_Other
ACH-001655					5.50112	1.848	4.0798	5.06953	_Other
ACH-000167					7.03188	5.04439	4.88899	4.58135	_Other
ACH-000792					6.53667	3.94767	5.39541	5.91791	_Other
ACH-001098					5.42055	3.43162	4.56682	3.98185	_Other
ACH-000570					6.65277	4.39643	5.13381	5.49921	_Other
ACH-002040					7.97825	3.21878	4.03122	4.97453	_Other
ACH-000154					5.78241	4.82833	5.54905	5.49729	_Other
ACH-000828					6.34181	4.18666	4.72083	4.98413	_Other
ACH-000765					7.41945	2.70044	6.22381	5.36772	_Other
ACH-001375					6.61545	3.77505	4.38405	5.31723	_Other
ACH-001814					5.82604	4.21179	5.07125	5.26941	_Other
ACH-000317					5.76818	4.02857	4.95838	4.76022	_Other
ACH-000123					6.09677	4.74201	4.69544	4.58256	_Other
ACH-000723					5.93192	2.9542	4.24108	5.19731	_Other
ACH-002066					7.21519	3.10266	4.87086	6.17792	_Other
ACH-001536					5.17353	2.73769	3.30451	4.56742	_Other
ACH-003136					6.53138	4.83996	5.76792	6.01078	_Other
ACH-000313					5.65019	3.0635	6.15967	5.15543	_Other
ACH-002019					6.48091	2.92979	4.51538	4.38405	_Other
ACH-000700					6.15056	3.99005	5.69153	5.51254	_Other
ACH-000823					5.81737	4.97865	4.11603	4.79286	_Other
ACH-002029					5.30706	3.57531	4.67412	4.75916	_Other
ACH-001377					5.96763	2.49057	2.77189	4.89724	TTC37 Indel
ACH-000465					6.26566	3.98823	5.27836	5.95257	_Other
ACH-001864					7.19869	0	4.74578	5.74335	FOCAD Loss
ACH-001547					5.0343	3.49697	4.58556	5.27984	_Other
ACH-002471					6.65921	4.40054	5.26566	6.05137	_Other
ACH-001409					5.98299	1.1635	4.25626	4.67186	_Other
ACH-001707					4.98459	2.05658	3.9782	4.58436	_Other
ACH-000999					6.28928	4.33985	4.32841	5.24108	_Other
ACH-000633					6.50255	3.63227	5.19613	5.08066	_Other
ACH-000520					5.36807	2.02148	4.98185	5.26604	_Other
ACH-000176					5.97269	4.41752	5.85125	5.90881	_Other
ACH-000017					6.15765	3.87774	3.76765	4.85549	_Other
ACH-000020					6.44543	3.08576	5.24146	5.22805	_Other
ACH-001385					5.46172	3.43429	4.1416	4.46663	_Other
ACH-000554					6.24603	3.06178	4.38128	5.53138	_Other
ACH-001398					5.23074	3.0018	4.78712	3.89045	_Other
ACH-001991					6.38111	3.91648	4.91409	4.49697	_Other
ACH-001332					5.40088	0	3.83592	4.38681	FOCAD Loss
ACH-000585					5.78057	3.52356	4.56742	5.23304	_Other
ACH-000704					6.0148	3.64039	3.88166	4.80839	_Other
ACH-000818					6.02614	3.55582	4.99684	5.79961	_Other
ACH-001616					4.53667	2.34767	5.04439	4.10852	_Other
ACH-000941					5.52105	3.7301	3.07895	5.24108	TTC37 Indel
ACH-000392					5.72247	2.71809	4.70929	5.79364	_Other
ACH-000269					6.03606	0.0703893	5.58946	5.40088	FOCAD Loss
ACH-001670					5.88557	4.13175	4.23649	5.77689	_Other
ACH-003133					6.51507	4.14568	5.16027	6.03474	_Other
ACH-002687					5.73091	1.79077	4.7252	5.43329	_Other
ACH-001119					5.32193	3.11103	4.03298	4.42895	_Other
ACH-003132					6.6125	4.68426	5.74174	5.65878	_Other
ACH-000729					6.23917	5.0054	6.11437	5.47314	_Other
ACH-001034					6.60363	5.41041	5.31433	4.48543	_Other
ACH-001283					6.65635	3.9364	4.9814	4.47573	_Other
ACH-001200					5.43029	3.72792	4.95652	5.14934	_Other
ACH-000194					5.59186	4.06005	5.40667	5.15785	_Other
ACH-000322					7.45984	3.46858	5.24146	5.93357	_Other
ACH-002508					5.70625	3.87381	4.75435	4.91025	_Other
ACH-001652					5.44294	3.24945	3.54102	5.55766	_Other
ACH-000608					5.28836	3.96993	4.848	5.1981	_Other
ACH-000501					4.98868	2.5435	3.40735	5.15381	_Other
ACH-000612					5.34696	3.96809	4.69488	5.88044	_Other
ACH-001184					6.50351	3.22188	4.88606	5.24413	_Other
ACH-001688					4.39506	2.31904	4.05398	4.81762	_Other
ACH-001838					5.32912	3.36317	3.9855	4.82018	_Other
ACH-001846					5.97842	4.50716	4.58496	4.04089	_Other
ACH-000798					5.49921	4.41143	4.10936	4.48285	_Other
ACH-001321					6.17772	4.60822	5.77294	5.99932	_Other
ACH-000894					6.56117	3.33342	3.95606	5.49953	_Other
ACH-001559					6.24203	4.22651	5.41346	5.09128	_Other
ACH-000344					5.90038	2.95047	4.48414	4.66505	_Other
ACH-000031					5.75622	0.0840643	3.99367	5.9479	FOCAD Loss
ACH-000034					5.33949	2.72901	3.97911	4.55643	_Other
ACH-001861					5.90159	2.84197	5.06048	5.58286	_Other
ACH-000772					6.42643	4.20789	4.95466	5.01257	_Other
ACH-000596					5.41414	3.87381	4.41886	5.27277	_Other
ACH-000978					5.72383	4.09845	4.3067	5.87701	_Other
ACH-000332					5.94369	2.88166	4.59335	5.59186	_Other
ACH-001841					6.71039	2.6893	3.97636	5.18745	_Other
ACH-000179					5.64818	4.51412	5.13011	5.78503	_Other
ACH-000887					5.77558	2.96162	4.23496	4.72574	_Other
ACH-000240					5.69988	4.10601	5.32265	5.09128	_Other
ACH-000578					5.89506	3.75702	4.61294	5.26115	_Other
ACH-001611					6.19495	3.16189	5.68285	5.38336	_Other
ACH-000135					5.79155	3.7666	5.64184	5.16912	_Other
ACH-001541					5.50811	2.44361	4.81506	4.49889	_Other
ACH-000998					5.6401	4.4121	2.77821	5.60229	TTC37 Indel
ACH-001651					6.61176	2.73985	3.51854	5.10182	_Other
ACH-001456					6.1102	3.79286	3.22805	4.14893	_Other
ACH-001336					4.57713	2.85	3.89433	4.73064	_Other
ACH-000284					5.66306	4.10685	5.56438	5.23649	_Other
ACH-001454					6.0217	0.0143553	3.91934	4.42156	FOCAD Loss
ACH-000033					7.33047	4.35191	4.65878	5.78738	_Other
ACH-001577					5.58376	2.1635	3.68818	4.64731	_Other
ACH-001517					4.74093	2.19535	2.16993	5.20633	_Other
ACH-000338					5.98208	2.95233	5.64414	5.91934	FOCAD Loss
ACH-001959					6.37972	4.61235	4.49825	4.55029	_Other
ACH-001414					4.94158	2.86592	3.73118	3.77821	_Other
ACH-000871					5.6017	3.9982	4.03562	6.01033	_Other
ACH-001403					6.34376	2.68032	4.51159	5.20477	_Other
ACH-001142					6.13894	4.98778	5.58165	5.46532	_Other
ACH-001554					5.93617	3.20477	5.02989	4.66107	_Other
ACH-001537					5.83592	3.78973	3.45418	4.95	_Other
ACH-001207					5.9743	4.10685	5.22882	5.01703	_Other
ACH-001854					5.62994	2.66903	4.80323	5.64212	_Other
ACH-001975					7.51175	3.23726	5.32373	5.50811	_Other
ACH-000428					5.71864	3.76022	4.71699	4.60288	_Other
ACH-001382					5.21179	3.43696	4.52544	4.2426	_Other
ACH-001302					6.20711	3.67129	5.34979	5.04396	_Other
ACH-000690					6.61073	3.86592	3.9514	5.18309	_Other
ACH-001134					5.16108	1.79077	3.5741	3.06523	_Other
ACH-000914					6.26529	2.90111	4.55029	5.70515	_Other
ACH-000858					5.47735	3.20633	3.71918	4.68257	_Other
ACH-001421					5.61618	2.15704	4.97039	5.56285	_Other
ACH-000544					5.26191	2.61117	3.21723	4.36947	_Other
ACH-000725					5.76845	4.67864	3.5741	6.04461	_Other
ACH-000566					5.79129	3.47249	5.61853	5.41041	_Other
ACH-000760					6.29536	3.87381	4.80941	5.09001	_Other
ACH-001745					6.08958	3.13093	4.57168	4.92029	_Other
ACH-001691					5.71287	4.78712	5.01257	4.96532	_Other
ACH-001328					5.69961	3.32912	4.40395	4.66903	_Other
ACH-001068					5.27165	3.12267	3.62761	3.80839	_Other
ACH-000358					5.62205	5.19022	5.97292	6.07746	_Other
ACH-001672					5.16912	3.94767	4.02857	5.17393	_Other
ACH-001654					5.78529	0.226509	4.42828	4.79961	FOCAD Loss
ACH-001521					5.79883	2.82171	4.56621	3.93452	_Other
ACH-001520					5.15987	2.11103	3.57168	4.8485	_Other
ACH-001610					7.083	0.0143553	3.54102	4.46074	FOCAD Loss
ACH-001408					5.86344	2.34767	3.70819	4.62	_Other
ACH-000991					5.71067	4.64039	5.04396	5.03254	_Other
ACH-001412					5.63227	4.29278	4.16027	5.80735	_Other
ACH-000331					6.32553	1.1177	5.39678	5.52513	FOCAD Loss
ACH-001407					5.23534	3.91169	5.01569	5.0045	_Other
ACH-000594					5.18626	4.81558	4.89142	5.49089	_Other
ACH-000742					6.07382	4.93734	5.28466	4.66391	_Other
ACH-000868					5.29462	5.0054	3.0054	4.6865	_Other
ACH-000732					4.66903	2.45943	3.67582	4.48091	_Other
ACH-001481					5.97751	3.64731	4.77347	5.86839	_Other
ACH-000310					6.34767	3.43429	5.09845	5.65735	_Other
ACH-002475					7.46899	4.24108	5.26604	4.37016	_Other
ACH-001498					5.86196	4.15866	4.2765	4.84699	_Other
ACH-000896					5.48156	3.78241	3.94673	5.75007	_Other
ACH-000203					6.11312	4.50779	5.83693	5.31976	_Other
ACH-001607					6.06695	3.77821	4.82069	4.52482	_Other
ACH-001441					5.32085	1.86394	4.72356	5.26454	_Other
ACH-000112					5.86987	3.05658	4.13175	5.22535	_Other
ACH-000874					5.55612	0	4.61353	3.47119	FOCAD Loss
ACH-000186					5.48607	4.1811	4.58195	5.38301	_Other
ACH-002780					5.17473	4.35403	5.20633	5.17313	_Other
ACH-000055					5.77531	5.22882	5.12516	5.23113	_Other
ACH-000485					5.70984	3.86592	4.28983	4.43829	_Other
ACH-000287					5.49121	4.0268	5.05398	4.40463	_Other
ACH-002024					6.48027	4.93026	3.96625	4.97361	_Other
ACH-001737					5.98778	2.40327	4.93876	4.81711	_Other
ACH-001400					3.31034	1.21412	1.67807	3.15381	_Other
ACH-001054					5.33664	2.56071	4.52982	5.08746	_Other
ACH-000009					5.86146	3.40735	5.48639	5.19456	_Other
ACH-001703					4.53419	1.04963	3.70708	6.03386	_Other
ACH-000002					6.04155	2.54102	2.23266	5.6343	_Other
ACH-001568					7.25399	1.43829	4.35685	4.87578	_Other
ACH-000993					4.95977	2.97269	4.52356	5.14853	_Other
ACH-002680					6.54844	3.774	5.75942	4.97774	_Other
ACH-000877					5.9028	4.04177	5.39985	5.10936	_Other
ACH-001515					6.24736	3.41684	4.65878	5.08108	_Other
ACH-002847					5.83895	0	4.74093	4.75221	FOCAD Loss
ACH-000702					6.64515	3.8748	4.69377	6.63691	_Other
ACH-001020					6.44178	4.05398	4.79857	4.64559	_Other
ACH-000600					6.37921	4.04614	5.14037	5.3837	_Other
ACH-000354					6.2709	0.0285692	2.54102	5.20006	FOCAD Loss
ACH-000689					5.48671	3.81967	4.95745	5.51001	_Other
ACH-002533					6.68692	4.01703	5.0027	4.52857	_Other
ACH-000459					5.62059	2.73335	4.68986	4.55827	_Other
ACH-001413					5.96278	0.0285692	4.6565	4.62877	FOCAD Loss
ACH-000686					6.46385	3.30889	5.17871	4.25248	_Other
ACH-000342					6.21315	5.20281	3.9991	5.76951	_Other
ACH-000208					6.03386	4.765	5.78372	5.62352	_Other
ACH-000360					5.53201	3.09085	4.07468	5.14445	_Other
ACH-000249					5.68229	3.92695	4.62819	4.21412	_Other
ACH-001368					7.13525	3.21412	4.57168	4.92172	_Other
ACH-000231					6.3087	4.28096	5.35297	5.41954	_Other
ACH-002458					6.37469	3.65535	5.02104	6.18765	_Other
ACH-001378					4.69432	2.67356	2.18587	5.61883	_Other
ACH-001029					6.01078	5.30524	5.39951	5.3427	_Other
ACH-000751					5.72329	2.62761	5.10056	5.07553	_Other
ACH-001696					3.65076	2.05311	2.22033	5.34767	_Other
ACH-001016					5.89797	3.42358	5.26978	4.80012	_Other
ACH-000282					5.3466	0.0565835	4.98914	5.6097	_Other
ACH-000261					5.89918	3.05658	4.40327	5.21412	_Other
ACH-001793					5.38853	4.1152	5.24793	5.38267	_Other
ACH-000262					5.98846	3.65878	4.21878	5.2149	_Other
ACH-000773					5.41177	3.13914	4.67582	5.64587	_Other
ACH-001619					5.72601	2.95606	4.59932	5.8525	_Other
ACH-000184					5.76951	4.28983	5.30488	4.96023	_Other
ACH-000329					6.11061	4.16269	5.09128	5.62381	_Other
ACH-001569					5.98891	3.19692	4.8339	5.32697	_Other
ACH-000814					7.03925	4.17552	5.36212	6.10915	_Other
ACH-001701					4.76713	2.69599	3.17473	5.38991	_Other
ACH-000197					5.71644	4.47444	5.24641	5.26491	_Other
ACH-000545					5.8166	3.94392	5.08831	5.87725	_Other
ACH-000949					5.91624	4.02326	5.86443	5.30779	_Other
ACH-000124					5.19298	2.85997	4.393	5.33414	_Other
ACH-000560					5.59186	4.09845	4.20555	5.64357	_Other
ACH-000897					5.87529	4.34056	4.17393	6.17393	_Other
ACH-001626					5.69377	3.26303	4.46597	5.4266	_Other
ACH-000619					5.2555	2.39232	4.33771	4.9542	_Other
ACH-001973					6.65592	2.96717	5.27984	5.12805	_Other
ACH-001340					6.03848	2.18587	4.13093	4.77768	_Other
ACH-001709					5.49953	1.58496	4.61117	5.08406	_Other
ACH-002018					6.70169	2.73335	5.16872	6.04985	_Other
ACH-000526					5.68454	3.79494	5.20281	4.58075	_Other
ACH-000116					4.93216	4.78398	4.87627	5.35473	_Other
ACH-000815					6.53045	4.06005	4.11187	5.40088	_Other
ACH-001270					5.76898	4.07296	5.25663	5.46107	_Other
ACH-002523					6.40139	3.83086	5.13011	5.65707	_Other
ACH-000324					5.48929	3.65992	4.30961	5.02326	_Other
ACH-001561					6.44045	2.26903	4.76765	4.71039	_Other
ACH-000517					6.01681	2.17313	4.03474	4.63285	_Other
ACH-001415					6.42257	3.44095	4.92505	5.01346	_Other
ACH-001310					5.99594	3.73985	5.41346	5.3107	_Other
ACH-000108					5.44791	2.848	4.54535	4.95791	_Other
ACH-000808					6.35085	3.5097	4.43496	4.88655	_Other
ACH-000656					5.824	3.30889	4.41346	5.0343	_Other
ACH-000166					6.40242	4.41954	4.72465	5.44427	_Other
ACH-000226					5.86666	2.926	5.38405	6.14017	_Other
ACH-000340					5.98048	3.774	5.62702	4.76871	_Other
ACH-002005					6.06846	3.5509	5.24945	5.08449	_Other
ACH-000758					6.52435	3.48027	5.21607	5.44923	_Other
ACH-000196					6.46483	2.94111	4.49057	5.18349	_Other
ACH-003141					6.37695	4.45878	5.52607	5.79155	_Other
ACH-000258					6.15704	3.5472	3.74093	4.78764	_Other
ACH-000163					6.34908	3.848	4.28021	5.29389	_Other
ACH-000076					5.55551	4.25852	5.48123	5.85375	_Other
ACH-000509					6.37678	0.124328	5.11061	5.56864	FOCAD Loss
ACH-001193					6.36019	4.98868	5.89263	5.38163	_Other
ACH-000571					6.6014	3.61589	5.17871	5.96139	_Other
ACH-000391					5.43729	5.00988	5.39746	5.0365	_Other
ACH-000293					5.40361	3.57046	4.01078	6.15805	_Other
ACH-003138					6.27538	4.69488	5.89142	5.91695	_Other
ACH-000584					5.74819	3.24489	4.02503	5.39917	_Other
ACH-001690					4.76288	2.11437	3.74846	3.85798	_Other
ACH-000586					5.90448	4.90881	5.78999	5.64847	_Other
ACH-000944					6.26059	4.29646	4.97315	5.71425	_Other
ACH-003149					6.142	5.11686	6.29664	6.28466	_Other
ACH-000561					6.56026	3.78555	4.46663	5.12639	_Other
ACH-001648					4.86443	2.46728	4.67976	5.42358	_Other
ACH-000394					6.30761	4.87283	5.16832	5.30779	_Other
ACH-000204					6.11749	4.44228	5.43029	5.69933	_Other
ACH-000160					6.96671	3.46467	4.50398	4.72683	_Other
ACH-000989					5.61147	3.63459	5.33949	4.39849	TTC37 Indel
ACH-001347					4.74953	3.29278	4.26454	6.12267	_Other
ACH-000691					5.23074	4.52795	5.20203	5.18982	_Other
ACH-000268					5.9222	3.07553	3.92884	4.70819	_Other
ACH-000119					5.86987	4.10014	5.80761	4.7126	_Other
ACH-000379					5.90785	4.82579	4.46205	5.972	_Other
ACH-001341					6.24355	3.72247	3.93546	4.35685	_Other
ACH-000937					5.93522	0.189034	5.85947	5.90497	FOCAD Loss
ACH-000763					5.488	2.93734	4.82833	5.4793	_Other
ACH-002834					5.49825	2.9486	4.96116	4.30086	_Other
ACH-001673					6.79779	3.55213	4.61824	4.59036	_Other
ACH-000326					5.83719	3.52105	4.18507	5.06738	_Other
ACH-000300					5.83845	3.32193	4.1127	5.96185	_Other
ACH-000901					5.62498	3.90977	4.45878	5.45582	_Other
ACH-000816					6.72342	4.02857	5.22304	5.04527	_Other
ACH-002077					7.2764	5.46499	5.60644	5.7761	_Other
ACH-000583					6.44311	3.29131	4.67751	5.3107	_Other
ACH-000836					5.75916	3.70598	4.86245	4.9528	_Other
ACH-000975					6.1983	4.55827	5.30488	5.97842	_Other
ACH-000523					6.03144	4.82528	5.46728	6.0813	_Other
ACH-000864					5.73363	3.3978	3.41549	5.12681	TTC37 Indel
ACH-000136					5.61088	3.05137	4.70984	5.34908	_Other
ACH-002067					6.54936	4.37573	4.51728	4.82375	_Other
ACH-000440					5.78136	2.854	5.63952	4.98185	_Other
ACH-002539					5.75355	4.68257	4.60585	4.20633	_Other
ACH-001461					6.15987	2.90111	1.81967	4.01078	_Other
ACH-001692					5.0955	2.1375	3.44228	4.98459	_Other
ACH-000027					6.50843	3.55582	5.08874	5.53636	_Other
ACH-000562					5.42861	4.14323	4.22651	5.31976	_Other
ACH-001669					5.92576	2.42492	4.01614	4.57833	_Other
ACH-000834					6.23439	2.85798	2.98732	4.63459	_Other
ACH-000565					5.74308	3.0072	4.51033	5.02724	_Other
ACH-000449					6.37764	4.31325	4.98459	5.09424	_Other
ACH-000399					5.43696	4.98459	4.76182	6.15805	_Other
ACH-002080					5.38509	2.73118	4.21956	5.09339	_Other
ACH-000770					6.8732	3.5656	4.83086	4.98778	_Other
ACH-000710					4.83744	3.65878	3.80529	4.98277	_Other
ACH-000507					6.10559	2.82579	4.58556	5.34554	_Other
ACH-000066					5.71397	5.26604	4.32841	4.85449	_Other
ACH-000022					6.38681	1.90304	4.54226	4.80787	FOCAD Loss
ACH-001668					4.64962	2.83188	3.63227	4.5472	_Other
ACH-000334					5.69014	2.61589	5.97499	5.47346	_Other
ACH-000519					6.57864	4.64501	5.01123	5.12722	_Other
ACH-000908					6.58391	4.02326	3.73118	4.71589	_Other
ACH-002003					5.65134	4.17153	5.30634	5.0148	_Other
ACH-000148					5.6311	4.23189	5.74578	6.23093	_Other
ACH-002461					4.89676	3.62527	4.89676	6.04199	_Other
ACH-000646					4.02326	2.28983	3.3799	4.7339	_Other
ACH-000314					6.68229	4.1416	4.7148	5.26379	_Other
ACH-001705					6.19869	1.93734	3.07039	5.1035	_Other
ACH-001057					5.52763	3.61235	5.2407	4.80116	_Other
ACH-001041					6.41177	2.76977	5.37643	5.46303	_Other
ACH-001977					6.29333	3.88069	5.01346	5.46989	_Other
ACH-000370					6.57198	4.40122	5.01525	6.1177	_Other
ACH-001630					5.30378	0.669027	3.05658	4.01436	_Other
ACH-000437					5.6279	3.69711	6.0581	5.10056	_Other
ACH-000498					5.67158	4.01257	5.24641	5.09803	_Other
ACH-001392					4.58075	0.782409	4.07468	4.30597	_Other
ACH-000503					5.41819	2.95606	3.29719	4.67412	_Other
ACH-000328					6.12495	4.24031	6.20477	6.45352	_Other
ACH-000224					5.53947	4.17473	5.33771	5.24031	_Other
ACH-001430					6.00203	3.8885	5.19653	5.70072	_Other
ACH-000928					5.9148	3.57046	4.16912	4.76129	_Other
ACH-000893					5.92624	4.85449	4.7939	4.61883	_Other
ACH-000889					6.25607	4.87971	5.06953	6.62264	_Other
ACH-001623					5.68089	2.49313	5.20984	5.02104	_Other
ACH-000736					5.85449	3.63227	4.41346	5.61677	_Other
ACH-000876					6.1916	3.58856	5.50811	5.97361	_Other
ACH-001232					5.86493	3.76341	5.76633	5.40803	_Other
ACH-001618					6.19613	3.05485	3.85	5.46663	_Other
ACH-002650					6.46303	3.82171	4.20789	5.99322	_Other
ACH-000381					6.04067	2.63691	4.07211	5.29057	_Other
ACH-001993					6.13894	2.40327	4.62176	4.59096	_Other
ACH-001301					6.51979	3.73552	4.7339	5.27724	_Other
ACH-000854					5.72274	4.08321	4.52293	4.55029	_Other
ACH-000187					6.20281	3.29131	4.49121	5.45022	_Other
ACH-000543					5.70929	3.49057	4.45418	5.56864	_Other
ACH-000569					6.06286	0.641546	5.37504	5.36842	_Other
ACH-000134					5.74039	3.94392	5.75435	4.85499	_Other
ACH-001450					5.61206	2.52356	4.47703	5.15987	_Other
ACH-000296					5.46597	4.30159	5.22381	5.92006	_Other
ACH-002781					6.21199	4.32481	5.65592	5.4793	_Other
ACH-001360					6.2032	2.62293	3.4489	4.80529	_Other
ACH-002921					6.78293	4.45352	4.21801	5.52293	_Other
ACH-000273					5.70266	3.72792	4.75328	5.59783	_Other
ACH-001715					6.3565	4.18507	5.86814	4.72846	_Other
ACH-001617					5.21257	1.79909	4.52669	4.90111	_Other
ACH-000639					5.49761	4.27202	4.42895	5.63227	_Other
ACH-000590					4.83238	3.76447	3.76341	3.84699	_Other
ACH-000084					5.95257	4.22265	5.37747	5.55459	_Other
ACH-000094					5.04089	3.26604	4.61294	4.9222	_Other
ACH-000719					5.53512	2.49313	3.13422	4.63343	_Other
ACH-001396					5.0781	2.33056	4.67694	5.71864	_Other
ACH-001848					5.31578	3.34908	4.11936	4.63807	_Other
ACH-000339					5.52826	3.96717	4.53169	5.3147	_Other
ACH-002048					5.81275	3.21723	4.06005	5.20984	_Other
ACH-000218					6.08513	2.84398	4.48736	5.39506	_Other
ACH-002486					5.78529	3.68706	4.87332	5.25437	_Other
ACH-000789					5.95931	3.72356	5.15462	5.51759	_Other
ACH-000413					5.72383	4.27575	5.69683	5.19101	_Other
ACH-000125					5.77689	4.0917	5.69516	5.08491	_Other
ACH-000180					5.67723	4.26303	5.28651	5.18587	_Other
ACH-000215					6.23496	3.07553	4.95466	5.49633	_Other
ACH-001001					5.8301	4.74953	4.57833	4.47379	_Other
ACH-002170					5.53045	5.40054	5.35368	4.88557	_Other
ACH-002027					4.57773	2.67582	3.22805	4.12928	_Other
ACH-001132					5.56986	2.95977	4.76765	5.16591	_Other
ACH-001278					5.95187	4.32912	5.27277	4.82629	_Other
ACH-000032					6.35067	1.82375	5.64789	5.73281	_Other
ACH-001419					5.76447	1.59455	2.43029	4.854	_Other
ACH-000494					5.96209	4.13258	5.21296	5.48832	_Other
ACH-000439					5.58706	4.29057	3.66448	4.852	_Other
ACH-001523					5.68032	3.13422	4.77716	4.58015	_Other
ACH-000674					5.11811	4.09339	4.18824	4.75007	_Other
ACH-000599					5.67186	3.33485	4.72192	5.08704	_Other
ACH-000303					6.29994	3.18903	5.02148	4.73606	_Other
ACH-001551					5.40837	4.22805	5.23074	5.66959	_Other
ACH-002511					5.56682	3.26754	5.07425	4.97728	_Other
ACH-000286					5.20594	3.66448	3.18428	5.03694	_Other
ACH-000139					5.10811	2.9279	3.96625	5.03078	_Other
ACH-001735					5.59813	1.5656	4.83491	4.60348	_Other
ACH-001389					6.98948	3.70819	6.57289	6.0993	_Other
ACH-001183					6.51854	3.78241	4.82731	4.97591	_Other
ACH-001163					5.27538	3.22959	5.52513	3.95327	_Other
ACH-000037					6.39678	5.15015	4.74416	6.17951	_Other
ACH-000744					6.08385	3.14405	4.15866	5.0197	_Other
ACH-000336					4.82731	3.30305	3.53481	5.12019	_Other
ACH-000679					5.24375	3.2555	3.37156	4.92362	_Other
ACH-001557					6.2604	4.1127	5.27612	4.8674	_Other
ACH-000947					6.29554	5.1807	1.98185	4.84046	_Other
ACH-000807					6.46074	0.0143553	3.98641	4.44029	FOCAD Loss
ACH-000525					6.37121	3.40463	4.37921	6.43179	_Other
ACH-003154					6.37226	4.57471	5.66704	6.20516	_Other
ACH-001148					6.03144	4.10685	5.19889	4.9782	_Other
ACH-000083					5.48704	4.37782	5.51191	4.85898	_Other
ACH-000230					5.45418	3.98003	4.74362	4.60822	_Other
ACH-001664					5.7666	4.11187	3.32048	4.68594	TTC37 Indel
ACH-000955					5.94087	4.0054	3.3799	5.84172	TTC37 Indel
ACH-000049					6.23688	3.89142	5.02724	4.82629	_Other
ACH-000675					5.52576	4.59872	5.1375	5.96855	_Other
ACH-000199					5.53823	3.81147	5.59991	5.43229	_Other
ACH-000193					6.50985	4.18982	4.48543	4.8674	_Other
ACH-000538					6.22362	3.91265	5.13052	5.73444	_Other
ACH-001990					6.80374	3.60999	4.97407	5.40905	_Other
ACH-001438					5.63807	3.89821	4.5435	5.40939	_Other
ACH-001647					5.65793	2.94111	4.26379	4.34341	_Other
ACH-002043					5.15381	1.99639	3.65076	4.02503	_Other
ACH-001649					5.25852	2.32481	4.48929	6.85412	_Other
ACH-000270					4.94439	3.23113	4.65249	5.25852	_Other
ACH-000683					6.44377	3.70929	4.95977	4.85699	_Other
ACH-002017					6.44576	3.47508	5.6343	5.37816	_Other
ACH-000655					5.70044	3.25852	3.62644	5.33628	_Other
ACH-001495					5.11894	2.82375	4.14893	5.83592	_Other
ACH-000080					6.1536	5.16792	4.96532	4.97911	_Other
ACH-001518					5.30597	4.53169	4.59335	4.30597	_Other
ACH-000891					6.24375	4.28614	4.19613	5.78581	_Other
ACH-001625					6.11853	2.85	4.20711	4.47897	_Other
ACH-000851					6.49873	2.10769	4.22188	5.08066	_Other
ACH-000540					5.65707	4.48414	5.35226	5.39506	_Other
ACH-000061					5.26228	4.77505	4.65764	4.77452	_Other
ACH-000185					5.49185	3.98003	5.44493	5.02015	_Other
ACH-000568					6.49665	2.49313	5.0009	6.14282	_Other
ACH-000707					5.94322	2.38957	4.88655	5.43563	_Other
ACH-000603					5.64241	3.60051	4.2854	5.46041	_Other
ACH-000983					6.19495	3.72683	4.90111	5.47379	_Other
ACH-000541					6.4271	4.3427	4.42895	5.62059	_Other
ACH-002460					6.10915	3.85	5.14078	6.10497	_Other
ACH-002463					5.85773	3.7366	5.00135	4.7126	_Other
ACH-000618					5.50462	3.93263	3.16832	4.96717	_Other
ACH-000470					5.63894	2.98185	4.77821	4.91313	_Other
ACH-003150					6.05745	4.98504	6.08044	6.19259	_Other
ACH-002039					6.72124	3.55459	3.92029	4.61589	_Other
ACH-001338					5.48543	3.59813	5.07596	4.89772	_Other
ACH-000432					5.28133	3.16189	5.65535	5.46467	_Other
ACH-000556					6.87774	3.84298	5.75916	5.90352	_Other
ACH-001804					5.76871	3.13422	4.88704	4.93593	_Other
ACH-001386					7.55873	3.852	5.86443	6.24527	_Other
ACH-001060					6.44427	4.67186	4.60881	5.54133	_Other
ACH-001525					5.99299	3.61941	4.25399	5.76924	_Other
ACH-001539					5.83314	3.32481	3.70377	4.8268	_Other
ACH-002785					7.00416	4.09845	6.01881	5.59932	_Other
ACH-000637					5.89724	2.03914	5.17353	5.1815	_Other
ACH-002693					6.23381	4.31976	4.94345	4.31252	_Other
ACH-001855					5.65191	2.35332	3.06867	4.48671	_Other
ACH-000455					4.89045	2.99458	5.30195	5.8802	_Other
ACH-000389					5.91001	3.36036	5.44294	6.12329	_Other
ACH-002710					5.93734	4.16672	5.40156	5.30925	_Other
ACH-000129					6.00293	4.24336	5.85624	4.9814	_Other
ACH-000490					5.59246	3.86196	4.82375	4.36737	_Other
ACH-000434					6.79181	2.91265	4.44162	4.72901	_Other
ACH-001086					6.57016	4.50906	5.27947	5.1375	_Other
ACH-002042					5.1819	3.44361	4.89918	6.21684	_Other
ACH-000597					6.18547	3.7761	4.99458	4.71205	_Other
ACH-000756					6.77056	3.79077	5.39197	5.62147	_Other
ACH-003148					6.23821	4.87774	6.0542	6.47379	_Other
ACH-000089					6.41143	5.12639	4.40599	5.16832	_Other
ACH-000216					4.64443	3.14078	4.02768	5.48027	_Other
ACH-000613					6.29297	4.05832	5.22766	5.63691	_Other
ACH-000906					5.47249	4.59276	4.56377	5.6097	_Other
ACH-001100					4.09677	1.26903	2.41684	5.59515	_Other
ACH-000238					5.58526	2.37851	4.20477	5.63575	_Other
ACH-000237					6.53341	3.78136	5.26903	5.83744	_Other
ACH-000623					6.85537	5.03958	4.9982	5.88362	_Other
ACH-000359					6.25172	5.39951	5.38094	4.67525	_Other
ACH-001028					6.72151	3.38267	3.79597	4.26529	_Other
ACH-001641					6.66334	3.40871	4.15056	4.97636	_Other
ACH-000056					5.52168	2.64386	4.19613	5.04352	_Other
ACH-000483					6.31343	4.3512	4.81404	5.26379	_Other
ACH-000514					5.66874	5.02901	5.66164	5.27389	_Other
ACH-000051					6.13031	5.05268	5.08406	5.15947	_Other
ACH-000043					6.03188	3.76553	6.07682	4.43496	_Other
ACH-000936					5.82273	3.28392	4.73823	5.25134	_Other
ACH-000716					6.22265	4.1416	4.56742	4.81711	_Other
ACH-000952					6.60659	4.84348	4.62117	5.17113	_Other
ACH-001350					5.14934	4.10098	4.31034	6.98778	_Other
ACH-000609					6.04701	2.84197	5.14812	5.33914	_Other
ACH-001411					5.55643	3.26454	4.37712	4.2032	_Other
ACH-000504					6.48784	3.44758	5.35262	5.43763	_Other
ACH-001712					5.9465	3.85798	5.06996	4.60526	_Other
ACH-000472					4.62702	3.46989	4.2426	5.0237	_Other
ACH-000446					6.0433	4.33128	4.78503	5.77505	_Other
ACH-000386					6.42055	4.52544	4.31107	5.97545	_Other
ACH-001850					5.97269	3.02857	4.39849	4.93263	_Other
ACH-000665					6.31687	4.39232	4.85649	5.31796	_Other
ACH-001679					5.81532	3.10601	4.27873	4.72738	_Other
ACH-000078					4.92505	3.57652	5.19967	5.20006	_Other
ACH-002046					6.11936	3.81044	4.90256	5.69683	_Other
ACH-000397					5.89239	3.21412	4.69599	4.91552	_Other
ACH-003145					6.05658	5.42055	6.24012	5.34021	_Other
ACH-000229					5.56621	3.96717	5.05788	4.82375	_Other
ACH-002925					5.68566	2.76129	4.65821	6.09085	_Other
ACH-001566					6.69404	2.68482	4.23496	5.21801	_Other
ACH-000252					6.01458	4.80426	4.393	5.24451	_Other
ACH-000572					7.08226	4.02414	4.67129	5.49729	_Other
ACH-001605					5.90665	4.63052	5.20242	5.78136	_Other
ACH-002522					6.11478	5.47994	5.91648	5.63081	_Other
ACH-000277					6.09719	3.51979	4.42021	5.26153	_Other
ACH-000786					5.08321	3.21878	5.25096	5.15906	_Other
ACH-000803					5.90569	4.99141	5.03166	4.47508	_Other
ACH-001970					6.69042	3.35755	4.76871	6.03892	_Other
ACH-002038					7.40173	3.98277	2.74631	4.65707	_Other
ACH-000537					5.55612	3.7866	4.71534	5.44692	_Other
ACH-002806					6.56117	3.06178	4.24108	5.4614	_Other
ACH-000419					6.2817	3.68594	4.89918	5.68846	_Other
ACH-001549					5.54442	4.87381	4.62	3.68032	_Other
ACH-000706					6.85037	4.75007	4.32121	4.45483	_Other
ACH-000737					5.93263	4.24793	3.95977	4.9855	_Other
ACH-000548					5.22728	3.72137	5.83365	5.78842	_Other
ACH-001839					6.60155	3.25096	4.80684	4.63169	_Other
ACH-001799					6.08364	4.1102	4.52419	5.0798	_Other
ACH-001573					4.46793	3.48414	3.70708	4.852	_Other
ACH-000275					5.58256	4.1914	5.50016	5.28244	_Other
ACH-000735					5.37226	3.65992	3.36036	5.35191	_Other
ACH-000654					6.29848	4.10266	4.65076	5.60703	_Other
ACH-001067					6.79077	4.61648	5.10559	5.00405	_Other
ACH-000170					5.46205	3.25701	5.54195	5.87823	_Other
ACH-001394					5.79025	3.62059	3.78555	5.22843	_Other
ACH-001509					4.77083	1.58496	4.6792	5.60644	_Other
ACH-000210					5.2384	4.28762	5.51696	4.72846	_Other
ACH-000254					5.25663	2.86592	3.41278	5.34305	_Other
ACH-000604					5.82858	1.72683	3.70819	5.65392	_Other
ACH-000195					6.09233	0.0285692	4.94486	5.22805	FOCAD Loss
ACH-001791					4.66676	1.57046	3.55459	4.71094	_Other
ACH-001650					6.67285	4.34199	4.29278	4.09845	_Other
ACH-000458					5.34979	4.33271	4.74685	4.66619	_Other
ACH-002084					7.43288	3.75275	5.26191	5.27538	_Other
ACH-000251					5.99842	3.78241	4.36667	5.12598	_Other
ACH-000241					5.55244	3.05311	4.31615	5.52231	_Other
ACH-001194					6.32715	2.79286	5.73769	5.62176	_Other
ACH-002055					4.75275	1.15056	4.36036	4.87971	_Other
ACH-001443					5.774	4.05832	4.89336	5.67101	_Other
ACH-000688					5.76633	4.37643	4.34554	4.97911	_Other
ACH-000405					6.43112	3.4489	4.62117	5	_Other
ACH-000821					5.68538	3.80219	4.94439	6.36947	_Other
ACH-001677					5.76129	2.87381	4.82426	4.57773	_Other
ACH-002526					7.34199	3.96162	4.337	4.58256	_Other
ACH-001627					5.48317	2.51096	3.79597	6.67835	_Other
ACH-000951					6.38647	2.93546	3.4957	5.53263	_Other
ACH-001036					6.1817	1.1375	3.93357	4.38888	_Other
ACH-000826					6.14547	3.36597	4.18031	4.75114	_Other
ACH-001986					7.32346	3.0197	4.70432	4.93593	_Other
ACH-001147					5.13011	3.08066	3.77821	4.2891	_Other
ACH-000162					5.94883	3.16672	4.86443	4.98277	_Other
ACH-003139					6.58601	4.926	6.34216	6.02192	_Other
ACH-001751					6.29737	2.80941	4.71973	5.05398	_Other
ACH-000721					5.77716	4.28096	4.17792	5.3733	_Other
ACH-000003					5.43962	3.16189	4.69655	4.99413	_Other
ACH-000092					6.2521	3.34625	5.68706	5.85449	_Other
ACH-000669					5.69877	4.75275	4.17233	5.28392	_Other
ACH-001099					6.35032	4.17632	5.17153	5.03034	_Other
ACH-000648					6.43196	2.37295	4.33485	4.95699	_Other
ACH-000950					6.15502	3.64847	4.3147	4.68594	TTC37 Indel
ACH-001106					6.02636	3.65191	3.58616	5.54689	_Other
ACH-002051					5.67044	3.96809	4.60407	5.03078	_Other
ACH-000564					5.61883	3.71149	4.41684	5.69209	_Other
ACH-001522					7.11114	2.43563	4.59932	5.90521	_Other
ACH-000616					5.38267	4.78031	5.61383	5.47379	_Other
ACH-000628					6.19456	3.85997	4.75382	6.29168	_Other
ACH-000512					5.99977	4.7339	4.78241	5.35332	_Other
ACH-000232					7.84398	4.13914	5.18745	5.65764	_Other
ACH-001295					5.81301	3.03914	4.8495	4.99413	_Other
ACH-001164					5.54226	3.26754	3.82579	4.61883	_Other
ACH-000806					5.7211	3.50208	5.48607	5.64184	_Other
ACH-002524					7.20016	2.64616	3.49057	4.44361	_Other
ACH-000645					6.01525	3.31179	4.15299	6.06415	_Other
ACH-000099					5.84147	3.98368	4.848	5.3194	_Other
ACH-000902					6.19081	4.35262	4.0365	5.37016	_Other
ACH-000086					6.64659	2.94673	4.89869	4.7366	_Other
ACH-000149					5.93617	4.48736	5.46597	5.62176	_Other
ACH-000142					6.20731	3.59932	4.51159	4.91791	_Other
ACH-002535					4.56742	3.44228	3.51349	5.29094	_Other
ACH-000227					5.97636	4.55766	5.1631	4.90929	_Other
ACH-000697					5.38163	4.24108	3.62994	5.9507	_Other
ACH-000942					5.59694	3.12433	4.59395	5.46074	_Other
ACH-000093					5.80684	3.53356	4.35262	3.15056	_Other
ACH-000060					6.1179	4.16269	4.91265	6.04133	_Other
ACH-001096					6.40956	5.15381	4.76288	4.74578	_Other
ACH-002799					5.87209	3.58976	4.54844	5.23802	_Other
ACH-000762					5.64414	4.63227	5.27798	5.47249	_Other
ACH-002784					5.94298	0	5.0197	5.17513	FOCAD Loss
ACH-001971					8.38215	3.74416	5.41684	5.75409	_Other
ACH-000927					6.08321	3.01257	4.08406	4.70653	_Other
ACH-001853					5.65363	2.49057	4.74739	4.71315	_Other
ACH-000694					6.1914	3.54226	4.81301	5.19653	_Other
ACH-000918					5.72901	4.0268	5.26003	5.41752	_Other
ACH-000761					5.92029	3.41007	3.23419	5.32697	_Other
ACH-001563					5.73227	4.1152	4.57713	3.54844	_Other
ACH-000297					5.32157	4.88215	5.03606	5.14364	_Other
ACH-001719					5.93734	3.16993	3.97911	5.81455	_Other
ACH-001418					5.54751	2.38128	3.72683	4.55029	_Other
ACH-000843					6.39129	3.87676	4.52544	4.62293	_Other
ACH-000840					5.8334	4.33342	4.30816	6.25115	_Other
ACH-001852					6.22458	2.57289	4.2149	5.06264	_Other
ACH-001528					5.47865	0	4.75061	5.06652	FOCAD Loss
ACH-001656					5.91982	4.50271	4.79546	5.30378	_Other
ACH-000016					5.98596	4.19377	4.97269	5.29205	_Other
ACH-000165					5.81762	4.13668	5.63227	5.1639	_Other
ACH-001460					6.42324	3.02503	3.90304	4.06005	_Other
ACH-000592					5.96	0.137504	5.24755	5.04876	FOCAD Loss
ACH-001192					6.3726	3.22188	5.84046	5.24451	_Other
ACH-000045					5.88753	3.1127	3.46336	5.62702	_Other
ACH-000529					5.87652	3.82375	5.72028	5.01569	_Other
ACH-000577					5.46401	3.46858	4.34767	6.08937	_Other
ACH-000636					5.69683	3.2032	4.68594	5.38267	_Other
ACH-000905					5.66391	4.64731	4.5435	4.78084	_Other
ACH-001494					4.70653	2.72465	3.38267	4.9364	_Other
ACH-002510					7.23372	2.52105	5.00944	4.55582	_Other
ACH-001303					6.04308	3.88069	4.38543	4.36807	_Other
ACH-000026					6.45582	4.35544	4.71205	4.18587	_Other
ACH-000838					5.84624	4.01792	4.29866	4.80012	_Other
ACH-001172					6.04045	3.48671	5.27314	6.37226	_Other
ACH-000822					5.92505	3.46205	5.44029	5.37921	_Other
ACH-000531					5.14486	4.16189	4.95047	4.76924	_Other
ACH-000527					4.50653	3.5509	4.47638	6.08491	_Other
ACH-000279					5.84021	3.69488	4.52607	5.65678	_Other
ACH-000516					5.91073	3.43296	5.9486	5.49985	FOCAD Loss
ACH-000812					6.65019	3.90207	5.05268	5.0027	_Other
ACH-003157					6.45236	4.71425	6.18527	6.0119	_Other
ACH-001300					5.7412	4.09085	4.93687	4.18824	_Other
ACH-000903					6.19259	4.44626	4.32697	6.1266	_Other
ACH-002021					6.06609	4.38336	5.52669	4.51916	_Other
ACH-000499					5.69822	3.75596	4.76977	5.4121	_Other
ACH-001736					6.1416	3.1127	5.18031	4.12433	_Other
ACH-001379					5.8846	3.51223	4.24108	4.38059	_Other
ACH-002070					5.42021	4.46336	5.5509	5.21994	_Other
ACH-000128					5.96047	3.68482	4.61883	6.0119	_Other
ACH-000041					5.88264	3.78346	5.1334	5.6311	_Other
ACH-000214					5.75889	3.9982	5.42122	5.52356	_Other
ACH-000341					7.05474	4.31179	5.34412	6.26641	_Other
ACH-001740					7.12732	3.926	4.96347	5.7926	_Other
ACH-000417					5.95396	4.47314	3.79494	4.50843	_Other
ACH-001393					6.192	3.71809	4.93829	4.08746	_Other
ACH-000120					6.51302	4.27873	5.81532	5.32193	_Other
ACH-001694					5.13709	2.68032	3.84699	4.68762	_Other
ACH-001542					5.69432	3.47638	3.09424	4.70764	_Other
ACH-002509					6.53278	3.16672	4.71425	5.48575	_Other
ACH-001366					5.88338	3.7666	5.17473	5.04527	_Other
ACH-000653					5.94205	3.83895	5.70321	6.63459	_Other
ACH-000839					5.13996	3.32481	4.07895	4.48478	_Other
ACH-000673					6.03474	2.08406	4.92505	5.82655	_Other
ACH-001524					4.86096	2.63227	4.89482	5.29352	_Other
ACH-000069					6.23247	4.16912	5.03606	5.78973	_Other
ACH-003142					6.2902	4.23879	5.4192	5.95466	_Other
ACH-000323					5.93499	3.02503	4.53978	5.66192	_Other
ACH-001863					5.8748	3.5435	3.72574	4.1416	_Other
ACH-000106					6.0268	5.01748	4.95838	5.58376	_Other
ACH-003156					6.2032	5.24565	5.8495	5.98277	_Other
ACH-000845					5.65191	4.69098	3.95606	6.34944	_Other
ACH-001982					7.6725	3.68257	5.04876	5.68032	_Other
ACH-001334					5.05311	4.33199	4.28244	5.50494	_Other
ACH-000698					5.80219	3.78764	5.76288	6.13443	_Other
ACH-000802					5.51728	2.3505	4.21878	5.38336	_Other
ACH-001836					6.18031	3.60644	4.72137	5.83719	_Other
ACH-001699					4.84147	2.30159	2.68257	5.11103	_Other
ACH-001567					5.97384	0.0840643	4.37712	3.94392	FOCAD Loss
ACH-001653					4.84046	2.85599	3.72137	4.81916	_Other
ACH-001862					6.0568	3.69377	4.4822	4.01078	_Other
ACH-003153					5.94533	5.20203	5.4192	6.55857	_Other
ACH-001500					6.08704	4.38405	4.84599	6.2902	_Other
ACH-002467					6.05572	4.05485	5.16027	4.765	_Other
ACH-002044					6.27258	0	4.50843	4.52105	FOCAD Loss
ACH-000301					5.0237	2.52607	5.36597	5.51412	_Other
ACH-002459					5.42559	3.88264	4.84499	6.40173	_Other
ACH-000976					6.03936	3.05485	4.01881	4.14812	_Other
ACH-001516					6.32121	5.51444	5.04089	4.41616	_Other
ACH-001354					6.53528	3.15866	5.05398	5.15381	_Other
ACH-001645					6.79675	3.42492	6.08321	5.04483	_Other
ACH-003135					6.33967	4.60466	5.82985	5.8802	_Other
ACH-002069					6.43796	0	5.03342	4.97361	FOCAD Loss
ACH-000931					6.38232	4.0018	5.33521	5.89166	_Other
ACH-001374					6.09571	4.74201	5.19259	4.7301	_Other
ACH-000302					5.16511	3.60644	3.60526	5.34021	_Other
ACH-000305					4.55152	4.98732	4.44956	5.3837	_Other
ACH-000072					6.39386	2.72028	4.62117	5.57561	_Other
ACH-000766					6.32912	2.55582	4.0365	5.08491	_Other
ACH-000533					6.47897	3.8339	4.51979	5.22689	_Other
ACH-001437					4.59156	2.11103	3.16672	5.26454	_Other
ACH-000171					6.08172	3.43829	4.63981	5.48671	_Other
ACH-000173					5.92315	3.01257	5.08321	5.16712	_Other
ACH-000774					5.21956	2.95791	4.28392	5.01569	_Other
ACH-000178					5.53107	4.05658	4.64328	5.41041	_Other
ACH-001188					5.83517	3.66562	4.75007	4.65707	_Other
ACH-000372					6.21762	3.46858	5.38853	6.36142	_Other
ACH-000804					6.19476	3.42492	4.71699	4.99684	_Other
ACH-000011					6.24641	3.73335	4.63343	4.37573	_Other
ACH-000733					6.12825	3.01257	4.42761	5.15543	_Other
ACH-001603					5.91265	3.59574	4.85549	4.59216	_Other
ACH-000829					6.22632	4.79077	4.83996	5.59485	_Other
ACH-000141					6.22439	3.92695	5.21257	5.04045	_Other
ACH-001145					5.88509	4.50716	4.2502	5.50653	TTC37 Indel
ACH-000717					6.10329	3.12433	5.20046	6.37799	_Other
ACH-001843					5.60999	3.88753	4.22882	4.51854	_Other
ACH-002664					5.84449	2.13093	4.72356	4.79442	_Other
ACH-000780					5.59455	3.88362	5.20984	5.81711	_Other
ACH-001548					5.70846	4.12681	5.03782	4.41886	_Other
ACH-000759					6.34731	3.41549	4.11936	4.85947	_Other
ACH-001555					5.91504	3.31615	5.70044	5.20281	_Other
ACH-001369					5.23726	3.21723	4.01525	5.16269	_Other
ACH-000969					6.00518	3.37295	4.47768	4.24565	TTC37 Indel
ACH-000873					4.94251	2.80116	3.78973	4.83946	_Other
ACH-001275					6.34678	4.56682	5.32121	5.6153	_Other
ACH-002654					6.94169	4.4522	4.63575	4.48736	_Other
ACH-000921					6.01903	4.72192	4.07211	6.52576	_Other
ACH-001373					5.50621	2.44626	3.50208	5.13011	_Other
ACH-002800					6.17652	3.88264	4.45878	5.39094	_Other
ACH-001022					6.18706	4.58316	5.16229	5.83365	_Other
ACH-000082					6.06329	3.61824	4.98003	5.25285	_Other
ACH-000172					6.02459	3.73118	5.52732	5.27202	_Other
ACH-000602					6.14445	4.04963	4.95513	5.13914	_Other
ACH-000156					6.0492	2.21101	5.16591	5.74147	_Other
ACH-002001					5.78057	4.18587	5.12722	4.87823	_Other
ACH-002446					5.62877	3.07553	3.40327	5.48671	_Other
ACH-000435					5.02503	3.03738	3.85699	5.05875	_Other
ACH-000965					5.9607	3.91361	4.09339	4.7866	TTC37 Indel
ACH-001550					6.39832	4.60763	5.4363	4.96855	_Other
ACH-002026					5.97476	3.04963	2.69153	4.35614	TTC37 Indel
ACH-000482					6.05028	4.06781	5.08916	6.35632	_Other
ACH-000450					7.25899	3.22188	4.37851	5.57016	_Other
ACH-002672					5.33842	2.85	5.36422	4.37851	_Other
ACH-000835					5.82502	3.55213	4.49185	6.26285	_Other
ACH-001802					6.59574	3.11936	4.65764	5.50779	_Other
ACH-000629					6.0217	4.60703	5.42492	4.83441	_Other
ACH-000715					6.43263	2.1635	3.78973	3.91361	_Other
ACH-000870					5.87234	4.38336	5.31615	6.25569	_Other
ACH-000779					6.03584	2.8339	3.7301	4.88606	_Other
ACH-000140					6.16611	4.06264	5.13709	5.33056	_Other
ACH-001196					5.88582	3.56071	4.9855	4.3799	_Other
ACH-001484					6.20965	4.09001	4.65764	3.774	_Other
ACH-000811					6.48301	3.60763	5.18903	5.62	_Other
ACH-000290					6.61147	4.7021	4.56742	5.91241	_Other
ACH-001847					6.27873	2.87381	4.23266	4.90641	_Other
ACH-000492					5.84875	0.163499	4.23649	5.15906	FOCAD Loss
ACH-001519					5.69683	3.24336	4.3067	4.31976	_Other
ACH-000110					6.49057	3.7761	4.70377	5.97728	_Other
ACH-001497					6.04505	2.25096	3.64847	3.79597	_Other
ACH-000102					5.96463	3.58976	5.2114	5.99322	_Other
ACH-001556					5.68734	1.12433	5.06652	4.65306	_Other
ACH-000964					5.83036	2.93923	5.24489	6.12598	_Other
ACH-000913					5.8711	4.61765	5.44791	4.93876	_Other
ACH-000575					6.2114	4.74578	4.27277	4.33985	_Other
ACH-000634					6.39849	4.08321	5.35297	5.27426	_Other
ACH-002291					4.93452	3.59455	4.30597	4.49825	_Other
ACH-001322					6.47897	3.73877	4.93876	5.07125	_Other
ACH-000767					6.44394	4.90833	4.76022	5.28429	_Other
ACH-001642					4.19692	1.28688	3.8748	5.31288	_Other
ACH-001552					6.53387	4.05224	4.75756	5.38405	_Other
ACH-000451					5.82833	3.95606	5.39917	6.19515	_Other
ACH-001842					5.15299	2.9279	3.72465	4.81916	_Other
ACH-001032					6.08023	4.5292	5.2292	5.10014	_Other
ACH-000982					6.10999	4.57833	4.10014	5.61147	TTC37 Indel
ACH-001636					5.24336	3.07724	4.16108	5.04876	_Other
ACH-000189					5.88899	2.71809	5.3978	5.86245	_Other
ACH-000131					6.0365	4.23879	5.56834	4.82222	_Other
ACH-000660					6.00248	3.69042	5.28318	5.79233	_Other
ACH-001197					6.14812	3.61235	4.53419	5.72765	_Other
ACH-000745					5.64212	4.40803	4.66164	5.05702	_Other
ACH-001459					5.07895	3.13914	3.06178	3.62059	_Other
ACH-001609					6.32391	2.58015	3.87086	5.62761	_Other
ACH-001960					6.0237	3.11603	4.20477	4.48285	_Other
ACH-001856					6.01436	2.59455	3.37016	3.97269	_Other
ACH-003158					6.47897	4.90256	5.97292	6.29554	_Other
ACH-000295					6.05745	2.56071	4.97407	6.28928	_Other
ACH-001485					6.16752	3.81865	4.20867	3.17632	_Other
ACH-000292					5.54936	5.43729	5.21801	5.53419	_Other
ACH-000137					6.0027	4.23496	4.95233	6.39403	_Other
ACH-000308					6.29536	3.40054	5.75702	5.26416	_Other
ACH-000445					6.82426	4.76607	5.85947	6.19692	_Other
ACH-001229					5.18706	2.27798	3.50716	5.20006	_Other
ACH-000144					6.37295	3.02148	4.7366	6.40599	_Other
ACH-000837					5.92647	0.275007	4.16108	5.34376	FOCAD Loss
ACH-000048					5.87946	4.75275	4.43962	5.73688	_Other
ACH-001992					6.02459	3.22342	5.23189	5.79909	_Other
ACH-000930					6.416	2.61824	4.23879	5.73633	_Other
ACH-000366					6.36807	2.94298	5.23649	5.32409	FOCAD Loss
ACH-001526					5.54751	3.3799	4.0505	4.95327	_Other
ACH-000064					5.80839	3.52356	4.96671	6.39283	_Other
ACH-001329					6.46434	3.2555	4.9241	4.89918	_Other
ACH-000418					5.76527	4.05137	5.74335	5.0505	_Other
ACH-001280					6.32859	5.02326	4.75275	4.66334	_Other
ACH-002922					6.33307	2.25701	4.54782	5.31397	_Other
ACH-000861					5.95513	3.74416	5.08746	5.70653	_Other
ACH-000692					5.50335	2.53854	4.14812	5.26153	_Other
ACH-000107					5.68004	3.46597	4.18745	4.82477	_Other
ACH-000133					5.8622	3.33199	5.66334	6.07468	_Other
ACH-000306					5.48285	4.29646	5.28503	5.07596	_Other
ACH-001530					5.26716	3.67129	5.05615	3.81558	_Other
ACH-000058					6.38474	3.30012	5.21839	4.94533	_Other
ACH-000345					6.30506	4.66278	5.54257	5.54597	_Other
ACH-000316					6.41988	3.40735	5.69516	5.19377	_Other
ACH-000884					7.66874	3.17313	4.8339	6.28688	_Other
ACH-000289					6.94369	3.87971	4.74039	5.38888	_Other
ACH-001451					5.77637	2.65076	4.02414	6.01011	_Other
ACH-000355					5.89482	3.85	5.20555	5.46369	_Other
ACH-002926					5.80064	3.2555	5.1102	4.33056	_Other
ACH-000962					5.57046	3.87381	4.29352	4.9528	TTC37 Indel
ACH-001624					5.71973	3.8125	4.50653	5.67525	_Other
ACH-001807					6.50176	3.4489	4.71425	4.59515	_Other
ACH-002466					5.87504	4.44824	5.30779	5.02901	_Other
ACH-001344					5.83415	3.85997	5.28429	4.65535	_Other
ACH-000757					5.56316	3.05658	4.15543	5.21801	_Other
ACH-001318					6.17113	2.56316	4.44956	5.57046	_Other
ACH-001857					6.5281	3.67582	4.94158	4.47768	_Other
ACH-000630					5.84323	4.45352	5.9241	4.92837	_Other
ACH-000225					5.74012	4.04352	5.13134	5.11853	_Other
ACH-000923					6.16932	3.83086	5.04789	5.42895	_Other
ACH-000687					6.02525	4.30305	4.70708	5.68313	_Other
ACH-000044					7.09043	3.07382	5.69905	5.82579	_Other
ACH-000740					5.70791	3.01614	4.24108	4.77347	_Other
ACH-000101					6.38267	2.70929	5.3427	4.62	_Other
ACH-001416					6.08767	3.7366	4.58616	4.34483	_Other
ACH-000319					5.33378	3.75702	5.30232	5.40054	_Other
ACH-000280					6.11936	3.40327	5.2817	5.36527	_Other
ACH-000104					6.45516	4.74362	5.62381	5.86295	_Other
ACH-001835					6.38509	2.51854	4.71918	5.34447	_Other
ACH-000892					5.89482	4.41075	4.36947	5.47184	_Other
ACH-002045					6.11749	3.54967	3.32625	4.30012	_Other
ACH-000221					6.24127	4.41886	3.61589	5.59544	_Other
ACH-000477					7.3658	3.62994	4.32841	5.2817	_Other
ACH-000746					6.25456	3.76235	4.63981	4.63517	_Other
ACH-000457					5.35014	2.83188	4.45878	4.99367	_Other
ACH-000904					6.11582	4.88899	5.21839	7.06663	_Other
ACH-003159					6.23189	4.78921	5.9493	5.8535	_Other
ACH-000244					6.29976	0.604071	6.00764	5.53076	FOCAD Loss
ACH-000610					5.83415	4.86839	4.9814	6.06738	_Other
ACH-000081					5.4957	4.16591	5.43729	5.38612	_Other
ACH-003161					6.5097	4.88996	6.14873	5.78057	_Other
ACH-001038					5.54782	4.12433	4.81967	4.5435	_Other
ACH-000352					5.7879	4.64904	4.60763	5.24869	_Other
ACH-002016					6.78842	4.04789	5.03386	4.84298	_Other
ACH-000862					6.37556	4.12184	4.08406	5.47054	_Other
ACH-000401					7.2538	3.21723	4.72137	5.62527	_Other
ACH-000731					5.33128	2.51349	3.69377	5.62	_Other
ACH-000875					5.67158	3.26754	5.07339	4.77347	_Other
ACH-000626					6.68018	4.61941	5.3572	5.7412	_Other
ACH-000593					6.083	4.01614	4.45022	5.11145	_Other
ACH-000182					5.75114	3.23419	2.95047	3.89918	_Other
ACH-000907					5.30122	2.28392	4.98459	4.60763	_Other
ACH-000191					5.27053	3.52231	4.95187	6.35984	_Other
ACH-000205					4.98231	2.70929	4.24031	5.70764	_Other
ACH-000103					5.38647	3.16993	5.41041	6.13627	_Other
ACH-001558					5.63778	0.0285692	4.88801	5.47216	FOCAD Loss
ACH-000206					6.50526	4.02148	4.72356	5.60407	_Other
ACH-000841					5.7057	3.35191	4.89239	5.64299	_Other
ACH-001613					6.0197	3.34767	4.27426	4.25626	_Other
ACH-001608					6.07852	3.89627	4.7703	5.41616	_Other
ACH-000801					7.14415	3.47249	5.33271	5.17832	_Other
ACH-000539					5.82273	4.18428	5.69432	5.29902	_Other
ACH-000464					6.17592	3.07211	5.29572	4.97361	_Other
ACH-000452					6.9939	4.90352	5.68622	5.3505	_Other
ACH-001390					5.14568	2.67807	3.17473	5.16912	_Other
ACH-001401					5.88093	4.50653	4.67864	5.96255	_Other
ACH-001431					6.94872	4.0321	4.79857	4.45943	_Other
ACH-000074					6.23036	3.08236	4.89093	5.91719	_Other
ACH-000377					6.30104	3.84699	4.76871	5.46205	_Other
ACH-001562					5.91767	3.60526	5.23151	5.26791	_Other
ACH-001693					6.37487	3.96901	4.44228	6.08343	_Other
ACH-003134					5.9798	4.49953	5.83365	5.62498	_Other
ACH-000259					6.05658	4.1635	5.2724	5.36212	_Other
ACH-002801					6.40803	4.88069	5.19259	5.26754	_Other
ACH-001388					2.81147	0.536053	1.91456	2.87381	_Other
ACH-001410					5.67892	4	5.05137	4.50526	_Other
ACH-002025					5.70321	4.3147	4.05224	4.87086	_Other
ACH-000095					5.8382	5.02281	5.58436	4.89288	_Other
ACH-001345					6.10161	3.67129	2.85599	5.47249	TTC37 Indel
ACH-000664					5.72547	2.53605	5.90929	6.94251	_Other
ACH-000177					5.68538	4.10182	3.78555	5.64501	_Other
ACH-000940					6.27854	4.02857	4.36177	5.70681	TTC37 Indel
ACH-003160					6.21568	4.55029	5.80916	6.15664	_Other
ACH-000631					6.2114	0.0426443	5.62234	5.41312	FOCAD Loss
ACH-000764					6.16972	2.87578	4.77926	4.9607	_Other
ACH-000373					6.08576	3.57168	4.44095	5.31904	_Other
ACH-000953					6.18567	4.97545	5.51475	5.50112	_Other
ACH-000709					5.82477	2.28688	4.65535	4.14241	_Other
ACH-001702					5.50748	3.60407	4.92077	5.11894	_Other
ACH-000333					6.02835	4.3147	4.93357	5.15056	_Other
ACH-002059					6.16229	0.0143553	4.52669	4.86295	_Other
ACH-001395					5.77979	2.46728	3.78764	4.55643	_Other
ACH-000948					5.95373	3.93923	4.35262	5.07211	TTC37 Indel
ACH-002015					5.93263	4.55582	5.23802	4.07125	_Other
ACH-000981					6.37712	4.34625	3.73877	5.01659	_Other
ACH-001210					6.99865	4.64155	4.89142	5.09803	_Other
ACH-001834					5.88484	3.73227	4.79025	6.34145	_Other
ACH-003143					6.23783	4.67807	5.72329	5.82629	_Other
ACH-000468					5.61324	4.26903	5.24793	4.8802	_Other
ACH-001061					6.41244	5.52701	3.69822	5.12143	TTC37 Indel
ACH-000077					6.31125	4.45418	4.70929	5.47021	_Other
ACH-000456					5.85723	2.74201	5.8824	7.18804	_Other
ACH-002512					7.34261	4.5008	4.89482	5.37051	_Other
ACH-002464					5.89821	4.09845	5.24831	4.69432	_Other
ACH-000088					5.83061	4.3505	6.64688	4.10685	_Other
ACH-000071					5.82094	4.04963	5.31759	5.20398	_Other
ACH-002004					6.54381	4.39917	5.33128	5.27352	_Other
ACH-001380					5.47573	2.75489	4.42962	5.01703	_Other
ACH-002061					5.88362	0.879706	4.47703	5.11395	FOCAD Loss
ACH-000385					6.09508	2.63227	5.39849	5.33628	_Other
ACH-000412					5.25663	3.77716	4.17871	5.18982	_Other
ACH-000462					6.2651	3.16672	5.37365	5.77426	_Other
ACH-000939					6.3856	4.14078	4.69544	5.71864	_Other
ACH-000325					5.71562	4.0505	3.53978	5.02503	_Other
ACH-000515					5.71946	5.0063	5.6837	5.7339	_Other
ACH-001033					6.97945	4.5008	4.82579	5.34873	_Other
ACH-000863					7.06835	3.06867	5.11103	4.2891	_Other
ACH-000642					5.40633	3.70929	5.90665	6.19318	_Other
ACH-000581					5.94953	1.75702	4.40463	4.84348	_Other
ACH-001050					5.99481	4.76288	4.12516	5.11437	_Other
ACH-001818					5.27612	3.47638	4.97177	4.24565	_Other
ACH-001384					5.09001	3.02326	3.46728	5.64703	_Other
ACH-000797					5.62147	4.44294	5.42492	5.28318	_Other
ACH-000220					6.05658	3.1177	4.87922	5.57954	_Other
ACH-001533					4.61235	2.01078	4.59335	5.04876	_Other
ACH-001508					6.44692	3.85699	5.60822	5.57228	_Other
ACH-000825					5.14853	3.86295	4.3067	4.81506	_Other
ACH-000743					5.37434	4.20867	4.28021	4.69822	_Other
ACH-001819					6.54195	2.99095	5.20085	4.84599	_Other
ACH-000157					6.10685	4.45286	5.09085	5.90183	_Other
ACH-001786					5.77452	6.12619	3.36597	4.22188	TTC37 Indel
ACH-000253					6.05355	3.24641	3.79805	5.08576	_Other
ACH-001376					5.39232	2.15381	2.26604	5.23266	_Other
ACH-000228					5.67553	2.99458	4.05137	5.25776	_Other
ACH-000266					5.09339	2.60644	4.24945	5.12722	_Other
ACH-001750					5.38336	3.7939	5.34092	5.34518	_Other
ACH-000174					5.96602	4.63401	5.23917	5.84699	_Other
ACH-000245					6.44593	2.61824	4.43962	5.63401	_Other
ACH-001279					6.13422	4.06781	5.19456	4.7241	_Other
ACH-003147					7.21597	5.36947	5.30122	6.84109	_Other
ACH-000813					6.09318	4.21956	4.41481	5.84925	_Other
ACH-001513					5.93475	2.73335	4.27128	4.99955	_Other
ACH-000168					6.11082	0.0285692	4.31615	5.11811	FOCAD Loss
ACH-000257					5.3345	4.72574	5.63662	5.51979	_Other
ACH-000283					6.44261	3.9241	5.49474	4.79025	_Other
ACH-002041					5.94579	2.62994	4.89918	5.54844	_Other
ACH-000682					4.86196	3.05832	4.66278	5.52638	_Other
ACH-000073					5.50557	3.26454	5.47151	5.80323	_Other
ACH-000063					6.0063	3.99548	5.61147	5.01257	_Other
ACH-001999					5.35544	3.91839	4.34767	4.65878	_Other
ACH-000776					5.74766	4.01078	5.43696	5.8387	_Other
ACH-000299					6.05094	4.42559	4.6427	4.2765	_Other
ACH-000025					5.7447	4.05398	5.17792	5.21723	_Other
ACH-000591					6.4192	3.54226	5.14445	5.42291	_Other
ACH-001716					6.5549	3.56071	5.43996	5.87627	_Other
ACH-001628					6.64832	3.81352	3.28983	5.58706	_Other
ACH-000398					6.0398	3.27352	3.74631	6.23993	_Other
ACH-000274					6.85574	3.14893	4.96993	5.21723	_Other
ACH-001370					5.36177	3.34199	4.48349	4.65134	_Other
ACH-000029					5.26115	4.29866	5.13011	5.35614	_Other
ACH-001849					5.34412	2.17632	3.33342	3.95884	_Other
ACH-001422					4.97269	3.09085	4.04439	5.30488	_Other
ACH-000588					5.65421	5.04045	5.15178	5.23343	_Other
ACH-000150					6.4219	3.80735	4.51602	6.20828	_Other
ACH-001845					5.87529	3.33914	4.75542	4.19849	_Other
ACH-000384					6.29039	3.45549	5.88996	5.7211	_Other
ACH-001053					5.20281	1.91839	5.10518	6.48993	_Other
ACH-001274					5.87922	4.22882	5.52356	5.13955	_Other
ACH-002014					6.40786	2.39506	4.79546	5.8495	_Other
ACH-001634					4.78921	2.97269	3.10266	5.37678	_Other
ACH-002531					5.54504	2.60407	4.06695	3.86096	_Other
ACH-000013					5.20828	3.79597	4.42895	4.92837	_Other
ACH-001765					5.77056	2.74201	4.38612	4.33985	_Other
ACH-000312					6.23955	4.26003	5.5345	5.20945	_Other
ACH-000085					5.87307	3.49697	5.28799	5.66078	_Other
ACH-000436					5.07724	3.8748	4.77347	4.75382	_Other
ACH-000267					5.8535	6.34412	4.64962	5.37504	_Other
ACH-000489					5.37886	2.63227	4.56682	3.99186	_Other
ACH-000431					6.2651	4.33056	5.81941	5.52482	_Other
ACH-000152					6.27314	4.64904	5.67835	6.19751	_Other
ACH-000534					4.71205	2.23879	4.6565	5.48253	_Other
ACH-000460					5.52857	4.01078	4.62877	5.70155	_Other
ACH-000443					5.84699	3.28836	4.8166	4.51791	_Other
ACH-001570					6.88313	2.07039	4.6017	4.89627	_Other
ACH-001335					6.80245	2.81558	4.30378	4.44294	_Other
ACH-002062					6.23936	3.39232	4.43696	4.63981	_Other
ACH-002462					6.03562	4.18587	5.17233	4.69488	_Other
ACH-001277					6.96867	5.34127	5.41819	4.56986	_Other
ACH-002647					5.86617	3.09592	5.03386	4.53232	_Other
ACH-000703					5.23726	5.28651	6.17313	6.06199	_Other
ACH-001211					6.39472	4.18349	5.2521	5.12722	_Other
ACH-003152					5.99752	4.44559	5.2817	5.74228	_Other
ACH-001511					5.71122	2.44095	3.54102	5.94158	_Other
ACH-000113					5.55582	3.61589	5.12598	5.38267	_Other
ACH-000337					6.16631	3.41549	4.80064	5.08151	_Other
ACH-000598					5.58256	4.16752	4.7939	5.45055	_Other
ACH-000057					5.27501	3.25399	4.74578	4.96532	_Other
ACH-000321					4.98277	3.76341	4.09508	5.0045	_Other
ACH-000444					5.55182	3.87086	4.48607	5.09424	_Other
ACH-001399					5.36001	3.9644	4.36387	4.85748	_Other
ACH-001097					4.58256	2.28392	1.68257	5.53232	_Other
ACH-000127					6.25701	3.86196	4.61412	4.93168	_Other
ACH-001961					5.99209	3.78346	4.57168	4.43296	_Other
ACH-001796					5.60555	3.0993	4.02237	4.63401	_Other
ACH-000307					6.62454	3.36036	4.70653	3.81352	_Other
ACH-001030					5.72656	4.2032	4.56071	4.72247	_Other
ACH-002485					6.3679	2.38681	4.88704	5.09128	_Other
ACH-001540					5.49217	2.01078	3.64386	3.82375	_Other
ACH-000298					5.51191	3.55704	5.30488	5.55367	_Other
ACH-000771					4.2426	3.16832	3.90593	4.34625	_Other
ACH-000500					5.60851	4.34127	5.46205	5.3427	_Other
ACH-000353					6.09592	4.2891	4.87725	5.08194	_Other
ACH-000363					6.00697	2.69377	4.96486	5.28355	_Other
ACH-001543					4.93452	3.78555	3.83895	5.23381	_Other
ACH-000663					5.71067	3.11603	3.48929	4.16912	_Other
ACH-000346					5.66135	4.45549	5.05788	5.08619	_Other
ACH-001333					6.07788	4.76235	3.91743	4.7126	_Other
ACH-000471					6.30943	4.0635	5.27761	5.27947	_Other
ACH-000850					5.50906	3.82069	5.35966	5.32984	_Other
ACH-001453					6.4048	2.70708	4.47638	5.93192	_Other
ACH-001458					5.92339	3.57168	4.03034	3.71809	_Other
ACH-000659					6.25172	4.14405	5.84725	6.06674	_Other
ACH-001201					5.67497	2.31325	5.1152	4.63633	_Other
ACH-000271					5.7271	2.65076	4.26454	4.83996	_Other
ACH-000549					5.45286	2.21723	4.61706	5.59365	_Other
ACH-000478					5.76022	3.63227	5.02813	5.64097	_Other
ACH-000775					5.73688	3.24489	4.63517	4.8166	_Other
ACH-000038					5.92386	4.47054	4.79857	5.79546	_Other
ACH-001109					6.72887	4.45878	5.37851	5.63633	_Other
ACH-001442					5.62029	2.29572	4.20398	5.05485	_Other
ACH-000559					5.84172	5.14037	5.13381	6.32427	_Other
ACH-002065					5.39025	0	5.05181	5.05311	FOCAD Loss
ACH-000676					7.41143	2.89142	5.56438	5.53419	_Other
ACH-002659					6.37173	3.55459	4.32912	4.12516	_Other
ACH-000844					5.93734	4.46532	4.24031	5.74308	_Other
ACH-002787					6.95163	3.24641	4.99955	5.07125	_Other
ACH-002497					5.88753	5.13217	6.4545	4.76765	_Other
ACH-002465					5.85325	4.1375	5.10643	4.65191	_Other
ACH-000272					4.84046	2.49313	4.1127	4.26003	_Other
ACH-001035					6.29646	4.60763	4.62819	5.24869	_Other
ACH-000513					5.05268	3.56194	5.04221	4.67694	_Other
ACH-001059					6.21762	4.15785	5.55244	5.17433	_Other
ACH-000959					6.12866	4.87529	4.42425	4.69321	_Other
ACH-001402					5.92624	4.40463	5.08108	5.38024	_Other
ACH-000796					5.64443	3.28096	4.05572	5.1815	_Other
ACH-000143					6.65764	4.38405	5.41515	5.27352	_Other
ACH-000067					5.9674	4.64155	5.51979	5.8627	_Other
ACH-000640					7.1334	3.76765	5.76713	6.07082	_Other
ACH-001674					5.52356	3.31759	5.29352	4.83895	_Other
ACH-001698					4.44361	0.713696	2.4489	3.61589	_Other
ACH-002002					5.90641	4.96255	5.58376	4.99684	_Other
ACH-002011					6.31179	2.98732	4.99729	6.24603	_Other
ACH-000469					6.33682	4.82069	6.00675	5.6017	_Other
ACH-001353					5.18785	1.65076	3.57168	4.76075	_Other
ACH-001574					4.77189	2.02857	3.24031	5.46369	_Other
ACH-000256					5.38059	3.64386	3.6893	5.43463	_Other
ACH-000972					5.72329	3.90111	3.25399	4.62234	TTC37 Indel
ACH-001367					6.35597	3.51854	4.98368	5.28355	_Other
ACH-000382					6.39626	4.49889	5.40667	5.41177	_Other
ACH-002035					6.4949	5.0237	4.57107	4.91073	_Other
ACH-001532					5.9331	3.75489	4.81096	4.62585	_Other
ACH-001795					5.65163	3.23726	5.20789	5.27053	_Other
ACH-001510					3.98459	1.29278	2.49313	5.2589	_Other
ACH-000183					6.09339	3.95699	6.02791	5.15137	_Other
ACH-000408					5.36807	2.94298	4.12846	4.74631	_Other
ACH-001496					6.44128	2.57531	3.89045	4.30597	_Other
ACH-001622					4.91743	2.39506	4.53107	4.83794	_Other
ACH-000466					5.57682	3.10936	4.70708	4.99232	_Other
ACH-001560					5.58976	0	5.42089	5.15097	FOCAD Loss
ACH-001687					4.05311	2.37295	3.95047	5.69988	_Other
ACH-001151					6.35579	2.89724	3.9782	4.46793	_Other
ACH-000126					6.5944	2.82375	6.4224	5.21917	_Other
ACH-001685					6.83719	3.24489	4.56377	5.43363	_Other
ACH-000933					5.50653	3.75382	4.26454	5.31506	_Other
ACH-001111					4.7666	2.87184	3.63575	7.67934	_Other
ACH-000122					6.86839	4.13914	4.87971	5.38716	_Other
ACH-001820					6.05137	4.67129	4.98048	5.26828	_Other
ACH-001632					5.07253	0.286881	2.65764	4.59096	_Other
ACH-000079					6.61559	3.51728	5.69655	4.83238	_Other
ACH-001031					5.96162	3.55582	5.09424	4.91456	_Other
ACH-001064					6.16551	5.52982	6.27072	5.44394	_Other
ACH-001048					6.53185	4.24031	4.64674	4.28392	_Other
ACH-000453					5.5043	3.78241	3.60407	6.52325	_Other
ACH-003155					6.19987	5.14364	5.98846	6.64024	_Other
ACH-000791					5.85499	3.97085	5.36772	6.33557	_Other
ACH-000567					6.78856	3.6427	6.011	4.86047	_Other
ACH-001391					5.26566	0.454176	4.96209	4.8475	_Other
ACH-000105					6.4116	3.82273	4.85649	5.66903	_Other
ACH-000557					6.80349	3.4019	4.23343	6.12433	_Other
ACH-000175					5.6851	4.42021	5.44294	5.07682	_Other
ACH-001356					6.12433	4.86295	5.27873	5.22226	_Other
ACH-001844					5.86196	4.08491	4.60822	5.00495	_Other
ACH-001346					5.32012	2.68032	4.89239	5.25096	_Other
ACH-000885					5.8846	4.32409	4.27575	4.83996	TTC37 Indel
ACH-000872					6.34908	3.63807	4.12681	4.80478	_Other
ACH-002020					5.9472	2.51602	4.7301	4.75702	_Other
ACH-001638					5.43196	3.88166	4.60822	3.67469	_Other
ACH-001228					6.31107	4.24184	4.53854	4.21723	_Other
ACH-000181					4.71973	3.19535	5.37191	6.5345	_Other
ACH-000130					6.3665	0.0565835	5.25739	5.48188	FOCAD Loss
ACH-000121					6.42257	3.12928	4.76977	5.44725	_Other
ACH-001711					6.1079	3.05658	4.47962	5.30268	_Other
ACH-000934					6.38905	3.57773	4.35403	5.26115	_Other
ACH-001529					5.53792	3.79181	4.27724	4.74255	_Other
ACH-001743					6.07103	3.79286	5.39163	5.12722	_Other
ACH-000320					5.68145	2.70708	4.62059	4.45483	_Other
ACH-000505					6.02591	4.31034	5.23726	4.61765	_Other
ACH-000781					5.93923	2.9855	4.56499	5.14731	_Other
ACH-000059					6.06221	2.83794	5.42459	5.67356	_Other
ACH-000920					5.86765	4.41549	4.86146	5.24603	_Other
ACH-000294					6.38422	4.73877	4.08151	5.45253	_Other
ACH-000422					5.84624	3.42492	5.21994	6.84687	_Other
ACH-000200					6.82133	4.63807	5.41785	5.14078	_Other
ACH-000046					5.66761	0.15056	5.0072	4.77821	FOCAD Loss
ACH-000968					7.61897	3.24184	3.13586	5.59694	_Other
ACH-000830					6.22766	4.36036	5.92315	5.52074	_Other
ACH-000402					6.06307	2.92029	4.43496	5.08279	_Other
ACH-001578					6.09887	4.91886	4.88509	4.83794	_Other
ACH-000036					6.39266	3.27947	5.53978	5.16872	_Other
ACH-000973					5.81506	4.63807	4.76394	5.44989	_Other
ACH-001128					6.1823	4.68089	6.04636	4.97636	_Other
ACH-000285					5.65992	3.34341	5.25134	5.16068	_Other
ACH-002669					5.71177	3.61117	3.75382	4.43896	_Other
ACH-001858					5.46467	4.20789	4.70653	5.39883	_Other
ACH-001997					5.88338	2.14078	3.55827	5.01123	_Other

## Sheet: ExtFig4b
ModelID	FOCAD Protein Level	SKIV2L Expression	TTC37 Expression	Biomarkers
ACH-000956	-0.976728	4.90785	4.68089	TTC37 Indel
ACH-000070	-0.152756	4.71809	4.82069	_Other
ACH-000411	0.512288	4.90497	4.69877	_Other
ACH-000649	1.10101	4.68762	4.44361	_Other
ACH-001306	1.80977	5.71425	4.63052	_Other
ACH-001307	1.26754	5.54164	5.19101	_Other
ACH-000008	-0.215738	6.44791	4.44095	_Other
ACH-000558	0.486054	4.6837	5.30086	_Other
ACH-000201	0.0183396	4.99639	4.57046	_Other
ACH-000788	0.0955111	5.99774	5.35826	_Other
ACH-000657	0.593503	5.43296	4.53169	_Other
ACH-000219	0.718426	5.31143	5.16148	_Other
ACH-000555	0.0961861	4.89045	4.88801	_Other
ACH-000681	1.01346	4.47249	4.89579	_Other
ACH-000052	-0.942918	5.0268	5.16108	_Other
ACH-000429	0.352525	4.53667	4.57592	_Other
ACH-000528	-0.75518	5.16752	4.44626	_Other
ACH-000880	0.881314	5.53947	5.29094	_Other
ACH-000222	-0.740238	4.50779	3.73985	_Other
ACH-000248	0.386955	5.20906	4.32337	_Other
ACH-000794	-0.916966	4.07553	3.86394	_Other
ACH-000415	-0.850213	4.15462	3.13586	_Other
ACH-000536	0.423443	5.68145	4.45681	_Other
ACH-000288	0.229035	5.42995	5.4663	_Other
ACH-000535	-0.0983013	4.9279	3.69042	_Other
ACH-000580	1.02318	4.98185	5.47444	_Other
ACH-000433	1.29491	4.88655	4.39094	_Other
ACH-000234	-0.139019	5.47411	4.1334	_Other
ACH-000832	-0.296053	5.6946	4.96625	_Other
ACH-000518	0.0324412	5.95699	5.15218	_Other
ACH-000856	0.637407	5.59723	4.91886	_Other
ACH-000857	-0.840002	5.17393	3.8953	_Other
ACH-000511	-0.156278	5.80967	5.93946	_Other
ACH-000264	-0.654334	4.57894	4.21335	_Other
ACH-000783	0.827789	6.13155	4.50843	_Other
ACH-000713	-0.670867	5.35014	5.26228	_Other
ACH-000963	0.303815	4.94205	2.65076	TTC37 Indel
ACH-000138	-0.273633	5.48349	4.75275	_Other
ACH-000867	1.01163	5.13504	4.15299	_Other
ACH-000895	0.960061	5.90881	3.44493	TTC37 Indel
ACH-000641	-1.94987	5.50557	4.5472	_Other
ACH-000202	0.462161	4.78503	4.68032	_Other
ACH-000350	0.239473	5.59991	5.84021	_Other
ACH-000805	-0.556859	5.0492	4.70377	_Other
ACH-000582	0.0196988	5.6241	4.23343	_Other
ACH-000644	-0.627302	5.80012	4.46467	_Other
ACH-000161	-0.330234	5.51759	4.27426	_Other
ACH-000662	-0.550743	5.0072	4.2032	_Other
ACH-000695	0.191225	5.05615	4.66959	_Other
ACH-000508	0.0764827	5.91049	4.99865	_Other
ACH-000278	-0.465173	5.38094	3.57652	_Other
ACH-000243	0.411086	4.9905	3.68594	_Other
ACH-000211	-0.632755	6.17532	5.53823	_Other
ACH-000207	1.11733	4.89239	4.4614	_Other
ACH-000530	-0.537969	6.45549	5.21179	_Other
ACH-000749	-0.82372	5.22381	4.94298	_Other
ACH-000925	0.417214	5.5659	3.7866	TTC37 Indel
ACH-000563	-0.491287	5.85449	5.13668	_Other
ACH-000330	-0.285827	5.83264	3.774	_Other
ACH-000117	0.0887643	5.4545	4.33628	_Other
ACH-000198	1.3996	5.99254	4.53419	_Other
ACH-000487	0.197138	4.7137	4.56986	_Other
ACH-000846	-1.23018	5.57924	5.20242	_Other
ACH-000574	-0.0212765	5.13955	4.8334	_Other
ACH-000096	0.126675	5.42861	5.46467	_Other
ACH-000375	0.457807	5.08619	5.00809	_Other
ACH-000098	1.06961	5.94486	5.142	_Other
ACH-000738	-0.819237	5.45418	5.01525	FOCAD Loss
ACH-000374	-0.455714	6.44261	5.09803	_Other
ACH-000111	-0.646974	5.96278	4.33271	_Other
ACH-000699	0.584668	5.69265	4.30816	_Other
ACH-000878	0.0164472	5.51381	5.8125	_Other
ACH-000349	0.0366444	5.72574	6.25323	_Other
ACH-000624	-1.08917	5.27873	4.58015	_Other
ACH-000712	-1.37267	5.20163	3.74953	_Other
ACH-000223	-0.680299	5.55643	3.45681	_Other
ACH-000859	0.413548	5.48929	5.09128	_Other
ACH-000755	0.422712	4.86938	4.60644	_Other
ACH-000276	-0.354151	5.23726	4.65878	_Other
ACH-000667	0.182851	4.98094	4.42425	_Other
ACH-000467	0.821824	4.6427	4.83693	_Other
ACH-000668	0.896027	5.47021	4.65935	_Other
ACH-000012	0.266409	5.34447	4.78398	_Other
ACH-000454	-0.349025	5.43396	4.40803	_Other
ACH-000971	0.527636	4.774	4.27277	TTC37 Indel
ACH-000190	-0.185501	5.48864	5.43129	_Other
ACH-000643	-0.803511	4.9528	3.35896	_Other
ACH-000990	-1.23144	6.18706	4.51538	TTC37 Indel
ACH-000954	-0.153805	5.09972	3.0635	TTC37 Indel
ACH-000996	0.706156	5.79831	5.42559	_Other
ACH-000946	-0.636095	5.51507	4.16993	TTC37 Indel
ACH-000831	0.105709	4.83542	4.88947	_Other
ACH-000994	-0.551801	5.46434	3.55827	TTC37 Indel
ACH-000984	0.50214	5.71836	4.61589	TTC37 Indel
ACH-000004	-1.18179	5.55919	5.01792	_Other
ACH-000005	-1.52461	5.33378	5.36492	_Other
ACH-000625	0.354082	6.63648	4.44493	_Other
ACH-000739	0.080809	5.12887	3.86691	_Other
ACH-000542	0.509658	4.5373	5.34376	_Other
ACH-000847	0.858799	5.31433	4.65992	_Other
ACH-000393	-0.335961	5.28318	4.9905	_Other
ACH-000014	0.334835	6.51475	4.66846	_Other
ACH-000799	0.341434	5.16832	4.79753	_Other
ACH-000632	0.150743	5.86443	4.80478	_Other
ACH-000778	-0.201377	5.86245	5.61794	_Other
ACH-000546	-0.917781	4.69599	4.76607	_Other
ACH-000054	1.0837	5.23074	4.97223	_Other
ACH-000986	0.955886	4.92837	4.43029	_Other
ACH-000547	-0.0969552	5.71534	3.94767	_Other
ACH-000724	-0.143352	5.27947	4.82528	_Other
ACH-000552	0.133153	5.1416	4.65478	_Other
ACH-000926	0.354594	3.5373	4.33199	_Other
ACH-000239	-0.72678	6.45763	3.69042	FOCAD Loss
ACH-000475	-0.689876	5.53667	3.98914	_Other
ACH-000671	-1.28519	4.99458	4.21723	_Other
ACH-000480	0.0998556	5.12846	3.97085	_Other
ACH-000118	-0.266997	6.55674	4.62	FOCAD Loss
ACH-000213	0.345462	4.91839	3.95047	_Other
ACH-000672	0.357934	5.90905	5.39575	_Other
ACH-000882	-0.0422918	6.13996	5.54874	_Other
ACH-000650	-0.179953	5.40905	5.20516	_Other
ACH-000550	-0.147	4.8802	5.82782	_Other
ACH-000966	-0.813806	5.04483	3.26003	TTC37 Indel
ACH-000919	-0.577361	5.03034	3.49057	TTC37 Indel
ACH-000915	-0.0970994	5.23074	4.91121	_Other
ACH-000961	-0.873365	5.39506	4.29646	TTC37 Indel
ACH-000396	1.17266	6.64573	4.79701	_Other
ACH-000357	-0.996009	5.20203	3.926	_Other
ACH-000620	-0.550398	5.4165	4.42828	_Other
ACH-000476	0.233647	5.51128	5.03562	_Other
ACH-000734	-1.08978	5.60763	4.67356	_Other
ACH-000217	0.0372662	5.19574	4.79025	_Other
ACH-000848	-0.174875	5.75195	5.59932	_Other
ACH-000132	-1.00797	4.78398	4.10266	FOCAD Loss
ACH-000909	-0.0422366	5.59156	4.1819	TTC37 Indel
ACH-000711	-0.0427836	5.57077	3.68594	_Other
ACH-000151	-0.715006	5.6241	5.08619	_Other
ACH-000753	-0.246798	4.98732	4.72083	_Other
ACH-000995	0.682968	5.43696	4.9472	_Other
ACH-000404	0.500134	5.69683	5.48156	_Other
ACH-000551	-1.85209	5.64068	5.27687	FOCAD Loss
ACH-000053	0.616344	5.42122	4.61353	_Other
ACH-000315	0.329143	6.1645	5.4614	_Other
ACH-000263	0.371798	4.7252	4.67469	_Other
ACH-000728	0.446625	5.31506	5.38543	_Other
ACH-000793	0.355818	5.20281	4.81301	_Other
ACH-000684	0.21009	4.20242	4.25096	_Other
ACH-000250	0.0486143	5.68257	5.48188	_Other
ACH-000714	-0.644212	5.76713	5.57259	_Other
ACH-000380	0.00755824	5.44725	4.08491	_Other
ACH-000576	-0.00935892	5.85748	3.90593	_Other
ACH-000622	-0.535265	5.94158	4.52293	_Other
ACH-000479	0.472108	5.52136	5.60585	_Other
ACH-000281	-0.950412	5.15906	5.23649	_Other
ACH-000265	-0.729998	5.46663	4.97911	_Other
ACH-000028	-0.518363	5.10601	3.7939	_Other
ACH-000486	-0.354938	5.54874	4.50906	_Other
ACH-000524	-1.10121	5.57531	4.36107	_Other
ACH-000607	0.141933	5.10476	5.31034	_Other
ACH-000855	0.926881	4.96717	4.8212	_Other
ACH-000693	-0.309042	5.11353	4.31832	_Other
ACH-000777	-0.133532	5.61736	5.08874	_Other
ACH-000809	0.344814	4.92267	4.9991	_Other
ACH-000865	0.534742	5.72356	4.03914	_Other
ACH-000824	0.208217	5.0751	4.56864	_Other
ACH-000784	-1.35834	4.42828	4.43229	_Other
ACH-000685	-0.240353	5.4165	4.40327	_Other
ACH-000754	-0.764849	5.59186	3.67469	_Other
ACH-000627	0.356768	6.26791	5.23879	_Other
ACH-000769	0.681497	4.92267	4.50208	_Other
ACH-000255	0.286676	5.28244	4.53543	_Other
ACH-000819	-1.49569	6.34003	5.18982	FOCAD Loss
ACH-000595	0.668717	5.19849	5.28318	_Other
ACH-000977	0.270245	5.4614	4.6017	_Other
ACH-000750	-0.675751	5.46793	4.65249	_Other
ACH-000957	0.0667312	5.45022	3.63923	TTC37 Indel
ACH-000985	0.412142	3.8953	3.53978	TTC37 Indel
ACH-000007	0.965452	4.51538	4.67694	_Other
ACH-000438	0.437979	5.64616	5.09803	_Other
ACH-000390	-1.32707	5.84975	4.05485	FOCAD Loss
ACH-000787	0.435368	6.25663	5.35861	_Other
ACH-000019	-0.192754	5.20046	3.85898	_Other
ACH-000621	0.454982	5.6453	4.52482	_Other
ACH-000768	-1.6854	5.92955	4.52795	_Other
ACH-000573	1.65671	4.83036	4.45022	_Other
ACH-000910	-0.0473423	5.15218	4.14649	_Other
ACH-000849	-0.506815	5.97499	4.62702	_Other
ACH-000935	0.0415861	5.00225	3.7137	_Other
ACH-000881	-0.440058	4.63285	5.00315	_Other
ACH-000987	-0.339157	5.44128	5.07596	_Other
ACH-000192	-0.524274	5.6091	5.3505	_Other
ACH-000879	0.129872	5.40088	4.69042	_Other
ACH-000988	-0.84403	5.65878	2.9542	_Other
ACH-000601	-2.50203	5.78503	4.23189	FOCAD Loss
ACH-000351	0.437884	5.99164	5.01881	_Other
ACH-000356	0.0297286	5.65163	5.13914	_Other
ACH-000678	-0.625123	5.36352	4.15947	_Other
ACH-000362	0.702709	5.51033	4.0063	_Other
ACH-000369	0.33628	5.47735	4.29646	_Other
ACH-001129	1.00915	4.99639	4.71809	_Other
ACH-000006	0.933815	5.9514	5.26716	_Other
ACH-000335	-0.572128	4.87135	5.91265	_Other
ACH-000938	-1.18871	5.48317	5.73417	FOCAD Loss
ACH-000866	-0.233668	5.6017	5.16269	_Other
ACH-000980	0.560224	5.55766	4.62117	_Other
ACH-000510	0.538514	5.91361	4.49633	_Other
ACH-000666	0.897464	5.05702	4.44758	_Other
ACH-000852	0.00663874	5.88728	4.45746	_Other
ACH-000589	-1.58471	5.06996	4.80735	FOCAD Loss
ACH-000506	0.56084	4.63517	4.83036	_Other
ACH-000869	-0.0953924	5.02192	4.47703	_Other
ACH-000916	-0.57041	5.06178	5.51475	_Other
ACH-000015	0.279235	5.8802	4.15462	_Other
ACH-000035	-0.11652	5.75034	4.87086	_Other
ACH-000448	-0.287215	5.19928	4.67243	_Other
ACH-000021	0.265319	5.39575	4.89142	_Other
ACH-000747	-0.445161	5.44361	5.00045	_Other
ACH-000496	0.451311	5.11603	4.71754	_Other
ACH-000888	1.17862	5.04177	5.40599	_Other
ACH-000414	0.0560226	5.17073	4.92932	_Other
ACH-000752	0.618562	5.53013	5.15381	_Other
ACH-000587	-0.157472	5.49281	5.00899	_Other
ACH-000886	-0.793693	4.95373	4.49378	_Other
ACH-000521	0.0642413	5.71809	4.21412	_Other
ACH-000153	1.07123	4.73877	6.06372	_Other
ACH-000929	0.222584	4.38059	4.20711	_Other
ACH-000311	0.633198	4.51665	4.76394	_Other
ACH-000785	-0.282114	5.48285	4.97591	_Other
ACH-000481	0.827711	5.21917	4.87381	_Other
ACH-000924	-0.596075	6.29517	4.65478	_Other
ACH-000447	-0.189386	5.49474	5.41752	_Other
ACH-000367	-0.0879802	5.16912	5.06652	_Other
ACH-000912	0.242928	4.65306	4.88899	_Other
ACH-000718	0.960078	4.56255	3.6565	_Other
ACH-000900	-0.283449	5.93923	3.89821	_Other
ACH-001075	0.390374	4.90063	4.69544	_Other
ACH-000109	-0.405449	6.35808	4.99322	_Other
ACH-000860	-0.422968	4.76341	4.47119	_Other
ACH-000638	-0.507685	5.30232	5.29241	_Other
ACH-000800	-0.16674	5.74524	5.22304	_Other
ACH-000463	-0.239029	4.80271	4.89336	_Other
ACH-000395	0.626543	5.01033	5.3726	_Other
ACH-000343	0.00408033	6.01614	4.92695	_Other
ACH-000378	1.57865	5.904	4.64039	_Other
ACH-000945	-0.138751	5.50048	4.53169	_Other
ACH-000853	-0.489351	5.27501	5.48027	_Other
ACH-000491	-0.874864	4.43896	5.82655	_Other
ACH-000403	0.684386	5.4822	5.57016	_Other
ACH-000416	-1.77189	4.71754	4.92077	_Other
ACH-000050	1.30736	5.6865	4.51475	_Other
ACH-000427	-0.706546	4.55582	4.88166	_Other
ACH-000001	-0.372855	5.26341	4.6427	_Other
ACH-000388	-0.374971	4.8089	3.61706	_Other
ACH-000911	-0.00264299	4.9364	4.0054	_Other
ACH-000065	0.43827	4.98596	4.63807	_Other
ACH-000158	-0.449634	4.61589	4.20867	_Other
ACH-000247	1.59818	4.46532	4.30086	_Other
ACH-000383	-0.00552113	5.20984	4.7252	_Other
ACH-000024	-0.368969	5.36142	4.70929	_Other
ACH-000159	0.262222	4.48091	5.5404	_Other
ACH-000091	0.696696	5.59932	5.05398	_Other
ACH-000291	-0.145223	5.43263	4.04002	_Other
ACH-000617	0.070992	5.374	3.58496	_Other
ACH-000696	0.137934	5.35297	5.18903	_Other
ACH-000409	-1.13743	5.80993	4.43363	_Other
ACH-000042	-0.260113	4.81711	4.34767	_Other
ACH-000235	-0.160408	4.45022	4.36947	_Other
ACH-000164	-1.51929	5.58767	5.26679	_Other
ACH-000023	0.160365	5.28762	4.8953	_Other
ACH-000030	-0.184105	4.83744	3.88264	_Other
ACH-000090	0.165063	5.32625	3.95233	_Other
ACH-000606	-0.124616	5.39746	3.76341	_Other
ACH-000347	-0.0135998	4.65764	5.35685	_Other
ACH-000922	-2.14693	4.94158	3.848	_Other
ACH-000169	-0.0464027	5.68594	5.27724	_Other
ACH-000068	-0.566438	4.87627	4.95233	_Other
ACH-000960	-2.13918	5.53138	5.06005	FOCAD Loss
ACH-000062	-0.185318	5.2589	3.87774	_Other
ACH-000442	-2.44657	5.64328	5.15826	FOCAD Loss
ACH-000833	-0.82927	4.75489	4.02768	_Other
ACH-000100	-0.616982	4.77241	4.40531	_Other
ACH-000943	0.210628	5.03034	3.70155	TTC37 Indel
ACH-000371	-0.708787	5.35297	4.64155	_Other
ACH-000701	-0.550638	5.60792	3.71589	_Other
ACH-000348	0.0408664	6.02459	5.34483	_Other
ACH-000817	-0.763334	5.60199	5.18903	_Other
ACH-000473	-0.458313	5.43263	4.68706	_Other
ACH-000242	1.38872	5.15502	3.9222	_Other
ACH-000614	0.138893	5.44261	5.38405	_Other
ACH-000410	-0.4929	4.67525	5.03914	_Other
ACH-000670	-0.547343	5.66164	4.23726	_Other
ACH-000188	-1.63848	4.27053	3.63691	_Other
ACH-000782	-0.306416	5.26266	5.02901	_Other
ACH-000376	-0.567066	5.42492	5.28096	_Other
ACH-000441	0.142614	5.48896	5.26153	_Other
ACH-000790	0.305425	5.79986	4.72901	_Other
ACH-000748	0.335971	5.46172	5.59455	_Other
ACH-000400	0.281856	5.01525	3.90785	_Other
ACH-000087	-0.339962	4.9364	5.16712	_Other
ACH-000361	0.0726497	5.39883	5.38612	_Other
ACH-001190	0.0798242	5.2292	5.6241	_Other
ACH-000615	-0.453125	5.142	5.10811	_Other
ACH-000423	-0.46389	5.58075	5.26115	_Other
ACH-000810	-0.082899	5.53232	4.91695	_Other
ACH-000730	-0.499564	5.26903	4.75275	_Other
ACH-000260	-1.1143	6.08002	5.55919	_Other
ACH-000039	-0.177016	5.5245	5.48929	_Other
ACH-000974	-0.85467	4.84046	3.93263	TTC37 Indel
ACH-000932	0.954474	5.39643	4.04876	TTC37 Indel
ACH-000209	-0.0941936	4.59932	4.92647	_Other
ACH-000368	-0.0953638	5.53232	5.19967	_Other
ACH-000635	0.446855	5.66619	4.27128	_Other
ACH-000493	0.324173	6.32301	5.07296	_Other
ACH-000420	0.158752	5.29646	4.93121	FOCAD Loss
ACH-000532	0.0568659	3.89142	2.27798	_Other
ACH-000407	0.895414	5.17033	4.98094	_Other
ACH-000898	-0.282917	4.9279	5.03914	_Other
ACH-000722	1.1589	4.81813	4.80735	_Other
ACH-000967	-0.783707	5.81378	4.22188	TTC37 Indel
ACH-000970	-1.09926	4.91073	5.19298	TTC37 Indel
ACH-000553	-0.728399	5.20516	4.15543	_Other
ACH-000114	-2.43735	6.35579	4.68201	FOCAD Loss
ACH-000365	-0.385657	4.63807	4.06867	_Other
ACH-000611	-0.429036	6.53138	5.51696	_Other
ACH-000652	0.63186	4.67073	4.49442	_Other
ACH-000890	0.307499	5.30086	4.96486	_Other
ACH-000236	0.285676	5.24375	3.6893	_Other
ACH-000677	0.0234174	4.92552	5.84071	_Other
ACH-000883	0.885624	5.50112	5.17313	_Other
ACH-000155	0.496005	5.73471	4.25248	_Other
ACH-000820	0.0192494	4.30597	5.25437	_Other
ACH-000958	0.367675	5.01614	5.0635	TTC37 Indel
ACH-000842	-0.748613	4.04177	3.88362	_Other
ACH-000651	0.304132	5.25927	4.60407	_Other
ACH-000421	-0.0816428	4.60644	6.1637	_Other
ACH-000018	1.33205	5.21568	5.24717	_Other
ACH-000147	0.176551	5.44626	4.83137	_Other
ACH-000424	-0.0200729	5.61265	4.77821	_Other
ACH-000502	-0.149367	4.69098	5.13093	_Other
ACH-000720	0.0596695	5.62615	5.60674	_Other
ACH-000647	-0.546355	5.49346	4.68032	_Other
ACH-000318	-1.12601	5.40837	3.46336	_Other
ACH-000488	-0.334044	5.1534	4.44228	_Other
ACH-000726	-1.85049	4.29866	4.30816	FOCAD Loss
ACH-000917	-0.181163	4.84699	4.27575	_Other
ACH-000605	0.519627	5.37816	4.65764	_Other
ACH-000387	-0.526216	5.5744	4.92552	_Other
ACH-000146	0.098907	6.50064	4.45878	_Other
ACH-000495	0.39313	4.24869	5.48059	_Other
ACH-000430	0.817642	5.44328	4.85599	_Other
ACH-000040	-1.35506	6.05853	5.5598	FOCAD Loss
ACH-000364	0.0382624	5.27165	4.78712	_Other
ACH-000075	-0.965489	4.98322	5.39369	FOCAD Loss
ACH-000406	0.597256	5.39609	4.91361	_Other
ACH-000579	-0.232506	6.84273	5.0492	_Other
ACH-000425	0.188784	5.61324	4.86592	_Other
ACH-000741	-0.00999068	5.01391	3.79077	_Other
ACH-000522	0.0266732	5.01078	5.58856	_Other
ACH-000115	0.218143	4.75809	6.40684	_Other
ACH-000484	-0.322267	5.38681	6.16732	_Other
ACH-000304	0.805415	5.80839	6.0072	_Other
ACH-000661	0.495806	4.65134	5.86542	_Other
ACH-001239	-0.146381	4.926	5.52576	_Other
ACH-000827	-0.156627	5.142	4.88557	_Other
ACH-000899	0.222703	5.7385	5.14445	_Other
ACH-000097	0.995021	4.30232	5.64645	_Other
ACH-000212	-0.177188	5.41616	5.09128	_Other
ACH-000680	0.168263	4.62293	4.62176	_Other
ACH-000997	0.24843	5.24146	4.15299	TTC37 Indel
