# Supplementary material for: SKI complex loss renders 9p21.3-deleted or MSI-H cancers dependent on PELO
Source: Nature. 2025 Feb 5;638(8052):1104–11. doi: 10.1038/s41586-024-08509-3 (PMC11864980; doi:10.1038/s41586-024-08509-3)
Supplement: Supplementary file 11 — Source Data Extended Data Fig. 5 [file 41586_2024_8509_MOESM11_ESM.xlsx]

## Sheet: ExtFig5a
MIA PACA-2 (9p21.3 -/- and MSS)
	Luc cDNA	FOCAD cDNA
TTC37	1	1.38229
	1	1.87155
	Luc cDNA	FOCAD cDNA
SKIV2L	1	5.76687
	1	4.02067

## Sheet: ExtFig5b
KP4 (9p21.3 Short Deletion/MSS)
	Ch2	Ch2	FOCAD#2	FOCAD#2
	DOX-	DOX+	DOX-	DOX+
SKIV2L	1	1.03545	0.419801	0.473128
	1	0.857091	0.374671	0.519955
	Ch2	Ch2	FOCAD#2	FOCAD#2
	DOX-	DOX+	DOX-	DOX+
TTC37	1	0.768917	0.337931	0.444901
	1	0.772729	0.242941	0.120835

## Sheet: ExtFig5d
ModelID	Minimum SKIc Protein Level	PELO Dependency	Biomarkers
ACH-000956	-1.44357	-0.600625	TTC37 Indel
ACH-000070	-0.152756	-0.77195	_Other
ACH-000411	0.512288	-0.667435	_Other
ACH-000649	-0.167742	-1.62638	_Other
ACH-001306	1.0863	-0.7588	_Other
ACH-001307	0.871417	-0.334896	_Other
ACH-000558	0.241181	-0.20058	_Other
ACH-000788	0.0955111	-0.933175	_Other
ACH-000657	0.27721	-0.522071	_Other
ACH-000219	0.512267	-1.10447	_Other
ACH-000681	0.642762	-0.967748	_Other
ACH-000052	-0.946556	-1.30536	_Other
ACH-000528	-0.75518	-0.422437	_Other
ACH-000880	0.175881	-0.801003	_Other
ACH-000222	-0.822127	-1.05473	_Other
ACH-000248	-0.0564466	-0.47925	_Other
ACH-000794	-0.916966	-1.22342	_Other
ACH-000415	-0.850213	-1.67627	_Other
ACH-000288	0.229035	-0.695824	_Other
ACH-000535	-1.12996	-1.01614	_Other
ACH-000580	0.750511	-0.368463	_Other
ACH-000433	0.585291	-0.618326	_Other
ACH-000234	-0.139019	-0.694473	_Other
ACH-000832	-0.437321	-1.20666	_Other
ACH-000518	-0.0724852	-1.30587	_Other
ACH-000856	-0.717992	-1.02588	_Other
ACH-000511	-0.156278	-0.392776	_Other
ACH-000264	-0.778383	-1.3454	_Other
ACH-000783	0.827789	-0.278526	_Other
ACH-000713	-0.670867	-1.42178	_Other
ACH-000963	-0.558233	-1.67806	TTC37 Indel
ACH-000138	-0.273633	-0.622743	_Other
ACH-000867	-0.107067	-0.829482	_Other
ACH-001039	0.321203	-0.797574	_Other
ACH-000202	0.195334	-0.846219	_Other
ACH-000350	0.239473	-0.510852	_Other
ACH-000805	-0.556859	-0.474745	_Other
ACH-000161	-0.330234	-0.672955	_Other
ACH-000662	-0.705606	-0.921019	_Other
ACH-000695	0.191225	-0.827703	_Other
ACH-000278	-0.727467	-1.1877	_Other
ACH-000243	-0.628057	-1.29311	_Other
ACH-000211	-1.08984	-1.45099	_Other
ACH-000207	0.252817	-0.881521	_Other
ACH-000979	0.078316	-1.13905	_Other
ACH-000563	-0.973339	-1.06299	_Other
ACH-000330	-0.337942	-0.598456	_Other
ACH-000198	0.755375	-0.607773	_Other
ACH-000487	0.139805	-0.254184	_Other
ACH-000846	-1.23018	-1.08867	_Other
ACH-000375	0.32142	-0.199371	_Other
ACH-000098	0.682377	-0.465361	_Other
ACH-000738	-1.46192	-2.21861	FOCAD Loss
ACH-000374	-0.455714	-1.06463	_Other
ACH-000111	-0.646974	-1.40261	_Other
ACH-000699	0.148318	-0.831336	_Other
ACH-000878	0.0164472	-0.546067	_Other
ACH-000624	-1.15691	-0.824183	_Other
ACH-000223	-1.13477	-0.680271	_Other
ACH-000859	-0.406996	-0.844375	_Other
ACH-000276	-0.408337	-0.782774	_Other
ACH-000667	-0.0343978	-0.911918	_Other
ACH-000467	-0.0380425	-0.674066	_Other
ACH-000668	-0.453291	-0.954219	_Other
ACH-000012	-0.0205842	-1.38356	_Other
ACH-000454	-0.349025	-0.832732	_Other
ACH-000971	-0.870757	-1.80716	TTC37 Indel
ACH-000190	-0.185501	-0.783154	_Other
ACH-000996	-1.41306	-0.269544	_Other
ACH-000946	-1.93586	-0.971802	TTC37 Indel
ACH-000831	0.0714381	-1.1381	_Other
ACH-000994	-2.20975	-2.2872	TTC37 Indel
ACH-000984	-1.93041	-1.32344	TTC37 Indel
ACH-000004	-1.18179	-0.983226	_Other
ACH-000005	-1.52461	-1.00946	_Other
ACH-000739	-0.265523	-0.64916	_Other
ACH-000542	0.509658	-1.37317	_Other
ACH-000847	0.858799	-0.47048	_Other
ACH-000393	-0.486479	-0.753391	_Other
ACH-000799	0.30852	-0.400867	_Other
ACH-000632	0.150743	-0.941925	_Other
ACH-000778	-0.24675	-1.54451	_Other
ACH-000546	-1.69325	-0.749322	_Other
ACH-000054	0.374686	-0.285256	_Other
ACH-000986	0.730762	-1.02887	_Other
ACH-000547	-1.00645	-1.09975	_Other
ACH-000724	-0.191657	-0.582977	_Other
ACH-000552	0.133153	-0.722226	_Other
ACH-000926	-0.633437	-0.767844	_Other
ACH-000475	-0.689876	-0.807917	_Other
ACH-000671	-1.3914	-1.27127	_Other
ACH-000480	-0.124748	-1.3576	_Other
ACH-000118	-0.266997	-1.06846	FOCAD Loss
ACH-000213	0.009103	-0.366573	_Other
ACH-000882	-0.0422918	-0.524898	_Other
ACH-000550	-0.147	-0.577309	_Other
ACH-000966	-1.89209	-1.85109	TTC37 Indel
ACH-000919	-1.91446	-1.63951	TTC37 Indel
ACH-000915	-0.0970994	-0.324847	_Other
ACH-000961	-1.34744	-1.27281	TTC37 Indel
ACH-000396	0.109603	-1.09359	_Other
ACH-000620	-0.550398	-0.920033	_Other
ACH-000476	0.233647	-0.424099	_Other
ACH-000734	-1.08978	-0.616798	_Other
ACH-000217	-0.206226	-0.575262	_Other
ACH-000848	-0.174875	-0.974653	_Other
ACH-000132	-1.00797	-2.39547	FOCAD Loss
ACH-000711	-0.0427836	-0.7652	_Other
ACH-000151	-0.715006	-1.11751	_Other
ACH-000753	-0.689664	-1.38757	_Other
ACH-000995	-0.349375	-1.38442	_Other
ACH-000404	0.500134	-0.73337	_Other
ACH-000551	-2.09772	-2.09923	FOCAD Loss
ACH-000053	0.616344	-1.00379	_Other
ACH-000315	-0.490563	-0.510487	_Other
ACH-000263	0.371798	-0.452686	_Other
ACH-000793	0.257671	-1.23068	_Other
ACH-000684	0.21009	-0.797587	_Other
ACH-000250	-0.0326295	-0.198337	_Other
ACH-000714	-0.644212	-0.31165	_Other
ACH-000576	-0.0780576	-1.38122	_Other
ACH-000622	-0.535265	-0.779428	_Other
ACH-000479	0.0564049	-0.234794	_Other
ACH-000281	-0.950412	-0.755673	_Other
ACH-000265	-0.729998	-0.748244	_Other
ACH-000028	-0.518363	-0.604027	_Other
ACH-000486	-1.20616	-0.533055	_Other
ACH-000524	-1.39306	-0.784845	_Other
ACH-000607	0.141933	-0.820972	_Other
ACH-000855	0.45604	-1.41114	_Other
ACH-000693	-1.26681	-1.11385	_Other
ACH-000777	-0.23483	-0.63929	_Other
ACH-000809	-0.0147633	-0.895495	_Other
ACH-000865	-0.140557	-0.956733	_Other
ACH-000824	0.208217	-0.751304	_Other
ACH-000784	-1.35834	-0.804595	_Other
ACH-000685	-0.453497	-0.745979	_Other
ACH-000754	-0.764849	-0.740746	_Other
ACH-000627	0.345727	-0.501878	_Other
ACH-000769	-0.241577	-0.816705	_Other
ACH-000255	0.286676	-1.05906	_Other
ACH-000819	-1.49569	-1.68054	FOCAD Loss
ACH-000595	0.562285	-0.95251	_Other
ACH-000977	-0.923395	-0.631796	_Other
ACH-000957	-1.61885	-2.34821	TTC37 Indel
ACH-000985	-1.25843	-2.35688	TTC37 Indel
ACH-000007	0.342274	-0.99467	_Other
ACH-000438	0.437979	-0.399689	_Other
ACH-000390	-1.32707	-2.01225	FOCAD Loss
ACH-000787	0.152871	-1.07981	_Other
ACH-000019	-0.231531	-0.830228	_Other
ACH-000621	0.10142	-0.52988	_Other
ACH-000768	-1.6854	-2.27367	_Other
ACH-000573	0.460264	-1.35968	_Other
ACH-000910	-0.101969	-0.571807	_Other
ACH-000849	-0.506815	-0.292098	_Other
ACH-000935	-0.0674897	-0.500431	_Other
ACH-000881	-0.440058	-0.768451	_Other
ACH-000192	-0.943041	-0.136081	_Other
ACH-000879	-0.939761	-0.520795	_Other
ACH-000988	-2.47123	-2.01423	_Other
ACH-000601	-2.50203	-3.26635	FOCAD Loss
ACH-000356	0.0297286	-0.754682	_Other
ACH-000362	0.402251	-0.201503	_Other
ACH-001129	1.00915	-0.493011	_Other
ACH-000335	-0.572128	-0.82317	_Other
ACH-000938	-1.18871	-1.11873	FOCAD Loss
ACH-000866	-0.233668	-0.906604	_Other
ACH-000980	-1.00482	-1.41068	_Other
ACH-000510	-0.168246	-0.706221	_Other
ACH-000666	0.889861	-1.28226	_Other
ACH-000589	-1.58471	-0.905664	FOCAD Loss
ACH-000869	-0.172079	-0.528028	_Other
ACH-000916	-0.574788	-0.388233	_Other
ACH-000015	0.279235	-1.49142	_Other
ACH-000035	-0.11652	-1.05234	_Other
ACH-000448	-1.1604	-0.429673	_Other
ACH-000021	0.122349	-0.645111	_Other
ACH-000747	-0.445161	-0.91957	_Other
ACH-000496	-0.0736185	-0.946429	_Other
ACH-000888	0.380735	-0.514961	_Other
ACH-000414	0.0560226	-0.944966	_Other
ACH-000587	-0.157472	-0.980497	_Other
ACH-000886	-1.13583	-1.20989	_Other
ACH-000521	-0.343661	-0.735053	_Other
ACH-000153	0.139778	-0.872836	_Other
ACH-000929	-0.462128	-0.911011	_Other
ACH-000311	0.136004	-0.27947	_Other
ACH-000785	-0.282114	-1.00086	_Other
ACH-000481	0.495594	-0.515251	_Other
ACH-000924	-1.3151	-0.13085	_Other
ACH-000367	-0.119413	-0.0872986	_Other
ACH-000912	0.216944	-0.874363	_Other
ACH-000718	-0.0361083	-0.552718	_Other
ACH-000900	-0.516704	-1.09988	_Other
ACH-001075	-0.669343	-0.755729	_Other
ACH-000860	-0.622749	-0.766874	_Other
ACH-000638	-0.507685	-0.596987	_Other
ACH-000800	-0.16674	-0.892029	_Other
ACH-000463	-1.44167	-1.02879	_Other
ACH-000395	-0.072775	-1.00496	_Other
ACH-000343	-0.299284	-0.684506	_Other
ACH-000378	0.115004	-0.496581	_Other
ACH-000945	-0.251474	-0.797472	_Other
ACH-000853	-0.489351	-0.748942	_Other
ACH-000491	-0.874864	-0.717769	_Other
ACH-000403	0.684386	-0.358331	_Other
ACH-000416	-1.77189	-1.87953	_Other
ACH-000427	-0.706546	-0.323027	_Other
ACH-000001	-1.05756	-0.417967	_Other
ACH-000911	-0.552821	-1.1057	_Other
ACH-000247	0.146828	-1.27221	_Other
ACH-000383	-0.00552113	-0.957201	_Other
ACH-000024	-0.368969	-1.19669	_Other
ACH-000159	-0.00321945	-0.732451	_Other
ACH-000291	-0.145223	-0.621887	_Other
ACH-000696	0.0690458	-1.16037	_Other
ACH-000042	-0.294507	-0.238841	_Other
ACH-000235	-0.566604	-0.840758	_Other
ACH-000164	-1.51929	-0.554475	_Other
ACH-000023	0.0238247	-0.535737	_Other
ACH-000030	-1.09683	-1.1069	_Other
ACH-000090	0.00842876	-0.79568	_Other
ACH-000606	-0.124616	-1.23836	_Other
ACH-000922	-2.14693	-0.533728	_Other
ACH-000169	-0.0464027	-0.853594	_Other
ACH-000960	-2.13918	-1.48172	FOCAD Loss
ACH-000442	-2.44657	-2.01554	FOCAD Loss
ACH-000833	-0.865931	-0.546387	_Other
ACH-000943	-1.10974	-1.76623	TTC37 Indel
ACH-000371	-0.708787	-0.297973	_Other
ACH-000701	-0.550638	-1.68727	_Other
ACH-000348	-0.181849	-0.460465	_Other
ACH-000817	-0.763334	-0.729337	_Other
ACH-000473	-0.637905	-0.377772	_Other
ACH-000614	0.138893	-0.0822425	_Other
ACH-000410	-1.46781	-0.640065	_Other
ACH-000188	-1.63848	-1.16019	_Other
ACH-000782	-0.306416	-0.551165	_Other
ACH-000376	-0.567066	-0.774892	_Other
ACH-000441	0.142614	-0.25335	_Other
ACH-000790	0.305425	-1.16185	_Other
ACH-000748	0.335971	-0.914295	_Other
ACH-000361	0.0726497	-0.419447	_Other
ACH-001190	0.0798242	-0.353762	_Other
ACH-000810	-0.082899	-0.529289	_Other
ACH-000260	-1.1143	-0.853318	_Other
ACH-000039	-0.177016	-0.628928	_Other
ACH-000974	-1.2757	-1.46822	TTC37 Indel
ACH-000932	-0.33864	-1.43614	TTC37 Indel
ACH-000209	-0.0941936	-0.825897	_Other
ACH-000368	-0.0953638	-0.486	_Other
ACH-000493	0.324173	-0.25051	_Other
ACH-000420	-0.684971	-1.01752	FOCAD Loss
ACH-000532	-0.826313	-0.979157	_Other
ACH-000407	0.583897	-0.52729	_Other
ACH-000898	-0.322102	0.0173283	_Other
ACH-000722	1.1589	-0.342355	_Other
ACH-000970	-1.63	-2.0474	TTC37 Indel
ACH-000114	-2.43735	-3.44057	FOCAD Loss
ACH-000365	-0.385657	-1.03346	_Other
ACH-000652	0.512418	-0.574851	_Other
ACH-000890	-0.0454002	-1.06741	_Other
ACH-000677	0.0234174	-0.491163	_Other
ACH-000155	0.38075	-0.746079	_Other
ACH-000820	0.0192494	-1.01552	_Other
ACH-000958	-0.720254	-1.21469	TTC37 Indel
ACH-000651	0.109857	-0.826494	_Other
ACH-000421	-0.167311	-0.381372	_Other
ACH-000018	0.220084	-1.44082	_Other
ACH-000147	0.176551	-0.462231	_Other
ACH-000424	-0.0200729	-0.98712	_Other
ACH-000502	-0.149367	-0.734962	_Other
ACH-000720	-0.182997	-1.03188	_Other
ACH-000647	-0.546355	-0.811714	_Other
ACH-000318	-1.76933	-0.786588	_Other
ACH-000488	-0.968984	-1.29852	_Other
ACH-000917	-0.694281	-0.919023	_Other
ACH-000605	-0.820665	-0.478329	_Other
ACH-000387	-0.526216	-0.664705	_Other
ACH-000146	0.098907	-0.388298	_Other
ACH-000495	0.39313	-0.562602	_Other
ACH-000430	0.332839	-0.734991	_Other
ACH-000040	-1.47126	-1.73543	FOCAD Loss
ACH-000364	-0.126856	-0.499425	_Other
ACH-000075	-0.965489	-1.64632	FOCAD Loss
ACH-000406	0.579141	-0.0871218	_Other
ACH-000579	-0.232506	-0.937587	_Other
ACH-000425	0.188784	-0.0588186	_Other
ACH-000741	-0.865461	-0.672064	_Other
ACH-000522	-0.045288	-0.905784	_Other
ACH-000115	0.136217	-0.243694	_Other
ACH-000484	-0.322267	-0.43383	_Other
ACH-000304	0.805415	-0.435042	_Other
ACH-000661	0.481876	-0.310599	_Other
ACH-001239	-0.146381	-0.535052	_Other
ACH-000827	-0.156627	-0.37105	_Other
ACH-000899	0.222703	-0.520588	_Other
ACH-000097	0.995021	-0.584817	_Other
ACH-000212	-0.177188	-0.654336	_Other
ACH-000680	0.168263	-0.312235	_Other
ACH-000997	-0.993233	-2.82032	TTC37 Indel

## Sheet: ExtFig5e
ModelID	SKIV2L Protein Level	PELO Dependency	Biomarkers
ACH-000956	-1.44357	-0.600625	TTC37 Indel
ACH-000070	0.23131	-0.77195	_Other
ACH-000411	0.583108	-0.667435	_Other
ACH-000649	0.238245	-1.62638	_Other
ACH-001306	1.0863	-0.7588	_Other
ACH-001307	0.871417	-0.334896	_Other
ACH-000558	0.241181	-0.20058	_Other
ACH-000788	0.291011	-0.933175	_Other
ACH-000657	0.27721	-0.522071	_Other
ACH-000219	0.512267	-1.10447	_Other
ACH-000681	0.642762	-0.967748	_Other
ACH-000052	-0.871745	-1.30536	_Other
ACH-000528	0.276579	-0.422437	_Other
ACH-000880	0.175881	-0.801003	_Other
ACH-000222	-0.806121	-1.05473	_Other
ACH-000248	-0.0272173	-0.47925	_Other
ACH-000794	-0.704261	-1.22342	_Other
ACH-000415	-0.726044	-1.67627	_Other
ACH-000288	0.248869	-0.695824	_Other
ACH-000535	-0.931205	-1.01614	_Other
ACH-000580	0.750511	-0.368463	_Other
ACH-000433	0.585291	-0.618326	_Other
ACH-000234	0.273041	-0.694473	_Other
ACH-000832	-0.437321	-1.20666	_Other
ACH-000518	-0.0724852	-1.30587	_Other
ACH-000856	-0.717992	-1.02588	_Other
ACH-000511	-0.0794044	-0.392776	_Other
ACH-000264	-0.684022	-1.3454	_Other
ACH-000783	0.850777	-0.278526	_Other
ACH-000713	0.0225713	-1.42178	_Other
ACH-000963	-0.389242	-1.67806	TTC37 Indel
ACH-000138	0.00132677	-0.622743	_Other
ACH-000867	0.349745	-0.829482	_Other
ACH-001039	0.917462	-0.797574	_Other
ACH-000202	0.195334	-0.846219	_Other
ACH-000350	0.863742	-0.510852	_Other
ACH-000805	0.162863	-0.474745	_Other
ACH-000161	0.27512	-0.672955	_Other
ACH-000662	-0.705606	-0.921019	_Other
ACH-000695	0.304535	-0.827703	_Other
ACH-000278	-0.634971	-1.1877	_Other
ACH-000243	-0.628057	-1.29311	_Other
ACH-000211	-1.08984	-1.45099	_Other
ACH-000207	0.426159	-0.881521	_Other
ACH-000979	0.078316	-1.13905	_Other
ACH-000563	-0.973339	-1.06299	_Other
ACH-000330	-0.337942	-0.598456	_Other
ACH-000198	0.891834	-0.607773	_Other
ACH-000487	0.139805	-0.254184	_Other
ACH-000846	-0.81805	-1.08867	_Other
ACH-000375	0.32142	-0.199371	_Other
ACH-000098	0.682377	-0.465361	_Other
ACH-000738	-1.46192	-2.21861	FOCAD Loss
ACH-000374	0.354106	-1.06463	_Other
ACH-000111	-0.25463	-1.40261	_Other
ACH-000699	0.275247	-0.831336	_Other
ACH-000878	0.898254	-0.546067	_Other
ACH-000624	-1.04627	-0.824183	_Other
ACH-000223	-1.03102	-0.680271	_Other
ACH-000859	-0.276258	-0.844375	_Other
ACH-000276	-0.36975	-0.782774	_Other
ACH-000667	0.198153	-0.911918	_Other
ACH-000467	0.223864	-0.674066	_Other
ACH-000668	-0.453291	-0.954219	_Other
ACH-000012	-0.0205842	-1.38356	_Other
ACH-000454	0.304614	-0.832732	_Other
ACH-000971	-0.870757	-1.80716	TTC37 Indel
ACH-000190	0.323978	-0.783154	_Other
ACH-000996	-0.923709	-0.269544	_Other
ACH-000946	-1.93586	-0.971802	TTC37 Indel
ACH-000831	0.0714381	-1.1381	_Other
ACH-000994	-2.20975	-2.2872	TTC37 Indel
ACH-000984	-1.93041	-1.32344	TTC37 Indel
ACH-000004	-0.422241	-0.983226	_Other
ACH-000005	-0.613967	-1.00946	_Other
ACH-000739	-0.086653	-0.64916	_Other
ACH-000542	0.908944	-1.37317	_Other
ACH-000847	0.876623	-0.47048	_Other
ACH-000393	-0.486479	-0.753391	_Other
ACH-000799	0.30852	-0.400867	_Other
ACH-000632	0.814053	-0.941925	_Other
ACH-000778	-0.218951	-1.54451	_Other
ACH-000546	-1.69325	-0.749322	_Other
ACH-000054	0.374686	-0.285256	_Other
ACH-000986	0.730762	-1.02887	_Other
ACH-000547	-0.746843	-1.09975	_Other
ACH-000724	-0.191657	-0.582977	_Other
ACH-000552	0.341012	-0.722226	_Other
ACH-000926	-0.498981	-0.767844	_Other
ACH-000475	-0.287297	-0.807917	_Other
ACH-000671	-1.22005	-1.27127	_Other
ACH-000480	-0.124748	-1.3576	_Other
ACH-000118	-0.12938	-1.06846	FOCAD Loss
ACH-000213	0.0126806	-0.366573	_Other
ACH-000882	0.438976	-0.524898	_Other
ACH-000550	0.0339573	-0.577309	_Other
ACH-000966	-1.89209	-1.85109	TTC37 Indel
ACH-000919	-1.80742	-1.63951	TTC37 Indel
ACH-000915	0.0860434	-0.324847	_Other
ACH-000961	-1.31397	-1.27281	TTC37 Indel
ACH-000396	0.206448	-1.09359	_Other
ACH-000620	0.233087	-0.920033	_Other
ACH-000476	0.391925	-0.424099	_Other
ACH-000734	-0.254709	-0.616798	_Other
ACH-000217	-0.206226	-0.575262	_Other
ACH-000848	0.081296	-0.974653	_Other
ACH-000132	-0.505838	-2.39547	FOCAD Loss
ACH-000711	0.152864	-0.7652	_Other
ACH-000151	-0.44191	-1.11751	_Other
ACH-000753	-0.647288	-1.38757	_Other
ACH-000995	-0.0820505	-1.38442	_Other
ACH-000404	1.27393	-0.73337	_Other
ACH-000551	-1.63639	-2.09923	FOCAD Loss
ACH-000053	0.722618	-1.00379	_Other
ACH-000315	0.0136541	-0.510487	_Other
ACH-000263	0.834094	-0.452686	_Other
ACH-000793	0.356643	-1.23068	_Other
ACH-000684	0.263091	-0.797587	_Other
ACH-000250	-0.0326295	-0.198337	_Other
ACH-000714	-0.028313	-0.31165	_Other
ACH-000576	0.114079	-1.38122	_Other
ACH-000622	-0.42668	-0.779428	_Other
ACH-000479	0.0564049	-0.234794	_Other
ACH-000281	0.715965	-0.755673	_Other
ACH-000265	-0.585893	-0.748244	_Other
ACH-000028	-0.313809	-0.604027	_Other
ACH-000486	-1.20616	-0.533055	_Other
ACH-000524	-1.27575	-0.784845	_Other
ACH-000607	1.24436	-0.820972	_Other
ACH-000855	0.45604	-1.41114	_Other
ACH-000693	-0.924956	-1.11385	_Other
ACH-000777	-0.23483	-0.63929	_Other
ACH-000809	0.216453	-0.895495	_Other
ACH-000865	-0.0652149	-0.956733	_Other
ACH-000824	0.447833	-0.751304	_Other
ACH-000784	-1.22469	-0.804595	_Other
ACH-000685	-0.453497	-0.745979	_Other
ACH-000754	-0.472145	-0.740746	_Other
ACH-000627	0.471338	-0.501878	_Other
ACH-000769	-0.241577	-0.816705	_Other
ACH-000255	0.746218	-1.05906	_Other
ACH-000819	-0.946818	-1.68054	FOCAD Loss
ACH-000595	0.761012	-0.95251	_Other
ACH-000977	-0.923395	-0.631796	_Other
ACH-000957	-1.61885	-2.34821	TTC37 Indel
ACH-000985	-1.25843	-2.35688	TTC37 Indel
ACH-000007	0.342274	-0.99467	_Other
ACH-000438	0.446754	-0.399689	_Other
ACH-000390	-0.974708	-2.01225	FOCAD Loss
ACH-000787	0.226504	-1.07981	_Other
ACH-000019	-0.112623	-0.830228	_Other
ACH-000621	0.10142	-0.52988	_Other
ACH-000768	-1.22931	-2.27367	_Other
ACH-000573	0.460264	-1.35968	_Other
ACH-000910	-0.0154787	-0.571807	_Other
ACH-000849	-0.08239	-0.292098	_Other
ACH-000935	-0.0674897	-0.500431	_Other
ACH-000881	0.210786	-0.768451	_Other
ACH-000192	-0.877441	-0.136081	_Other
ACH-000879	-0.939761	-0.520795	_Other
ACH-000988	-2.12554	-2.01423	_Other
ACH-000601	-1.34933	-3.26635	FOCAD Loss
ACH-000356	0.56462	-0.754682	_Other
ACH-000362	0.402251	-0.201503	_Other
ACH-001129	1.03	-0.493011	_Other
ACH-000335	1.02962	-0.82317	_Other
ACH-000938	-1.06173	-1.11873	FOCAD Loss
ACH-000866	0.161374	-0.906604	_Other
ACH-000980	-1.00482	-1.41068	_Other
ACH-000510	-0.168246	-0.706221	_Other
ACH-000666	0.969668	-1.28226	_Other
ACH-000589	-0.799141	-0.905664	FOCAD Loss
ACH-000869	-0.172079	-0.528028	_Other
ACH-000916	-0.517056	-0.388233	_Other
ACH-000015	0.545135	-1.49142	_Other
ACH-000035	0.361261	-1.05234	_Other
ACH-000448	-1.1604	-0.429673	_Other
ACH-000021	0.122349	-0.645111	_Other
ACH-000747	0.340099	-0.91957	_Other
ACH-000496	-0.0736185	-0.946429	_Other
ACH-000888	1.04411	-0.514961	_Other
ACH-000414	0.270172	-0.944966	_Other
ACH-000587	0.673371	-0.980497	_Other
ACH-000886	-1.13583	-1.20989	_Other
ACH-000521	-0.181171	-0.735053	_Other
ACH-000153	0.139778	-0.872836	_Other
ACH-000929	-0.462128	-0.911011	_Other
ACH-000311	0.444996	-0.27947	_Other
ACH-000785	0.278507	-1.00086	_Other
ACH-000481	0.495594	-0.515251	_Other
ACH-000924	-0.971631	-0.13085	_Other
ACH-000367	-0.119413	-0.0872986	_Other
ACH-000912	0.216944	-0.874363	_Other
ACH-000718	-0.0361083	-0.552718	_Other
ACH-000900	-0.362431	-1.09988	_Other
ACH-001075	-0.669343	-0.755729	_Other
ACH-000860	-0.622749	-0.766874	_Other
ACH-000638	0.681984	-0.596987	_Other
ACH-000800	-0.0415789	-0.892029	_Other
ACH-000463	-1.44167	-1.02879	_Other
ACH-000395	-0.072775	-1.00496	_Other
ACH-000343	0.0798796	-0.684506	_Other
ACH-000378	0.115004	-0.496581	_Other
ACH-000945	-0.122934	-0.797472	_Other
ACH-000853	0.578065	-0.748942	_Other
ACH-000491	0.30812	-0.717769	_Other
ACH-000403	1.04884	-0.358331	_Other
ACH-000416	-1.2915	-1.87953	_Other
ACH-000427	-0.463474	-0.323027	_Other
ACH-000001	-0.946967	-0.417967	_Other
ACH-000911	-0.270692	-1.1057	_Other
ACH-000247	0.146828	-1.27221	_Other
ACH-000383	0.0315235	-0.957201	_Other
ACH-000024	-0.16542	-1.19669	_Other
ACH-000159	-0.00321945	-0.732451	_Other
ACH-000291	-0.0455699	-0.621887	_Other
ACH-000696	0.0690458	-1.16037	_Other
ACH-000042	-0.239462	-0.238841	_Other
ACH-000235	-0.566604	-0.840758	_Other
ACH-000164	0.124661	-0.554475	_Other
ACH-000023	0.117661	-0.535737	_Other
ACH-000030	-1.02305	-1.1069	_Other
ACH-000090	0.214979	-0.79568	_Other
ACH-000606	0.331852	-1.23836	_Other
ACH-000922	-0.700983	-0.533728	_Other
ACH-000169	0.213567	-0.853594	_Other
ACH-000960	-0.511777	-1.48172	FOCAD Loss
ACH-000442	-0.835679	-2.01554	FOCAD Loss
ACH-000833	-0.848773	-0.546387	_Other
ACH-000943	-1.089	-1.76623	TTC37 Indel
ACH-000371	0.431693	-0.297973	_Other
ACH-000701	-0.237987	-1.68727	_Other
ACH-000348	-0.146084	-0.460465	_Other
ACH-000817	0.557897	-0.729337	_Other
ACH-000473	-0.553515	-0.377772	_Other
ACH-000614	0.586263	-0.0822425	_Other
ACH-000410	-0.872227	-0.640065	_Other
ACH-000188	-0.684254	-1.16019	_Other
ACH-000782	0.258986	-0.551165	_Other
ACH-000376	0.222313	-0.774892	_Other
ACH-000441	0.67794	-0.25335	_Other
ACH-000790	0.939396	-1.16185	_Other
ACH-000748	1.03699	-0.914295	_Other
ACH-000361	0.471979	-0.419447	_Other
ACH-001190	0.658776	-0.353762	_Other
ACH-000810	0.288368	-0.529289	_Other
ACH-000260	-0.284798	-0.853318	_Other
ACH-000039	0.133228	-0.628928	_Other
ACH-000974	-1.2757	-1.46822	TTC37 Indel
ACH-000932	-0.264079	-1.43614	TTC37 Indel
ACH-000209	0.118808	-0.825897	_Other
ACH-000368	0.0765234	-0.486	_Other
ACH-000493	0.406247	-0.25051	_Other
ACH-000420	-0.684971	-1.01752	FOCAD Loss
ACH-000532	-0.787597	-0.979157	_Other
ACH-000407	0.583897	-0.52729	_Other
ACH-000898	-0.112659	0.0173283	_Other
ACH-000722	1.27335	-0.342355	_Other
ACH-000970	-1.63	-2.0474	TTC37 Indel
ACH-000114	-1.34277	-3.44057	FOCAD Loss
ACH-000365	0.157504	-1.03346	_Other
ACH-000652	0.512418	-0.574851	_Other
ACH-000890	0.0745273	-1.06741	_Other
ACH-000677	0.0689931	-0.491163	_Other
ACH-000155	0.751694	-0.746079	_Other
ACH-000820	0.721633	-1.01552	_Other
ACH-000958	-0.720254	-1.21469	TTC37 Indel
ACH-000651	0.109857	-0.826494	_Other
ACH-000421	-0.167311	-0.381372	_Other
ACH-000018	0.318414	-1.44082	_Other
ACH-000147	0.545209	-0.462231	_Other
ACH-000424	0.136411	-0.98712	_Other
ACH-000502	0.924337	-0.734962	_Other
ACH-000720	0.0536024	-1.03188	_Other
ACH-000647	-0.201375	-0.811714	_Other
ACH-000318	-1.76933	-0.786588	_Other
ACH-000488	-0.938717	-1.29852	_Other
ACH-000917	-0.694281	-0.919023	_Other
ACH-000605	-0.820665	-0.478329	_Other
ACH-000387	0.129011	-0.664705	_Other
ACH-000146	0.823342	-0.388298	_Other
ACH-000495	1.01787	-0.562602	_Other
ACH-000430	0.332839	-0.734991	_Other
ACH-000040	-1.47126	-1.73543	FOCAD Loss
ACH-000364	0.069391	-0.499425	_Other
ACH-000075	-0.717144	-1.64632	FOCAD Loss
ACH-000406	0.579141	-0.0871218	_Other
ACH-000579	0.387255	-0.937587	_Other
ACH-000425	0.709683	-0.0588186	_Other
ACH-000741	-0.865461	-0.672064	_Other
ACH-000522	-0.045288	-0.905784	_Other
ACH-000115	0.136217	-0.243694	_Other
ACH-000484	0.33226	-0.43383	_Other
ACH-000304	1.77874	-0.435042	_Other
ACH-000661	0.481876	-0.310599	_Other
ACH-001239	0.257012	-0.535052	_Other
ACH-000827	0.658023	-0.37105	_Other
ACH-000899	0.89735	-0.520588	_Other
ACH-000097	1.00411	-0.584817	_Other
ACH-000212	0.171139	-0.654336	_Other
ACH-000680	0.511393	-0.312235	_Other
ACH-000997	-0.952571	-2.82032	TTC37 Indel

## Sheet: ExtFig5f
symbol	baseMean	log2FoldChange	lfcSE	stat	pvalue	padj	-log10(padj)	UPR
A1BG	0.380526	-0.000263725	0.0582042	0.077608	0.93814			FALSE
A2M	0.0902008	0.000216267	0.0540603	0.310541	0.75615			FALSE
A2M-AS1	0.723841	-0.000520888	0.0467228	-0.311071	0.755747			FALSE
A2MP1	0.103156	-0.000328437	0.0646684	-0.165104	0.868862			FALSE
A4GALT	75.0242	0.00438254	0.0443944	0.344507	0.730465	0.967868	0.0141837	FALSE
AAAS	863.667	-0.00939388	0.0394076	-0.364038	0.71583	0.967481	0.0143577	FALSE
AACS	284.894	-0.00996525	0.0435405	-0.522036	0.601645	0.95021	0.0221802	FALSE
AADAC	4.99549	0.00336951	0.0443432	0.872938	0.382697			FALSE
AADACL3	0.328948	-2.58258e-05	0.0683924	0.287254	0.773918			FALSE
AADACP1	82.4687	-0.00456213	0.044661	-0.383919	0.701039	0.964978	0.0154827	FALSE
AADAT	43.433	-0.00864966	0.0460537	-0.830392	0.406317	0.911415	0.0402838	FALSE
AAGAB	1224.58	-0.033744	0.0444143	-1.12503	0.260575	0.84272	0.0743167	FALSE
AAK1	813.236	0.0277169	0.0477125	1.11704	0.263976	0.847653	0.071782	FALSE
AAMDC	69.1337	-0.00541315	0.0447838	-0.496436	0.619587	0.95506	0.0199695	FALSE
AAMP	1010.82	0.00697445	0.0413382	0.319162	0.749603	0.971713	0.0124622	FALSE
AANAT	0.145879	-0.000305474	0.0586071	-0.076197	0.939262			FALSE
AAR2	357.496	-0.0293595	0.0496166	-1.18159	0.237367	0.819604	0.0863961	FALSE
AARS1	4696.55	0.00698417	0.035941	0.331621	0.740175	0.971529	0.0125443	FALSE
AARS2	266.689	0.0344887	0.0541721	1.48872	0.136561	0.751053	0.124329	FALSE
AARSD1	170.254	-0.00319474	0.0435974	-0.207446	0.835662	0.981177	0.00825267	FALSE
AARSD1P1	1.10502	-0.000861984	0.0516177	-0.50469	0.613776			FALSE
AASDH	105.678	0.00889455	0.0446235	0.604493	0.545516	0.941835	0.0260253	FALSE
AASDHPPT	555.562	-0.0450856	0.0612623	-1.65759	0.0974008	0.673339	0.171766	FALSE
AASS	32.4395	-0.00609141	0.0457024	-0.799972	0.423727			FALSE
AATBC	0.100834	-0.000331559	0.0648055	-0.167436	0.867027			FALSE
AATF	1130.07	0.0215936	0.0446615	0.899059	0.368621	0.897823	0.0468094	FALSE
AATK	13.2841	-0.0034147	0.0456438	-0.551432	0.581337			FALSE
ABALON	2.62466	-0.00473566	0.0492059	-1.85096	0.0641755			FALSE
ABAT	3.73169	0.000939817	0.0449304	0.345347	0.729834			FALSE
ABCA1	463.577	0.0108546	0.0420327	0.499848	0.617182	0.954964	0.0200129	FALSE
ABCA11P	31.5882	-0.00475107	0.0453965	-0.680352	0.496282			FALSE
ABCA12	0.159874	0.000195075	0.0488579	0.31054	0.75615			FALSE
ABCA13	3.13654	-2.53819e-05	0.0455451	-0.0147572	0.988226			FALSE
ABCA15P	4.90725	-0.00214969	0.0461041	-0.621131	0.534513			FALSE
ABCA17P	1.06293	-0.000738257	0.0510909	-0.405073	0.685424			FALSE
ABCA2	243.722	0.033342	0.0529624	1.38566	0.165852	0.777383	0.109365	FALSE
ABCA3	146.051	0.0116187	0.0448563	0.675382	0.499433	0.935977	0.0287347	FALSE
ABCA4	0.792902	0.000923374	0.0487747	0.82286	0.410588			FALSE
ABCA5	6.52664	-0.00364359	0.0467253	-0.906463	0.364691			FALSE
ABCA7	135.927	-0.00216639	0.0437166	-0.14542	0.884379	0.987179	0.00560409	FALSE
ABCB1	0.166261	-4.3145e-05	0.0570792	0.0315912	0.974798			FALSE
ABCB10	171.531	-0.0075051	0.0439805	-0.442377	0.658216	0.961115	0.0172244	FALSE
ABCB5	0.328948	-2.58258e-05	0.0683924	0.287254	0.773918			FALSE
ABCB6	40.1417	-0.0126136	0.0472823	-1.241	0.214607	0.813747	0.0895108	FALSE
ABCB7	297.815	-0.0243462	0.0486286	-1.15932	0.246327	0.829282	0.0812977	FALSE
ABCB8	492.42	0.00718848	0.0404545	0.32205	0.747415	0.971713	0.0124622	FALSE
ABCB9	183.803	-0.0108026	0.0445908	-0.643922	0.519626	0.939843	0.0269445	FALSE
ABCC1	676.198	0.00722279	0.0409628	0.311809	0.755186	0.973357	0.0117277	FALSE
ABCC10	159.606	0.0619132	0.0951611	2.25834	0.0239246	0.409348	0.387908	FALSE
ABCC11	0.639634	-0.00108518	0.0506385	-0.712674	0.476047			FALSE
ABCC2	4.35911	-0.000953406	0.0456482	-0.388353	0.697755			FALSE
ABCC3	145.814	0.0036335	0.0437451	0.216803	0.828362	0.980594	0.00851087	FALSE
ABCC4	463.25	-0.00904637	0.042699	-0.417292	0.676465	0.96307	0.0163421	FALSE
ABCC5	144.829	0.0159159	0.0460211	1.02424	0.30572	0.874194	0.0583921	FALSE
ABCC6	0.226943	-3.49693e-05	0.0498301	0.287254	0.773917			FALSE
ABCC9	0.102864	-0.000327864	0.0646711	-0.164295	0.869499			FALSE
ABCD1	209.059	-0.0103094	0.0443025	-0.594923	0.551895	0.942128	0.0258901	FALSE
ABCD2	72.1003	0.00758753	0.0447811	0.564874	0.572159	0.945367	0.0243997	FALSE
ABCD3	415.781	-0.0264337	0.0482856	-1.12942	0.258722	0.841277	0.0750608	FALSE
ABCD4	87.0153	0.00621575	0.0443647	0.453605	0.650113	0.958771	0.0182849	FALSE
ABCE1	1437.3	-0.037649	0.051583	-1.33222	0.182787	0.795571	0.0993211	FALSE
ABCF1	934.548	-0.00774201	0.0398688	-0.324443	0.745603	0.971713	0.0124622	FALSE
ABCF2	1119.02	-0.115675	0.0833575	-2.49367	0.012643	0.304421	0.516526	FALSE
ABCF2-H2BK1	300.569	-0.0242498	0.0498657	-1.38804	0.165124	0.776243	0.110002	FALSE
ABCF2P1	0.925384	0.00128859	0.0451125	0.995923	0.319287			FALSE
ABCF3	351.801	0.0171578	0.044807	0.835156	0.40363	0.911244	0.0403652	FALSE
ABCG1	70.9843	0.00344892	0.0442719	0.281202	0.778556	0.974967	0.0110101	FALSE
ABCG2	79.1897	-0.0328692	0.0586221	-2.40406	0.0162139	0.345703	0.461297	FALSE
ABCG4	12.4422	0.0032998	0.0447474	0.580272	0.561731			FALSE
ABCG5	1.43715	-0.00197745	0.0483491	-1.0511	0.29321			FALSE
ABCG8	0.103156	-0.000328437	0.0646684	-0.165104	0.868862			FALSE
ABHD1	0.192252	8.93484e-05	0.0499633	0.281131	0.77861			FALSE
ABHD10	365.535	-0.0138439	0.0434402	-0.62122	0.534455	0.941103	0.0263629	FALSE
ABHD11	142.008	0.00901732	0.0441571	0.534038	0.593315	0.948512	0.0229573	FALSE
ABHD12	285.131	-0.0169259	0.045418	-0.840571	0.400589	0.909666	0.0411181	FALSE
ABHD13	62.3683	0.00131927	0.044256	0.133031	0.894169	0.987179	0.00560409	FALSE
ABHD14A	42.1634	-0.0113331	0.0468764	-1.32345	0.185687	0.796143	0.0990089	FALSE
ABHD14A-ACY1	3.34171	0.000546068	0.0436117	0.255602	0.798258			FALSE
ABHD14B	489.472	-0.037692	0.0540419	-1.40977	0.158608	0.768127	0.114567	FALSE
ABHD15	193.397	0.0283707	0.0512298	1.43816	0.150388	0.762773	0.117604	FALSE
ABHD16A	151.224	-0.0134969	0.0455891	-0.805175	0.420719	0.915732	0.0382316	FALSE
ABHD16B	0.15661	0.000384931	0.0463604	0.490231	0.62397			FALSE
ABHD17A	504.437	0.0190299	0.0450834	0.863623	0.387795	0.904929	0.0433855	FALSE
ABHD17AP3	0.103156	-0.000328437	0.0646684	-0.165104	0.868862			FALSE
ABHD17B	94.8862	-0.00131405	0.0441894	-0.100716	0.919776	0.990254	0.0042533	FALSE
ABHD17C	58.1804	0.0028933	0.0445828	0.253197	0.800116	0.978574	0.00940645	FALSE
ABHD18	45.2618	0.0103767	0.0454404	0.9788	0.327679	0.884934	0.0530893	FALSE
ABHD2	1055.58	-0.0446129	0.0529538	-1.46687	0.142413	0.758058	0.120298	FALSE
ABHD3	75.2768	-0.0114979	0.0459714	-0.844984	0.39812	0.907832	0.0419946	FALSE
ABHD4	87.2027	0.0114775	0.0452515	0.82193	0.411117	0.913722	0.0391861	FALSE
ABHD5	109.437	-0.00641842	0.0445422	-0.450591	0.652284	0.959241	0.0180725	FALSE
ABHD6	53.2209	-0.00642625	0.0453104	-0.585261	0.558372	0.945367	0.0243997	FALSE
ABHD8	284.313	0.0133822	0.0443916	0.746655	0.455272	0.924459	0.0341125	FALSE
ABI1	286.737	-0.061417	0.0852487	-2.01137	0.0442859	0.51866	0.285117	FALSE
ABI2	1013.15	0.0323811	0.046895	1.14441	0.252455	0.835075	0.0782747	FALSE
ABI3	0.536465	0.000553837	0.0450499	0.572813	0.566771			FALSE
ABITRAM	116.967	0.00414315	0.043957	0.297381	0.766176	0.973357	0.0117277	FALSE
ABL1	2132.59	0.0230613	0.0369798	0.784643	0.432663	0.917836	0.037235	FALSE
ABL2	1377.95	-0.000844921	0.0385833	-0.0656203	0.94768	0.993644	0.0027694	FALSE
ABLIM1	348.86	-0.264845	0.140734	-3.17384	0.00150438	0.0913142	1.03946	FALSE
ABLIM2	2.8019	0.00122631	0.0443186	0.558314	0.57663			FALSE
ABLIM3	9.73913	0.000289903	0.0451845	0.0616654	0.950829			FALSE
ABO	0.328948	-2.58258e-05	0.0683924	0.287254	0.773918			FALSE
ABR	1418.66	0.00385038	0.0383798	0.16245	0.870951	0.985888	0.0061726	FALSE
ABRACL	140.2	-0.0181687	0.0478918	-1.2699	0.20412	0.80681	0.0932288	FALSE
ABRAXAS1	88.7536	0.0115843	0.0452462	0.922569	0.356232	0.896033	0.047676	FALSE
ABRAXAS2	232.975	-0.0181028	0.0468003	-1.032	0.30207	0.871397	0.0597839	FALSE
ABT1	239.624	-0.0221898	0.0477085	-1.07963	0.280308	0.856798	0.0671217	FALSE
ABTB1	60.5903	0.0201134	0.0482986	1.69294	0.0904673	0.656977	0.18245	FALSE
ABTB2	282.93	-0.0166431	0.0450274	-0.801233	0.422997	0.915732	0.0382316	FALSE
ABTB3	82.8748	-0.00446451	0.044475	-0.349138	0.726986	0.967646	0.0142833	FALSE
ACAA1	215.539	0.00956304	0.043806	0.554492	0.579242	0.945452	0.0243603	FALSE
ACAA2	392.358	-0.0292922	0.0499233	-1.22462	0.22072	0.815645	0.0884986	FALSE
ACAA2P1	0.659767	0.000773924	0.0401414	0.816456	0.414239			FALSE
ACACA	2608.82	0.0614217	0.0538412	1.81948	0.0688377	0.605888	0.217608	FALSE
ACACB	183.501	0.168167	0.951667	2.57824	0.00993041	0.269222	0.56989	FALSE
ACAD10	188.072	0.00682032	0.0434712	0.364544	0.715452	0.967481	0.0143577	FALSE
ACAD11	282.686	-0.0153751	0.0451251	-0.776002	0.437748	0.920533	0.0359606	FALSE
ACAD8	104.999	0.00708225	0.0443609	0.532121	0.594642	0.949212	0.0226367	FALSE
ACAD9	363.796	0.00865663	0.0424325	0.406656	0.684261	0.96307	0.0163421	FALSE
ACAD9-DT	3.07557	0.00211986	0.0443034	0.841705	0.399953			FALSE
ACADM	255.619	0.0158703	0.0444469	0.759501	0.447553	0.923016	0.0347909	FALSE
ACADS	60.8353	-0.00245108	0.044655	-0.214564	0.830107	0.980607	0.00850481	FALSE
ACADSB	186.248	-0.0383024	0.0596245	-1.74178	0.0815469	0.636007	0.196538	FALSE
ACADVL	1267.61	-0.0113244	0.0408765	-0.459481	0.645889	0.958771	0.0182849	FALSE
ACAN	0.151453	-0.000308689	0.0586504	-0.0761971	0.939262			FALSE
ACAP1	3.21762	-0.00144397	0.0464502	-0.590609	0.554782			FALSE
ACAP2	470.208	0.0344252	0.0509822	1.31522	0.188435	0.796282	0.0989334	FALSE
ACAP2-IT1	0.512922	0.000563781	0.0443083	0.76143	0.446401			FALSE
ACAP3	62.5647	-0.0047723	0.0448522	-0.42515	0.670727	0.96307	0.0163421	FALSE
ACAT1	476.853	-0.0140201	0.0420003	-0.565235	0.571914	0.945367	0.0243997	FALSE
ACAT2	549.77	-0.0346268	0.0536833	-1.42136	0.155213	0.764907	0.116392	FALSE
ACBD3	338.043	-0.00711262	0.0425382	-0.346224	0.729175	0.967804	0.0142127	FALSE
ACBD3-AS1	0.208848	-0.000260077	0.0583961	0.0770248	0.938604			FALSE
ACBD4	32.3963	0.00240885	0.044905	0.264126	0.791683			FALSE
ACBD5	215.911	-0.0270258	0.0509999	-1.36305	0.172867	0.786376	0.10437	FALSE
ACBD6	211.497	0.101525	0.35798	2.40587	0.0161342	0.345703	0.461297	FALSE
ACBD7	32.7316	0.00437213	0.0444555	0.577761	0.563425			FALSE
ACCS	36.2491	0.00310937	0.0446989	0.356305	0.721612	0.967481	0.0143577	FALSE
ACD	543.114	-0.00295155	0.0411674	-0.106138	0.915473	0.989772	0.00446463	FALSE
ACE	7.14629	0.00632758	0.0437651	1.55825	0.119175			FALSE
ACER2	19.4398	0.0019802	0.0450369	0.288748	0.772774			FALSE
ACER2P1	0.126679	-0.000258901	0.0584343	0.0770248	0.938604			FALSE
ACER3	490.35	-0.0300752	0.0514294	-1.35008	0.17699	0.789974	0.102387	FALSE
ACHE	29.704	0.0047945	0.0445048	0.64287	0.520309			FALSE
ACIN1	1345.15	0.130664	0.109512	2.51682	0.0118421	0.293678	0.532129	FALSE
ACKR2	1.1349	0.00193387	0.0429636	1.22855	0.21924			FALSE
ACLY	4123.3	-0.00100601	0.0366904	-0.105444	0.916024	0.990074	0.00433213	FALSE
ACO1	496.912	-0.019913	0.0450269	-0.88251	0.377501	0.902644	0.0444836	FALSE
ACO2	1269.36	-0.0169211	0.0389702	-0.584782	0.558694	0.945367	0.0243997	FALSE
ACOT1	59.9796	0.00338304	0.0443725	0.305458	0.760017	0.973357	0.0117277	FALSE
ACOT11	92.7451	0.0138552	0.0458449	0.889505	0.373732	0.901065	0.0452437	FALSE
ACOT12	0.131146	0.000483868	0.049244	0.624271	0.532449			FALSE
ACOT13	222.844	0.00477828	0.0427292	0.251494	0.801432	0.978574	0.00940645	FALSE
ACOT2	387.108	-0.014811	0.045049	-0.813277	0.416059	0.915381	0.0383982	FALSE
ACOT4	1.01127	-0.000554394	0.0468429	-0.370828	0.710766			FALSE
ACOT7	1943.93	0.0332624	0.0451181	1.07091	0.284209	0.859384	0.0658125	FALSE
ACOT8	80.0191	0.000254908	0.0442123	0.0183214	0.985382	0.996719	0.00142734	FALSE
ACOT9	676.19	-0.0381415	0.0532704	-1.36998	0.170693	0.784926	0.105171	FALSE
ACOX1	541.96	0.00697069	0.0417002	0.317576	0.750807	0.972255	0.0122197	FALSE
ACOX2	37.5376	0.00114436	0.0448755	0.118427	0.905729	0.988106	0.00519633	FALSE
ACOX3	96.4601	0.0323948	0.0557855	2.01457	0.0439494	0.517912	0.285744	FALSE
ACOXL	1.2677	0.00188672	0.0429455	0.976796	0.32867			FALSE
ACOXL-AS1	0.505366	-5.62024e-05	0.05019	-0.0355455	0.971645			FALSE
ACP1	596.682	-0.0151031	0.0418934	-0.600271	0.548325	0.94189	0.026	FALSE
ACP2	109.888	0.00681135	0.0442319	0.471707	0.637136	0.956057	0.0195163	FALSE
ACP6	31.3145	-0.00493104	0.0454832	-0.569255	0.569183			FALSE
ACP7	150.161	0.0224415	0.0485339	1.19898	0.230537	0.819196	0.0866121	FALSE
ACR	0.798658	0.00207104	0.0395322	1.65138	0.0986617			FALSE
ACRBP	1.42266	-0.00017897	0.0458623	-0.0787342	0.937244			FALSE
ACRP1	0.507022	0.000700468	0.0467661	1.07995	0.280165			FALSE
ACSBG1	0.245157	-2.50671e-05	0.0685842	0.287254	0.773918			FALSE
ACSF2	69.571	0.0136273	0.0460908	1.14786	0.251025	0.834913	0.0783587	FALSE
ACSF3	180.563	0.00779592	0.0437023	0.433128	0.664922	0.962795	0.0164663	FALSE
ACSL1	481.688	-0.0354766	0.0521373	-1.34268	0.179375	0.792209	0.10116	FALSE
ACSL3	940.56	0.0421472	0.0511678	1.37522	0.169062	0.781622	0.107003	FALSE
ACSL4	1019.31	-0.0102133	0.0402695	-0.411093	0.681005	0.96307	0.0163421	FALSE
ACSL5	1.77136	-0.000586334	0.0459805	-0.266099	0.790163			FALSE
ACSL6	2.67297	0.00319016	0.0433151	1.28596	0.198457			FALSE
ACSM3	1.2349	-0.000152389	0.0496789	-0.0968396	0.922854			FALSE
ACSM6	0.513546	0.00039284	0.0498979	0.495115	0.620519			FALSE
ACSS1	59.3503	-0.0189166	0.0494862	-1.76949	0.0768121	0.625359	0.203871	FALSE
ACSS2	281.112	-0.0127552	0.0440065	-0.627657	0.530229	0.940751	0.0265253	FALSE
ACSS3	0.294913	-0.00022989	0.0585301	0.11452	0.908825			FALSE
ACTA1	4.13747	0.00096865	0.0449525	0.31464	0.753035			FALSE
ACTA2	114.578	-0.00985182	0.0451456	-0.704002	0.481432	0.932558	0.0303239	FALSE
ACTA2-AS1	2.67425	-0.00270916	0.0477135	-1.15249	0.24912			FALSE
ACTB	40424	-0.0790973	0.0612909	-2.03258	0.0420951	0.509067	0.293225	FALSE
ACTBP1	0.163974	-0.000205853	0.0590269	0.106143	0.915469			FALSE
ACTBP11	0.201522	-0.000392639	0.0644708	-0.385686	0.699729			FALSE
ACTBP12	0.175484	-2.43494e-05	0.0689066	0.287255	0.773917			FALSE
ACTBP2	2.35233	0.00406952	0.0425082	1.63466	0.102121			FALSE
ACTBP4	0.705747	-0.000349552	0.049164	0.150938	0.880025			FALSE
ACTBP7	0.311604	-0.000145659	0.0520322	-0.0942976	0.924873			FALSE
ACTBP8	0.121251	-0.00025838	0.0583692	0.0770248	0.938604			FALSE
ACTBP9	0.0902008	0.000216267	0.0540603	0.310541	0.75615			FALSE
ACTG1	37995.2	-0.141182	0.0500283	-3.74968	0.00017706	0.0221593	1.65444	FALSE
ACTG1P1	1.71018	-0.000441148	0.0462855	-0.206764	0.836194			FALSE
ACTG1P10	0.369848	0.000569609	0.042341	0.687117	0.492009			FALSE
ACTG1P12	0.181898	-0.000205854	0.0591416	0.106143	0.915469			FALSE
ACTG1P14	0.126679	-0.000258901	0.0584343	0.0770248	0.938604			FALSE
ACTG1P17	0.26028	-0.000356955	0.0583253	-0.170429	0.864673			FALSE
ACTG1P20	21.569	0.0142543	0.0464004	1.82285	0.0683266			FALSE
ACTG1P24	0.577573	-0.000349173	0.046562	-0.147103	0.883051			FALSE
ACTG1P25	1.29456	-0.00099846	0.0476581	-0.520359	0.602813			FALSE
ACTG1P3	0.950464	-0.00060017	0.0466523	-0.362044	0.717319			FALSE
ACTG1P4	0.328948	-2.58258e-05	0.0683924	0.287254	0.773918			FALSE
ACTG2	0.661313	-0.000561259	0.0495051	-0.108002	0.913994			FALSE
ACTL10	0.493422	-2.56758e-05	0.0680165	0.287253	0.773918			FALSE
ACTL6A	461.666	0.00378955	0.0410614	0.177325	0.859253	0.985626	0.00628784	FALSE
ACTL7B	0.314539	-2.54955e-05	0.0686242	0.287254	0.773918			FALSE
ACTL8	1.56617	-0.00249306	0.0491799	-1.2932	0.195942			FALSE
ACTMAP	69.5623	0.0140133	0.046079	1.08014	0.280079	0.856798	0.0671217	FALSE
ACTN1	4835.58	0.0305121	0.0394573	1.01771	0.308817	0.876298	0.057348	FALSE
ACTN1-DT	0.703645	0.00136278	0.0394189	1.42139	0.155204			FALSE
ACTN3	0.763394	-0.00123341	0.0496967	-0.657086	0.511126			FALSE
ACTN4	4800.02	-0.0886017	0.0557565	-2.33681	0.019449	0.376188	0.424595	FALSE
ACTN4P1	0.116615	0.000266126	0.0530671	0.343778	0.731013			FALSE
ACTR10	236.869	0.00900984	0.0431061	0.443765	0.657213	0.960693	0.0174156	FALSE
ACTR1A	1847.2	-0.00689651	0.0366353	-0.254092	0.799425	0.978574	0.00940645	FALSE
ACTR1B	429.171	0.00827026	0.0423894	0.39659	0.69167	0.964227	0.0158207	FALSE
ACTR2	3201.57	-0.0211129	0.0394436	-0.714336	0.475019	0.930163	0.0314411	FALSE
ACTR2P2	1.11456	-0.000393223	0.0465102	-0.275973	0.782569			FALSE
ACTR3	2069.99	-0.0304035	0.0416718	-1.03008	0.30297	0.871865	0.0595507	FALSE
ACTR3B	140.661	-0.00717501	0.0441097	-0.43042	0.66689	0.962795	0.0164663	FALSE
ACTR3C	6.28619	0.000181278	0.0448243	0.0453753	0.963808			FALSE
ACTR5	173.757	-0.00951322	0.0444768	-0.608306	0.542985	0.941835	0.0260253	FALSE
ACTR6	102.579	-0.0173578	0.0481607	-1.40137	0.161103	0.769882	0.113576	FALSE
ACTR8	129.888	0.0115385	0.0447788	0.68868	0.491025	0.935689	0.0288687	FALSE
ACTRT3	28.4303	0.00228648	0.0450757	0.260017	0.79485			FALSE
ACVR1	258.544	0.0151218	0.0445395	0.742773	0.457619	0.924459	0.0341125	FALSE
ACVR1B	240.864	0.00626602	0.0428998	0.33174	0.740085	0.971529	0.0125443	FALSE
ACVR1C	1.41251	-0.000965847	0.0475666	-0.634157	0.525979			FALSE
ACVR2A	47.5893	-0.00643588	0.0453368	-0.691351	0.489345	0.935083	0.0291501	FALSE
ACVR2B	232.532	0.0215776	0.0466088	0.973907	0.330103	0.885418	0.0528518	FALSE
ACVR2B-AS1	4.17125	-0.00327024	0.0472286	-1.13827	0.255007			FALSE
ACVRL1	0.496437	-0.000230255	0.0585557	0.114297	0.909003			FALSE
ACY1	148.809	0.00406497	0.0436247	0.263679	0.792028	0.977403	0.00992642	FALSE
ACY3	0.3769	0.000205988	0.0441864	0.260411	0.794546			FALSE
ACYP1	61.5432	0.0103126	0.0450105	0.91351	0.360974	0.896204	0.0475933	FALSE
ACYP2	32.0662	-0.00160151	0.0451225	-0.20318	0.838995			FALSE
ADA	191.662	-0.00754348	0.0437373	-0.430332	0.666954	0.962795	0.0164663	FALSE
ADAD2	0.249257	0.00040627	0.0458727	0.522845	0.601082			FALSE
ADAL	28.4545	-0.0149236	0.048461	-1.74137	0.0816189			FALSE
ADAM10	550.748	-0.000155103	0.0415272	-0.00592972	0.995269	0.998422	0.000685783	FALSE
ADAM11	73.4811	0.0190013	0.0479653	1.42484	0.154205	0.764499	0.116623	FALSE
ADAM12	0.997662	-0.000594225	0.0477072	-0.420841	0.673871			FALSE
ADAM15	434.998	-0.081657	0.121195	-2.17117	0.0299182	0.445295	0.351352	FALSE
ADAM17	539.047	0.0178793	0.0424319	0.705018	0.480799	0.932558	0.0303239	FALSE
ADAM19	726.75	0.13521	0.0988309	2.59428	0.00947883	0.260922	0.583489	FALSE
ADAM1A	0.139346	-2.48581e-05	0.0690984	0.287255	0.773917			FALSE
ADAM20	0.270244	5.73756e-06	0.0507597	0.0827672	0.934037			FALSE
ADAM20P1	0.420935	0.000436394	0.0458651	0.544008	0.586436			FALSE
ADAM21	0.446395	-0.000278594	0.0519371	-0.187473	0.85129			FALSE
ADAM21P1	0.0492559	-0.000267528	0.0656005	-0.00641685	0.99488			FALSE
ADAM22	23.3787	0.0054524	0.0450206	0.719604	0.471769			FALSE
ADAM23	37.0852	0.0266374	0.0516999	2.59672	0.00941173	0.25974	0.585462	FALSE
ADAM28	0.57606	-0.00105259	0.0497626	-0.554707	0.579095			FALSE
ADAM32	2.55506	-0.00025298	0.045727	-0.100951	0.919589			FALSE
ADAM33	0.159874	0.000195075	0.0488579	0.31054	0.75615			FALSE
ADAM8	9.42011	0.0041805	0.043677	0.979352	0.327406			FALSE
ADAM9	1356.38	0.01066	0.0360937	0.388916	0.697339	0.964978	0.0154827	FALSE
ADAMTS1	32.4351	0.00978424	0.0452458	1.21239	0.225363			FALSE
ADAMTS10	10.894	0.00703042	0.0445784	1.30177	0.192997			FALSE
ADAMTS13	5.43104	0.0020044	0.0446047	0.540445	0.58889			FALSE
ADAMTS14	14.7818	0.00682154	0.0444366	1.26972	0.204184			FALSE
ADAMTS15	74.4584	-0.0151051	0.0472142	-1.16251	0.245027	0.828367	0.0817773	FALSE
ADAMTS16	36.7019	-0.0101313	0.0467022	-1.19208	0.233229	0.819604	0.0863961	FALSE
ADAMTS17	0.103156	-0.000328437	0.0646684	-0.165104	0.868862			FALSE
ADAMTS18	0.479013	-3.7874e-05	0.0495374	0.306806	0.758991			FALSE
ADAMTS19	0.0492559	-0.000267528	0.0656005	-0.00641685	0.99488			FALSE
ADAMTS2	0.139346	-2.48581e-05	0.0690984	0.287255	0.773917			FALSE
ADAMTS3	2.63657	-8.63214e-05	0.0451976	-0.0355439	0.971646			FALSE
ADAMTS4	1.19257	0.00129618	0.0435518	0.913759	0.360843			FALSE
ADAMTS5	0.539612	-0.000224799	0.0464469	-0.0534557	0.957369			FALSE
ADAMTS6	168.473	-0.0421109	0.064606	-1.92231	0.0545673	0.560944	0.251081	FALSE
ADAMTS7	8.39202	-7.22604e-05	0.0453599	-0.0169533	0.986474			FALSE
ADAMTS7P1	0.20399	-0.000392929	0.0644407	-0.387041	0.698726			FALSE
ADAMTS7P4	0.406794	-0.000313718	0.052856	-0.207617	0.835528			FALSE
ADAMTS7P5	0.703672	-0.00156851	0.0504377	-0.975177	0.329473			FALSE
ADAMTS8	5.62305	0.000929113	0.0451001	0.246249	0.805489			FALSE
ADAMTS9	0.248297	0.000331278	0.0502786	0.518448	0.604146			FALSE
ADAMTSL1	16.9395	1.37602	0.537123	3.72357	0.000196423			FALSE
ADAMTSL2	0.285725	-0.000289281	0.0577436	0.0835945	0.933379			FALSE
ADAMTSL3	0.230383	-3.53866e-05	0.0497414	0.287254	0.773918			FALSE
ADAMTSL4	40.3346	0.0136956	0.0461564	1.48306	0.138059	0.752	0.123782	FALSE
ADAMTSL4-AS1	3.88742	0.00252006	0.0442451	0.909118	0.363288			FALSE
ADAMTSL4-AS2	0.182074	-2.43299e-05	0.0690738	0.287255	0.773917			FALSE
ADAMTSL5	68.2536	0.0228783	0.0494588	1.86673	0.061939	0.586785	0.231521	FALSE
ADAP1	29.465	0.0122935	0.0461351	1.39448	0.163174			FALSE
ADAP2	11.1065	0.00201479	0.0447606	0.402099	0.687611			FALSE
ADAR	2218.16	-0.007304	0.0361538	-0.244926	0.806514	0.978574	0.00940645	FALSE
ADARB1	172.01	0.032295	0.0539718	1.55374	0.120248	0.717095	0.144423	FALSE
ADARB2	0.380526	-0.000263725	0.0582042	0.077608	0.93814			FALSE
ADAT1	406.331	0.0224149	0.0462404	0.993887	0.320278	0.883658	0.0537159	FALSE
ADAT2	70.0077	-4.3324e-05	0.0442807	-0.00528103	0.995786	0.99857	0.000621614	FALSE
ADAT3	37.6877	0.00315297	0.0444499	0.361212	0.717941	0.967481	0.0143577	FALSE
ADCK1	65.0792	0.00245061	0.044486	0.199452	0.841909	0.981414	0.00814793	FALSE
ADCK2	506.344	-0.044425	0.063023	-1.73414	0.0828938	0.636844	0.195967	FALSE
ADCK5	28.7137	0.000947649	0.04446	0.142941	0.886337			FALSE
ADCY10P1	2.9815	0.000210274	0.0447833	0.0759582	0.939452			FALSE
ADCY2	0.220307	-0.000128804	0.0580682	-0.101257	0.919346			FALSE
ADCY3	843.089	0.0399736	0.0468191	1.33867	0.180678	0.794515	0.0998977	FALSE
ADCY5	2.75357	0.00044475	0.0446984	0.159256	0.873467			FALSE
ADCY6	327.318	0.0115052	0.043263	0.566231	0.571237	0.945367	0.0243997	FALSE
ADCY6-DT	0.266838	-0.000391502	0.0583035	-0.248438	0.803795			FALSE
ADCY7	63.2387	0.0282465	0.053204	2.17554	0.0295899	0.442943	0.353652	FALSE
ADCY8	0.328948	-2.58258e-05	0.0683924	0.287254	0.773918			FALSE
ADCY9	151.692	0.0049284	0.0435426	0.296512	0.766839	0.973357	0.0117277	FALSE
ADD1	1011.45	-0.0169735	0.0414509	-0.652328	0.514189	0.938732	0.0274584	FALSE
ADD2	0.230047	0.000381544	0.0463045	0.490231	0.623971			FALSE
ADD3	94.4717	0.0104269	0.0448659	0.879648	0.37905	0.902868	0.0443756	FALSE
ADD3-AS1	0.0943009	-0.000204775	0.0591189	0.106143	0.915469			FALSE
ADGRA2	40.6264	0.022715	0.049579	2.19391	0.0282421	0.43991	0.356636	FALSE
ADGRA3	483.562	0.00925607	0.0409586	0.386639	0.699023	0.964978	0.0154827	FALSE
ADGRA3P1	0.223133	0.000520844	0.0480607	0.749534	0.453536			FALSE
ADGRB1	208.677	0.0225949	0.0481857	1.2501	0.211262	0.812832	0.0899993	FALSE
ADGRB2	292.87	0.0100417	0.0434907	0.539811	0.589328	0.948059	0.0231647	FALSE
ADGRB3	0.274541	-5.88638e-05	0.051734	0.0365012	0.970883			FALSE
ADGRD1	0.238358	-0.000312399	0.0587875	-0.082916	0.933918			FALSE
ADGRD2	0.384342	-0.000180328	0.0526922	-0.113084	0.909964			FALSE
ADGRE1	0.208821	-0.000333001	0.0585702	-0.164699	0.869181			FALSE
ADGRE2	0.999208	0.00174455	0.041434	1.38348	0.166517			FALSE
ADGRE5	346.401	0.0101421	0.0431067	0.505332	0.613325	0.953487	0.0206853	FALSE
ADGRF1	0.649219	-0.000436678	0.0523749	-0.53401	0.593335			FALSE
ADGRF2P	0.493422	-2.56758e-05	0.0680165	0.287253	0.773918			FALSE
ADGRF3	0.595805	0.000131582	0.0496097	0.164274	0.869515			FALSE
ADGRF5P1	4.57262	0.000377404	0.04521	0.110545	0.911977			FALSE
ADGRF5P2	0.376235	-2.59683e-05	0.0683871	0.287254	0.773918			FALSE
ADGRG1	1138.63	-0.00100419	0.038088	-0.025799	0.979418	0.996436	0.00155041	FALSE
ADGRG2	0.131146	0.000483868	0.049244	0.624271	0.532449			FALSE
ADGRG3	0.515456	-0.000262812	0.0553901	-0.236099	0.813356			FALSE
ADGRG5	1.08769	-0.00194909	0.0496518	-1.01788	0.308734			FALSE
ADGRG6	2657.44	0.0118954	0.0416726	0.522376	0.601409	0.95021	0.0221802	FALSE
ADGRL1	628.995	0.185534	0.115243	2.87101	0.00409166	0.162409	0.78939	FALSE
ADGRL1-AS1	7.21325	-0.000600214	0.0454168	-0.140366	0.88837			FALSE
ADGRL2	82.6888	0.00683979	0.0446213	0.530478	0.595781	0.949212	0.0226367	FALSE
ADGRL3	186.503	-0.00287568	0.0435001	-0.190108	0.849225	0.983313	0.0073082	FALSE
ADGRL4	0.172829	-0.000333138	0.0585833	-0.165103	0.868863			FALSE
ADGRV1	1.0429	0.0011258	0.0392688	1.41681	0.156538			FALSE
ADH1C	0.179695	-0.00031204	0.0587992	-0.082916	0.933918			FALSE
ADH5	685.851	-0.0385187	0.0512988	-1.32406	0.185484	0.796143	0.0990089	FALSE
ADH5P4	0.745501	6.15328e-05	0.0456503	0.230113	0.818004			FALSE
ADH6	0.328948	-2.58258e-05	0.0683924	0.287254	0.773918			FALSE
ADHFE1	0.8575	0.00217681	0.0403998	1.50006	0.133599			FALSE
ADI1	266.633	-0.0880522	0.166867	-2.29003	0.0220196	0.399203	0.398806	FALSE
ADIPOR1	572.518	-0.0322665	0.0488476	-1.18775	0.234931	0.819604	0.0863961	FALSE
ADIPOR2	1150.81	-0.0182128	0.0422717	-0.712353	0.476246	0.930786	0.0311502	FALSE
ADIRF-AS1	1.52416	0.000507315	0.0447208	0.287867	0.773448			FALSE
ADISSP	477.757	0.00250326	0.042005	0.121823	0.903039	0.987875	0.00529786	FALSE
ADK	304.741	-0.0321379	0.0525788	-1.35307	0.176032	0.789974	0.102387	FALSE
ADM	204.859	0.00952918	0.0440011	0.592221	0.553702	0.94345	0.0252813	FALSE
ADM-DT	0.514919	-0.000832297	0.0567576	-0.63564	0.525011			FALSE
ADM2	47.4794	0.0015573	0.0448598	0.150956	0.880011	0.987179	0.00560409	FALSE
ADM5	15.6719	-0.00286857	0.045466	-0.46505	0.641896			FALSE
ADNP	1058.83	0.0317374	0.0481319	1.19982	0.230211	0.819196	0.0866121	FALSE
ADNP-AS1	1.42436	0.00146149	0.043101	0.714848	0.474703			FALSE
ADNP2	494.873	-0.0190342	0.0451248	-0.872008	0.383204	0.904587	0.0435497	FALSE
ADO	331.883	-0.0158475	0.0441782	-0.711555	0.47674	0.931028	0.0310374	FALSE
ADORA1	88.8478	-0.00117533	0.0441472	-0.0924315	0.926355	0.990991	0.00393024	FALSE
ADORA2A	8.79504	-0.00184066	0.0453949	-0.408837	0.682659			FALSE
ADORA2B	364.788	-0.00560795	0.042506	-0.282505	0.777556	0.974967	0.0110101	FALSE
ADPGK	339.791	-0.010027	0.0431985	-0.486093	0.626901	0.955368	0.0198292	FALSE
ADPGK-AS1	1.18154	-0.0026117	0.0495515	-1.24703	0.212386			FALSE
ADPRH	4.9216	0.000360308	0.0451401	0.104312	0.916922			FALSE
ADPRHL1	7.69264	0.00325268	0.0442594	0.724704	0.468633			FALSE
ADPRM	16.7768	7.60568e-05	0.0450324	0.00978785	0.992191			FALSE
ADPRS	227.744	0.00199773	0.0428348	0.115109	0.908359	0.988254	0.00513151	FALSE
ADRA1A	0.394021	0.000332028	0.0493248	0.414518	0.678495			FALSE
ADRA1B	225.143	-0.0730788	0.121676	-2.28815	0.0221288	0.39947	0.398516	FALSE
ADRA1D	0.0492559	-0.000267528	0.0656005	-0.00641685	0.99488			FALSE
ADRA2A	0.418121	0.000413544	0.0477838	0.366888	0.713702			FALSE
ADRA2B	1.51366	0.00254916	0.0426231	1.38461	0.166173			FALSE
ADRA2C	41.752	0.0159224	0.0469251	1.56988	0.116444	0.712903	0.146969	FALSE
ADRB1	28.392	-0.0014828	0.0449226	-0.184093	0.853941			FALSE
ADRB2	9.16388	-0.00523857	0.0465534	-1.02193	0.306812			FALSE
ADRM1	1707.83	-0.0164653	0.0414517	-0.652986	0.513765	0.938732	0.0274584	FALSE
ADSL	728.925	-0.0283446	0.047031	-1.07386	0.282883	0.858772	0.0661222	FALSE
ADSS1	28.1077	-0.00376444	0.045293	-0.453661	0.650073			FALSE
ADSS2	356.372	0.00932259	0.0418663	0.394641	0.693108	0.964227	0.0158207	FALSE
ADTRP	4.39	-0.00169815	0.0463696	-0.540197	0.589061			FALSE
AEBP2	389.657	-0.00108069	0.0411036	-0.0798989	0.936318	0.993262	0.00293619	FALSE
AEN	535.37	-0.0146417	0.0426149	-0.594437	0.55222	0.942223	0.0258464	FALSE
AFAP1	531.904	-0.0392945	0.052205	-1.35232	0.176273	0.789974	0.102387	FALSE
AFAP1-AS1	2.09336	-0.00218513	0.0480596	-1.10825	0.267755			FALSE
AFAP1L1	78.7126	0.0196787	0.0479475	1.50244	0.132982	0.74663	0.126894	FALSE
AFAP1L2	477.363	-0.0190154	0.0440714	-0.803577	0.421641	0.915732	0.0382316	FALSE
AFDN	750.634	0.00265796	0.0407921	0.130912	0.895845	0.987179	0.00560409	FALSE
AFDN-DT	0.750336	0.000682139	0.0487817	0.735812	0.461845			FALSE
AFF1	383.575	-0.00289519	0.0418724	-0.142139	0.88697	0.987179	0.00560409	FALSE
AFF2	0.274061	0.000404505	0.0458275	0.522844	0.601083			FALSE
AFF3	22.5365	0.00310495	0.0445974	0.466252	0.641035			FALSE
AFF4	1649.01	0.0192877	0.0437315	0.796474	0.425757	0.916484	0.0378753	FALSE
AFF4-DT	0.486935	-0.000436624	0.0585674	-0.364365	0.715585			FALSE
AFG1L	89.0108	0.00455818	0.0441589	0.321371	0.747929	0.971713	0.0124622	FALSE
AFG2A	288.6	0.0192651	0.0448003	0.831652	0.405605	0.911415	0.0402838	FALSE
AFG2B	158.307	0.0147198	0.0455554	0.974182	0.329966	0.885418	0.0528518	FALSE
AFG3L1P	45.6995	-0.00754384	0.0456758	-0.732839	0.463657	0.925757	0.0335029	FALSE
AFG3L2	877.735	-0.00359072	0.0408688	-0.164866	0.86905	0.985888	0.0061726	FALSE
AFMID	91.5337	-0.0198946	0.0490188	-1.39088	0.164262	0.77375	0.111399	FALSE
AFP	0.154588	-0.00036778	0.0645005	-0.295256	0.767798			FALSE
AFTPH	218.314	0.00268367	0.0429438	0.142497	0.886688	0.987179	0.00560409	FALSE
AFTPH-DT	0.193901	-0.000333175	0.0586241	-0.164296	0.869498			FALSE
AGA	97.0825	-0.0104145	0.0454711	-0.715322	0.47441	0.930163	0.0314411	FALSE
AGA-DT	45.3565	0.00481911	0.0448067	0.473475	0.635874	0.956016	0.0195349	FALSE
AGAP1	360.569	0.0136254	0.0426347	0.569837	0.568788	0.945367	0.0243997	FALSE
AGAP1-IT1	1.453	0.00246996	0.042766	1.2518	0.210642			FALSE
AGAP10P	1.0695	-0.00053763	0.0523139	-0.232377	0.816245			FALSE
AGAP12P	0.778267	-0.00101597	0.0574689	-1.04794	0.294666			FALSE
AGAP14P	0.957529	0.00103488	0.0459779	0.845508	0.397827			FALSE
AGAP2	140.521	0.0625586	0.0985835	2.34208	0.0191765	0.376188	0.424595	FALSE
AGAP2-AS1	159.243	0.00843235	0.0438917	0.481732	0.629996	0.955368	0.0198292	FALSE
AGAP3	465.519	0.0256615	0.0468091	1.05036	0.293552	0.8673	0.0618306	FALSE
AGAP4	7.12783	-0.000357174	0.0451082	-0.0822408	0.934455			FALSE
AGAP5	7.22544	0.00693465	0.0440293	1.54103	0.123309			FALSE
AGAP6	19.7392	0.00772444	0.0436448	1.47648	0.139814			FALSE
AGAP9	6.35031	-0.00336132	0.0471256	-1.14179	0.253543			FALSE
AGBL1	0.328948	-2.58258e-05	0.0683924	0.287254	0.773918			FALSE
AGBL2	21.588	0.0045642	0.0446291	0.635389	0.525175			FALSE
AGBL3	3.8933	0.0021602	0.0443654	0.69132	0.489364			FALSE
AGBL5	446.579	-0.0260934	0.0468315	-1.02381	0.305927	0.874194	0.0583921	FALSE
AGER	5.66282	-0.00219681	0.0463355	-0.612634	0.540118			FALSE
AGFG1	558.964	-0.120476	0.217815	-2.39753	0.0165061	0.345958	0.460977	FALSE
AGFG2	186.51	-0.0290333	0.0518115	-1.3531	0.176024	0.789974	0.102387	FALSE
AGGF1	250.058	-0.0188854	0.0459688	-0.901183	0.367491	0.897469	0.0469805	FALSE
AGGF1P1	2.71361	0.000167353	0.0449658	0.0684268	0.945446			FALSE
AGGF1P2	4.26615	-0.00079237	0.0454199	-0.32409	0.74587			FALSE
AGK	445.123	-0.031073	0.0498587	-1.24032	0.214857	0.813747	0.0895108	FALSE
AGL	317.897	3.54471e-06	0.0426622	-0.000805689	0.999357	0.999636	0.000158206	FALSE
AGMAT	0.209138	0.000282731	0.0513226	0.458602	0.64652			FALSE
AGMO	4.22004	-0.000438081	0.0456821	-0.127901	0.898227			FALSE
AGO1	1667.42	-0.0126078	0.0407743	-0.474889	0.634866	0.956016	0.0195349	FALSE
AGO2	1021.82	0.0306401	0.0465317	1.10745	0.268098	0.848188	0.0715076	FALSE
AGO3	289.234	0.0237784	0.0481992	1.19265	0.233008	0.819604	0.0863961	FALSE
AGO4	129.323	0.0140936	0.0454158	0.821542	0.411337	0.913961	0.0390725	FALSE
AGPAT1	875.823	0.0196258	0.0416682	0.704098	0.481372	0.932558	0.0303239	FALSE
AGPAT2	369.089	0.00253508	0.0421256	0.124861	0.900634	0.987321	0.00554147	FALSE
AGPAT3	911.274	-0.0133663	0.0391901	-0.504295	0.614054	0.953905	0.0204949	FALSE
AGPAT4	70.9306	0.00968646	0.0451161	0.754836	0.450347	0.923607	0.0345129	FALSE
AGPAT5	365.693	0.00237871	0.0424095	0.116715	0.907086	0.988106	0.00519633	FALSE
AGPS	839.495	-0.000895802	0.0396677	-0.037974	0.969708	0.995304	0.00204421	FALSE
AGRN	1932.15	0.017226	0.0431305	0.79123	0.42881	0.91658	0.0378295	FALSE
AGT	0.524091	1.12245e-06	0.0506473	0.0847359	0.932471			FALSE
AGTPBP1	268.345	-0.0413814	0.060771	-1.67186	0.0945526	0.666077	0.176476	FALSE
AGTR1	5.84249	0.00283774	0.0442562	0.797382	0.425229			FALSE
AGTRAP	225.741	0.00082951	0.0429446	0.0504432	0.959769	0.994695	0.00231023	FALSE
AHCTF1	1154.93	0.0467735	0.0551674	1.58663	0.112596	0.707028	0.150563	FALSE
AHCTF1P1	12.8929	-0.00254334	0.0458668	-0.543454	0.586817			FALSE
AHCY	2833.01	-0.0512029	0.0473625	-1.67789	0.093369	0.663759	0.17799	FALSE
AHCYL1	1188.86	-0.0011138	0.0385186	-0.0297286	0.976283	0.995711	0.00186666	FALSE
AHCYL2	147.218	-0.00320366	0.0436812	-0.192453	0.847387	0.9825	0.00766752	FALSE
AHDC1	447.184	0.0190467	0.0436752	0.782589	0.433869	0.918946	0.0367101	FALSE
AHI1	192.421	0.0124727	0.0447005	0.750004	0.453252	0.923845	0.0344008	FALSE
AHI1-DT	4.21449	-0.00103182	0.0462655	-0.328062	0.742864			FALSE
AHNAK	33093.5	0.489484	0.0944592	5.02912	4.92735e-07	0.000252538	3.59767	FALSE
AHNAK2	11667.2	0.30143	0.0615975	5.49959	3.80684e-08	4.0973e-05	4.3875	FALSE
AHR	191.878	-0.0322951	0.0550238	-1.62654	0.103835	0.686897	0.163109	FALSE
AHRR	28.2364	0.0062925	0.0406611	2.33404	0.0195939			FALSE
AHSA1	926.451	0.0182231	0.0417861	0.735501	0.462034	0.924856	0.0339258	FALSE
AHSA2P	40.2415	0.00369903	0.0445334	0.389844	0.696652	0.964767	0.0155774	FALSE
AHSG	0.364148	-2.58862e-05	0.0684285	0.287254	0.773918			FALSE
AIDA	820.387	0.0119278	0.0421873	0.575963	0.56464	0.945367	0.0243997	FALSE
AIDAP1	0.888376	-0.000971593	0.0490268	-0.39059	0.696101			FALSE
AIDAP2	0.124503	-0.000272454	0.058887	-0.00641743	0.99488			FALSE
AIF1	0.308039	0.000171012	0.0490868	0.347128	0.728495			FALSE
AIF1L	223.828	0.00057948	0.0427451	0.0304917	0.975675	0.995562	0.00193164	FALSE
AIFM1	649.811	0.0029067	0.0402736	0.121378	0.903391	0.987875	0.00529786	FALSE
AIFM2	5.90229	-0.00344501	0.0467611	-1.04637	0.295392			FALSE
AIFM3	9.79443	-0.00175979	0.0454185	-0.357079	0.721033			FALSE
AIG1	140.644	-0.0169066	0.0469954	-1.05551	0.291194	0.865779	0.0625928	FALSE
AIMP1	225.404	-0.0156796	0.0452614	-0.794885	0.42668	0.91658	0.0378295	FALSE
AIMP2	345.685	-0.0174717	0.0442053	-0.741847	0.45818	0.924459	0.0341125	FALSE
AIP	418.338	-0.00796659	0.0428156	-0.397746	0.690817	0.964227	0.0158207	FALSE
AIPL1	0.215906	-0.000259984	0.0583382	0.0770247	0.938604			FALSE
AIRIM	239.228	0.00811866	0.0430626	0.407112	0.683926	0.96307	0.0163421	FALSE
AJAP1	0.139346	-2.48581e-05	0.0690984	0.287255	0.773917			FALSE
AJM1	85.4533	-0.00493822	0.0443454	-0.345281	0.729883	0.967826	0.0142027	FALSE
AJUBA	539.41	-0.0103707	0.0430599	-0.521968	0.601693	0.95021	0.0221802	FALSE
AJUBA-DT	1.36408	0.000393293	0.0451908	0.216095	0.828914			FALSE
AK1	230.189	-0.0111729	0.043719	-0.554685	0.57911	0.945452	0.0243603	FALSE
AK2	1715.21	-0.050529	0.056938	-1.55025	0.12108	0.71801	0.14387	FALSE
AK3	311.592	0.0124257	0.0433374	0.587488	0.556876	0.944924	0.0246029	FALSE
AK3P3	0.974834	-0.000952561	0.047652	-0.530387	0.595844			FALSE
AK4	645.19	-0.0316095	0.0506641	-1.28689	0.198133	0.802902	0.0953375	FALSE
AK4P1	66.0397	-0.00634191	0.0452351	-0.609363	0.542284	0.941835	0.0260253	FALSE
AK5	24.5528	0.00386115	0.0448761	0.497803	0.618623			FALSE
AK6	134.19	0.0112242	0.0447481	0.758507	0.448148	0.923016	0.0347909	FALSE
AK7	12.9685	-0.00399096	0.0461527	-0.71695	0.473405			FALSE
AK8	2.95677	-0.00433497	0.0486195	-1.65242	0.0984485			FALSE
AK9	4.27709	-3.58449e-05	0.045702	-0.0121431	0.990311			FALSE
AKAP1	465.179	0.0353233	0.0519405	1.32064	0.186623	0.796143	0.0990089	FALSE
AKAP1-DT	2.34498	0.000796015	0.0446197	0.335106	0.737545			FALSE
AKAP10	309.637	0.0265564	0.0492784	1.26393	0.206257	0.809531	0.0917663	FALSE
AKAP11	852.842	0.00468022	0.0422824	0.273931	0.784138	0.97738	0.00993649	FALSE
AKAP12	6124.19	0.211104	0.0705593	3.83962	0.000123226	0.0167884	1.77499	FALSE
AKAP13	881.842	0.0493653	0.0595594	1.56456	0.117686	0.714799	0.145816	FALSE
AKAP17A	338.843	0.0450186	0.0620186	1.69741	0.0896187	0.653703	0.18462	FALSE
AKAP17BP	0.0492559	-0.000267528	0.0656005	-0.00641685	0.99488			FALSE
AKAP3	26.0306	-0.010951	0.0472917	-1.37403	0.169431			FALSE
AKAP5	15.8596	-0.00106265	0.0453807	-0.168286	0.866359			FALSE
AKAP6	5.61451	0.0011997	0.044739	0.322011	0.747444			FALSE
AKAP7	65.8233	-0.0029258	0.0446335	-0.22794	0.819693	0.979554	0.00897177	FALSE
AKAP8	330.257	0.00762469	0.0424961	0.386319	0.699261	0.964978	0.0154827	FALSE
AKAP8L	401.516	0.0412041	0.0567107	1.48356	0.137925	0.752	0.123782	FALSE
AKAP9	309.046	0.382124	0.282065	3.02257	0.00250639	0.1187	0.92555	FALSE
AKIP1	158.344	0.00495121	0.0436215	0.304912	0.760433	0.973357	0.0117277	FALSE
AKIRIN1	476.521	0.00561659	0.0417673	0.275999	0.782549	0.976682	0.0102469	FALSE
AKIRIN2	459.138	-0.0236853	0.0459779	-0.969179	0.332456	0.885418	0.0528518	FALSE
AKNA	269.626	0.0312711	0.052108	1.38927	0.16475	0.775342	0.110507	FALSE
AKNAD1	3.60414	-0.00359268	0.0471391	-1.12999	0.258481			FALSE
AKR1A1	493.028	-0.0319932	0.0531375	-1.43215	0.152102	0.76281	0.117584	FALSE
AKR1B1	889.502	-0.0176245	0.0409855	-0.664508	0.506365	0.937202	0.0281667	FALSE
AKR1B10	0.209019	-2.48349e-05	0.0687099	0.287254	0.773917			FALSE
AKR1C1	0.469163	0.000378079	0.0480051	0.317442	0.750909			FALSE
AKR1C3	1.11036	-0.00109373	0.0494287	-0.505348	0.613315			FALSE
AKR1E2	42.7371	0.0026846	0.0447015	0.2535	0.799882	0.978574	0.00940645	FALSE
AKR7A2	464.484	-0.0109272	0.0424206	-0.49307	0.621963	0.95506	0.0199695	FALSE
AKR7A3	0.725348	-0.00041609	0.0468205	-0.305218	0.7602			FALSE
AKR7L	0.196352	-0.000265242	0.0509142	0.0770235	0.938605			FALSE
AKT1	1920.55	-0.00237059	0.0360901	-0.0969713	0.922749	0.990522	0.00413566	FALSE
AKT1S1	521.771	0.0604428	0.0760259	1.88307	0.0596915	0.581412	0.235516	FALSE
AKT2	1055.53	-0.0226257	0.0404858	-0.813354	0.416015	0.915381	0.0383982	FALSE
AKT3	448.119	0.0631958	0.0784365	1.8947	0.0581316	0.576352	0.239312	FALSE
AKT3-IT1	0.275961	0.000532268	0.0477059	0.7994	0.424059			FALSE
AKTIP	157.429	-0.0132234	0.0453309	-0.751403	0.45241	0.923845	0.0344008	FALSE
AKTIPP2	0.103156	-0.000328437	0.0646684	-0.165104	0.868862			FALSE
ALAD	138.965	0.0114918	0.0445959	0.674442	0.50003	0.935977	0.0287347	FALSE
ALAS1	692.295	-0.0961153	0.0897452	-2.22704	0.0259447	0.422454	0.37422	FALSE
ALCAM	199.342	0.0309873	0.0530434	1.55314	0.12039	0.717095	0.144423	FALSE
ALDH16A1	266.105	-0.010404	0.0438477	-0.56304	0.573408	0.945367	0.0243997	FALSE
ALDH18A1	1294.13	-0.040838	0.0492666	-1.36487	0.172295	0.785759	0.104711	TRUE
ALDH1A1	534.991	-0.0557094	0.0705455	-1.78256	0.0746584	0.622847	0.205619	FALSE
ALDH1A2	0.179216	-0.000379564	0.0644731	-0.344479	0.730486			FALSE
ALDH1A3	125.067	-0.0132508	0.0456335	-0.80321	0.421853	0.915732	0.0382316	FALSE
ALDH1A3-AS1	26.937	0.0109502	0.0458858	1.27094	0.203748			FALSE
ALDH1B1	641.151	-0.0227694	0.0446119	-0.883737	0.376838	0.902644	0.0444836	FALSE
ALDH1L1	0.753913	-0.000862648	0.0508907	-0.60374	0.546017			FALSE
ALDH1L2	10.4439	0.00419333	0.0441483	0.960221	0.336944			FALSE
ALDH2	44.5993	-0.00801726	0.0457158	-0.769146	0.441807	0.922617	0.0349786	FALSE
ALDH3A1	5.47197	-0.00188492	0.0464469	-0.739261	0.459749			FALSE
ALDH3A2	721.461	0.0100517	0.0406848	0.422659	0.672544	0.96307	0.0163421	FALSE
ALDH3B1	12.8602	-0.0019033	0.0454631	-0.337733	0.735564			FALSE
ALDH3B2	0.430696	0.00019851	0.0516351	0.223073	0.823478			FALSE
ALDH4A1	217.069	-0.00750063	0.0438309	-0.453306	0.650329	0.958771	0.0182849	FALSE
ALDH5A1	173.703	0.00113223	0.0431587	0.0661949	0.947223	0.993644	0.0027694	FALSE
ALDH6A1	111.009	-0.0228455	0.0504199	-1.57143	0.116082	0.712309	0.147331	FALSE
ALDH7A1	361.447	-0.00890271	0.0416541	-0.379817	0.704081	0.965492	0.0152512	FALSE
ALDH7A1P1	1.15252	0.00212045	0.04519	1.58088	0.113905			FALSE
ALDH8A1	4.66294	0.00306309	0.0435964	1.05747	0.290298			FALSE
ALDH9A1	450.304	-0.018744	0.0433297	-0.755079	0.450201	0.923607	0.0345129	FALSE
ALDOA	5710.26	-0.0521166	0.0491687	-1.60432	0.108644	0.698744	0.155682	FALSE
ALDOC	4.81743	0.00260079	0.0437512	0.804198	0.421283			FALSE
ALG1	159.538	-0.00515379	0.0435339	-0.290883	0.771141	0.973687	0.0115805	FALSE
ALG10	118.027	-0.0372179	0.0609872	-1.99405	0.0461461	0.529145	0.276425	FALSE
ALG10B	135.168	-0.0139874	0.0464978	-1.08808	0.276558	0.854455	0.068311	FALSE
ALG11	146.565	-0.000562745	0.0435	-0.0370151	0.970473	0.995304	0.00204421	FALSE
ALG12	167.459	0.00346209	0.0432859	0.198878	0.842358	0.981414	0.00814793	FALSE
ALG13	152.994	-0.00112842	0.0435662	-0.0658653	0.947485	0.993644	0.0027694	FALSE
ALG14	50.3901	0.00213605	0.0445724	0.223535	0.823119	0.979722	0.0088971	FALSE
ALG1L1P	0.856726	-0.00138917	0.0511625	-1.01435	0.310414			FALSE
ALG1L2	0.0492559	-0.000267528	0.0656005	-0.00641685	0.99488			FALSE
ALG1L9P	0.127784	-0.000351747	0.0646133	-0.237056	0.812613			FALSE
ALG2	276.097	-0.0194066	0.0457004	-0.854932	0.392589	0.904929	0.0433855	FALSE
ALG3	296.594	-0.00537278	0.0423539	-0.262984	0.792563	0.977403	0.00992642	FALSE
ALG5	85.7538	-0.00909877	0.0453372	-0.623112	0.533211	0.941103	0.0263629	FALSE
ALG6	74.7359	-0.0171454	0.0481358	-1.28655	0.198252	0.802905	0.0953356	FALSE
ALG8	343.419	-0.0932039	0.171394	-2.29115	0.0219549	0.399203	0.398806	FALSE
ALG9	227.675	0.0052494	0.0435866	0.339719	0.734068	0.969214	0.0135804	FALSE
ALK	0.209019	-2.48349e-05	0.0687099	0.287254	0.773917			FALSE
ALKBH1	136.191	-0.0210951	0.0491358	-1.35485	0.175465	0.789974	0.102387	FALSE
ALKBH2	171.153	0.267072	0.242092	2.85667	0.00428104	0.166945	0.777426	FALSE
ALKBH3	126.912	0.00923136	0.0443657	0.574265	0.565789	0.945367	0.0243997	FALSE
ALKBH4	113.696	-0.00740355	0.0445524	-0.542542	0.587445	0.947906	0.0232346	FALSE
ALKBH5	1712.58	-0.0420236	0.0434174	-1.36867	0.171102	0.784926	0.105171	FALSE
ALKBH6	78.1702	0.0094632	0.0450289	0.722183	0.470182	0.928244	0.0323381	FALSE
ALKBH7	239.651	0.00480981	0.0433904	0.324969	0.745205	0.971713	0.0124622	FALSE
ALKBH8	275.409	0.0209318	0.0464233	0.988212	0.323049	0.884934	0.0530893	FALSE
ALMS1	594.552	0.0500218	0.0709125	1.98907	0.0466935	0.530622	0.275215	FALSE
ALMS1-IT1	12.0726	0.00238178	0.0444723	0.441044	0.659181			FALSE
ALMS1P1	0.729891	-3.95234e-05	0.0492598	0.37616	0.706798			FALSE
ALOX12-AS1	15.0904	0.00181029	0.0449819	0.308625	0.757607			FALSE
ALOX12B	2.50437	0.00615347	0.0415107	2.51115	0.0120339			FALSE
ALOX12P2	0.0492559	-0.000267528	0.0656005	-0.00641685	0.99488			FALSE
ALOX15	0.256608	6.34026e-05	0.05431	0.0997888	0.920512			FALSE
ALOX15P1	0.649325	0.00128971	0.0468518	0.894431	0.371091			FALSE
ALOX5	0.150494	-2.41071e-05	0.0692318	0.287255	0.773917			FALSE
ALOX5AP	0.445831	-0.00047861	0.0480363	-0.309525	0.756922			FALSE
ALOXE3	42.5424	-0.0239206	0.053329	-2.60143	0.00928368	0.258861	0.586934	FALSE
ALPK1	83.3374	0.00182434	0.0442801	0.136819	0.891174	0.987179	0.00560409	FALSE
ALPK2	72.761	0.00777297	0.0443958	0.734321	0.462753	0.925344	0.0336968	FALSE
ALPK3	1.2805	0.00148702	0.0443834	0.80462	0.421039			FALSE
ALPL	82.9666	-0.0137521	0.046822	-1.18005	0.237978	0.820686	0.0858229	FALSE
ALS2	496.643	0.0315029	0.0494864	1.22156	0.221873	0.815645	0.0884986	FALSE
ALS2CL	4.84308	-0.00326469	0.046425	-0.863482	0.387873			FALSE
ALYREF	1553.21	0.00782204	0.0408882	0.337007	0.736111	0.97046	0.0130226	FALSE
AMACR	88.3418	0.000159807	0.0441332	0.0119529	0.990463	0.997522	0.00107739	FALSE
AMANZI	0.900973	-0.000531883	0.0466765	-0.341153	0.732988			FALSE
AMBP	0.321744	-3.71484e-05	0.0497207	0.287254	0.773918			FALSE
AMBRA1	462.379	-0.0143848	0.0424648	-0.599256	0.549002	0.94189	0.026	FALSE
AMD1	660.479	-0.0246989	0.0449914	-0.949996	0.342114	0.887955	0.0516092	FALSE
AMDHD1	2.15455	0.00163637	0.0438015	0.751657	0.452258			FALSE
AMDHD2	105.312	-0.0111003	0.0454741	-0.766705	0.443257	0.923016	0.0347909	FALSE
AMER1	115.547	0.0247113	0.050272	1.44735	0.1478	0.760281	0.119026	FALSE
AMER2	0.26763	-0.000333871	0.0585603	-0.165104	0.868863			FALSE
AMFR	1356.95	-0.0569941	0.0647035	-1.65315	0.0983005	0.67542	0.170426	FALSE
AMH	6.85952	0.000512603	0.0450999	0.101074	0.919492			FALSE
AMHR2	2.71715	-0.0027168	0.047602	-1.14727	0.25127			FALSE
AMIGO1	23.8186	2.8462e-05	0.045169	-0.00130883	0.998956			FALSE
AMIGO2	330.48	0.020138	0.0458164	0.944344	0.344994	0.887955	0.0516092	FALSE
AMIGO3	13.2225	7.81635e-05	0.044091	0.0356727	0.971543			FALSE
AMMECR1	179.113	-0.0358571	0.0582363	-1.77481	0.0759293	0.625328	0.203892	FALSE
AMMECR1-IT1	0.267471	0.000462298	0.0459451	0.556353	0.57797			FALSE
AMMECR1L	401.356	0.0130835	0.0433018	0.595284	0.551654	0.942128	0.0258901	FALSE
AMN	3.87792	0.00258138	0.0436131	0.796124	0.42596			FALSE
AMN1	185.696	-0.0154528	0.0461023	-0.919613	0.357775	0.896204	0.0475933	FALSE
AMOT	7.68989	-0.00335813	0.0462119	-0.721414	0.470655			FALSE
AMOTL1	211.442	-0.0111395	0.0440622	-0.577782	0.563412	0.945367	0.0243997	FALSE
AMOTL2	853.797	-0.0789079	0.0754584	-2.03611	0.0417396	0.507854	0.294261	FALSE
AMPD2	1198.71	0.0128739	0.0403123	0.536476	0.59163	0.948059	0.0231647	FALSE
AMPD3	12.6643	0.00754119	0.0448161	1.34332	0.179169			FALSE
AMT	1.81639	0.00246117	0.0401286	1.64664	0.0996312			FALSE
AMY2B	0.785	-0.000175554	0.0516399	-0.294687	0.768233			FALSE
AMZ1	21.1662	0.012905	0.0454853	1.98097	0.0475951			FALSE
AMZ2	417.379	-0.0305763	0.0503153	-1.23787	0.215764	0.813747	0.0895108	FALSE
AMZ2P1	36.3393	-0.00934265	0.0462567	-0.989355	0.322489	0.884934	0.0530893	FALSE
ANAPC1	1392.39	-0.00324782	0.0386286	-0.12903	0.897334	0.987179	0.00560409	FALSE
ANAPC10	74.1755	-0.0121171	0.0461494	-0.908784	0.363464	0.896828	0.0472908	FALSE
ANAPC10P1	0.126825	-0.000259077	0.0584228	0.0770248	0.938604			FALSE
ANAPC11	348.113	-0.00543804	0.0430097	-0.301156	0.763296	0.973357	0.0117277	FALSE
ANAPC13	268.193	-0.196948	0.190875	-2.71218	0.00668429	0.212307	0.673035	FALSE
ANAPC15	254.733	-0.0146351	0.044447	-0.707707	0.479127	0.932072	0.0305507	FALSE
ANAPC16	287.662	-0.0105141	0.0443596	-0.642697	0.520421	0.939843	0.0269445	FALSE
ANAPC1P1	2.73634	0.00124243	0.0443914	0.544159	0.586332			FALSE
ANAPC1P2	10.2603	0.000172041	0.0431993	0.190867	0.848629			FALSE
ANAPC1P4	0.411455	-0.00043826	0.0641889	-0.610317	0.541652			FALSE
ANAPC1P5	3.62454	-0.000650813	0.0456172	-0.271062	0.786343			FALSE
ANAPC1P6	0.251747	-3.59964e-05	0.0497389	0.287254	0.773918			FALSE
ANAPC2	299.474	0.0144744	0.044254	0.729575	0.46565	0.925911	0.0334307	FALSE
ANAPC4	128.842	-0.00407062	0.0439663	-0.264485	0.791406	0.977403	0.00992642	FALSE
ANAPC5	1100.79	-0.0482347	0.0509858	-1.47975	0.138941	0.752272	0.123625	FALSE
ANAPC7	547.004	-0.0168484	0.0439455	-0.762527	0.445746	0.923016	0.0347909	FALSE
ANG	14.7911	0.00197633	0.0446842	0.319884	0.749057			FALSE
ANGEL1	269.452	0.01646	0.0442459	0.758764	0.447994	0.923016	0.0347909	FALSE
ANGEL2	191.277	0.0062192	0.043625	0.389291	0.697061	0.964947	0.0154965	FALSE
ANGPT1	0.533537	-0.000488658	0.0569318	-0.199195	0.84211			FALSE
ANGPTL4	727.196	-0.0184346	0.0445155	-0.791711	0.428529	0.91658	0.0378295	FALSE
ANGPTL5	0.102864	-0.000327864	0.0646711	-0.164295	0.869499			FALSE
ANGPTL6	1.56975	-0.000995927	0.050406	-0.457614	0.64723			FALSE
ANGPTL8	0.117151	0.000107791	0.0550191	0.281148	0.778597			FALSE
ANK1	47.4777	0.00881357	0.0450479	0.800054	0.423679	0.915732	0.0382316	FALSE
ANK2	106.704	-0.00694089	0.0447809	-0.52642	0.598596	0.94983	0.0223543	FALSE
ANK3	737.628	0.0140283	0.0419672	0.587746	0.556703	0.944837	0.0246429	FALSE
ANK3-DT	0.936414	-0.00154357	0.049128	-0.719996	0.471528			FALSE
ANKAR	10.8186	-0.00217656	0.0455529	-0.381041	0.703173			FALSE
ANKDD1A	23.5562	0.0158973	0.0465044	2.02348	0.0430239			FALSE
ANKDD1B	0.0492559	-0.000267528	0.0656005	-0.00641685	0.99488			FALSE
ANKEF1	42.0762	0.00512877	0.0445875	0.581242	0.561077	0.945367	0.0243997	FALSE
ANKFY1	952.103	0.063801	0.0574216	1.82802	0.0675472	0.600752	0.221305	FALSE
ANKH	131.718	0.00514271	0.043801	0.312603	0.754582	0.973302	0.0117525	FALSE
ANKHD1	1300.5	0.0227782	0.0473584	1.20379	0.22867	0.819196	0.0866121	FALSE
ANKHD1-DT	2.27184	0.00155783	0.0442221	0.63118	0.527923			FALSE
ANKHD1-EIF4EBP3	326.018	-0.000341479	0.0441658	-0.102609	0.918273	0.990254	0.0042533	FALSE
ANKIB1	655.194	0.0519612	0.0605658	1.64325	0.100331	0.678626	0.168369	FALSE
ANKLE1	0.693264	-0.000275427	0.0463938	-0.0540619	0.956886			FALSE
ANKLE2	705.358	0.0661829	0.0704568	1.85056	0.0642326	0.588872	0.229979	FALSE
ANKMY1	59.6189	0.00178453	0.044426	0.153979	0.877626	0.987013	0.00567715	FALSE
ANKMY2	128.171	-0.0233382	0.0499638	-1.36078	0.173585	0.788597	0.103145	FALSE
ANKRA2	33.9455	0.0200962	0.0489095	1.86116	0.0627214			FALSE
ANKRD10	69.0076	0.0123831	0.0457815	0.906875	0.364473	0.896951	0.0472312	FALSE
ANKRD10-IT1	1.39791	-0.000571886	0.0460836	-0.278799	0.780399			FALSE
ANKRD11	1621.08	0.222533	0.0806969	3.66966	0.000242873	0.0275162	1.56041	FALSE
ANKRD11P2	3.03717	0.000524208	0.0405622	0.695067	0.487013			FALSE
ANKRD12	155.135	0.0409069	0.0628289	2.13719	0.0325828	0.463386	0.334057	FALSE
ANKRD13A	418.75	-0.0377457	0.0560893	-1.49772	0.134206	0.750367	0.124726	FALSE
ANKRD13B	328.184	0.134319	0.223966	2.45807	0.0139686	0.319354	0.495728	FALSE
ANKRD13C	266.538	-0.00467136	0.0426697	-0.238367	0.811597	0.978574	0.00940645	FALSE
ANKRD13C-DT	74.3392	0.00364904	0.0443028	0.276391	0.782248	0.976608	0.0102798	FALSE
ANKRD13D	157.269	0.00247673	0.0435496	0.146056	0.883877	0.987179	0.00560409	FALSE
ANKRD16	60.3676	0.0031306	0.0444024	0.294063	0.76871	0.973357	0.0117277	FALSE
ANKRD17	1553.41	0.0152988	0.0430208	0.623849	0.532727	0.941103	0.0263629	FALSE
ANKRD17-DT	0.577086	0.000867718	0.0472783	1.10406	0.269566			FALSE
ANKRD18A	35.5078	0.0176975	0.0467504	2.19203	0.0283776			FALSE
ANKRD18B	2.51019	0.00126235	0.0442918	0.468119	0.6397			FALSE
ANKRD18CP	0.231333	0.000406216	0.0457923	0.522844	0.601083			FALSE
ANKRD18DP	4.64295	0.00330068	0.044336	1.06914	0.285005			FALSE
ANKRD19P	0.226943	-3.49693e-05	0.0498301	0.287254	0.773917			FALSE
ANKRD2	2.2169	-0.00157256	0.0465191	-0.592878	0.553263			FALSE
ANKRD20A1	6.39735	0.00649936	0.0435854	2.89104	0.00383963			FALSE
ANKRD20A17P	0.150494	-2.41071e-05	0.0692318	0.287255	0.773917			FALSE
ANKRD20A21P	2.91209	0.00299728	0.0410673	1.69549	0.0899829			FALSE
ANKRD20A2P	3.38068	-0.00295246	0.0546822	-1.72818	0.0839556			FALSE
ANKRD20A3P	7.69636	0.00410746	0.0419331	1.46425	0.143125			FALSE
ANKRD20A4P	7.61345	-0.00253281	0.0460039	-0.748664	0.45406			FALSE
ANKRD20A5P	0.124503	-0.000272454	0.058887	-0.00641743	0.99488			FALSE
ANKRD20A7P	4.39489	0.000769524	0.0443079	0.281615	0.778239			FALSE
ANKRD20A8P	0.44577	-2.59924e-05	0.0683571	0.346997	0.728594			FALSE
ANKRD22	1.30617	-0.000299579	0.0460176	-0.180502	0.856758			FALSE
ANKRD23	4.96079	-0.00450387	0.0484797	-1.67054	0.094813			FALSE
ANKRD24	1.77904	0.000929736	0.0434585	0.473446	0.635895			FALSE
ANKRD26	101.029	0.0660637	0.116247	2.6396	0.00830044	0.241453	0.617168	FALSE
ANKRD27	719.904	0.0179853	0.0428079	0.727765	0.466758	0.92606	0.0333607	FALSE
ANKRD28	1308.18	0.00122357	0.0374849	0.0446278	0.964404	0.995304	0.00204421	FALSE
ANKRD29	33.4124	-0.0129295	0.0478879	-1.58339	0.113332			FALSE
ANKRD30BP2	0.196718	0.000514018	0.0482664	0.721157	0.470813			FALSE
ANKRD31	3.10717	0.00253277	0.0440389	0.997279	0.318629			FALSE
ANKRD33B	470.558	-0.00414927	0.0403093	-0.200266	0.841273	0.981414	0.00814793	FALSE
ANKRD33BP1	27.2922	0.00237466	0.0446896	0.323954	0.745973			FALSE
ANKRD34A	26.5626	-0.000916556	0.0450441	-0.112704	0.910265			FALSE
ANKRD34B	0.785587	8.27634e-05	0.0450691	0.043357	0.965417			FALSE
ANKRD35	0.15661	0.000384931	0.0463604	0.490231	0.62397			FALSE
ANKRD36	103.954	0.0150603	0.0459799	1.11087	0.266624	0.847933	0.0716385	FALSE
ANKRD36B	57.9766	0.0155238	0.0460907	1.63504	0.102041	0.68263	0.165814	FALSE
ANKRD36BP2	0.0762061	-0.000301459	0.0649671	-0.0761962	0.939263			FALSE
ANKRD36C	99.7777	0.503199	0.419836	3.02379	0.00249634	0.1187	0.92555	FALSE
ANKRD37	12.7612	-0.00452011	0.0457806	-0.781558	0.434475			FALSE
ANKRD39	120.097	-0.00347629	0.0440068	-0.247424	0.80458	0.978574	0.00940645	FALSE
ANKRD40	758.691	-0.0270046	0.0460225	-1.03055	0.302753	0.871842	0.0595622	FALSE
ANKRD42	79.4869	-0.00675111	0.0448929	-0.539855	0.589297	0.948059	0.0231647	FALSE
ANKRD42-DT	19.677	-0.00582835	0.0459829	-0.876104	0.380973			FALSE
ANKRD44	41.5295	-0.00565344	0.0453455	-0.568079	0.569981	0.945367	0.0243997	FALSE
ANKRD45	0.431925	7.01676e-05	0.0500836	-0.0808775	0.935539			FALSE
ANKRD46	34.7849	0.013946	0.0466434	1.35773	0.174549			FALSE
ANKRD49	32.3929	-0.0038859	0.0452732	-0.426157	0.669993			FALSE
ANKRD49P1	2.61246	0.000972891	0.0450938	0.360532	0.71845			FALSE
ANKRD49P2	0.0492559	-0.000267528	0.0656005	-0.00641685	0.99488			FALSE
ANKRD50	672.851	-0.00467852	0.0408663	-0.178314	0.858476	0.985594	0.00630215	FALSE
ANKRD52	1611.8	0.0387579	0.042654	1.26306	0.206567	0.809531	0.0917663	FALSE
ANKRD54	171.527	-0.0263251	0.0509189	-1.38471	0.166142	0.777383	0.109365	FALSE
ANKRD6	22.5715	0.00016518	0.0450139	0.0210826	0.98318			FALSE
ANKRD61	0.826459	0.000488437	0.0484631	0.279658	0.77974			FALSE
ANKRD63	5.51056	0.000316928	0.0454627	0.0815333	0.935018			FALSE
ANKRD65	0.0738838	-0.000306178	0.0651541	-0.0829145	0.933919			FALSE
ANKRD7	1.45077	-0.0021395	0.0478934	-1.02074	0.307379			FALSE
ANKRD9	234.18	0.00114962	0.0431825	0.0750732	0.940156	0.993608	0.00278477	FALSE
ANKS1A	308.122	0.02569	0.0483846	1.15935	0.246315	0.829282	0.0812977	FALSE
ANKS1B	2.29419	-0.00205912	0.047357	-0.954737	0.339711			FALSE
ANKS3	50.7	0.0038217	0.0449023	0.356618	0.721378	0.967481	0.0143577	FALSE
ANKS4B	0.14082	0.000385972	0.0463652	0.490231	0.62397			FALSE
ANKZF1	116.747	0.0311021	0.054325	1.81784	0.0690888	0.605888	0.217608	FALSE
ANLN	4218.94	-0.0506567	0.0597494	-1.40221	0.160852	0.769882	0.113576	FALSE
ANO1	15.7203	-0.00467117	0.0460241	-0.841626	0.399998			FALSE
ANO10	221.755	-0.0280931	0.0520607	-1.49192	0.135721	0.751053	0.124329	FALSE
ANO2	0.143419	0.000162789	0.0540233	0.314404	0.753214			FALSE
ANO3	2.33733	-0.00269089	0.0474706	-1.12552	0.260369			FALSE
ANO5	0.644824	-0.000779702	0.0506291	-0.484187	0.628253			FALSE
ANO6	1509.64	0.00477534	0.0413986	0.226752	0.820617	0.979554	0.00897177	FALSE
ANO7	49.1907	-0.0114389	0.0466408	-1.13069	0.258186	0.840912	0.0752494	FALSE
ANO7L1	3.08618	0.00128003	0.0443153	0.481197	0.630377			FALSE
ANO8	113.904	0.013299	0.0454305	0.944912	0.344704	0.887955	0.0516092	FALSE
ANO9	1.29948	0.000245907	0.0458283	0.144595	0.885031			FALSE
ANOS1	0.651138	-0.000580331	0.0501052	-0.141564	0.887425			FALSE
ANP32A	1162.57	-0.00732912	0.0374449	-0.276934	0.781831	0.976416	0.0103652	FALSE
ANP32AP1	0.780831	0.000692353	0.044311	0.528019	0.597486			FALSE
ANP32B	1832.01	0.0185836	0.0429298	0.710648	0.477303	0.931158	0.0309766	FALSE
ANP32BP1	1.92893	-0.000323103	0.0457812	-0.137978	0.890258			FALSE
ANP32E	675.481	0.015114	0.04318	0.658554	0.510182	0.938132	0.027736	FALSE
ANPEP	422.176	-0.0084229	0.0427113	-0.415961	0.677438	0.96307	0.0163421	FALSE
ANTKMT	64.1575	-0.00809242	0.045402	-0.750454	0.452981	0.923845	0.0344008	FALSE
ANTXR1	215.953	-0.0255959	0.0494183	-1.20367	0.228718	0.819196	0.0866121	FALSE
ANTXR2	493.695	0.00838356	0.0409255	0.348448	0.727504	0.967646	0.0142833	FALSE
ANXA1	1423.45	-0.125665	0.112345	-2.48113	0.0130966	0.310479	0.507967	FALSE
ANXA10	8.68353	-0.00563749	0.0467296	-1.1449	0.252252			FALSE
ANXA11	1232.28	-0.00349083	0.0388037	-0.135929	0.891878	0.987179	0.00560409	FALSE
ANXA2	6689.08	-0.136404	0.0636273	-2.95585	0.0031181	0.13478	0.870376	FALSE
ANXA2P1	1.37687	-0.00133518	0.0480964	-0.808502	0.418802			FALSE
ANXA2P2	59.322	-0.00971626	0.0459606	-0.993918	0.320263	0.883658	0.0537159	FALSE
ANXA2R	11.4035	0.0129297	0.0454542	2.22542	0.0260533			FALSE
ANXA2R-AS1	17.6562	-0.0012383	0.0449937	-0.199617	0.84178			FALSE
ANXA2R-OT1	13.4864	0.00308131	0.0451301	0.514747	0.60673			FALSE
ANXA3	0.179216	-0.000379564	0.0644731	-0.344479	0.730486			FALSE
ANXA4	290.349	0.000522132	0.0416416	0.0329359	0.973726	0.995304	0.00204421	FALSE
ANXA5	1847.51	-0.113618	0.0612664	-2.76974	0.00561008	0.191687	0.717408	FALSE
ANXA6	407.218	0.0204466	0.0450356	0.87831	0.379776	0.902868	0.0443756	FALSE
ANXA7	972.827	-0.04878	0.051865	-1.5261	0.126986	0.73481	0.133825	FALSE
ANXA8	0.794491	-0.000596176	0.0479647	-0.454792	0.649259			FALSE
ANXA8L1	0.629078	-2.69917e-05	0.0680119	0.291126	0.770955			FALSE
ANXA9	1.3668	0.00164201	0.0418248	1.0817	0.279386			FALSE
AOAH	1.16212	-0.00111689	0.0467756	-0.531967	0.594749			FALSE
AOC2	22.5482	0.00556368	0.0449771	0.668215	0.503996			FALSE
AOC3	8.78362	0.000583913	0.0449335	0.140614	0.888174			FALSE
AOC4P	0.155774	0.000348224	0.0508715	0.447646	0.654408			FALSE
AOPEP	89.2068	-0.0114909	0.045972	-0.918072	0.358581	0.896204	0.0475933	FALSE
AOX1	8.24627	-0.00141695	0.0456688	-0.314285	0.753305			FALSE
AOX2P	0.274248	-5.80092e-05	0.0517306	0.0373563	0.970201			FALSE
AP1AR	174.247	-0.00847666	0.0436229	-0.420096	0.674415	0.96307	0.0163421	FALSE
AP1AR-DT	1.90717	-0.00267028	0.0480486	-1.16186	0.245294			FALSE
AP1B1	1804.06	-0.0204172	0.0390929	-0.756513	0.449342	0.923391	0.0346142	FALSE
AP1G1	1740.51	0.0022085	0.0412573	0.10965	0.912687	0.989328	0.0046599	FALSE
AP1G2	151.25	-0.0143572	0.0456331	-0.813164	0.416124	0.915381	0.0383982	FALSE
AP1G2-AS1	5.63847	-0.000269012	0.0455267	-0.0725063	0.942199			FALSE
AP1M1	943.803	-0.0284657	0.0452282	-1.0112	0.311919	0.87771	0.0566488	FALSE
AP1M2	0.552682	-0.000173944	0.0504348	-0.0969331	0.92278			FALSE
AP1S1	1296.49	-0.00639012	0.0416277	-0.300531	0.763772	0.973357	0.0117277	FALSE
AP1S2	125.527	-0.0150634	0.0466007	-1.02902	0.303472	0.872634	0.0591679	FALSE
AP1S3	102.713	0.0216239	0.0487066	1.33857	0.180709	0.794515	0.0998977	FALSE
AP2A1	909.165	0.0432876	0.0534071	1.46525	0.142852	0.758058	0.120298	FALSE
AP2A2	706.945	0.0110547	0.0406472	0.446305	0.655377	0.959653	0.0178856	FALSE
AP2B1	5383.08	-0.0233527	0.0414151	-0.839204	0.401355	0.909742	0.0410819	FALSE
AP2B1P1	0.916452	-0.000978496	0.0482623	-0.65103	0.515027			FALSE
AP2M1	1319.89	0.00788323	0.0372374	0.255024	0.798704	0.978574	0.00940645	FALSE
AP2S1	527.309	-0.0209082	0.0471331	-1.07716	0.281407	0.856798	0.0671217	FALSE
AP3B1	786.893	-0.0228256	0.0418545	-0.797101	0.425392	0.916484	0.0378753	FALSE
AP3B2	2.0176	-0.000360758	0.0457506	-0.151866	0.879292			FALSE
AP3D1	2463.36	0.0397283	0.045001	1.27514	0.202259	0.804248	0.09461	FALSE
AP3M1	701.357	-0.0242528	0.0481208	-1.15028	0.25003	0.83322	0.0792404	FALSE
AP3M2	324.459	-0.0032873	0.0415342	-0.146291	0.883692	0.987179	0.00560409	FALSE
AP3S1	200.675	-0.0204781	0.0471935	-1.0125	0.3113	0.87771	0.0566488	FALSE
AP3S2	287.335	-0.00473133	0.042905	-0.257945	0.796449	0.977769	0.0097639	FALSE
AP4B1	144.467	-0.00837221	0.0444174	-0.537562	0.590879	0.948059	0.0231647	FALSE
AP4E1	184.404	0.0046258	0.0431948	0.248414	0.803814	0.978574	0.00940645	FALSE
AP4M1	214.718	-0.00703251	0.0436759	-0.416904	0.676748	0.96307	0.0163421	FALSE
AP4S1	44.0446	0.0153064	0.0466224	1.44013	0.14983	0.762773	0.117604	FALSE
AP5B1	829.222	0.0141972	0.0419414	0.597123	0.550425	0.94189	0.026	FALSE
AP5M1	178.45	-0.000402314	0.0434047	-0.0271931	0.978306	0.996175	0.00166453	FALSE
AP5S1	132.115	0.0266654	0.0508085	1.45976	0.144356	0.759388	0.119536	FALSE
AP5Z1	212.862	0.354635	0.202182	3.17056	0.00152144	0.0914817	1.03867	FALSE
APAF1	339.027	0.00382366	0.0422688	0.19665	0.844102	0.982057	0.0078631	FALSE
APBA1	1.02496	0.00267857	0.0402194	1.84636	0.0648401			FALSE
APBA3	159.608	-3.64597e-05	0.0435217	-0.00024073	0.999808	0.99988	5.19977e-05	FALSE
APBB1	155.166	0.0141264	0.045417	0.916661	0.35932	0.896204	0.0475933	FALSE
APBB1IP	0.640125	3.15262e-05	0.045443	0.203576	0.838685			FALSE
APBB2	607.632	0.00890883	0.0414901	0.402606	0.687238	0.964227	0.0158207	FALSE
APBB3	22.9956	0.00178755	0.0445222	0.294663	0.768251			FALSE
APC	405.96	0.0346669	0.055163	1.66332	0.0962486	0.670655	0.173501	FALSE
APC2	477.669	0.378	0.117207	4.11724	3.83435e-05	0.00750347	2.12474	FALSE
APCDD1	0.172683	-0.000333075	0.0585833	-0.164699	0.869181			FALSE
APCDD1L-DT	0.342342	-0.000426221	0.0530721	-0.292152	0.77017			FALSE
APEH	834.846	-0.0404338	0.0536117	-1.42724	0.153511	0.764256	0.116761	FALSE
APEX1	1292.89	-0.0205094	0.04182	-0.763041	0.445439	0.923016	0.0347909	FALSE
APEX2	869.007	-0.0198034	0.0442185	-0.862882	0.388202	0.904929	0.0433855	FALSE
APH1A	785.417	-0.0065124	0.0412231	-0.288617	0.772875	0.974145	0.0113763	FALSE
APH1B	76.6339	-0.00205302	0.0444033	-0.166271	0.867944	0.985888	0.0061726	FALSE
API5	1017.5	-0.00612339	0.0404852	-0.261796	0.793479	0.977403	0.00992642	FALSE
API5P1	0.377066	0.000101625	0.0502167	0.206626	0.836302			FALSE
APIP	158.775	-0.00816924	0.0438661	-0.458892	0.646312	0.958771	0.0182849	FALSE
APLF	27.0132	0.00176641	0.0447583	0.231408	0.816998			FALSE
APLN	6.62202	-0.00326054	0.0463078	-0.79128	0.428781			FALSE
APLP1	561.775	0.0414306	0.0559387	1.51072	0.13086	0.743575	0.128675	FALSE
APLP2	2753.27	-0.00794339	0.0364564	-0.295674	0.767479	0.973357	0.0117277	FALSE
APMAP	635.076	0.000444495	0.0402399	0.0236102	0.981164	0.996627	0.0014672	FALSE
APOA1	0.655838	-6.74733e-06	0.0495618	-0.00106882	0.999147			FALSE
APOA5	0.19975	-0.000273027	0.0588074	-0.00641786	0.994879			FALSE
APOBEC3A	0.196718	0.000514018	0.0482664	0.721157	0.470813			FALSE
APOBEC3B	842.52	-0.120949	0.107763	-2.40443	0.0161979	0.345703	0.461297	FALSE
APOBEC3C	148.618	0.0143726	0.0451461	0.771561	0.440375	0.921593	0.0354608	FALSE
APOBEC3D	129.432	0.0113682	0.0448059	0.834633	0.403925	0.911244	0.0403652	FALSE
APOBEC3F	135.448	-0.0064682	0.0440578	-0.397335	0.691121	0.964227	0.0158207	FALSE
APOBEC3G	67.7787	0.00154707	0.044351	0.136159	0.891695	0.987179	0.00560409	FALSE
APOBEC3H	0.334763	-0.000359634	0.0588199	-0.237878	0.811976			FALSE
APOBR	0.265162	-0.000369779	0.058318	-0.177174	0.859371			FALSE
APOC1	14.5405	0.00128161	0.0446273	0.242116	0.808691			FALSE
APOC1P1	0.197798	0.000408586	0.0458393	0.522845	0.601082			FALSE
APOD	0.15212	-0.000369869	0.0645685	-0.294506	0.768371			FALSE
APOE	329.445	0.312574	0.2305	2.98567	0.00282961	0.12637	0.898357	FALSE
APOL1	3.62523	0.00425182	0.0429953	1.32818	0.18412			FALSE
APOL2	140.729	0.0105111	0.0443797	0.604874	0.545263	0.941835	0.0260253	FALSE
APOL3	1.19823	-0.000140291	0.0455086	-0.0863961	0.931152			FALSE
APOL6	190.173	-0.00489543	0.0431765	-0.271787	0.785786	0.977403	0.00992642	FALSE
APOLD1	73.6257	-0.0134533	0.0467523	-1.05039	0.29354	0.8673	0.0618306	FALSE
APOM	4.34137	-0.00216682	0.0464937	-0.61209	0.540478			FALSE
APOO	262.092	-0.0138521	0.0445849	-0.709856	0.477793	0.931158	0.0309766	FALSE
APOOL	332.805	0.00806927	0.0425119	0.402371	0.687411	0.964227	0.0158207	FALSE
APP	4558.41	0.0169211	0.0350684	0.594811	0.55197	0.942128	0.0258901	FALSE
APP-DT	0.509832	0.000175084	0.0442108	0.395643	0.692368			FALSE
APPAT	13.2477	0.00852131	0.0442871	1.63535	0.101975			FALSE
APPBP2	421.231	0.00451247	0.0408758	0.206935	0.836061	0.981177	0.00825267	FALSE
APPBP2-DT	3.68221	0.00199798	0.0435109	0.716418	0.473733			FALSE
APPL1	481.192	-0.0205572	0.0451039	-0.877848	0.380026	0.902868	0.0443756	FALSE
APPL2	201.479	0.0120428	0.0441738	0.631565	0.527671	0.940461	0.026659	FALSE
APRG1	2.36493	-0.000324366	0.0455867	-0.135511	0.892208			FALSE
APRT	623.122	-0.011462	0.0429423	-0.543587	0.586725	0.947906	0.0232346	FALSE
APTR	37.1558	0.00241898	0.0442297	0.323636	0.746214	0.971713	0.0124622	FALSE
APTX	251.544	-0.0174609	0.0456965	-0.869015	0.384839	0.904807	0.0434441	FALSE
AQP1	0.57501	0.00102154	0.0455869	0.898971	0.368668			FALSE
AQP10	0.183974	0.000504932	0.0486088	0.697967	0.485198			FALSE
AQP11	14.862	-0.00287214	0.0453951	-0.445107	0.656243			FALSE
AQP5	0.68251	-2.62684e-06	0.0462878	-0.112904	0.910107			FALSE
AQR	512.707	-0.00488985	0.0412981	-0.224853	0.822093	0.979722	0.0088971	FALSE
ARAF	820.753	0.0252924	0.0441845	0.91333	0.361069	0.896204	0.0475933	FALSE
ARAP1	700.417	0.0247981	0.0433555	0.906365	0.364743	0.896951	0.0472312	FALSE
ARAP2	35.6585	0.000400117	0.0449257	0.0400807	0.968029			FALSE
ARAP3	0.102864	-0.000327864	0.0646711	-0.164295	0.869499			FALSE
ARB2A	205.109	0.00265324	0.0430791	0.155563	0.876378	0.986686	0.00582096	FALSE
ARB2BP	0.16071	-3.43486e-05	0.0499011	0.287254	0.773917			FALSE
ARC	9.9644	0.000413956	0.0452972	0.077626	0.938126			FALSE
ARCN1	1973.14	-0.0471241	0.0627007	-1.70666	0.0878846	0.649212	0.187614	FALSE
AREG	31.889	-0.00606066	0.0459611	-0.735195	0.462221			FALSE
AREL1	785.878	0.0130573	0.0415189	0.552854	0.580364	0.945452	0.0243603	FALSE
ARF1	1870.09	-0.0024958	0.035097	-0.0879621	0.929907	0.991184	0.00384592	FALSE
ARF1P2	0.463978	0.00077752	0.0440513	0.950147	0.342037			FALSE
ARF3	1844.91	-0.0182414	0.0376419	-0.667598	0.50439	0.937202	0.0281667	FALSE
ARF4	490.609	-0.0293808	0.0483285	-1.1322	0.257552	0.840773	0.0753213	FALSE
ARF4-AS1	2.54254	-0.000111573	0.0455747	-0.04618	0.963167			FALSE
ARF4P2	0.0762061	-0.000301459	0.0649671	-0.0761962	0.939263			FALSE
ARF5	807.909	-0.0184121	0.0453239	-0.862427	0.388453	0.904929	0.0433855	FALSE
ARF6	1214.81	0.00568797	0.0366281	0.234952	0.814246	0.978959	0.00923548	FALSE
ARFGAP1	532.657	0.00766121	0.0422212	0.34595	0.72938	0.967804	0.0142127	TRUE
ARFGAP2	486.86	-0.0284687	0.050671	-1.32399	0.185506	0.796143	0.0990089	FALSE
ARFGAP3	479.631	0.0333289	0.0515427	1.32916	0.183794	0.795571	0.0993211	FALSE
ARFGEF1	419.273	0.00695133	0.042231	0.326141	0.744318	0.971713	0.0124622	FALSE
ARFGEF1-DT	1.31398	-0.000460539	0.0459316	-0.244796	0.806614			FALSE
ARFGEF2	1032.97	-0.00514088	0.040119	-0.231339	0.817051	0.979554	0.00897177	FALSE
ARFGEF3	54.2672	0.00965334	0.0454418	0.989949	0.322199	0.884934	0.0530893	FALSE
ARFIP1	273.145	-0.00837183	0.0426754	-0.391413	0.695492	0.964569	0.0156665	FALSE
ARFIP2	231.935	0.00870436	0.043395	0.463322	0.643133	0.958406	0.0184504	FALSE
ARFRP1	197.56	-0.0070015	0.0436459	-0.37183	0.710019	0.967481	0.0143577	FALSE
ARG2	76.9563	0.00357934	0.0443928	0.273796	0.784242	0.977396	0.00992942	FALSE
ARGLU1	156.917	0.00889988	0.0439977	0.535955	0.59199	0.948294	0.0230569	FALSE
ARGLU1-DT	1.24732	-0.000479165	0.0462683	-0.286623	0.774401			FALSE
ARHGAP1	773.089	-0.0343753	0.046728	-1.17732	0.239067	0.822595	0.0848138	FALSE
ARHGAP10	278.007	-0.0325649	0.0526825	-1.36326	0.172801	0.786376	0.10437	FALSE
ARHGAP11A	945.81	0.0270774	0.0429988	0.973367	0.330371	0.885418	0.0528518	FALSE
ARHGAP11A-DT	1.24258	-0.00279325	0.0500905	-1.4032	0.160557			FALSE
ARHGAP11B	15.5907	0.00139826	0.0443113	0.278453	0.780665			FALSE
ARHGAP11B-DT	2.68564	0.00308193	0.0433267	1.14991	0.250182			FALSE
ARHGAP12	226.834	-0.011463	0.0446219	-0.669221	0.503355	0.936757	0.028373	FALSE
ARHGAP17	459.759	0.00992074	0.0421038	0.444394	0.656758	0.960422	0.017538	FALSE
ARHGAP18	126.333	-0.00526666	0.0440328	-0.334202	0.738227	0.971004	0.012779	FALSE
ARHGAP19	599.953	0.0164597	0.0417925	0.63963	0.522413	0.940038	0.0268544	FALSE
ARHGAP19-SLIT1	0.286163	0.000175295	0.0443645	0.275938	0.782596			FALSE
ARHGAP20	0.929757	-0.00147594	0.0496894	-0.806424	0.419998			FALSE
ARHGAP21	458.875	0.030351	0.0514464	1.41207	0.157929	0.767199	0.115092	FALSE
ARHGAP22	33.9636	-0.0126065	0.0474235	-1.37367	0.169543			FALSE
ARHGAP22-IT1	0.314539	-2.54955e-05	0.0686242	0.287254	0.773918			FALSE
ARHGAP23	431.22	0.0454097	0.0638875	1.77897	0.075245	0.622847	0.205619	FALSE
ARHGAP23P1	0.197023	-0.000393481	0.0645273	-0.383656	0.701234			FALSE
ARHGAP24	3.79969	-0.000872457	0.0456383	-0.350058	0.726295			FALSE
ARHGAP25	0.124503	-0.000272454	0.058887	-0.00641743	0.99488			FALSE
ARHGAP26	213.118	0.0133702	0.0444738	0.71021	0.477574	0.931158	0.0309766	FALSE
ARHGAP26-IT1	0.294068	-0.000519184	0.0572877	-0.288661	0.772841			FALSE
ARHGAP27	103.458	0.00742013	0.0444615	0.489923	0.624188	0.95506	0.0199695	FALSE
ARHGAP27P1-BPTFP1-KPNA2P3	2.39109	0.000416299	0.0445576	0.176689	0.859753			FALSE
ARHGAP28	17.9894	-0.00280857	0.0455448	-0.418663	0.675462			FALSE
ARHGAP28-AS1	0.48319	-0.000835612	0.0514135	-0.635935	0.524819			FALSE
ARHGAP29	2863.41	-0.0525219	0.0623171	-1.64587	0.0997909	0.675928	0.1701	FALSE
ARHGAP29-AS1	4.14324	-0.000431412	0.0459495	-0.143931	0.885555			FALSE
ARHGAP30	0.702533	0.000586595	0.0436283	0.445816	0.65573			FALSE
ARHGAP31	404.548	-0.00332529	0.0419418	-0.161272	0.871879	0.985888	0.0061726	FALSE
ARHGAP31-AS1	1.72724	-0.00339614	0.048726	-1.43918	0.1501			FALSE
ARHGAP32	509.413	0.0194899	0.045287	0.93186	0.351409	0.891821	0.0497224	FALSE
ARHGAP33	88.5759	0.0122464	0.0454066	0.877131	0.380416	0.902868	0.0443756	FALSE
ARHGAP35	1395.68	0.0887091	0.0735386	2.17682	0.0294943	0.442656	0.353933	FALSE
ARHGAP36	0.182074	-2.43299e-05	0.0690738	0.287255	0.773917			FALSE
ARHGAP39	114.761	0.0175928	0.0467618	1.0237	0.305976	0.874194	0.0583921	FALSE
ARHGAP4	3.04675	0.0019498	0.044726	0.713543	0.47551			FALSE
ARHGAP40	1.03066	-0.00160285	0.0489173	-0.681692	0.495433			FALSE
ARHGAP42	16.409	0.00455535	0.0450417	0.704921	0.48086			FALSE
ARHGAP42-AS1	0.638993	-0.000801716	0.0496469	-0.357268	0.720891			FALSE
ARHGAP42P5	0.189102	-0.000205862	0.0590723	0.106143	0.915469			FALSE
ARHGAP44	52.0085	0.0117092	0.0459778	0.987617	0.32334	0.884934	0.0530893	FALSE
ARHGAP45	123.568	0.0403356	0.0626418	2.09501	0.0361705	0.486629	0.312802	FALSE
ARHGAP5	721.394	-0.000598265	0.0421919	-0.0288794	0.976961	0.995846	0.00180765	FALSE
ARHGAP5-AS1	4.9291	-0.000381094	0.044876	-0.117534	0.906437			FALSE
ARHGAP6	2.98485	-0.000535529	0.0456789	-0.18022	0.85698			FALSE
ARHGAP8	46.2665	0.0102337	0.045748	0.94844	0.342906	0.887955	0.0516092	FALSE
ARHGAP9	2.65777	-0.00225028	0.0468625	-0.882034	0.377758			FALSE
ARHGDIA	4191.85	-0.0396464	0.0468225	-1.24644	0.212604	0.812963	0.089929	FALSE
ARHGDIB	29.9509	-0.0126637	0.0475354	-1.44111	0.149555			FALSE
ARHGDIG	4.22108	6.56481e-05	0.0450592	0.0181083	0.985552			FALSE
ARHGEF1	1093.83	0.0283724	0.0471863	1.15815	0.246805	0.829594	0.0811345	FALSE
ARHGEF10	419.646	0.0123241	0.0433227	0.607887	0.543262	0.941835	0.0260253	FALSE
ARHGEF10L	77.0258	0.325708	0.518554	2.77601	0.00550298	0.189228	0.723015	FALSE
ARHGEF11	509.529	0.0363518	0.0521757	1.32873	0.183938	0.795571	0.0993211	FALSE
ARHGEF12	2914.3	-0.00583631	0.0387199	-0.237628	0.81217	0.978765	0.0093214	FALSE
ARHGEF15	0.215406	-0.00031004	0.058525	-0.0761976	0.939262			FALSE
ARHGEF16	94.346	0.00428653	0.0440147	0.322993	0.746701	0.971713	0.0124622	FALSE
ARHGEF17	459.241	0.0259618	0.0462684	1.02184	0.306858	0.874746	0.058118	FALSE
ARHGEF17-AS1	5.04705	-0.00175815	0.0455989	-0.452065	0.651222			FALSE
ARHGEF18	749.438	-0.00725198	0.0402247	-0.292168	0.770158	0.973357	0.0117277	FALSE
ARHGEF18-AS1	0.143565	0.000162305	0.0540271	0.314404	0.753214			FALSE
ARHGEF19	25.5829	0.00218633	0.0445163	0.31685	0.751358			FALSE
ARHGEF2	1005.6	0.0148139	0.0415717	0.594782	0.551989	0.942128	0.0258901	FALSE
ARHGEF2-AS2	3.11898	-0.00142869	0.0459849	-0.467385	0.640225			FALSE
ARHGEF25	107.882	0.00577016	0.0441273	0.378052	0.705392	0.966289	0.0148929	FALSE
ARHGEF26	85.1953	0.000677291	0.0441848	0.0510642	0.959274	0.994695	0.00231023	FALSE
ARHGEF26-AS1	0.443777	0.000107107	0.0502937	0.232886	0.81585			FALSE
ARHGEF28	398.638	0.00843024	0.0423272	0.395764	0.692279	0.964227	0.0158207	FALSE
ARHGEF3	66.844	-0.00682298	0.0452358	-0.616782	0.537378	0.941544	0.0261593	FALSE
ARHGEF34P	49.3727	-0.000665267	0.0447887	-0.244557	0.806799	0.978574	0.00940645	FALSE
ARHGEF35	46.5085	0.00893721	0.0447379	1.01661	0.309339	0.877316	0.0568439	FALSE
ARHGEF35-AS1	91.6995	-0.0104204	0.045351	-0.714936	0.474648	0.930163	0.0314411	FALSE
ARHGEF37	12.2945	0.00592183	0.0447519	1.03411	0.301085			FALSE
ARHGEF39	97.7458	-0.00949201	0.0452779	-0.711513	0.476766	0.931028	0.0310374	FALSE
ARHGEF4	52.7541	0.00678219	0.0448432	0.583398	0.559625	0.945367	0.0243997	FALSE
ARHGEF4-AS1	2.69179	-0.00117339	0.046464	-0.438043	0.661355			FALSE
ARHGEF40	540.025	0.0618464	0.0736589	1.81575	0.0694093	0.605888	0.217608	FALSE
ARHGEF5	444.794	-0.0337477	0.0518233	-1.29831	0.194182	0.798619	0.0976604	FALSE
ARHGEF6	1.76295	0.00192475	0.0428441	1.15261	0.249072			FALSE
ARHGEF7	279.84	0.0326667	0.0535918	1.54202	0.123068	0.722653	0.14107	FALSE
ARHGEF9	141.583	0.0206538	0.0477912	1.19406	0.232455	0.819494	0.0864543	FALSE
ARID1A	2467.27	0.0496706	0.057189	1.46984	0.141606	0.758058	0.120298	FALSE
ARID1B	1268.86	0.0336236	0.0480873	1.22321	0.221252	0.815645	0.0884986	FALSE
ARID2	752.276	0.0143451	0.0439825	0.749918	0.453304	0.923845	0.0344008	FALSE
ARID3A	240.789	0.0697986	0.104669	2.17424	0.0296871	0.443363	0.353241	FALSE
ARID3B	106.621	-0.00211412	0.0439368	-0.149237	0.881367	0.987179	0.00560409	FALSE
ARID3BP1	0.222085	-0.000374235	0.0588247	-0.295919	0.767292			FALSE
ARID3C	0.366519	-0.000214717	0.0520258	-0.0680425	0.945752			FALSE
ARID4A	115.894	0.0200942	0.0477131	1.30111	0.193221	0.797438	0.0983032	FALSE
ARID4B	210.235	0.326242	0.185401	3.1588	0.00158423	0.0924201	1.03423	FALSE
ARID5A	117.974	-0.00364123	0.0439777	-0.235429	0.813876	0.978959	0.00923548	FALSE
ARID5B	432.607	-0.00695301	0.0421936	-0.334059	0.738335	0.971004	0.012779	FALSE
ARIH1	1077.88	0.0297452	0.0446934	1.06852	0.285285	0.860332	0.0653337	FALSE
ARIH2	607.003	-0.137246	0.132292	-2.49499	0.0125962	0.303976	0.517161	FALSE
ARIH2OS	3.91762	0.000451991	0.0452005	0.223179	0.823396			FALSE
ARIH2P1	0.631566	2.83661e-05	0.0456945	0.147041	0.8831			FALSE
ARK2C	1.56717	0.000679036	0.0454608	0.428262	0.668461			FALSE
ARK2N	312.087	0.00780794	0.043365	0.461799	0.644226	0.958406	0.0184504	FALSE
ARL1	481.035	-0.0307277	0.0496462	-1.21375	0.224841	0.817233	0.0876542	FALSE
ARL10	66.8653	0.00374094	0.0444144	0.301672	0.762902	0.973357	0.0117277	FALSE
ARL13B	143.685	0.0243438	0.0496472	1.47992	0.138894	0.752272	0.123625	FALSE
ARL14	1.28758	-0.00175788	0.0483359	-0.975281	0.329421			FALSE
ARL14EP	133.681	-0.0112177	0.0451086	-0.670935	0.502262	0.936513	0.0284861	FALSE
ARL14EP-DT	0.131146	0.000483868	0.049244	0.624271	0.532449			FALSE
ARL15	41.8666	-0.00217033	0.0448792	-0.279143	0.780135	0.975292	0.0108652	FALSE
ARL16	148.131	0.00149824	0.0434345	0.0888694	0.929186	0.991184	0.00384592	FALSE
ARL17A	100.506	0.314767	0.504739	2.74153	0.0061153	0.203145	0.692194	FALSE
ARL17B	200.363	-0.0133196	0.0456781	-0.898901	0.368705	0.897823	0.0468094	FALSE
ARL2	875.266	-0.282928	0.0789326	-4.37421	1.21871e-05	0.00312309	2.50542	FALSE
ARL2-SNX15	0.197023	-0.000393481	0.0645273	-0.383656	0.701234			FALSE
ARL2BP	780.951	-0.0599126	0.0671798	-1.78206	0.0747402	0.622847	0.205619	FALSE
ARL3	225.246	-0.00550826	0.0434793	-0.352981	0.724103	0.967481	0.0143577	FALSE
ARL4A	126.712	0.00451435	0.0439933	0.312893	0.754362	0.973175	0.0118091	FALSE
ARL4AP5	0.817127	-0.00109693	0.05388	-0.769347	0.441688			FALSE
ARL4C	2346.63	0.170563	0.0792832	3.15072	0.00162867	0.0932412	1.03039	FALSE
ARL4D	51.2085	0.0122369	0.045905	1.0585	0.289829	0.864243	0.063364	FALSE
ARL5A	421.68	0.000375688	0.0420962	0.0290497	0.976825	0.995846	0.00180765	FALSE
ARL5B	233.343	0.00498367	0.0433394	0.299622	0.764466	0.973357	0.0117277	FALSE
ARL5C	0.398621	-2.58765e-05	0.068259	0.297739	0.765902			FALSE
ARL6	57.3615	-0.00585545	0.0450899	-0.55591	0.578272	0.945367	0.0243997	FALSE
ARL6IP1	1180.63	-0.0326611	0.0477239	-1.17747	0.239007	0.822595	0.0848138	FALSE
ARL6IP4	570.444	0.0091452	0.0426357	0.454323	0.649597	0.958771	0.0182849	FALSE
ARL6IP5	118.821	-0.0216555	0.0493954	-1.38146	0.167138	0.77848	0.108752	FALSE
ARL6IP6	234.267	0.0185586	0.0457029	0.897648	0.369373	0.898001	0.0467232	FALSE
ARL8A	154.735	0.0209902	0.0476751	1.14578	0.251887	0.835075	0.0782747	FALSE
ARL8B	687.688	-0.00665504	0.0408491	-0.289454	0.772234	0.974145	0.0113763	FALSE
ARL9	4.23548	-0.00262716	0.0469831	-0.91615	0.359588			FALSE
ARLNC1	1.75693	0.00379328	0.0411848	2.01859	0.0435301			FALSE
ARMC1	337.703	0.0185218	0.0448031	0.816352	0.414299	0.915381	0.0383982	FALSE
ARMC10	516.97	-0.036062	0.0522046	-1.34667	0.178087	0.790555	0.102068	FALSE
ARMC10P1	0.757094	-0.00113472	0.0503257	-0.684802	0.493469			FALSE
ARMC12	2.16234	-0.000366479	0.0460111	-0.179897	0.857234			FALSE
ARMC2	21.4442	0.00530739	0.0444772	0.885636	0.375814			FALSE
ARMC3	1.99717	-0.00263826	0.0483522	-1.22647	0.220023			FALSE
ARMC5	142.765	0.0277971	0.0515747	1.55301	0.120422	0.717095	0.144423	FALSE
ARMC6	587.869	-0.0114284	0.0406625	-0.45586	0.64849	0.958771	0.0182849	FALSE
ARMC7	89.4527	0.00432616	0.0441193	0.34606	0.729298	0.967804	0.0142127	FALSE
ARMC8	258.847	-0.00214095	0.0427364	-0.116226	0.907473	0.988106	0.00519633	FALSE
ARMC9	219.227	0.0222916	0.0474333	1.08934	0.276003	0.854199	0.0684412	FALSE
ARMCX3	121.622	0.0270802	0.0515313	1.5882	0.112242	0.707028	0.150563	FALSE
ARMCX4	18.3939	-0.00521733	0.04574	-0.822235	0.410943			FALSE
ARMCX5	152.644	0.0125292	0.0446105	0.675112	0.499605	0.935977	0.0287347	FALSE
ARMCX5-GPRASP2	10.3506	-0.000632718	0.0455047	-0.330215	0.741237			FALSE
ARMCX6	41.34	-0.00256363	0.0446475	-0.310897	0.755879	0.973357	0.0117277	FALSE
ARMCX7P	3.2101	-0.000206216	0.0467227	-0.355751	0.722027			FALSE
ARMH1	0.257957	-0.000367463	0.0584188	-0.175663	0.860559			FALSE
ARMH3	374.4	0.00129312	0.0424773	0.0682435	0.945592	0.993608	0.00278477	FALSE
ARMH4	33.2309	0.0136915	0.0459086	1.57363	0.115573			FALSE
ARMT1	134.349	0.00395883	0.0436581	0.2488	0.803516	0.978574	0.00940645	FALSE
ARNILA	0.424925	-0.000335903	0.0569681	0.094701	0.924552			FALSE
ARNT	304.561	0.00608008	0.0427767	0.324079	0.745878	0.971713	0.0124622	FALSE
ARNT2	547.143	0.019291	0.0428102	0.75563	0.449871	0.923607	0.0345129	FALSE
ARNT2-DT	40.7784	-0.00759842	0.0458863	-1.0064	0.314224	0.879358	0.0558343	FALSE
ARPC1A	1427.41	-0.0649933	0.0721626	-1.86638	0.0619878	0.586785	0.231521	FALSE
ARPC1B	1840.87	0.0168318	0.0421673	0.683301	0.494417	0.935768	0.0288317	FALSE
ARPC2	1289.26	-0.00775668	0.0384237	-0.28051	0.779086	0.974967	0.0110101	FALSE
ARPC3	846.8	-0.0405245	0.0563921	-1.48009	0.138849	0.752272	0.123625	FALSE
ARPC3P1	0.154296	-0.000367624	0.0645016	-0.294697	0.768225			FALSE
ARPC3P3	1.90122	0.00119048	0.0433832	0.651588	0.514667			FALSE
ARPC4	1035.11	-0.0441786	0.0579059	-1.53588	0.124567	0.727857	0.137954	FALSE
ARPC4-TTLL3	13.0863	-0.00116081	0.0456144	-0.328989	0.742164			FALSE
ARPC5	528.473	-0.0123108	0.0435406	-0.60966	0.542087	0.941835	0.0260253	FALSE
ARPC5L	211.029	0.013608	0.0444081	0.704602	0.481058	0.932558	0.0303239	FALSE
ARPIN	77.5266	-0.0035848	0.0444507	-0.295684	0.767472	0.973357	0.0117277	FALSE
ARPIN-AP3S2	82.5306	0.00405098	0.0441833	0.363585	0.716168	0.967481	0.0143577	FALSE
ARPP19	744.303	-0.0110045	0.0421797	-0.504726	0.613751	0.953769	0.0205568	FALSE
ARPP21	0.208701	-0.000259839	0.0583984	0.0770248	0.938604			FALSE
ARRB1	874.531	-0.0364484	0.0491936	-1.23693	0.216112	0.813747	0.0895108	FALSE
ARRB2	524.773	-0.00208855	0.0416076	-0.099937	0.920394	0.990398	0.0041901	FALSE
ARRDC1	100.579	0.0213442	0.0486084	1.30184	0.19297	0.797438	0.0983032	FALSE
ARRDC1-AS1	128.242	-0.0155324	0.0466618	-1.03077	0.30265	0.871842	0.0595622	FALSE
ARRDC2	89.9386	0.0178724	0.0473488	1.25575	0.209207	0.80995	0.091542	FALSE
ARRDC3	391.495	-0.0177039	0.0452292	-0.848231	0.396309	0.907169	0.0423118	FALSE
ARRDC3-AS1	7.2438	-0.00345714	0.0459391	-0.781024	0.434788			FALSE
ARRDC4	85.6255	0.00150767	0.0443863	0.135638	0.892107	0.987179	0.00560409	FALSE
ARRDC5	0.115665	-0.000205052	0.0591695	0.106143	0.915469			FALSE
ARSA	136.778	-0.0162281	0.0468105	-1.00825	0.313336	0.879196	0.0559144	FALSE
ARSB	329.681	-0.0397589	0.055864	-1.45658	0.145232	0.759485	0.119481	FALSE
ARSD	186.354	0.0117662	0.0445326	0.682064	0.495198	0.935768	0.0288317	FALSE
ARSD-AS1	0.139346	-2.48581e-05	0.0690984	0.287255	0.773917			FALSE
ARSG	19.2783	-0.00212343	0.0457496	-0.390676	0.696037			FALSE
ARSI	49.1221	-0.00905939	0.0459636	-0.864628	0.387243	0.904929	0.0433855	FALSE
ARSJ	273.486	-0.0126162	0.043438	-0.572871	0.566732	0.945367	0.0243997	FALSE
ARSK	64.0972	0.00473307	0.0443197	0.439036	0.660635	0.962298	0.0166905	FALSE
ART5	0.253504	-0.000352493	0.0583263	-0.169336	0.865532			FALSE
ARTN	2.56952	0.00248031	0.0436451	1.00595	0.314439			FALSE
ARV1	59.8505	0.00372004	0.0445093	0.359076	0.719538	0.967481	0.0143577	FALSE
ARVCF	92.3506	-0.0262367	0.0527139	-1.78097	0.0749166	0.622847	0.205619	FALSE
AS3MT	0.761852	0.000603266	0.0425217	0.612238	0.54038			FALSE
ASAH1	106.853	-0.00308506	0.0441572	-0.216735	0.828415	0.980594	0.00851087	FALSE
ASAH1-AS1	1.64635	-0.00136739	0.047409	-0.73937	0.459682			FALSE
ASAH2	11.0472	0.00238165	0.0448275	0.467514	0.640132			FALSE
ASAH2B	36.5226	-0.00918409	0.0464146	-1.27005	0.204068	0.80681	0.0932288	FALSE
ASAP1	1232.16	0.0136837	0.0426321	0.680449	0.49622	0.935768	0.0288317	FALSE
ASAP1-IT2	2.23179	-0.000210561	0.0456351	-0.0910493	0.927453			FALSE
ASAP2	534.175	-0.00778759	0.0414753	-0.343633	0.731122	0.967955	0.014145	FALSE
ASAP3	183.766	0.039398	0.0601004	1.81574	0.06941	0.605888	0.217608	FALSE
ASB1	360.25	0.00818037	0.0416652	0.347485	0.728227	0.967646	0.0142833	FALSE
ASB12	0.130439	-0.000205222	0.0590949	0.106143	0.915469			FALSE
ASB13	86.1495	0.0288914	0.0531217	1.91213	0.0558594	0.568256	0.245456	FALSE
ASB16	0.319208	-0.000371896	0.0587648	-0.295538	0.767583			FALSE
ASB16-AS1	58.8244	0.0220928	0.0494461	1.6551	0.0979047	0.67542	0.170426	FALSE
ASB2	3.41536	0.00220008	0.043357	0.839117	0.401404			FALSE
ASB3	107.101	-0.0108705	0.0456443	-0.79176	0.428501	0.91658	0.0378295	FALSE
ASB5	42.5022	0.00725014	0.0449298	0.711455	0.476802	0.931028	0.0310374	FALSE
ASB6	308.732	-0.010175	0.0438847	-0.579151	0.562488	0.945367	0.0243997	FALSE
ASB7	137.208	0.0121218	0.0449223	0.754062	0.450812	0.923845	0.0344008	FALSE
ASB8	114.95	-0.00197715	0.0439648	-0.156899	0.875325	0.986641	0.00584096	FALSE
ASB9	2.09715	0.000981673	0.0443623	0.43608	0.662779			FALSE
ASCC1	261.173	0.00274507	0.0423747	0.131123	0.895678	0.987179	0.00560409	FALSE
ASCC2	658.046	-0.105493	0.109721	-2.2555	0.0241021	0.409348	0.387908	FALSE
ASCC3	1063.28	-0.0152893	0.0422912	-0.635307	0.525228	0.940401	0.0266869	FALSE
ASCL1	0.131146	0.000483868	0.049244	0.624271	0.532449			FALSE
ASCL5	0.275961	0.000532268	0.0477059	0.7994	0.424059			FALSE
ASDURF	3.96038	0.00328874	0.0404446	1.88746	0.0590991			FALSE
ASF1A	255.692	-0.0344656	0.0555011	-1.56106	0.11851	0.716957	0.144507	FALSE
ASF1B	746.346	-0.124258	0.112316	-2.4579	0.0139752	0.319354	0.495728	FALSE
ASGR1	8.07841	0.00375298	0.0440489	0.962653	0.335722			FALSE
ASGR2	0.190499	1.4818e-05	0.056125	0.0618151	0.95071			FALSE
ASH1L	674.641	0.181194	0.225282	2.61238	0.00899154	0.25436	0.594551	FALSE
ASH1L-AS1	4.9574	0.00332019	0.043438	0.99268	0.320866			FALSE
ASH1L-IT1	0.0492559	-0.000267528	0.0656005	-0.00641685	0.99488			FALSE
ASH2L	221.791	-0.00271175	0.042672	-0.142713	0.886517	0.987179	0.00560409	FALSE
ASH2LP3	0.328948	-2.58258e-05	0.0683924	0.287254	0.773918			FALSE
ASIC1	93.6701	0.0165163	0.0465631	1.17236	0.241055	0.826001	0.0830193	FALSE
ASIC2	2.75094	0.00168121	0.0435464	0.83468	0.403898			FALSE
ASIC3	7.04285	0.00246796	0.0447594	0.533675	0.593567			FALSE
ASIC4	0.911717	-0.00100066	0.0513874	-0.790286	0.429361			FALSE
ASL	289.773	0.00293878	0.0423393	0.145739	0.884128	0.987179	0.00560409	FALSE
ASMER1	0.509025	-0.000471014	0.0560079	-0.364648	0.715374			FALSE
ASMTL	576.849	-0.00099129	0.0411056	-0.0456786	0.963566	0.995304	0.00204421	FALSE
ASMTL-AS1	2.62779	-0.00120368	0.046283	-0.459763	0.645686			FALSE
ASNS	1499.76	-0.0679134	0.0716084	-1.83942	0.0658537	0.595076	0.225427	TRUE
ASNSD1	350.045	-0.0129425	0.0442916	-0.678924	0.497186	0.935768	0.0288317	FALSE
ASPH	296.842	0.00266649	0.0427783	0.150191	0.880614	0.987179	0.00560409	FALSE
ASPHD1	103.996	-0.00536597	0.0443902	-0.440698	0.659432	0.961739	0.0169429	FALSE
ASPHD2	25.7791	-0.0170296	0.0495767	-1.92626	0.0540724			FALSE
ASPM	1063.34	0.230639	0.234471	2.78685	0.00532235	0.187139	0.727835	FALSE
ASPRV1	1.1976	1.39028e-05	0.0456617	0.00446485	0.996438			FALSE
ASPSCR1	260.668	0.0207208	0.046941	1.09797	0.272219	0.850972	0.0700846	FALSE
ASRGL1	183.863	-0.00216385	0.043501	-0.144831	0.884844	0.987179	0.00560409	FALSE
ASS1	67.6974	0.00280955	0.0445311	0.222553	0.823883	0.979722	0.0088971	FALSE
ASS1P2	0.731263	-0.000935123	0.0526826	-0.606918	0.543906			FALSE
ASTE1	45.6174	0.00486816	0.0447241	0.482124	0.629718	0.955368	0.0198292	FALSE
ASTILCS	0.301818	0.000408946	0.0467062	0.373739	0.708599			FALSE
ASTL	0.127492	-0.000351575	0.0646154	-0.236399	0.813123			FALSE
ASTN2	110.63	0.0267405	0.0511891	1.55299	0.120425	0.717095	0.144423	FALSE
ASXL1	1219.93	0.0747363	0.056367	2.05464	0.0399138	0.499648	0.301336	FALSE
ASXL2	990.172	0.0260316	0.0464089	1.0354	0.300481	0.870137	0.0604124	FALSE
ASXL3	0.558995	0.00046927	0.0465125	0.546356	0.584821			FALSE
ATAD1	370.748	-0.0135331	0.0442853	-0.697841	0.485277	0.932565	0.030321	FALSE
ATAD2	2258.33	0.0162897	0.0413752	0.565772	0.571549	0.945367	0.0243997	FALSE
ATAD2B	108.255	0.0183782	0.0472407	1.14843	0.250789	0.834646	0.0784975	FALSE
ATAD3A	686.821	-0.0178072	0.0449687	-0.846293	0.397389	0.907638	0.0420871	FALSE
ATAD3B	435.154	-0.00336125	0.0420458	-0.160666	0.872356	0.985888	0.0061726	FALSE
ATAD3C	3.1209	-0.000303567	0.0460021	-0.117763	0.906255			FALSE
ATAD5	298.472	0.0503357	0.0727175	2.08283	0.0372665	0.489939	0.309858	FALSE
ATAT1	69.5395	-0.00836552	0.0453941	-0.66361	0.50694	0.937202	0.0281667	FALSE
ATCAY	138.73	0.0636185	0.101417	2.36261	0.0181467	0.365619	0.436971	FALSE
ATE1	399.438	0.0280251	0.0491004	1.18203	0.237192	0.819604	0.0863961	FALSE
ATE1OSP	4.7211	-0.00137004	0.0459796	-0.394131	0.693484			FALSE
ATF1	200.682	-0.0184338	0.046675	-0.972992	0.330557	0.885418	0.0528518	FALSE
ATF2	316.49	-0.00905136	0.0432847	-0.465117	0.641847	0.958406	0.0184504	FALSE
ATF3	97.207	0.00546728	0.045076	0.430306	0.666973	0.962795	0.0164663	TRUE
ATF4	2014.45	-0.00441437	0.0402885	-0.0853409	0.93199	0.991893	0.00353525	TRUE
ATF4P3	0.0902008	0.000216267	0.0540603	0.310541	0.75615			FALSE
ATF4P4	0.964136	0.00271086	0.0448792	1.71009	0.0872486			FALSE
ATF5	447.718	0.010809	0.0424021	0.490205	0.623989	0.95506	0.0199695	FALSE
ATF6	363.766	-0.00306184	0.0427992	-0.176196	0.86014	0.985767	0.00622589	TRUE
ATF6B	538.03	-0.011082	0.0420517	-0.48049	0.630879	0.955368	0.0198292	FALSE
ATF7	411.535	-0.00478249	0.0420262	-0.228892	0.818953	0.979554	0.00897177	FALSE
ATF7-NPFF	7.87164	0.000518069	0.0390023	1.60049	0.109489			FALSE
ATF7IP	1099.65	0.0171318	0.0431578	0.712504	0.476152	0.930786	0.0311502	FALSE
ATF7IP2	48.3604	0.00790337	0.0451681	0.72112	0.470836	0.928244	0.0323381	FALSE
ATG10	69.8809	0.0015292	0.0443523	0.118017	0.906054	0.988106	0.00519633	FALSE
ATG101	507.223	0.000709072	0.0421766	0.0247683	0.98024	0.996597	0.00148028	FALSE
ATG12	196.895	0.00266179	0.0433525	0.160366	0.872593	0.985888	0.0061726	FALSE
ATG12P1	0.0943009	-0.000204775	0.0591189	0.106143	0.915469			FALSE
ATG13	714.985	0.00259395	0.0385325	0.0982947	0.921698	0.990439	0.0041722	FALSE
ATG14	127.907	0.0226186	0.0488473	1.34641	0.178171	0.790555	0.102068	FALSE
ATG16L1	278.963	-0.0215075	0.0467851	-0.984568	0.324836	0.884934	0.0530893	FALSE
ATG16L2	30.0088	0.0132924	0.0455744	1.80723	0.0707268			FALSE
ATG2A	630.87	-0.0041745	0.0404588	-0.1767	0.859744	0.985735	0.00624	FALSE
ATG2B	437.312	0.0423508	0.0581905	1.54314	0.122797	0.7226	0.141102	FALSE
ATG3	391.792	-0.0138754	0.043274	-0.633308	0.526533	0.940461	0.026659	FALSE
ATG4A	34.9605	-0.0100233	0.046534	-1.01671	0.30929			FALSE
ATG4B	355.59	0.0068929	0.0422718	0.327224	0.743498	0.971713	0.0124622	FALSE
ATG4C	63.9345	-0.014428	0.0476308	-1.48801	0.136748	0.751251	0.124215	FALSE
ATG4D	271.481	-0.00458702	0.0425259	-0.232859	0.815871	0.979554	0.00897177	FALSE
ATG5	267.996	-0.0295722	0.0504744	-1.21952	0.222649	0.815645	0.0884986	FALSE
ATG7	695.623	-0.0210171	0.0431529	-0.798636	0.424502	0.916484	0.0378753	FALSE
ATG9A	529.032	0.0566038	0.0642492	1.71122	0.08704	0.646327	0.189548	FALSE
ATG9B	1.0115	0.000188221	0.0458747	0.286495	0.774499			FALSE
ATIC	1772.77	-0.0389573	0.0418444	-1.30061	0.193392	0.797438	0.0983032	FALSE
ATL1	17.5015	-0.0022063	0.04554	-0.371396	0.710343			FALSE
ATL2	622.789	0.00884952	0.0402892	0.360245	0.718664	0.967481	0.0143577	FALSE
ATL3	1928.83	-0.0452921	0.0571813	-1.51287	0.130314	0.743126	0.128938	FALSE
ATM	823.254	0.0282401	0.0475207	1.12234	0.26172	0.844899	0.0731953	FALSE
ATMIN	472.754	-0.00111737	0.0412255	-0.0527883	0.957901	0.994695	0.00231023	FALSE
ATN1	2850.09	0.0691765	0.0680461	1.90843	0.0563361	0.569603	0.244428	FALSE
ATOH7	0.334163	-0.000635262	0.0572959	-0.442032	0.658466			FALSE
ATOH8	5.86185	-0.000592194	0.0452728	-0.17482	0.861221			FALSE
ATOSA	18.3722	-0.00660668	0.0461928	-0.967419	0.333335			FALSE
ATOSB	187.208	-0.00426491	0.0431204	-0.230102	0.818013	0.979554	0.00897177	FALSE
ATOX1	170.522	-0.0204856	0.0483197	-1.23123	0.218236	0.815609	0.088518	FALSE
ATP10A	0.131146	0.000483868	0.049244	0.624271	0.532449			FALSE
ATP10B	0.328948	-2.58258e-05	0.0683924	0.287254	0.773918			FALSE
ATP10D	98.3644	-0.0133593	0.046228	-0.94591	0.344195	0.887955	0.0516092	FALSE
ATP11A	1058.14	0.277128	0.0864178	4.06284	4.84802e-05	0.00869655	2.06065	FALSE
ATP11B	316.397	0.0104573	0.0430149	0.503214	0.614814	0.953937	0.0204803	FALSE
ATP11B-DT	0.562846	-2.65539e-05	0.0682742	0.322982	0.746709			FALSE
ATP11C	413.247	0.0117895	0.0432084	0.578286	0.563071	0.945367	0.0243997	FALSE
ATP13A1	735.9	-0.00830915	0.0395314	-0.325893	0.744505	0.971713	0.0124622	FALSE
ATP13A2	1395.66	0.025744	0.0434773	0.9104	0.362612	0.896463	0.0474678	FALSE
ATP13A3	1279.45	-0.000258412	0.041906	-0.00986048	0.992133	0.997974	0.000880715	FALSE
ATP13A3-DT	2.59807	0.00122571	0.044348	0.54913	0.582916			FALSE
ATP13A4	0.178111	-0.000333033	0.0586286	-0.164296	0.869498			FALSE
ATP13A5	0.26018	0.000259228	0.0516942	0.355791	0.721997			FALSE
ATP13A5-AS1	0.165448	0.000194757	0.0488978	0.31054	0.75615			FALSE
ATP1A1	3022.12	-0.0349587	0.0442349	-1.12575	0.260273	0.84272	0.0743167	FALSE
ATP1A1-AS1	17.2169	0.00180802	0.0447208	0.294458	0.768408			FALSE
ATP1A3	170.675	0.0218738	0.0481815	1.72625	0.0843021	0.638525	0.194822	FALSE
ATP1B1	215.928	-0.0311308	0.0531751	-1.43622	0.15094	0.762773	0.117604	FALSE
ATP1B1P1	1.29514	-0.000491863	0.0459712	-0.249223	0.803188			FALSE
ATP1B2	2.64556	-0.00102608	0.0463158	-0.398469	0.690284			FALSE
ATP1B3	731.812	-0.0340785	0.0478945	-1.19584	0.231759	0.819494	0.0864543	FALSE
ATP23	45.2575	-0.00643614	0.0453932	-0.603358	0.54627	0.94189	0.026	FALSE
ATP2A1	4.93099	0.000971248	0.0444977	0.273104	0.784773			FALSE
ATP2A1-AS1	12.332	0.000395215	0.0450035	0.0661196	0.947283			FALSE
ATP2A2	3579.1	-0.0101162	0.0365727	-0.377332	0.705927	0.966776	0.0146742	FALSE
ATP2A3	68.5652	0.00918575	0.044874	0.750394	0.453017	0.923845	0.0344008	FALSE
ATP2B1	272.628	0.0259693	0.0495778	1.33683	0.18128	0.79475	0.0997694	FALSE
ATP2B1-AS1	2.01784	-0.00178441	0.046921	-0.758964	0.447874			FALSE
ATP2B2	0.703469	-0.000644275	0.0524023	-0.40763	0.683545			FALSE
ATP2B3	1.01309	0.00139322	0.0425866	1.68571	0.0918525			FALSE
ATP2B4	1389.38	0.0663083	0.066484	1.87205	0.0611992	0.585499	0.232474	FALSE
ATP2C1	810.575	-0.0113749	0.040577	-0.456564	0.647985	0.958771	0.0182849	FALSE
ATP2C2-AS1	3.92193	0.000631035	0.0448593	0.190169	0.849177			FALSE
ATP5F1A	3266.24	-0.0294165	0.0442188	-1.02328	0.306178	0.874194	0.0583921	FALSE
ATP5F1AP1	0.495578	0.000339858	0.0475983	0.316241	0.751819			FALSE
ATP5F1AP10	0.488918	0.000436103	0.0493699	0.587991	0.556538			FALSE
ATP5F1AP7	0.631292	0.000269983	0.043888	0.317189	0.7511			FALSE
ATP5F1B	6138.08	-0.127096	0.0528383	-3.12329	0.00178842	0.0982081	1.00785	FALSE
ATP5F1C	548.408	-0.0238873	0.0462963	-0.985548	0.324355	0.884934	0.0530893	FALSE
ATP5F1D	761.903	-0.00478695	0.0423978	-0.269288	0.787708	0.977403	0.00992642	FALSE
ATP5F1E	500.623	0.0158218	0.0435204	0.70617	0.480083	0.932072	0.0305507	FALSE
ATP5IF1	154.927	-0.00420894	0.0436158	-0.25222	0.800871	0.978574	0.00940645	FALSE
ATP5MC1	577.595	-0.014611	0.0426873	-0.614323	0.539002	0.941835	0.0260253	FALSE
ATP5MC1P2	0.348358	-2.58029e-05	0.0684755	0.289062	0.772534			FALSE
ATP5MC2	1130.26	-0.0393576	0.0532422	-1.40095	0.161228	0.769882	0.113576	FALSE
ATP5MC3	985.652	-0.0150646	0.0425705	-0.641971	0.520892	0.939843	0.0269445	FALSE
ATP5ME	312.407	0.0209002	0.0475357	1.51087	0.130822	0.743575	0.128675	FALSE
ATP5MF	475.312	-0.00988369	0.0439341	-0.60124	0.54768	0.94189	0.026	FALSE
ATP5MF-PTCD1	103.932	0.00187832	0.0440091	0.145536	0.884288	0.987179	0.00560409	FALSE
ATP5MG	867.168	-0.0210952	0.0476407	-1.19827	0.23081	0.819196	0.0866121	FALSE
ATP5MGL	0.269417	-0.000286306	0.0581267	-0.242578	0.808332			FALSE
ATP5MJ	264.56	-0.0161908	0.0461425	-0.962978	0.335559	0.886606	0.0522692	FALSE
ATP5MK	420.506	-0.00449036	0.0425172	-0.23731	0.812416	0.978765	0.0093214	FALSE
ATP5PB	1126.27	-0.0869158	0.0680723	-2.19573	0.0281113	0.43991	0.356636	FALSE
ATP5PBP1	0.409957	0.000745909	0.0450042	0.873834	0.382208			FALSE
ATP5PBP5	0.432963	-0.000707875	0.0512662	-0.510477	0.609717			FALSE
ATP5PD	819.17	-0.00474139	0.0411305	-0.215412	0.829446	0.980594	0.00851087	FALSE
ATP5PDP2	0.394357	-0.000262485	0.0499607	0.123183	0.901962			FALSE
ATP5PDP4	0.317749	-0.000394626	0.0513421	-0.178505	0.858327			FALSE
ATP5PF	495.002	-0.0291838	0.0511046	-1.35602	0.175092	0.789974	0.102387	FALSE
ATP5PO	739.529	-0.0806321	0.0988068	-2.08164	0.0373751	0.489939	0.309858	FALSE
ATP6AP1	341.958	0.0127953	0.0432326	0.605134	0.54509	0.941835	0.0260253	FALSE
ATP6AP1-DT	3.30206	-0.00253922	0.0467081	-0.85303	0.393643			FALSE
ATP6AP1L	2.93891	-0.0001449	0.045284	-0.0566182	0.954849			FALSE
ATP6AP2	195.642	-0.0427102	0.065583	-2.02381	0.04299	0.514111	0.288943	FALSE
ATP6V0A1	500.44	-0.00658245	0.0413665	-0.290883	0.771141	0.973687	0.0115805	FALSE
ATP6V0A2	175.742	-0.022887	0.0489241	-1.189	0.234438	0.819604	0.0863961	FALSE
ATP6V0B	476.683	-0.029566	0.0508212	-1.30668	0.191322	0.797438	0.0983032	FALSE
ATP6V0C	789.725	-0.0131245	0.0429084	-0.578987	0.562598	0.945367	0.0243997	FALSE
ATP6V0CP4	0.518721	0.00085225	0.0417276	0.708029	0.478927			FALSE
ATP6V0D1	679.558	-0.0559216	0.0667781	-1.74225	0.0814638	0.636007	0.196538	TRUE
ATP6V0D1-DT	7.22893	-0.0023993	0.046054	-0.567437	0.570418			FALSE
ATP6V0D2	5.5477	0.000907333	0.0456617	0.305238	0.760185			FALSE
ATP6V0E1	418.767	-0.0959694	0.147197	-2.25932	0.0238638	0.409187	0.388078	FALSE
ATP6V0E2	330.996	-0.0013569	0.0419383	-0.0657235	0.947598	0.993644	0.0027694	FALSE
ATP6V0E2-AS1	24.8053	0.00104777	0.0448558	0.143539	0.885864			FALSE
ATP6V1A	710.356	0.00163891	0.0391636	0.0502139	0.959952	0.994695	0.00231023	FALSE
ATP6V1B1	0.734109	-0.000648093	0.0482963	-0.477231	0.633198			FALSE
ATP6V1B1-AS1	6.05591	0.000664207	0.0445169	0.17709	0.859438			FALSE
ATP6V1B2	558.958	-0.00726772	0.0412962	-0.320615	0.748502	0.971713	0.0124622	FALSE
ATP6V1C1	332.587	-0.00247891	0.0416578	-0.113665	0.909503	0.988803	0.00489023	FALSE
ATP6V1C2	0.389388	0.000304807	0.0491687	0.206475	0.83642			FALSE
ATP6V1D	365.085	0.00422497	0.0425907	0.221244	0.824902	0.979722	0.0088971	FALSE
ATP6V1E1	469.484	-0.000885051	0.0400346	-0.0366016	0.970803	0.995304	0.00204421	FALSE
ATP6V1E1P1	0.157243	-0.00025709	0.0583582	0.0770247	0.938604			FALSE
ATP6V1E1P3	0.139346	-2.48581e-05	0.0690984	0.287255	0.773917			FALSE
ATP6V1E2	108.857	-0.00710889	0.0444504	-0.456483	0.648043	0.958771	0.0182849	FALSE
ATP6V1F	632.064	-0.0333676	0.0531012	-1.41723	0.156415	0.765866	0.115847	FALSE
ATP6V1G1	395.224	0.0168022	0.0445376	0.766047	0.443648	0.923016	0.0347909	FALSE
ATP6V1G2	0.545541	0.00013117	0.0492205	0.155144	0.876708			FALSE
ATP6V1G2-DDX39B	23.5774	0.00206805	0.0438756	0.453002	0.650547			FALSE
ATP6V1H	226.116	0.00120222	0.0428795	0.0616173	0.950868	0.99432	0.00247366	FALSE
ATP7A	142.876	0.00625595	0.0438547	0.373802	0.708552	0.967481	0.0143577	FALSE
ATP7B	31.5003	0.0131092	0.0463347	1.36274	0.172963			FALSE
ATP8A1	2.89074	-0.00106856	0.0462071	-0.395259	0.692651			FALSE
ATP8A2	0.894375	-0.00109404	0.0514671	-0.876907	0.380537			FALSE
ATP8B1	129.506	-0.0516111	0.0800957	-2.36625	0.0179691	0.363537	0.439452	FALSE
ATP8B1-AS1	16.627	-0.0056112	0.0460721	-0.846837	0.397086			FALSE
ATP8B2	654.876	0.0200563	0.04144	0.776036	0.437728	0.920533	0.0359606	FALSE
ATP8B3	81.7879	-0.00398646	0.0443532	-0.28474	0.775843	0.974843	0.0110653	FALSE
ATP8B4	0.139346	-2.48581e-05	0.0690984	0.287255	0.773917			FALSE
ATP9A	1008.89	0.0262574	0.04569	1.03042	0.302815	0.871842	0.0595622	FALSE
ATP9B	124.81	0.00459078	0.0439042	0.30683	0.758973	0.973357	0.0117277	FALSE
ATPAF1	382.858	0.00499442	0.0412336	0.215442	0.829423	0.980594	0.00851087	FALSE
ATPAF2	80.1819	-0.0156376	0.0474785	-1.20627	0.227712	0.819196	0.0866121	FALSE
ATPSCKMT	127.418	-0.0242791	0.0503088	-1.34001	0.180242	0.794082	0.100135	FALSE
ATR	746.744	0.00821888	0.0422402	0.408835	0.682661	0.96307	0.0163421	FALSE
ATRAID	325.512	-0.00941548	0.0429035	-0.44825	0.653973	0.959466	0.0179706	FALSE
ATRIP	113.93	0.00279959	0.0439141	0.20479	0.837736	0.981414	0.00814793	FALSE
ATRN	435.679	-0.00282844	0.0417486	-0.137019	0.891016	0.987179	0.00560409	FALSE
ATRNL1	2.94928	-0.000488132	0.0455145	-0.168149	0.866466			FALSE
ATRX	827.352	0.290349	0.126702	3.4208	0.000624367	0.0516928	1.28657	FALSE
ATXN1	271.919	-0.00837196	0.0434632	-0.448221	0.653993	0.959466	0.0179706	FALSE
ATXN1-AS1	5.85088	3.54409e-06	0.044907	-0.00146952	0.998827			FALSE
ATXN10	664.654	-0.0209885	0.0428762	-0.803035	0.421954	0.915732	0.0382316	FALSE
ATXN1L	723.295	0.0231963	0.0452182	0.946985	0.343646	0.887955	0.0516092	FALSE
ATXN2	752.547	0.0237043	0.0468452	1.03751	0.299498	0.869628	0.0606667	FALSE
ATXN2-AS	1.90368	0.000971711	0.0431174	0.505706	0.613063			FALSE
ATXN2L	2288.66	0.0192178	0.0423109	0.722153	0.4702	0.928244	0.0323381	FALSE
ATXN3	120.353	0.0347475	0.057025	1.81359	0.0697415	0.606813	0.216945	FALSE
ATXN7	309.383	0.00644639	0.0425469	0.320666	0.748463	0.971713	0.0124622	FALSE
ATXN7L1	64.8384	0.0122578	0.0457722	0.980174	0.327	0.884934	0.0530893	FALSE
ATXN7L2	83.3192	0.00551104	0.0442763	0.410446	0.681479	0.96307	0.0163421	FALSE
ATXN7L3	545.103	0.0613626	0.0694891	1.79896	0.0720246	0.61516	0.211012	FALSE
ATXN7L3B	647.544	-0.0119452	0.0418313	-0.529691	0.596326	0.949306	0.0225939	FALSE
AUH	41.0794	0.000317603	0.044577	0.0336086	0.973189	0.995304	0.00204421	FALSE
AUNIP	78.6153	0.011027	0.0453356	0.863261	0.387994	0.904929	0.0433855	FALSE
AUP1	795.098	-0.024215	0.0438674	-0.918711	0.358247	0.896204	0.0475933	FALSE
AURKA	1287.5	-0.0223959	0.0404481	-0.807714	0.419255	0.915732	0.0382316	FALSE
AURKAIP1	983.216	-0.0028548	0.0427468	-0.18308	0.854735	0.984116	0.00695374	FALSE
AURKAP1	1.33204	0.000914526	0.0414449	0.763773	0.445003			FALSE
AURKB	646.213	-0.0229544	0.044906	-0.909873	0.362889	0.896463	0.0474678	FALSE
AURKC	2.56457	0.00221507	0.0437085	0.893803	0.371427			FALSE
AUTS2	38.1421	0.00526887	0.0449	0.540108	0.589123	0.948059	0.0231647	FALSE
AVEN	59.2266	0.0040769	0.0446696	0.339992	0.733863	0.969214	0.0135804	FALSE
AVIL	2.68124	0.0039515	0.0425266	1.58168	0.113723			FALSE
AVL9	584.298	0.00718468	0.0402841	0.288309	0.773111	0.974145	0.0113763	FALSE
AVPI1	72.613	0.00614988	0.0444356	0.520971	0.602387	0.95021	0.0221802	FALSE
AXDND1	2.10253	0.00125987	0.0438301	0.497772	0.618645			FALSE
AXIN1	279.812	0.026138	0.048615	1.16548	0.243824	0.827892	0.0820265	FALSE
AXIN2	175.27	-0.00641422	0.0435207	-0.347178	0.728457	0.967646	0.0142833	FALSE
AXL	2533.62	-0.166466	0.0786253	-3.09604	0.00196123	0.102969	0.987293	FALSE
AZGP1P2	0.14492	-3.42559e-05	0.0499271	0.287254	0.773917			FALSE
AZI2	268.688	-0.00557361	0.0427617	-0.283543	0.77676	0.974967	0.0110101	FALSE
AZIN1	1407.1	-0.0182474	0.0437071	-0.806493	0.419959	0.915732	0.0382316	FALSE
AZIN2	53.8197	-0.00989403	0.0459002	-0.979507	0.327329	0.884934	0.0530893	FALSE
AZU1	0.650547	0.00139944	0.0445471	1.19154	0.233442			FALSE
B2M	945.547	-0.283661	0.0893552	-4.07029	4.69547e-05	0.00856565	2.06724	FALSE
B3GALNT1	92.3271	0.0114022	0.0453088	0.843059	0.399195	0.908848	0.0415089	FALSE
B3GALNT2	397.733	0.00257112	0.0411289	0.12917	0.897223	0.987179	0.00560409	FALSE
B3GALNT2P1	0.154734	-0.000367841	0.0644999	-0.29554	0.767581			FALSE
B3GALT1	85.3739	-0.000342938	0.0442711	-0.0341706	0.972741	0.995304	0.00204421	FALSE
B3GALT4	18.5804	-0.00244203	0.0451656	-0.420283	0.674279			FALSE
B3GALT5	1.7452	-0.0011349	0.0473992	-0.495704	0.620104			FALSE
B3GALT5-AS1	1.10905	1.02886e-05	0.0455313	0.131758	0.895176			FALSE
B3GALT6	211.892	-0.00510373	0.0431915	-0.285197	0.775494	0.97482	0.0110756	FALSE
B3GALT9	80.5828	0.00120101	0.0443508	0.0883266	0.929617	0.991184	0.00384592	FALSE
B3GAT1	19.2916	0.00414421	0.0443156	0.62031	0.535054			FALSE
B3GAT1-DT	0.47296	-0.00014697	0.0464963	-0.0353921	0.971767			FALSE
B3GAT2	0.658025	-0.00123619	0.0498597	-0.705174	0.480702			FALSE
B3GAT3	327.774	-0.00210909	0.0429978	-0.127605	0.898462	0.987179	0.00560409	FALSE
B3GLCT	63.2869	-0.00760062	0.0453354	-0.629665	0.528914	0.940751	0.0265253	FALSE
B3GNT2	171.067	0.00802978	0.043874	0.495753	0.620069	0.95506	0.0199695	FALSE
B3GNT3	9.26194	0.00251349	0.0448601	0.516832	0.605273			FALSE
B3GNT4	6.34058	0.00079533	0.0452898	0.177923	0.858783			FALSE
B3GNT5	333.046	0.00799649	0.0429916	0.418631	0.675486	0.96307	0.0163421	FALSE
B3GNT6	0.0738838	-0.000306178	0.0651541	-0.0829145	0.933919			FALSE
B3GNT7	48.6053	0.00969912	0.0455034	0.834105	0.404222	0.911244	0.0403652	FALSE
B3GNT9	13.7093	0.00565428	0.044357	1.00328	0.315726			FALSE
B3GNTL1	70.1251	-0.000270579	0.0443736	-0.0277826	0.977836	0.996067	0.00171144	FALSE
B4GALNT1	370.454	0.0222077	0.0451197	0.911919	0.361812	0.896326	0.0475341	FALSE
B4GALNT2	0.357538	-0.000161429	0.0519777	-0.048771	0.961102			FALSE
B4GALNT3	12.5162	0.00259513	0.0449345	0.452911	0.650613			FALSE
B4GALNT4	162.348	0.300582	0.181028	3.09311	0.0019807	0.103487	0.985114	FALSE
B4GALT1	1139.14	-0.0933129	0.0668888	-2.30593	0.0211144	0.395239	0.40314	FALSE
B4GALT1-AS1	1.13825	-0.000624592	0.0469771	-0.377517	0.70579			FALSE
B4GALT2	562.664	0.00364158	0.0397212	0.151156	0.879853	0.987179	0.00560409	FALSE
B4GALT3	244.84	0.00119115	0.0427721	0.0620855	0.950495	0.994186	0.00253232	FALSE
B4GALT4	110.591	0.00806179	0.0443933	0.488963	0.624868	0.955185	0.0199126	FALSE
B4GALT5	514.524	-0.00437185	0.0397684	-0.179029	0.857915	0.985468	0.00635763	FALSE
B4GALT6	221.059	-0.0161646	0.0454448	-0.826167	0.408709	0.913022	0.0395189	FALSE
B4GALT7	154.669	-0.0152337	0.0460912	-0.889282	0.373851	0.901065	0.0452437	FALSE
B4GAT1	202.72	-0.00556666	0.0435573	-0.341988	0.73236	0.96859	0.0138598	FALSE
B4GAT1-DT	25.1093	0.00181197	0.0446252	0.256425	0.797623			FALSE
B9D1	182.505	0.0101625	0.0442731	0.631548	0.527683	0.940461	0.026659	FALSE
B9D2	45.7992	0.00445088	0.0447279	0.422463	0.672687	0.96307	0.0163421	FALSE
BAALC-AS1	4.39877	0.00199749	0.0447621	0.557395	0.577257			FALSE
BAAT	2.67884	0.00375761	0.0413493	2.03862	0.041488			FALSE
BABAM1	608.568	-0.0184336	0.0452002	-0.877278	0.380335	0.902868	0.0443756	FALSE
BABAM2	270.467	-0.0550072	0.0762666	-1.91901	0.0549826	0.563598	0.249031	FALSE
BACE1	333.828	-0.0477522	0.0642103	-1.66699	0.095516	0.668848	0.174672	FALSE
BACE1-AS	76.6825	0.019238	0.0478863	1.33497	0.181887	0.79526	0.0994908	FALSE
BACE2	180.096	0.0236152	0.0487546	1.24792	0.212059	0.812963	0.089929	FALSE
BACE2-IT1	0.278374	-0.0002912	0.0504911	0.0826754	0.93411			FALSE
BACH1	493.487	0.00133788	0.0416925	0.0437835	0.965077	0.995304	0.00204421	FALSE
BACH1-IT1	2.51329	-0.00128806	0.0463936	-0.513253	0.607774			FALSE
BACH1-IT2	1.02947	-0.000129185	0.0456411	-0.066131	0.947274			FALSE
BACH2	34.7584	0.0241306	0.0502962	2.38468	0.0170941			FALSE
BAD	296.505	-0.0343504	0.0552292	-1.54824	0.121565	0.718906	0.143328	FALSE
BAG1	245.035	-0.00194344	0.0432311	-0.124298	0.901079	0.987595	0.00542099	FALSE
BAG2	208.197	-0.0839166	0.149409	-2.28961	0.022044	0.399203	0.398806	FALSE
BAG3	2526.61	0.0260866	0.0399102	0.891694	0.372557	0.899872	0.0458191	TRUE
BAG4	356.076	-0.0312399	0.0525261	-1.40039	0.161396	0.770336	0.11332	FALSE
BAG5	419.051	-0.0289377	0.0500559	-1.24664	0.212529	0.812963	0.089929	FALSE
BAG6	3720.88	-0.0204216	0.0377325	-0.709914	0.477758	0.931158	0.0309766	FALSE
BAGE2	0.165871	7.47169e-05	0.0553855	0.151231	0.879793			FALSE
BAHCC1	397.279	0.353198	0.120754	3.89879	9.66743e-05	0.0144077	1.8414	FALSE
BAHD1	346.222	0.000811037	0.0411335	0.033605	0.973192	0.995304	0.00204421	FALSE
BAIAP2	243.781	-0.0250107	0.0491327	-1.19246	0.233081	0.819604	0.0863961	FALSE
BAIAP2-DT	134.342	0.041141	0.0631285	2.06738	0.038698	0.495841	0.304657	FALSE
BAIAP2L1	914.113	0.0296573	0.0445565	1.0636	0.287508	0.862438	0.064272	FALSE
BAIAP2L2	0.665538	0.000916654	0.0473103	0.78088	0.434873			FALSE
BAIAP3	12.1442	0.00080452	0.0453994	0.140378	0.888362			FALSE
BAK1	285.908	-0.041467	0.0606542	-1.67678	0.0935857	0.66486	0.17727	FALSE
BAK1P1	0.194193	-0.000333413	0.0586238	-0.165105	0.868861			FALSE
BAMBI	2.20302	-0.00155242	0.0465337	-0.623405	0.533018			FALSE
BANF1	1557.77	-0.067713	0.0823284	-1.88663	0.0592107	0.579044	0.237289	TRUE
BANF1P2	0.313853	0.000136277	0.0442268	0.357843	0.72046			FALSE
BANF1P3	1.2473	-0.000820199	0.0475432	-0.488692	0.62506			FALSE
BANK1	7.75465	-0.00138978	0.045587	-0.331497	0.740269			FALSE
BANP	171.404	-0.0173483	0.0465256	-0.947256	0.343509	0.887955	0.0516092	FALSE
BAP1	648.157	-0.0255833	0.045022	-0.942873	0.345746	0.888071	0.0515522	FALSE
BARD1	354.26	-0.0256768	0.0491524	-1.18145	0.237424	0.819604	0.0863961	FALSE
BARX1-DT	0.373493	-2.58439e-05	0.0682694	0.294678	0.76824			FALSE
BARX2	8.68696	-0.00333203	0.0458696	-0.715125	0.474532			FALSE
BASP1	491.246	0.0264836	0.0473817	1.09538	0.273352	0.852038	0.069541	FALSE
BASP1-AS1	2.54488	0.00116015	0.0448172	0.440673	0.65945			FALSE
BATF2	5.45957	0.00277503	0.0441604	0.851655	0.394406			FALSE
BATF3	52.2777	-0.00137908	0.0447219	-0.133873	0.893503	0.987179	0.00560409	FALSE
BAX	355.763	-0.00853537	0.0426011	-0.416667	0.676922	0.96307	0.0163421	FALSE
BAZ1A	640.413	0.111875	0.100014	2.35187	0.0186793	0.37168	0.429831	FALSE
BAZ1A-AS1	35.3537	0.0205597	0.0484514	1.97912	0.0478027			FALSE
BAZ1B	2700.08	0.0648479	0.0506292	1.89601	0.0579588	0.57608	0.239517	FALSE
BAZ2A	1714.76	0.0819994	0.0592356	2.18413	0.0289526	0.442009	0.354569	FALSE
BAZ2B	200.673	0.0572505	0.0862169	2.28432	0.022353	0.401645	0.396158	FALSE
BAZ2B-AS1	13.0802	0.0015699	0.0443403	0.310628	0.756083			FALSE
BBC3	34.7871	0.00867044	0.0450581	1.02159	0.306973			FALSE
BBIP1	69.8327	-0.00293594	0.0445587	-0.240033	0.810305	0.978574	0.00940645	FALSE
BBLN	226.602	0.000525077	0.0432128	0.02328	0.981427	0.996675	0.00144665	FALSE
BBOF1	14.798	-0.00572309	0.0463035	-0.880786	0.378434			FALSE
BBS1	104.55	-0.0142235	0.0464898	-0.952535	0.340826	0.887955	0.0516092	FALSE
BBS10	121.309	-0.00706686	0.0446971	-0.531697	0.594936	0.949212	0.0226367	FALSE
BBS12	24.2669	-0.000820681	0.0452033	-0.120264	0.904274			FALSE
BBS2	424.61	-0.00167848	0.0420667	-0.0817344	0.934858	0.993017	0.00304312	FALSE
BBS4	174.373	0.0123874	0.0444606	0.677976	0.497787	0.935977	0.0287347	FALSE
BBS5	58.5959	0.0107025	0.0452578	0.966699	0.333694	0.886365	0.0523873	FALSE
BBS7	116.161	0.00969328	0.0445062	0.628821	0.529466	0.940751	0.0265253	FALSE
BBS9	64.9657	0.0250116	0.0510798	1.83907	0.0659046	0.595076	0.225427	FALSE
BBX	706.663	-0.000157564	0.041422	0.0174612	0.986069	0.99677	0.00140525	FALSE
BCAM	45.0343	0.00775951	0.0446962	0.81377	0.415777	0.915381	0.0383982	FALSE
BCAN	0.310368	0.000274719	0.0434538	0.387906	0.698086			FALSE
BCAN-AS1	2.61425	0.00139263	0.0451803	0.593157	0.553076			FALSE
BCAN-AS2	5.8027	0.00557328	0.0443202	1.44728	0.147819			FALSE
BCAP29	471.548	0.0119381	0.0433662	0.60263	0.546755	0.94189	0.026	FALSE
BCAP31	1113.25	-0.0313264	0.0508391	-1.2792	0.200827	0.803385	0.0950764	FALSE
BCAR1	1548.04	-0.0245158	0.0424164	-0.873353	0.382471	0.904137	0.0437659	FALSE
BCAR3	545.428	-0.0930098	0.110946	-2.1939	0.0282428	0.43991	0.356636	FALSE
BCAS1	0.686011	-0.000420083	0.0487669	0.114563	0.908791			FALSE
BCAS2	294.23	-0.05833	0.0864941	-2.15038	0.031525	0.456224	0.340822	FALSE
BCAS3	122.058	0.00918843	0.0445888	0.654169	0.513003	0.938536	0.0275489	FALSE
BCAS4	143.345	-0.000225432	0.0436016	-0.0160868	0.987165	0.996793	0.00139515	FALSE
BCAT1	1239.72	-0.100147	0.134883	-2.26236	0.0236751	0.409187	0.388078	FALSE
BCAT2	182.629	-0.0121915	0.0448061	-0.674864	0.499762	0.935977	0.0287347	FALSE
BCCIP	797.57	0.00267362	0.0393234	0.0936886	0.925357	0.990991	0.00393024	FALSE
BCDIN3D	24.3471	-0.00152047	0.0450619	-0.200978	0.840715			FALSE
BCDIN3D-AS1	8.6631	-0.000369207	0.0454719	-0.0831769	0.933711			FALSE
BCHE	88.311	-0.0110293	0.0458615	-0.941758	0.346317	0.888235	0.0514723	FALSE
BCKDHA	218.786	0.00386048	0.0432161	0.226497	0.820815	0.979554	0.00897177	FALSE
BCKDHB	79.5822	-0.0212526	0.0501453	-1.61702	0.105873	0.692713	0.159447	FALSE
BCKDK	426.881	-0.0433416	0.0603006	-1.61668	0.105948	0.692782	0.159404	FALSE
BCL10	497.949	0.00663332	0.0421266	0.311457	0.755453	0.973357	0.0117277	FALSE
BCL10-AS1	0.783514	-0.0011477	0.0503122	-0.649563	0.515974			FALSE
BCL11A	6.67468	0.000639107	0.0456339	0.148198	0.882187			FALSE
BCL11B	41.9136	0.014312	0.0463393	1.3569	0.174813	0.789974	0.102387	FALSE
BCL2	103.428	0.0216664	0.0486943	1.33372	0.182297	0.795369	0.0994312	FALSE
BCL2A1	42.5133	-0.0185102	0.0496698	-1.84687	0.0647663	0.592252	0.227494	FALSE
BCL2L1	1220.6	0.000158357	0.0383994	0.00670551	0.99465	0.998422	0.000685783	FALSE
BCL2L11	163.399	-0.00334137	0.0435075	-0.208077	0.835169	0.981177	0.00825267	FALSE
BCL2L12	263.482	-0.00121556	0.0428979	-0.0718756	0.942701	0.993608	0.00278477	FALSE
BCL2L13	630.73	-0.0651791	0.0674926	-1.85371	0.0637811	0.588526	0.230234	FALSE
BCL2L15	0.747622	0.000289426	0.0484284	0.22173	0.824524			FALSE
BCL2L2	490.893	0.0118317	0.0423768	0.533719	0.593536	0.948512	0.0229573	FALSE
BCL2L2-PABPN1	47.5817	0.0127614	0.0447598	1.73419	0.0828839	0.636844	0.195967	FALSE
BCL3	346.812	0.0163933	0.0449805	0.854423	0.392871	0.904929	0.0433855	FALSE
BCL6	34.3404	0.00460657	0.0446645	0.570192	0.568548			FALSE
BCL6B	0.791638	0.000350076	0.0484753	0.215277	0.829552			FALSE
BCL7A	197.691	0.0015423	0.0429546	0.0815752	0.934985	0.993017	0.00304312	FALSE
BCL7B	610.595	-0.0992291	0.104159	-2.24305	0.0248936	0.415395	0.381539	FALSE
BCL7C	233.143	0.00585015	0.0428257	0.303248	0.761701	0.973357	0.0117277	FALSE
BCL9	292.595	0.0212491	0.0463239	0.988409	0.322953	0.884934	0.0530893	FALSE
BCL9L	4366.94	0.0507488	0.0510602	1.46558	0.142763	0.758058	0.120298	FALSE
BCLAF1	1917.64	0.0185108	0.0425695	0.737838	0.460613	0.924856	0.0339258	FALSE
BCLAF1P1	0.0760598	-0.000301309	0.0649696	-0.0761961	0.939263			FALSE
BCLAF1P2	3.08754	0.000477431	0.0456953	0.237088	0.812588			FALSE
BCLAF3	70.4632	0.0110562	0.0453266	1.04494	0.29605	0.868384	0.0612882	FALSE
BCO1	0.258784	8.38546e-05	0.0539308	0.121322	0.903436			FALSE
BCO2	5.42531	0.000423034	0.0446821	0.12063	0.903984			FALSE
BCOR	536.988	0.0210673	0.0444686	0.866754	0.386077	0.904929	0.0433855	FALSE
BCORL1	435.867	0.21646	0.137817	2.96259	0.00305058	0.132929	0.876381	FALSE
BCR	695.706	0.0094134	0.0414124	0.408016	0.683262	0.96307	0.0163421	FALSE
BCRP2	13.1397	-0.000742984	0.0451128	-0.12914	0.897247			FALSE
BCRP3	5.2327	-0.0048687	0.0477405	-1.50279	0.132894			FALSE
BCS1L	272.567	-0.0287738	0.0521791	-1.47518	0.140163	0.754859	0.122134	FALSE
BCYRN1	667.12	-0.00672378	0.0449788	-0.825007	0.409368	0.913233	0.0394186	FALSE
BDH1	50.2549	0.00764358	0.0447202	0.759393	0.447618	0.923016	0.0347909	FALSE
BDH2	3.89431	-0.00130482	0.0456796	-0.381716	0.702672			FALSE
BDH2P1	0.371991	0.000469277	0.0448311	0.528543	0.597122			FALSE
BDNF	24.1678	-0.0191546	0.0508748	-2.30163	0.0213561			FALSE
BDNF-AS	4.60926	0.000676545	0.0452247	0.190029	0.849287			FALSE
BDP1	439.441	0.378652	0.14555	3.69036	0.000223941	0.025917	1.58642	FALSE
BEAN1	22.1838	0.000100922	0.0449532	0.0109785	0.991241			FALSE
BECN1	308.984	0.000887356	0.0420325	0.0602657	0.951944	0.994695	0.00231023	FALSE
BECN2	0.257159	-0.000408698	0.0643432	-0.459176	0.646108			FALSE
BEGAIN	18.1897	-0.000696565	0.0451312	-0.102248	0.91856			FALSE
BEND3	178.221	-0.0203813	0.0472179	-1.00294	0.31589	0.881215	0.0549179	FALSE
BEND4	4.86696	0.00099509	0.0452588	0.282739	0.777377			FALSE
BEND6	48.2094	0.0100007	0.0453049	0.985822	0.324221	0.884934	0.0530893	FALSE
BEND7	71.5166	0.00589055	0.0446411	0.455277	0.64891	0.958771	0.0182849	FALSE
BEST1	2.81031	-0.000218812	0.0462106	-0.0967699	0.922909			FALSE
BEST3	9.97359	-0.00770825	0.0476778	-1.69667	0.0897599			FALSE
BET1	93.3731	-0.00107398	0.044065	-0.0797296	0.936452	0.993262	0.00293619	FALSE
BET1L	264.442	0.0234298	0.0470795	1.00664	0.31411	0.879358	0.0558343	FALSE
BEX1	0.911399	-0.000326383	0.046773	-0.0942526	0.924909			FALSE
BEX2	17.001	-0.00501852	0.0467711	-0.889821	0.373562			FALSE
BEX3	237.09	-0.000112026	0.0433369	-0.00876005	0.993011	0.998204	0.000780586	FALSE
BEX5	0.273111	-2.53118e-05	0.0686894	0.287254	0.773918			FALSE
BFAR	404.555	-0.0253225	0.0478746	-1.08673	0.277157	0.854525	0.0682755	FALSE
BFSP1	15.8814	0.00906666	0.0454801	1.24473	0.213231			FALSE
BGLAP	1.89812	0.000539181	0.04287	0.362503	0.716977			FALSE
BGN	1.2309	-0.00117449	0.0470605	-0.659899	0.509318			FALSE
BHLHA15	14.1028	0.00521362	0.0447667	0.888953	0.374029			FALSE
BHLHE40	2259.82	0.0909395	0.0692448	2.25272	0.0242766	0.410239	0.386963	FALSE
BHLHE40-AS1	8.6002	0.00339153	0.0443224	0.746145	0.45558			FALSE
BHLHE41	303.45	0.0144956	0.0437313	0.662659	0.507549	0.937202	0.0281667	FALSE
BICC1	103.745	0.00680496	0.0442381	0.617739	0.536747	0.941103	0.0263629	FALSE
BICD1	485.305	-0.00592255	0.0406398	-0.247687	0.804376	0.978574	0.00940645	FALSE
BICD2	603.838	0.00220489	0.0395822	0.069648	0.944474	0.993608	0.00278477	FALSE
BICDL1	27.3987	0.0116331	0.0452209	1.52541	0.127158			FALSE
BICDL2	0.387625	-0.000543419	0.0580602	-0.489359	0.624587			FALSE
BICDL3P	0.348304	-0.000172383	0.0522359	-0.0572837	0.954319			FALSE
BICRA	216.764	0.0261045	0.0494385	1.26879	0.204515	0.807381	0.0929215	FALSE
BICRA-AS2	0.858355	-0.00130334	0.0511842	-0.913156	0.361161			FALSE
BICRAL	299.957	0.00654859	0.0433846	0.4023	0.687464	0.964227	0.0158207	FALSE
BID	217.004	-0.00252666	0.0430239	-0.143521	0.885879	0.987179	0.00560409	FALSE
BIK	3.68422	6.14608e-05	0.0453066	0.0195959	0.984366			FALSE
BIN1	618.474	-0.0085659	0.041174	-0.381357	0.702938	0.965267	0.0153526	FALSE
BIN2	0.253246	-0.000409339	0.0643794	-0.457428	0.647363			FALSE
BIN3	74.2212	-0.0041024	0.0446117	-0.350312	0.726104	0.967504	0.0143472	FALSE
BIRC2	413.992	-0.000743148	0.041441	-0.0345484	0.97244	0.995304	0.00204421	FALSE
BIRC3	289.97	-0.0296744	0.0510655	-1.31156	0.189669	0.797438	0.0983032	FALSE
BIRC5	1605.78	-0.0741435	0.0784144	-1.93848	0.0525651	0.557397	0.253835	FALSE
BIRC6	2014.05	0.107913	0.134509	2.28918	0.0220687	0.399203	0.398806	FALSE
BIRC7	0.295262	-0.000201911	0.0525318	-0.120103	0.904401			FALSE
BISPR	0.854285	0.00228356	0.0441238	1.74655	0.0807149			FALSE
BIVM	133.504	-0.00635494	0.0445359	-0.509171	0.610632	0.95219	0.0212762	FALSE
BIVM-ERCC5	7.284	0.000572171	0.041097	0.609199	0.542392			FALSE
BLACAT1	10.6485	-0.00119652	0.0451277	-0.282199	0.777791			FALSE
BLACE	0.226943	-3.49693e-05	0.0498301	0.287254	0.773917			FALSE
BLCAP	205.855	0.00394239	0.0431231	0.231866	0.816642	0.979554	0.00897177	FALSE
BLID	3.92039	0.00674921	0.0426597	2.21214	0.0269569			FALSE
BLM	269.851	0.000668781	0.0430007	0.0520265	0.958508	0.994695	0.00231023	FALSE
BLMH	371.715	-0.0209798	0.0450415	-0.858331	0.39071	0.904929	0.0433855	FALSE
BLOC1S1	195.761	-0.00850134	0.044033	-0.510261	0.609869	0.951877	0.021419	FALSE
BLOC1S2	146.925	0.0285022	0.051914	1.50424	0.132521	0.745511	0.127546	FALSE
BLOC1S3	112.278	0.0183906	0.0472044	1.18963	0.23419	0.819604	0.0863961	FALSE
BLOC1S4	58.1943	-0.00136741	0.0443776	-0.158289	0.874229	0.986303	0.00598964	FALSE
BLOC1S5	128.06	-0.00755496	0.0443953	-0.479071	0.631888	0.955368	0.0198292	FALSE
BLOC1S5-TXNDC5	49.7301	-0.000335187	0.0444032	-0.119094	0.905201	0.988106	0.00519633	FALSE
BLOC1S6	333.794	-0.0157392	0.044361	-0.724438	0.468797	0.928003	0.0324504	FALSE
BLTP1	277.35	0.0431482	0.0652609	2.25913	0.0238752	0.409187	0.388078	FALSE
BLTP2	4347.66	0.0149187	0.037769	0.52487	0.599673	0.95021	0.0221802	FALSE
BLTP3A	820.288	0.000974313	0.041224	0.044875	0.964207	0.995304	0.00204421	FALSE
BLTP3B	362.91	0.00245387	0.0421327	0.13579	0.891987	0.987179	0.00560409	FALSE
BLTP3B-DT	0.0985117	-0.000334775	0.0649172	-0.169634	0.865298			FALSE
BLVRA	396.044	-0.00421388	0.0417001	-0.213296	0.831096	0.980693	0.00846674	FALSE
BLVRB	242.59	-0.0103708	0.0441595	-0.585839	0.557983	0.945367	0.0243997	FALSE
BLZF1	129.6	-0.00651431	0.0442163	-0.407693	0.683499	0.96307	0.0163421	FALSE
BLZF2P	0.15739	-0.000259579	0.0583517	0.0770247	0.938604			FALSE
BMAL1	35.9722	-0.0118882	0.0470221	-1.14318	0.252964			FALSE
BMAL2	1419.22	-0.0137508	0.0395804	-0.554581	0.579181	0.945452	0.0243603	FALSE
BMERB1	113.857	0.00953983	0.0445922	0.693752	0.487838	0.934055	0.0296275	FALSE
BMF	22.4591	-0.00527528	0.0457991	-0.72882	0.466112			FALSE
BMI1	296.094	0.00847526	0.0429619	0.42593	0.670159	0.96307	0.0163421	FALSE
BMP1	91.8513	-0.00720049	0.0448463	-0.52324	0.600807	0.95021	0.0221802	FALSE
BMP2	6.07284	-0.00148901	0.045946	-0.454545	0.649436			FALSE
BMP2K	218.99	0.0159505	0.0457194	1.01478	0.31021	0.87771	0.0566488	FALSE
BMP2K-DT	1.42188	-8.22946e-05	0.0452884	-0.0460184	0.963296			FALSE
BMP4	0.500291	1.37818e-05	0.0494629	0.0206549	0.983521			FALSE
BMP5	116.393	0.000624306	0.0436904	0.0410006	0.967295	0.995304	0.00204421	FALSE
BMP6	306.662	0.0209327	0.0459842	0.936055	0.349245	0.890594	0.0503204	FALSE
BMP7	166.107	0.327442	0.223491	3.03463	0.00240834	0.116238	0.934653	FALSE
BMP8A	6.14593	0.00381028	0.0449818	1.01573	0.309757			FALSE
BMP8B	18.265	-5.83548e-05	0.0450787	-0.0117244	0.990645			FALSE
BMPER	0.206816	0.000279827	0.0515132	0.374087	0.70834			FALSE
BMPR1A	448.586	-0.0038206	0.0413656	-0.176506	0.859896	0.985735	0.00624	FALSE
BMPR1AP1	0.559495	-0.00097993	0.0508122	-0.680082	0.496453			FALSE
BMPR1AP2	1.22513	3.84291e-05	0.0447103	0.0870181	0.930657			FALSE
BMPR1B	0.364788	-0.000226258	0.0471995	-0.123316	0.901857			FALSE
BMPR2	827.285	0.065099	0.0834746	1.94561	0.0517021	0.554253	0.256292	FALSE
BMS1	1253.51	0.0434702	0.0521377	1.44092	0.149606	0.762773	0.117604	FALSE
BMS1P1	6.89247	-0.00253704	0.0461415	-0.771179	0.440601			FALSE
BMS1P2	3.29331	-0.000968201	0.0455725	-0.362908	0.716673			FALSE
BMS1P20	113.629	0.0141884	0.0456857	1.05015	0.29365	0.8673	0.0618306	FALSE
BMS1P23	15.9877	-0.00520386	0.0460427	-0.819037	0.412765			FALSE
BMS1P4	2.06532	-0.000967733	0.0463695	-0.472901	0.636284			FALSE
BMS1P4-AGAP5	1.63033	-0.000461764	0.0591925	-0.766117	0.443607			FALSE
BMS1P7	0.447947	-0.000509757	0.0636775	-0.690586	0.489826			FALSE
BMS1P8	7.5928	-0.00190116	0.0455787	-0.448257	0.653968			FALSE
BMT2	52.4377	0.00342206	0.0444517	0.32805	0.742874	0.971713	0.0124622	FALSE
BNAT1	2.4326	-0.00320891	0.0482989	-1.42219	0.154972			FALSE
BNC1	0.585409	0.000514123	0.0461255	0.588383	0.556275			FALSE
BNC2	851.957	-0.000912641	0.0410427	-0.0562712	0.955126	0.994695	0.00231023	FALSE
BNC2-AS1	2.50328	-0.00125141	0.0462821	-0.509607	0.610327			FALSE
BNIP1	100.057	-0.00040988	0.0440747	-0.0309931	0.975275	0.995558	0.00193359	FALSE
BNIP2	607.232	-0.00836932	0.0419915	-0.386586	0.699063	0.964978	0.0154827	FALSE
BNIP3	124.686	-0.0199088	0.0482688	-1.21429	0.224639	0.817233	0.0876542	FALSE
BNIP3L	388.188	-0.0442359	0.0619016	-1.67067	0.0947868	0.666674	0.176086	FALSE
BNIP3P5	0.500323	0.00124176	0.0434636	1.31739	0.187709			FALSE
BNIPL	2.76094	-0.000516995	0.0454579	-0.206624	0.836304			FALSE
BOC	2.85052	0.00043971	0.0449189	0.197212	0.843662			FALSE
BOD1	516.158	-0.0638159	0.0747266	-1.82798	0.0675518	0.600752	0.221305	FALSE
BOD1L1	448.561	0.227868	0.195299	2.81115	0.00493643	0.181955	0.740037	FALSE
BOK	442.86	0.00921905	0.0422794	0.411816	0.680474	0.96307	0.0163421	FALSE
BOK-AS1	0.480255	-0.000506329	0.0499444	-0.101505	0.91915			FALSE
BOLA1	48.1367	-0.00731962	0.0455263	-0.650016	0.515682	0.939342	0.0271761	FALSE
BOLA2	9.96877	-0.00491283	0.0473965	-1.44727	0.14782			FALSE
BOLA2-SMG1P6	210.458	-0.00721791	0.0434304	-0.380446	0.703614	0.965328	0.0153251	FALSE
BOLA2B	293.676	-0.0062187	0.0440005	-0.466458	0.640888	0.958406	0.0184504	FALSE
BOLA3	182.283	-0.020941	0.0481661	-1.15101	0.249726	0.83322	0.0792404	FALSE
BOLA3-DT	42.1515	-0.00585244	0.0454241	-0.581863	0.560659	0.945367	0.0243997	FALSE
BOP1	1235.75	-0.0176084	0.043293	-0.744284	0.456704	0.924459	0.0341125	FALSE
BORA	136.7	0.00507002	0.0437656	0.317487	0.750874	0.972255	0.0122197	FALSE
BORCS5	149.713	0.0133523	0.0451869	0.810577	0.417608	0.915732	0.0382316	FALSE
BORCS6	85.5174	0.0176855	0.0471792	1.20531	0.228083	0.819196	0.0866121	FALSE
BORCS7	64.4446	0.00641903	0.0446068	0.530285	0.595914	0.949212	0.0226367	FALSE
BORCS8	139.237	-0.00704324	0.0442442	-0.456001	0.648389	0.958771	0.0182849	FALSE
BORCS8-MEF2B	39.2579	-0.001958	0.0445658	-0.281876	0.778039	0.974967	0.0110101	FALSE
BPGM	116.993	-0.0054659	0.0443319	-0.404479	0.685861	0.963571	0.0161162	FALSE
BPHL	79.8598	0.000562236	0.0441921	0.035454	0.971718	0.995304	0.00204421	FALSE
BPNT1	125.415	0.00978275	0.0443932	0.631862	0.527477	0.940461	0.026659	FALSE
BPNT2	774.208	0.00289095	0.0401612	0.112839	0.910158	0.988803	0.00489023	FALSE
BPTF	876.459	0.22543	0.138165	2.96876	0.00299009	0.131895	0.879772	FALSE
BPTFP1	0.80246	0.000463257	0.0480255	0.356038	0.721812			FALSE
BRAF	381.871	0.0249404	0.0476348	1.11566	0.264569	0.847933	0.0716385	FALSE
BRAP	246.051	0.0158572	0.0448895	0.800349	0.423508	0.915732	0.0382316	FALSE
BRAT1	676.713	-0.00797846	0.0427203	-0.378443	0.705101	0.966137	0.0149614	FALSE
BRCA1	882.215	0.0722127	0.069238	1.95445	0.0506479	0.550454	0.259279	FALSE
BRCA2	336.665	0.0290003	0.0510116	1.41219	0.157893	0.767199	0.115092	FALSE
BRCC3	199.454	0.0230204	0.0482165	1.20005	0.230122	0.819196	0.0866121	FALSE
BRCC3P1	1.66674	0.00167896	0.0425029	1.01575	0.309748			FALSE
BRD1	321.401	0.0177213	0.0446934	0.816336	0.414308	0.915381	0.0383982	FALSE
BRD10	194.646	0.0054663	0.0433705	0.322977	0.746712	0.971713	0.0124622	FALSE
BRD2	2117.32	0.139982	0.0860657	2.73751	0.0061906	0.20376	0.690882	FALSE
BRD3	701.776	0.0585665	0.0655718	1.74278	0.0813716	0.636007	0.196538	FALSE
BRD3OS	271.961	-0.00794341	0.0434496	-0.430741	0.666657	0.962795	0.0164663	FALSE
BRD4	2651.63	0.110979	0.0880254	2.41619	0.015684	0.341023	0.467216	FALSE
BRD7	597.074	0.00717814	0.0408535	0.325955	0.744458	0.971713	0.0124622	FALSE
BRD7P2	2.98766	-0.000752264	0.0462613	-0.313897	0.7536			FALSE
BRD7P4	0.208188	8.81834e-05	0.049963	0.281147	0.778598			FALSE
BRD7P5	0.0492559	-0.000267528	0.0656005	-0.00641685	0.99488			FALSE
BRD8	488.561	0.116242	0.114331	2.35135	0.0187053	0.37168	0.429831	FALSE
BRD9	299.626	0.0125566	0.0436242	0.61637	0.53765	0.941544	0.0261593	FALSE
BRF1	240.211	0.000587432	0.0430999	0.0399044	0.968169	0.995304	0.00204421	FALSE
BRF2	101.432	0.0118843	0.0452028	0.899328	0.368478	0.897823	0.0468094	FALSE
BRI3	595.761	-0.00822296	0.0422282	-0.438035	0.661361	0.96236	0.0166625	FALSE
BRI3BP	582.908	-0.011213	0.0418338	-0.47899	0.631946	0.955368	0.0198292	FALSE
BRICD5	0.91632	0.00122968	0.0483371	0.793582	0.427439			FALSE
BRINP2	8.1337	-0.00170746	0.0456607	-0.344793	0.73025			FALSE
BRINP3	75.5312	-0.00586551	0.0448795	-0.475746	0.634255	0.956016	0.0195349	FALSE
BRINP3-DT	2.38148	0.000638324	0.04451	0.264943	0.791053			FALSE
BRIP1	308.878	-0.0157303	0.0458955	-0.929257	0.352756	0.891821	0.0497224	FALSE
BRIX1	490.995	0.00480375	0.0415389	0.221682	0.824562	0.979722	0.0088971	FALSE
BRK1	685.45	-0.0256922	0.0480367	-1.12908	0.258864	0.84136	0.075018	FALSE
BRME1	26.9547	-0.00144196	0.0447454	-0.178023	0.858705			FALSE
BRMS1	530.448	-0.0526064	0.0639923	-1.6579	0.0973377	0.673339	0.171766	FALSE
BRMS1L	78.0168	-0.000382462	0.0441291	-0.0276592	0.977934	0.996073	0.00170884	FALSE
BROX	326.972	-0.0113761	0.0446537	-0.721374	0.470679	0.928244	0.0323381	FALSE
BRPF1	457.397	0.0260175	0.0453729	0.987487	0.323404	0.884934	0.0530893	FALSE
BRPF3	433.033	-0.00143586	0.0411277	-0.0654511	0.947815	0.993644	0.0027694	FALSE
BRPF3-AS1	1.47753	0.00261246	0.0426773	1.53229	0.125451			FALSE
BRSK1	61.1312	0.00904691	0.0448596	0.833453	0.404589	0.911415	0.0402838	FALSE
BRSK2	88.1309	-0.00191489	0.0442625	-0.133597	0.893722	0.987179	0.00560409	FALSE
BRWD1	517.009	0.021754	0.0459737	0.982383	0.325911	0.884934	0.0530893	FALSE
BRWD1-AS2	5.11491	-0.00389701	0.0468948	-1.11362	0.265444			FALSE
BRWD1-IT1	0.15661	0.000384931	0.0463604	0.490231	0.62397			FALSE
BRWD3	166.909	0.00811105	0.0441945	0.609117	0.542447	0.941835	0.0260253	FALSE
BSCL2	321.544	-0.064993	0.102358	-2.29667	0.0216375	0.397414	0.400757	FALSE
BSDC1	389.733	0.0781072	0.116481	2.16543	0.0303545	0.447542	0.349166	FALSE
BSG	2794.51	-0.0734761	0.0657144	-2.01622	0.0437773	0.517912	0.285744	FALSE
BSG-AS1	4.50919	0.00348215	0.0431152	1.12925	0.258793			FALSE
BSN	46.7202	0.0237792	0.0502447	2.19458	0.0281935	0.43991	0.356636	FALSE
BSN-DT	1.61671	-0.00191057	0.0483694	-1.05146	0.293049			FALSE
BSPRY	0.690992	-9.75163e-05	0.0502004	-0.0486986	0.96116			FALSE
BST1	11.8163	-0.0014657	0.0453472	-0.261371	0.793807			FALSE
BTAF1	447.419	-0.0112821	0.0433572	-0.57418	0.565846	0.945367	0.0243997	FALSE
BTBD1	482.453	-0.016696	0.0431736	-0.695107	0.486988	0.933639	0.0298208	FALSE
BTBD10	282.658	-0.016505	0.0445225	-0.724013	0.469058	0.928003	0.0324504	FALSE
BTBD10P2	0.495732	0.000452999	0.0497805	0.476485	0.633729			FALSE
BTBD16	0.117005	0.00010825	0.0550154	0.281148	0.778597			FALSE
BTBD17	0.340409	-0.000526201	0.0507431	-0.215669	0.829246			FALSE
BTBD19	1.64507	0.00235857	0.042744	1.09684	0.272709			FALSE
BTBD2	813.551	0.0284641	0.0449335	1.01454	0.310324	0.87771	0.0566488	FALSE
BTBD3	265.904	0.00934031	0.0428449	0.444268	0.656849	0.960422	0.017538	FALSE
BTBD6P1	0.103156	-0.000328437	0.0646684	-0.165104	0.868862			FALSE
BTBD7	447.878	0.0189366	0.0443659	0.813228	0.416088	0.915381	0.0383982	FALSE
BTBD7P1	1.17184	-0.000734935	0.0470563	-0.419519	0.674837			FALSE
BTBD8	27.3968	0.0153405	0.046543	1.84591	0.0649059			FALSE
BTBD9	213.582	0.0117581	0.0437661	0.563893	0.572827	0.945367	0.0243997	FALSE
BTC	0.840594	0.00111642	0.0428395	1.00251	0.316098			FALSE
BTD	164.541	0.0205001	0.0472134	1.06829	0.28539	0.860408	0.0652957	FALSE
BTF3	3580.17	-0.032282	0.0499501	-1.2691	0.204405	0.807344	0.0929413	FALSE
BTF3-DT	2.89952	-0.00201542	0.0465908	-0.761024	0.446643			FALSE
BTF3L4	407.01	-0.0559646	0.0806699	-2.06396	0.0390212	0.498203	0.302593	FALSE
BTF3L4P1	0.16166	0.000411176	0.0458487	0.522845	0.601082			FALSE
BTF3L4P2	49.2929	-0.00362423	0.0448279	-0.460068	0.645468	0.958759	0.0182905	FALSE
BTF3P10	0.70068	9.80242e-05	0.049848	0.105198	0.916219			FALSE
BTF3P13	0.323706	1.55229e-05	0.0508304	0.160377	0.872584			FALSE
BTF3P16	0.226943	-3.49693e-05	0.0498301	0.287254	0.773917			FALSE
BTF3P2	0.15661	0.000384931	0.0463604	0.490231	0.62397			FALSE
BTF3P3	0.115665	-0.000205052	0.0591695	0.106143	0.915469			FALSE
BTF3P4	0.449966	-0.0001318	0.051604	-0.0341005	0.972797			FALSE
BTF3P5	0.232637	-0.000272401	0.0507978	0.0784132	0.937499			FALSE
BTF3P6	1.15701	0.000923329	0.0432027	0.781725	0.434376			FALSE
BTF3P7	0.206525	-0.000272957	0.0588601	-0.00641743	0.99488			FALSE
BTG1	229.278	-0.0194481	0.0468863	-0.950646	0.341784	0.887955	0.0516092	FALSE
BTG1-DT	0.484707	0.000610754	0.0435056	0.970298	0.331898			FALSE
BTG2	39.6326	0.0108987	0.0457268	1.06026	0.289026	0.863322	0.0638272	FALSE
BTG2-DT	0.609743	-0.000777089	0.0564115	-0.485104	0.627602			FALSE
BTG3	324.152	-0.0223912	0.0477827	-1.11121	0.266479	0.847933	0.0716385	FALSE
BTG3-AS1	6.01098	-0.00312153	0.0461307	-0.839506	0.401186			FALSE
BTG4	0.488506	-0.000210563	0.0552107	-0.190853	0.848641			FALSE
BTK	2.77187	-0.000325107	0.0459726	-0.12373	0.901529			FALSE
BTLA	0.205727	-0.000391905	0.0644102	-0.387336	0.698507			FALSE
BTN1A1	0.182074	-2.43299e-05	0.0690738	0.287255	0.773917			FALSE
BTN2A1	164.683	0.00373789	0.0433904	0.240994	0.80956	0.978574	0.00940645	FALSE
BTN2A2	85.3118	-0.00511916	0.0448056	-0.491695	0.622935	0.95506	0.0199695	FALSE
BTN2A3P	12.0926	0.00524947	0.044803	0.984009	0.325111			FALSE
BTN3A1	58.3203	-0.000656555	0.0445889	-0.0547841	0.95631	0.994695	0.00231023	FALSE
BTN3A2	112.667	0.0105228	0.0448543	0.743409	0.457234	0.924459	0.0341125	FALSE
BTN3A3	24.3996	-0.0072811	0.0460185	-0.919524	0.357822			FALSE
BTNL12P	0.117005	0.00010825	0.0550154	0.281148	0.778597			FALSE
BTNL9	5.06865	0.00236036	0.0440506	0.68354	0.494266			FALSE
BTRC	364.06	0.00780749	0.0428986	0.410071	0.681754	0.96307	0.0163421	FALSE
BUB1	1369.58	0.0235742	0.0446108	0.936856	0.348833	0.890594	0.0503204	FALSE
BUB1B	567.274	0.0191128	0.0436621	0.774471	0.438652	0.920533	0.0359606	FALSE
BUB1B-PAK6	0.484474	0.000644699	0.0432368	1.00464	0.315069			FALSE
BUB3	1527.46	-0.0235854	0.0398038	-0.861817	0.388788	0.904929	0.0433855	FALSE
BUB3P1	0.400192	0.000455419	0.0513877	0.444695	0.65654			FALSE
BUD13	273.752	-0.0107501	0.0439222	-0.565825	0.571513	0.945367	0.0243997	FALSE
BUD23	772.383	-0.0174787	0.0450688	-0.865392	0.386824	0.904929	0.0433855	FALSE
BUD31	618.749	-0.0220112	0.0445176	-0.868862	0.384923	0.904807	0.0434441	FALSE
BYSL	548.342	-0.0201127	0.0435302	-0.802434	0.422302	0.915732	0.0382316	FALSE
BZW1	3658.45	-0.119342	0.0662776	-2.75572	0.00585636	0.196975	0.705589	FALSE
BZW1-AS1	0.263201	-0.000260395	0.0582718	0.0770235	0.938605			FALSE
BZW1P2	19.7934	-0.00557771	0.0459343	-0.94876	0.342743			FALSE
BZW2	416.752	-0.00672321	0.04212	-0.320416	0.748653	0.971713	0.0124622	FALSE
C10orf143	6.46054	-0.00284755	0.0461542	-0.769834	0.441398			FALSE
C10orf55	13.9681	-0.00106698	0.0453951	-0.172746	0.862851			FALSE
C10orf67	0.328948	-2.58258e-05	0.0683924	0.287254	0.773918			FALSE
C10orf67-AS1	0.154296	-0.000367624	0.0645016	-0.294697	0.768225			FALSE
C10orf88	117.522	0.0156689	0.0463013	1.1045	0.269378	0.848534	0.0713308	FALSE
C10orf88B	16.7402	0.00362513	0.0444968	0.585449	0.558246			FALSE
C10orf90	0.539303	0.000375003	0.0427641	0.417867	0.676045			FALSE
C10orf95	1.02201	-0.000336991	0.0498418	-0.212494	0.831721			FALSE
C10orf95-AS1	49.0432	-0.00824249	0.0458121	-0.741873	0.458164	0.924459	0.0341125	FALSE
C11orf24	304.4	0.0269628	0.048966	1.20306	0.228954	0.819196	0.0866121	FALSE
C11orf54	152.886	-0.0118815	0.0450245	-0.668844	0.503595	0.936849	0.0283305	FALSE
C11orf58	783.055	-0.0321162	0.047952	-1.16207	0.245208	0.828367	0.0817773	FALSE
C11orf65	5.71768	0.00237925	0.0437926	0.726474	0.467548			FALSE
C11orf68	610.419	-0.0230143	0.0456344	-0.945474	0.344417	0.887955	0.0516092	FALSE
C11orf71	54.3711	-0.00804113	0.045654	-0.776813	0.437269	0.920533	0.0359606	FALSE
C11orf86	2.78291	-0.00300629	0.0476094	-1.16689	0.243256			FALSE
C11orf91	3.2139	0.00254368	0.0439432	0.880824	0.378413			FALSE
C11orf96	2.81061	-0.000153007	0.045039	-0.0627424	0.949972			FALSE
C11orf98	339.338	-0.00981349	0.0438073	-0.553158	0.580156	0.945452	0.0243603	FALSE
C12orf43	160.101	0.000305049	0.0434089	0.025737	0.979467	0.996436	0.00155041	FALSE
C12orf56	2.25359	-0.000207635	0.0451296	-0.101829	0.918893			FALSE
C12orf57	748.268	0.00112664	0.0417904	0.0547478	0.956339	0.994695	0.00231023	FALSE
C12orf60	10.6246	0.00119696	0.0447775	0.241868	0.808882			FALSE
C12orf75	250.563	-0.0367553	0.0565394	-1.55111	0.120874	0.71801	0.14387	FALSE
C12orf75-AS1	0.139346	-2.48581e-05	0.0690984	0.287255	0.773917			FALSE
C12orf76	31.9746	-0.00946857	0.0462767	-0.989434	0.322451			FALSE
C13orf46	15.9953	0.0109442	0.044737	1.7344	0.0828473			FALSE
C14orf119	323.61	-0.00401038	0.0427184	-0.216135	0.828882	0.980594	0.00851087	FALSE
C14orf132	15.8729	0.00509619	0.0449623	0.767035	0.443061			FALSE
C14orf178	0.163974	-0.000205853	0.0590269	0.106143	0.915469			FALSE
C14orf180	0.215906	-0.000259984	0.0583382	0.0770247	0.938604			FALSE
C14orf28	7.09929	-0.00537519	0.0474749	-1.37478	0.169199			FALSE
C14orf93	44.6074	-0.00338141	0.0449883	-0.332246	0.739703	0.971385	0.0126085	FALSE
C15orf39	397.764	0.00447135	0.0411863	0.192678	0.847211	0.9825	0.00766752	FALSE
C15orf40	51.4921	0.00115073	0.0444962	0.104106	0.917086	0.990254	0.0042533	FALSE
C15orf48	285.722	-0.0584887	0.0807706	-1.96972	0.0488707	0.542149	0.265882	FALSE
C15orf61	67.16	-0.0181875	0.0487842	-1.41108	0.15822	0.767774	0.114767	FALSE
C15orf62	0.792732	-0.00106619	0.0478604	-0.60413	0.545757			FALSE
C16orf46	8.0962	-0.00219754	0.0457399	-0.630569	0.528323			FALSE
C16orf46-DT	0.815406	-0.000553807	0.0468822	-0.317368	0.750964			FALSE
C16orf74	58.5878	-0.000738556	0.0445475	-0.0738155	0.941157	0.993608	0.00278477	FALSE
C16orf86	0.860803	-0.0015077	0.0502284	-0.927763	0.353531			FALSE
C16orf87	79.8251	-0.00905044	0.0454081	-0.681074	0.495825	0.935768	0.0288317	FALSE
C16orf95	60.3897	0.0114573	0.045473	0.998468	0.318053	0.882041	0.0545113	FALSE
C16orf95-DT	3.6598	0.00208235	0.0445019	0.597918	0.549895			FALSE
C16orf96	0.761085	-0.000314235	0.046768	-0.0909624	0.927522			FALSE
C17orf100	14.0751	0.00151708	0.0446775	0.287131	0.774012			FALSE
C17orf107	3.61269	0.0038533	0.0427725	1.2849	0.198826			FALSE
C17orf113	7.9253	0.00379009	0.0445759	0.775726	0.437911			FALSE
C17orf114	2.5089	0.00126125	0.0442146	0.488734	0.62503			FALSE
C17orf49	275.419	-0.0134758	0.0442665	-0.672341	0.501367	0.936295	0.0285874	FALSE
C17orf58	93.6964	-0.00348494	0.0443785	-0.297662	0.765961	0.973357	0.0117277	FALSE
C17orf67	9.76742	0.00216995	0.044631	0.437657	0.661635			FALSE
C17orf75	154.115	-0.00289418	0.0433853	-0.163311	0.870274	0.985888	0.0061726	FALSE
C18orf21	56.429	0.0174125	0.0475062	1.45723	0.145053	0.759485	0.119481	FALSE
C18orf32	36.991	0.0107495	0.0456995	1.14671	0.251503	0.835075	0.0782747	FALSE
C18orf54	211.685	0.00617164	0.0431192	0.324242	0.745755	0.971713	0.0124622	FALSE
C19orf12	185.469	0.0101198	0.0439694	0.549034	0.582982	0.946092	0.0240668	FALSE
C19orf18	0.102864	-0.000327864	0.0646711	-0.164295	0.869499			FALSE
C19orf25	183.622	0.0110459	0.0444651	0.708572	0.47859	0.931814	0.0306709	FALSE
C19orf33	159.657	-0.00906128	0.0450826	-0.789492	0.429825	0.91658	0.0378295	FALSE
C19orf38	1.17659	-1.44852e-05	0.0453053	-0.0102194	0.991846			FALSE
C19orf44	50.0189	-0.000712395	0.0446583	-0.0625323	0.950139	0.994185	0.00253269	FALSE
C19orf47	208.879	-0.000778213	0.0426587	-0.0423599	0.966212	0.995304	0.00204421	FALSE
C19orf48P	566.319	-0.0103157	0.0417665	-0.449265	0.653241	0.959301	0.018045	FALSE
C19orf53	297.217	-0.00047529	0.0428355	-0.0307291	0.975486	0.995558	0.00193359	FALSE
C19orf73	4.55238	-0.000707626	0.0459414	-0.246737	0.805112			FALSE
C19orf81	0.581153	0.00107872	0.0467846	0.88901	0.373998			FALSE
C19orf84	0.457556	-0.000281508	0.04676	-0.0825393	0.934218			FALSE
C1D	78.2608	-0.0231742	0.051252	-1.75347	0.0795215	0.631336	0.199739	FALSE
C1DP1	1.1429	0.000975741	0.0469108	0.70543	0.480543			FALSE
C1GALT1	205.799	-0.00976019	0.0442038	-0.569526	0.569	0.945367	0.0243997	FALSE
C1GALT1C1	120.916	-0.0161284	0.0467716	-0.999147	0.317723	0.882041	0.0545113	FALSE
C1QB	0.0492559	-0.000267528	0.0656005	-0.00641685	0.99488			FALSE
C1QBP	2296.22	-0.116066	0.0889667	-2.55807	0.0105254	0.276981	0.55755	FALSE
C1QBPP2	0.389906	-0.000378517	0.0492839	0.103688	0.917417			FALSE
C1QL1	76.0902	0.0135088	0.0453525	1.30026	0.193512	0.797438	0.0983032	FALSE
C1QL3	0.300589	0.000451568	0.0486318	0.628364	0.529766			FALSE
C1QL4	62.7533	0.0071468	0.0446867	0.596597	0.550776	0.94189	0.026	FALSE
C1QTNF1	37.4809	-0.00656705	0.0459563	-0.971973	0.331064	0.885418	0.0528518	FALSE
C1QTNF12	2.78459	-0.000637755	0.0453215	-0.244217	0.807063			FALSE
C1QTNF2	4.87835	-0.000229527	0.0453137	-0.0757598	0.93961			FALSE
C1QTNF4	0.15212	-0.000369869	0.0645685	-0.294506	0.768371			FALSE
C1QTNF5	0.793487	-0.00111875	0.051437	-0.88423	0.376572			FALSE
C1QTNF6	36.2253	-0.00164817	0.0448656	-0.198348	0.842773	0.981685	0.008028	FALSE
C1QTNF8	0.254675	0.000208497	0.0488595	0.324393	0.74564			FALSE
C1R	4.13829	0.0023462	0.0444283	0.676688	0.498604			FALSE
C1RL	47.3794	0.00207821	0.0445848	0.195142	0.845282	0.982057	0.0078631	FALSE
C1RL-AS1	10.4597	0.00286023	0.0448778	0.546375	0.584808			FALSE
C1S	12.2229	0.00221309	0.044381	0.431272	0.666271			FALSE
C1orf115	10.582	-0.00282971	0.0458165	-0.534801	0.592787			FALSE
C1orf116	0.206702	-0.000206241	0.0590776	0.106143	0.915469			FALSE
C1orf122	207.777	-0.00432429	0.043988	-0.363051	0.716567	0.967481	0.0143577	FALSE
C1orf131	38.0428	0.00678656	0.0450138	0.664875	0.50613	0.937202	0.0281667	FALSE
C1orf159	106.713	0.00826513	0.0443458	0.570129	0.56859	0.945367	0.0243997	FALSE
C1orf162	0.0762061	-0.000301459	0.0649671	-0.0761962	0.939263			FALSE
C1orf174	273.897	0.000755342	0.0422442	0.0340023	0.972875	0.995304	0.00204421	FALSE
C1orf198	173.593	0.0166022	0.0457669	0.881531	0.378031	0.902868	0.0443756	FALSE
C1orf202	0.413731	0.000544399	0.0408876	0.616156	0.537792			FALSE
C1orf21	4.66002	-0.00154234	0.0459001	-0.44382	0.657173			FALSE
C1orf21-DT	0.545385	0.000295928	0.0491548	0.392229	0.694889			FALSE
C1orf210	0.336369	-0.000371937	0.058754	-0.294696	0.768226			FALSE
C1orf216	301.059	0.0358996	0.0537052	1.39638	0.162601	0.772365	0.112177	FALSE
C1orf220	2.49939	0.00200305	0.0422309	1.16713	0.243159			FALSE
C1orf226	3.24011	0.00194945	0.0437468	0.733932	0.46299			FALSE
C1orf35	82.6533	0.0219814	0.0488718	1.73676	0.0824289	0.636844	0.195967	FALSE
C1orf43	1144.05	-0.100143	0.0848493	-2.27967	0.0226272	0.403345	0.394323	FALSE
C1orf50	36.2431	0.0173529	0.0475072	1.85995	0.0628929	0.587722	0.230828	FALSE
C1orf52	111.587	-0.00777405	0.0447954	-0.545209	0.58561	0.947238	0.0235409	FALSE
C1orf53	9.8917	0.000186663	0.0453834	0.034437	0.972529			FALSE
C1orf54	0.118929	-0.000272045	0.0588342	-0.00641741	0.99488			FALSE
C1orf56	40.1355	-0.00645357	0.0456678	-0.830429	0.406296	0.911415	0.0402838	FALSE
C1orf74	47.4721	0.000260184	0.0446925	0.0214626	0.982877	0.996719	0.00142734	FALSE
C2	3.25988	-9.83296e-05	0.0453821	-0.0325339	0.974046			FALSE
C20orf141	0.483686	0.000290362	0.0433698	0.358263	0.720146			FALSE
C20orf144	1.6218	-0.00234144	0.0479605	-1.04842	0.294446			FALSE
C20orf203	0.223133	0.000520844	0.0480607	0.749534	0.453536			FALSE
C20orf204	7.30197	0.00839875	0.0444322	1.72875	0.0838541			FALSE
C20orf96	39.7332	-0.0042856	0.0453925	-0.472641	0.636469	0.956057	0.0195163	FALSE
C21orf58	125.823	0.00579149	0.0439204	0.410609	0.681359	0.96307	0.0163421	FALSE
C21orf91	95.3029	0.0138359	0.045772	1.12887	0.258951	0.84136	0.075018	FALSE
C22orf15	0.256461	0.000406118	0.0458301	0.522845	0.601082			FALSE
C22orf23	4.5604	-0.00349585	0.0472332	-1.10268	0.270167			FALSE
C22orf39	172.008	-0.0377203	0.0604291	-1.90635	0.0566044	0.570073	0.24407	FALSE
C22orf46P	141.405	0.0311938	0.0531931	1.49644	0.134539	0.750752	0.124503	FALSE
C2CD2	619.606	-0.0304452	0.0470492	-1.11119	0.266488	0.847933	0.0716385	FALSE
C2CD2L	144.112	0.0173108	0.0462889	0.942401	0.345987	0.888114	0.0515311	FALSE
C2CD3	768.088	0.00262212	0.0406964	0.115524	0.90803	0.988254	0.00513151	FALSE
C2CD4A	0.423859	-0.00061889	0.0587882	-0.550472	0.581995			FALSE
C2CD4C	110.26	0.0364991	0.0590672	2.25267	0.0242797	0.410239	0.386963	FALSE
C2CD4D	3.08882	0.00180551	0.0445994	0.670722	0.502397			FALSE
C2CD4D-AS1	0.173759	-0.000330911	0.0588949	-0.169635	0.865297			FALSE
C2CD5	409.271	-0.0171273	0.0443518	-0.773861	0.439013	0.920533	0.0359606	FALSE
C2CD5-AS1	0.181058	-3.43739e-05	0.0498701	0.287254	0.773918			FALSE
C2CD6	0.172829	-0.000333138	0.0585833	-0.165103	0.868863			FALSE
C2orf15	2.13121	0.00270874	0.0426801	1.27973	0.200639			FALSE
C2orf42	89.752	-0.000134007	0.0441709	-0.011965	0.990454	0.997522	0.00107739	FALSE
C2orf49	148.365	-0.0147867	0.0461773	-0.937877	0.348308	0.890037	0.0505918	FALSE
C2orf49-DT	5.54115	0.00252559	0.044415	0.625158	0.531867			FALSE
C2orf50	3.35189	0.00521862	0.0434548	1.57892	0.114354			FALSE
C2orf66	0.380526	-0.000263725	0.0582042	0.077608	0.93814			FALSE
C2orf68	118.906	0.00732619	0.0441829	0.507161	0.612042	0.952603	0.0210881	FALSE
C2orf69	222.395	-0.0192404	0.0473895	-1.10225	0.270352	0.848534	0.0713308	FALSE
C2orf72	7.81045	-0.00147113	0.0455521	-0.345434	0.729768			FALSE
C2orf74	13.6969	-0.00281366	0.0457969	-0.495551	0.620211			FALSE
C2orf74-DT	88.3026	0.0179377	0.0473265	1.19072	0.233762	0.819604	0.0863961	FALSE
C2orf76	15.2037	-0.00942185	0.0472074	-1.45862	0.144669			FALSE
C2orf78	0.529328	0.000109488	0.0495831	0.116344	0.90738			FALSE
C2orf81	35.7362	0.00525026	0.0440845	0.708932	0.478367			FALSE
C2orf88	1.30547	-0.000553332	0.0468262	-0.208748	0.834645			FALSE
C2orf92	1.81282	0.00242995	0.0416697	1.47204	0.14101			FALSE
C3	18.8827	-0.015815	0.0500128	-2.39013	0.0168422			FALSE
C3AR1	6.49439	-0.00138621	0.0453601	-0.322527	0.747054			FALSE
C3orf18	2.70548	-0.00140997	0.0465779	-0.527877	0.597585			FALSE
C3orf20	1.1873	-7.68994e-05	0.0459442	-0.00137874	0.9989			FALSE
C3orf33	15.598	-0.00122224	0.0454099	-0.215919	0.829051			FALSE
C3orf36	0.25828	-0.000331263	0.0582566	-0.0795508	0.936595			FALSE
C3orf38	169.522	-0.0134683	0.0449977	-0.703056	0.482021	0.932558	0.0303239	FALSE
C3orf52	87.1194	0.00285319	0.0441576	0.199122	0.842167	0.981414	0.00814793	FALSE
C3orf62	15.8105	0.00517245	0.0444705	0.828861	0.407183			FALSE
C3orf70	1.49706	-0.000133243	0.045359	-0.0791246	0.936934			FALSE
C3orf80	0.948919	-0.000450843	0.050795	-0.309296	0.757097			FALSE
C4A	5.29991	-0.00351123	0.0473603	-1.25319	0.210137			FALSE
C4B	5.11079	0.00655683	0.042614	1.84031	0.0657224			FALSE
C4orf17	0.493422	-2.56758e-05	0.0680165	0.287253	0.773918			FALSE
C4orf19	1.05513	0.00079679	0.0435362	0.468066	0.639737			FALSE
C4orf3	113.353	0.00257008	0.0438842	0.199787	0.841647	0.981414	0.00814793	FALSE
C4orf33	8.62988	0.0062537	0.0442098	1.31137	0.189731			FALSE
C4orf36	1.78591	0.0018453	0.0437185	0.970749	0.331673			FALSE
C4orf46	257.41	-0.0149681	0.045159	-0.811257	0.417218	0.915685	0.0382539	FALSE
C4orf46P2	1.65256	0.00180375	0.0439576	0.795982	0.426042			FALSE
C4orf50	0.0492559	-0.000267528	0.0656005	-0.00641685	0.99488			FALSE
C5	34.5168	-0.00759206	0.0461247	-0.941624	0.346385			FALSE
C5AR1	3.05545	0.0024169	0.0434595	0.793018	0.427767			FALSE
C5AR2	0.29743	0.000549434	0.0447712	0.68607	0.492669			FALSE
C5orf15	221.712	-0.00818524	0.0433884	-0.423434	0.671978	0.96307	0.0163421	FALSE
C5orf22	273.281	-0.0085676	0.0440724	-0.533829	0.59346	0.948512	0.0229573	FALSE
C5orf24	493.165	-0.00184451	0.042571	-0.104117	0.917076	0.990254	0.0042533	FALSE
C5orf34	75.6582	-0.00908434	0.0454633	-0.722539	0.469963	0.928244	0.0323381	FALSE
C5orf46	0.176748	-0.000381855	0.0645138	-0.34332	0.731357			FALSE
C5orf63	0.775624	-0.00106233	0.0555825	-0.56748	0.570388			FALSE
C6orf120	351.243	-0.0037899	0.042071	-0.176752	0.859704	0.985735	0.00624	FALSE
C6orf132	1.22503	-0.00124253	0.0482369	-0.709139	0.478238			FALSE
C6orf136	138.212	0.0129799	0.0452239	0.855463	0.392295	0.904929	0.0433855	FALSE
C6orf141	11.8684	0.00125014	0.0452687	0.230231	0.817912			FALSE
C6orf163	3.49222	9.90103e-05	0.0459223	0.0350951	0.972004			FALSE
C6orf226	12.5745	0.00290462	0.0446801	0.478093	0.632584			FALSE
C6orf47	259.884	-0.00168963	0.0426304	-0.0899221	0.928349	0.991184	0.00384592	FALSE
C6orf47-AS1	0.365971	-0.000260965	0.0583169	0.0770228	0.938605			FALSE
C6orf52	37.2904	-0.00513765	0.0452564	-0.534936	0.592694	0.948512	0.0229573	FALSE
C6orf58	1.19657	-0.00167103	0.0481265	-0.898036	0.369166			FALSE
C6orf62	885.167	-0.0358795	0.0539043	-1.46145	0.143892	0.758931	0.119798	FALSE
C6orf89	426.3	0.0172308	0.0435689	0.73144	0.464511	0.925911	0.0334307	FALSE
C7	0.482777	0.000737995	0.0478419	0.857832	0.390985			FALSE
C7orf25	39.5429	-0.0155151	0.0490417	-2.1451	0.0319449	0.459656	0.337567	FALSE
C7orf50	618.788	-0.0058054	0.0427417	-0.323285	0.74648	0.971713	0.0124622	FALSE
C7orf57	12.646	0.000997887	0.0452256	0.172052	0.863397			FALSE
C8G	0.476398	0.000289393	0.0530586	0.206412	0.836469			FALSE
C8orf33	293.159	-0.0859369	0.135959	-2.22434	0.0261255	0.423477	0.37317	FALSE
C8orf44	5.96727	-0.000164945	0.045528	-0.0444927	0.964512			FALSE
C8orf44-SGK3	2.31441	-0.000625281	0.0510643	-0.332399	0.739588			FALSE
C8orf48	7.15152	0.000281342	0.045049	0.0585843	0.953283			FALSE
C8orf58	103.183	-0.000470081	0.0439855	-0.0356452	0.971565	0.995304	0.00204421	FALSE
C8orf76	177.506	-0.0247879	0.0501926	-1.35908	0.174122	0.789605	0.10259	FALSE
C8orf82	100.343	-0.00175956	0.0440732	-0.14665	0.883408	0.987179	0.00560409	FALSE
C8orf88	3.78354	0.00453974	0.0430817	1.46814	0.142067			FALSE
C9orf163	5.82661	-0.00377366	0.0469718	-1.09562	0.273243			FALSE
C9orf40	256.16	-0.00386489	0.0423011	-0.184643	0.853509	0.983862	0.00706581	FALSE
C9orf43	4.96228	-0.00273756	0.0465147	-0.760116	0.447185			FALSE
C9orf50	0.29562	0.000447945	0.0447515	0.62427	0.53245			FALSE
C9orf72	66.3572	-0.00264545	0.0446723	-0.244642	0.806734	0.978574	0.00940645	FALSE
C9orf78	347.836	-0.00367214	0.0421213	-0.196098	0.844534	0.982057	0.0078631	FALSE
C9orf85	35.2519	-0.00663739	0.0457044	-0.715982	0.474003			FALSE
CA10	0.16071	-3.43486e-05	0.0499011	0.287254	0.773917			FALSE
CA11	94.4949	0.0482587	0.0743529	2.69479	0.00704328	0.218987	0.659582	FALSE
CA12	13.4825	0.00120422	0.045176	0.211855	0.83222			FALSE
CA13	7.88753	-0.00189205	0.0454265	-0.446728	0.655071			FALSE
CA14	2.6179	0.00102916	0.0451669	0.428798	0.66807			FALSE
CA15P1	0.574078	0.000845803	0.0443536	0.930412	0.352158			FALSE
CA2	1.65715	0.00126553	0.0440057	0.604639	0.545419			FALSE
CA5B	40.2699	0.00477234	0.0443756	0.591943	0.553889	0.94345	0.0252813	FALSE
CA5BP1	117.308	0.0160599	0.0461734	1.07052	0.284385	0.859384	0.0658125	FALSE
CA8	0.263201	-0.000260395	0.0582718	0.0770235	0.938605			FALSE
CAAP1	188.746	0.00790266	0.0434527	0.433549	0.664616	0.962795	0.0164663	FALSE
CAB39	472.18	0.0164705	0.0428607	0.665106	0.505983	0.937202	0.0281667	FALSE
CAB39L	57.6217	0.011955	0.0458269	1.07627	0.281806	0.857212	0.0669116	FALSE
CABCOCO1	1.61636	-0.000159948	0.0451692	-0.0662377	0.947189			FALSE
CABIN1	873.532	0.0291255	0.0443975	0.998882	0.317852	0.882041	0.0545113	FALSE
CABLES1	88.8349	-0.0222833	0.0501267	-1.4659	0.142675	0.758058	0.120298	FALSE
[truncated: 18,131 more rows]

## Sheet: ExtFig5g
symbol	baseMean	log2FoldChange	lfcSE	stat	pvalue	padj	-log10(padj)	UPR
A1BG	0.380526	-9.62643e-08	0.00110023	0.0623997	0.950245	0.998403	0.000694134	FALSE
A2M	0.0902008	-7.73586e-08	0.00111806	0.091156	0.927369	0.998403	0.000694134	FALSE
A2M-AS1	0.723841	-1.60988e-07	0.0008809	-0.306493	0.759229	0.998403	0.000694134	FALSE
A2MP1	0.103156	-1.21966e-07	0.00122408	-0.181046	0.856331	0.998403	0.000694134	FALSE
A4GALT	75.0242	3.8308e-06	0.000849446	0.788408	0.430458	0.998403	0.000694134	FALSE
AAAS	863.667	1.49031e-05	0.00084412	1.07982	0.280221	0.998403	0.000694134	FALSE
AACS	284.894	3.47122e-06	0.000846216	0.440335	0.659694	0.998403	0.000694134	FALSE
AADAC	4.99549	-9.00715e-07	0.000882925	-0.729356	0.465784	0.998403	0.000694134	FALSE
AADACL3	0.328948	-9.35071e-09	0.00129342	0.273139	0.784747	0.998403	0.000694134	FALSE
AADACP1	82.4687	3.53517e-06	0.000844217	0.701593	0.482933	0.998403	0.000694134	FALSE
AADAT	43.433	-1.12424e-06	0.000862076	-0.290241	0.771632	0.998403	0.000694134	FALSE
AAGAB	1224.58	4.89929e-06	0.000846181	0.355918	0.721902	0.998403	0.000694134	FALSE
AAK1	813.236	6.93356e-06	0.000839536	0.634044	0.526052	0.998403	0.000694134	FALSE
AAMDC	69.1337	-3.56062e-06	0.000857526	-0.815181	0.414969	0.998403	0.000694134	FALSE
AAMP	1010.82	-1.2552e-06	0.000839839	-0.0784793	0.937447	0.998403	0.000694134	FALSE
AANAT	0.145879	-1.09115e-07	0.0011088	-0.091857	0.926812	0.998403	0.000694134	FALSE
AAR2	357.496	1.12204e-05	0.00084868	0.915109	0.360134	0.998403	0.000694134	FALSE
AARS1	4696.55	1.38068e-05	0.000835901	0.765871	0.443753	0.998403	0.000694134	FALSE
AARS2	266.689	1.02611e-06	0.000851815	0.102982	0.917977	0.998403	0.000694134	FALSE
AARSD1	170.254	1.36212e-08	0.000848279	0.00468229	0.996264	0.999015	0.00042787	FALSE
AARSD1P1	1.10502	3.66553e-07	0.000883898	0.525522	0.59922	0.998403	0.000694134	FALSE
AASDH	105.678	-1.00707e-07	0.00085554	-0.0170359	0.986408	0.998596	0.000610358	FALSE
AASDHPPT	555.562	-1.11561e-07	0.000844432	-0.00618369	0.995066	0.998949	0.000456703	FALSE
AASS	32.4395	-3.23538e-06	0.000867651	-1.18886	0.234496	0.998403	0.000694134	FALSE
AATBC	0.100834	-1.20554e-07	0.00122681	-0.183385	0.854496	0.998403	0.000694134	FALSE
AATF	1130.07	-9.29744e-07	0.000839372	0.0326346	0.973966	0.998403	0.000694134	FALSE
AATK	13.2841	-1.33001e-06	0.000865691	-0.582946	0.55993	0.998403	0.000694134	FALSE
ABALON	2.62466	-4.26533e-07	0.000870271	-0.452874	0.650639	0.998403	0.000694134	FALSE
ABAT	3.73169	7.41744e-07	0.000828372	0.707129	0.479486	0.998403	0.000694134	FALSE
ABCA1	463.577	-2.76202e-06	0.000852062	-0.385838	0.699617	0.998403	0.000694134	FALSE
ABCA11P	31.5882	-9.84982e-07	0.000856053	-0.357257	0.720899	0.998403	0.000694134	FALSE
ABCA12	0.159874	-7.8004e-08	0.000958853	0.0911553	0.927369	0.998403	0.000694134	FALSE
ABCA13	3.13654	-3.1919e-07	0.000871432	-0.415734	0.677605	0.998403	0.000694134	FALSE
ABCA15P	4.90725	3.09544e-07	0.000846077	0.232624	0.816053	0.998403	0.000694134	FALSE
ABCA17P	1.06293	3.26128e-07	0.000904953	0.493246	0.621839	0.998403	0.000694134	FALSE
ABCA2	243.722	2.36584e-05	0.000850356	2.53536	0.011233	0.998403	0.000694134	FALSE
ABCA3	146.051	1.43087e-05	0.000848618	2.08563	0.0370117	0.998403	0.000694134	FALSE
ABCA4	0.792902	-2.93463e-07	0.00105502	-0.451473	0.651649	0.998403	0.000694134	FALSE
ABCA5	6.52664	-9.02325e-08	0.000862337	-0.0602152	0.951984	0.998403	0.000694134	FALSE
ABCA7	135.927	-1.77571e-06	0.000853181	-0.290972	0.771073	0.998403	0.000694134	FALSE
ABCB1	0.166261	-1.40405e-07	0.0011124	-0.182995	0.854802	0.998403	0.000694134	FALSE
ABCB10	171.531	7.87521e-06	0.000846442	1.15289	0.248957	0.998403	0.000694134	FALSE
ABCB5	0.328948	-9.35071e-09	0.00129342	0.273139	0.784747	0.998403	0.000694134	FALSE
ABCB6	40.1417	1.15923e-06	0.000854171	0.295205	0.767837	0.998403	0.000694134	FALSE
ABCB7	297.815	5.12262e-06	0.000845874	0.605013	0.54517	0.998403	0.000694134	FALSE
ABCB8	492.42	8.19093e-07	0.000853629	0.048065	0.961664	0.998403	0.000694134	FALSE
ABCB9	183.803	-1.98138e-06	0.000849545	-0.290308	0.771581	0.998403	0.000694134	FALSE
ABCC1	676.198	3.07005e-06	0.000843912	0.279137	0.78014	0.998403	0.000694134	FALSE
ABCC10	159.606	1.05397e-05	0.000852649	1.30399	0.192238	0.998403	0.000694134	FALSE
ABCC11	0.639634	6.24017e-08	0.0009376	0.0607914	0.951525	0.998403	0.000694134	FALSE
ABCC2	4.35911	-4.86075e-07	0.000873142	-0.565053	0.572038	0.998403	0.000694134	FALSE
ABCC3	145.814	1.38504e-05	0.00084951	1.98938	0.0466587	0.998403	0.000694134	FALSE
ABCC4	463.25	1.68906e-05	0.00083634	1.88326	0.0596656	0.998403	0.000694134	FALSE
ABCC5	144.829	5.14811e-06	0.000845243	0.738525	0.460196	0.998403	0.000694134	FALSE
ABCC6	0.226943	1.59788e-07	0.000855227	0.486826	0.626381	0.998403	0.000694134	FALSE
ABCC9	0.102864	-1.20906e-07	0.00122412	-0.180235	0.856968	0.998403	0.000694134	FALSE
ABCD1	209.059	5.11244e-06	0.000844305	0.735589	0.461981	0.998403	0.000694134	FALSE
ABCD2	72.1003	7.35546e-07	0.000857044	0.140218	0.888487	0.998403	0.000694134	FALSE
ABCD3	415.781	-9.50687e-06	0.00085149	-0.977845	0.328151	0.998403	0.000694134	FALSE
ABCD4	87.0153	3.22666e-06	0.000850917	0.613491	0.539551	0.998403	0.000694134	FALSE
ABCE1	1437.3	6.29653e-06	0.000837388	0.518708	0.603965	0.998403	0.000694134	FALSE
ABCF1	934.548	-2.0976e-05	0.000850215	-1.68139	0.0926872	0.998403	0.000694134	FALSE
ABCF2	1119.02	-2.15363e-05	0.000852399	-1.96703	0.0491802	0.998403	0.000694134	FALSE
ABCF2-H2BK1	300.569	1.08365e-05	0.000830795	1.64943	0.0990601	0.998403	0.000694134	FALSE
ABCF2P1	0.925384	-3.67468e-07	0.000937505	-0.508127	0.611364	0.998403	0.000694134	FALSE
ABCF3	351.801	-6.20458e-06	0.000850057	-0.737686	0.460705	0.998403	0.000694134	FALSE
ABCG1	70.9843	3.44628e-07	0.000853033	0.0742075	0.940845	0.998403	0.000694134	FALSE
ABCG2	79.1897	-3.80079e-06	0.00085491	-0.840771	0.400476	0.998403	0.000694134	FALSE
ABCG4	12.4422	1.32635e-06	0.000844577	0.552415	0.580664	0.998403	0.000694134	FALSE
ABCG5	1.43715	-6.53751e-07	0.00091192	-1.05379	0.291978	0.998403	0.000694134	FALSE
ABCG8	0.103156	-1.21966e-07	0.00122408	-0.181046	0.856331	0.998403	0.000694134	FALSE
ABHD1	0.192252	3.90286e-08	0.000939664	0.276894	0.781862	0.998403	0.000694134	FALSE
ABHD10	365.535	8.7111e-06	0.000848323	0.847761	0.396571	0.998403	0.000694134	FALSE
ABHD11	142.008	7.3299e-06	0.000849301	1.08507	0.27789	0.998403	0.000694134	FALSE
ABHD12	285.131	4.05759e-06	0.000845444	0.563743	0.572929	0.998403	0.000694134	FALSE
ABHD13	62.3683	-1.18765e-06	0.000850998	-0.329755	0.741585	0.998403	0.000694134	FALSE
ABHD14A	42.1634	3.1305e-07	0.000845714	0.0969165	0.922793	0.998403	0.000694134	FALSE
ABHD14A-ACY1	3.34171	-1.81043e-07	0.000859525	-0.250779	0.801985	0.998403	0.000694134	FALSE
ABHD14B	489.472	1.79965e-06	0.000848746	0.0253843	0.979748	0.998403	0.000694134	FALSE
ABHD15	193.397	-2.6746e-06	0.000853621	-0.379807	0.704089	0.998403	0.000694134	FALSE
ABHD16A	151.224	4.37356e-06	0.000849935	0.653715	0.513296	0.998403	0.000694134	FALSE
ABHD16B	0.15661	1.46659e-07	0.000868916	0.486826	0.626381	0.998403	0.000694134	FALSE
ABHD17A	504.437	9.03598e-06	0.000838413	1.02579	0.304992	0.998403	0.000694134	FALSE
ABHD17AP3	0.103156	-1.21966e-07	0.00122408	-0.181046	0.856331	0.998403	0.000694134	FALSE
ABHD17B	94.8862	3.66006e-06	0.000846164	0.685054	0.49331	0.998403	0.000694134	FALSE
ABHD17C	58.1804	-3.65602e-07	0.000857214	-0.0676818	0.946039	0.998403	0.000694134	FALSE
ABHD18	45.2618	3.47168e-07	0.000855648	0.105625	0.91588	0.998403	0.000694134	FALSE
ABHD2	1055.58	2.09281e-06	0.000844159	0.22665	0.820696	0.998403	0.000694134	FALSE
ABHD3	75.2768	3.23915e-06	0.000851668	0.623671	0.532844	0.998403	0.000694134	FALSE
ABHD4	87.2027	-5.78705e-06	0.000862442	-1.1393	0.25458	0.998403	0.000694134	FALSE
ABHD5	109.437	4.3173e-06	0.000846184	0.757166	0.44895	0.998403	0.000694134	FALSE
ABHD6	53.2209	1.04257e-06	0.000853119	0.244298	0.807	0.998403	0.000694134	FALSE
ABHD8	284.313	8.39898e-06	0.000836089	1.47043	0.141444	0.998403	0.000694134	FALSE
ABI1	286.737	-1.68697e-05	0.000859798	-1.85206	0.0640171	0.998403	0.000694134	FALSE
ABI2	1013.15	3.63288e-06	0.000843988	0.242202	0.808624	0.998403	0.000694134	FALSE
ABI3	0.536465	-1.37443e-08	0.000936603	0.297561	0.766038	0.998403	0.000694134	FALSE
ABITRAM	116.967	-7.64919e-06	0.000861866	-1.51724	0.129207	0.998403	0.000694134	FALSE
ABL1	2132.59	1.52936e-05	0.000843665	0.772357	0.439903	0.998403	0.000694134	FALSE
ABL2	1377.95	1.0833e-07	0.000842192	0.0583158	0.953497	0.998403	0.000694134	FALSE
ABLIM1	348.86	-2.08954e-06	0.000850708	-0.242015	0.808769	0.998403	0.000694134	FALSE
ABLIM2	2.8019	9.55573e-07	0.000810168	1.16487	0.244072	0.998403	0.000694134	FALSE
ABLIM3	9.73913	9.92821e-07	0.000846763	0.583929	0.559268	0.998403	0.000694134	FALSE
ABO	0.328948	-9.35071e-09	0.00129342	0.273139	0.784747	0.998403	0.000694134	FALSE
ABR	1418.66	6.03062e-06	0.000841343	0.384434	0.700657	0.998403	0.000694134	FALSE
ABRACL	140.2	-1.811e-06	0.000848579	-0.33906	0.734564	0.998403	0.000694134	FALSE
ABRAXAS1	88.7536	-2.05174e-06	0.00085344	-0.446092	0.655531	0.998403	0.000694134	FALSE
ABRAXAS2	232.975	-3.54116e-06	0.000849034	-0.527197	0.598057	0.998403	0.000694134	FALSE
ABT1	239.624	-1.00943e-05	0.000856748	-1.22953	0.218874	0.998403	0.000694134	FALSE
ABTB1	60.5903	8.7551e-07	0.000854509	0.200632	0.840986	0.998403	0.000694134	FALSE
ABTB2	282.93	-6.41994e-06	0.000853254	-0.759988	0.447262	0.998403	0.000694134	FALSE
ABTB3	82.8748	-5.44335e-07	0.000851783	-0.108173	0.913858	0.998403	0.000694134	FALSE
ACAA1	215.539	-1.207e-06	0.000848769	-0.174351	0.86159	0.998403	0.000694134	FALSE
ACAA2	392.358	-1.70063e-05	0.000855849	-1.80229	0.0714999	0.998403	0.000694134	FALSE
ACAA2P1	0.659767	3.42679e-07	0.00074383	1.16073	0.245751	0.998403	0.000694134	FALSE
ACACA	2608.82	2.4746e-06	0.000840613	0.144825	0.884849	0.998403	0.000694134	FALSE
ACACB	183.501	-3.26164e-06	0.000857712	-0.311124	0.755706	0.998403	0.000694134	FALSE
ACAD10	188.072	1.23469e-06	0.000855937	0.162572	0.870855	0.998403	0.000694134	FALSE
ACAD11	282.686	9.22875e-06	0.000845435	1.10847	0.267659	0.998403	0.000694134	FALSE
ACAD8	104.999	6.43189e-06	0.000840636	1.24162	0.214378	0.998403	0.000694134	FALSE
ACAD9	363.796	-4.07948e-06	0.000851398	-0.454979	0.649124	0.998403	0.000694134	FALSE
ACAD9-DT	3.07557	-3.38496e-07	0.000871681	-0.348908	0.727158	0.998403	0.000694134	FALSE
ACADM	255.619	9.81041e-06	0.000849987	1.08123	0.279594	0.998403	0.000694134	FALSE
ACADS	60.8353	-2.82325e-06	0.000859657	-0.645071	0.518881	0.998403	0.000694134	FALSE
ACADSB	186.248	-8.88379e-06	0.000858701	-1.1555	0.247885	0.998403	0.000694134	FALSE
ACADVL	1267.61	1.06777e-05	0.000839203	0.332819	0.739271	0.998403	0.000694134	FALSE
ACAN	0.151453	1.41995e-08	0.00105662	0.120129	0.904381	0.998403	0.000694134	FALSE
ACAP1	3.21762	1.14635e-06	0.000796881	1.22703	0.21981	0.998403	0.000694134	FALSE
ACAP2	470.208	2.84394e-05	0.000844133	2.53935	0.011106	0.998403	0.000694134	FALSE
ACAP2-IT1	0.512922	-1.43649e-08	0.000935446	0.295006	0.767989	0.998403	0.000694134	FALSE
ACAP3	62.5647	1.83855e-06	0.000848191	0.413569	0.67919	0.998403	0.000694134	FALSE
ACAT1	476.853	-1.26336e-05	0.000855958	-1.00551	0.314654	0.998403	0.000694134	FALSE
ACAT2	549.77	-1.5196e-05	0.000850449	-1.66473	0.0959674	0.998403	0.000694134	FALSE
ACBD3	338.043	-2.42633e-06	0.000849909	-0.252776	0.800442	0.998403	0.000694134	FALSE
ACBD3-AS1	0.208848	8.88376e-08	0.000995205	0.276904	0.781853	0.998403	0.000694134	FALSE
ACBD4	32.3963	3.65416e-06	0.000846114	1.06239	0.288057	0.998403	0.000694134	FALSE
ACBD5	215.911	5.42809e-06	0.000845607	0.770584	0.440953	0.998403	0.000694134	FALSE
ACBD6	211.497	7.61114e-07	0.000853331	0.0846287	0.932557	0.998403	0.000694134	FALSE
ACBD7	32.7316	-2.3551e-06	0.000859499	-0.851482	0.394502	0.998403	0.000694134	FALSE
ACCS	36.2491	6.30737e-07	0.000853944	0.198856	0.842375	0.998403	0.000694134	FALSE
ACD	543.114	4.56066e-06	0.000844117	0.446648	0.65513	0.998403	0.000694134	FALSE
ACE	7.14629	1.41178e-06	0.000835319	0.893802	0.371428	0.998403	0.000694134	FALSE
ACER2	19.4398	3.15274e-06	0.000840322	1.21413	0.224699	0.998403	0.000694134	FALSE
ACER2P1	0.126679	4.5528e-08	0.00103419	0.276904	0.781853	0.998403	0.000694134	FALSE
ACER3	490.35	1.02211e-06	0.000841795	0.121312	0.903444	0.998403	0.000694134	FALSE
ACHE	29.704	-3.17281e-06	0.000869606	-1.25862	0.208167	0.998403	0.000694134	FALSE
ACIN1	1345.15	-1.77656e-05	0.00084651	-1.40625	0.15965	0.998403	0.000694134	FALSE
ACKR2	1.1349	4.84857e-07	0.000828203	0.853959	0.393128	0.998403	0.000694134	FALSE
ACLY	4123.3	-9.17359e-06	0.000838992	-0.647811	0.517107	0.998403	0.000694134	FALSE
ACO1	496.912	-1.14643e-05	0.000851181	-1.178	0.238797	0.998403	0.000694134	FALSE
ACO2	1269.36	1.71994e-05	0.000844187	1.02525	0.305244	0.998403	0.000694134	FALSE
ACOT1	59.9796	-1.42892e-06	0.000854597	-0.0959695	0.923545	0.998403	0.000694134	FALSE
ACOT11	92.7451	5.00368e-06	0.000855008	0.799367	0.424078	0.998403	0.000694134	FALSE
ACOT12	0.131146	-5.84279e-09	0.00218099	0.273139	0.784746	0.998403	0.000694134	FALSE
ACOT13	222.844	-1.14853e-05	0.000859081	-1.42837	0.153187	0.998403	0.000694134	FALSE
ACOT2	387.108	-3.12263e-06	0.000845394	-0.563925	0.572805	0.998403	0.000694134	FALSE
ACOT4	1.01127	2.26332e-08	0.000865185	-0.0320066	0.974467	0.998403	0.000694134	FALSE
ACOT7	1943.93	-3.9371e-06	0.000842111	-0.45011	0.652631	0.998403	0.000694134	FALSE
ACOT8	80.0191	-2.60378e-06	0.000857381	-0.526193	0.598754	0.998403	0.000694134	FALSE
ACOT9	676.19	8.58865e-07	0.000845988	-0.120213	0.904315	0.998403	0.000694134	FALSE
ACOX1	541.96	9.20986e-06	0.000840852	0.957034	0.33855	0.998403	0.000694134	FALSE
ACOX2	37.5376	1.49004e-06	0.000854415	0.407123	0.683917	0.998403	0.000694134	FALSE
ACOX3	96.4601	6.93403e-06	0.000846772	1.28961	0.197185	0.998403	0.000694134	FALSE
ACOXL	1.2677	-3.51556e-08	0.000867034	-0.0351741	0.971941	0.998403	0.000694134	FALSE
ACOXL-AS1	0.505366	-1.15723e-07	0.00099734	-0.336521	0.736478	0.998403	0.000694134	FALSE
ACP1	596.682	-4.82888e-06	0.000850569	-0.421405	0.673459	0.998403	0.000694134	FALSE
ACP2	109.888	-2.98845e-06	0.000858598	-0.536354	0.591714	0.998403	0.000694134	FALSE
ACP6	31.3145	1.19498e-07	0.000856706	0.0404002	0.967774	0.998403	0.000694134	FALSE
ACP7	150.161	1.42521e-05	0.000851176	1.99982	0.0455196	0.998403	0.000694134	FALSE
ACR	0.798658	5.0891e-07	0.000783458	1.04987	0.293779	0.998403	0.000694134	FALSE
ACRBP	1.42266	4.91776e-07	0.00082759	0.647703	0.517177	0.998403	0.000694134	FALSE
ACRP1	0.507022	-1.37672e-07	0.00252344	0.299076	0.764882	0.998403	0.000694134	FALSE
ACSBG1	0.245157	-8.94548e-09	0.00129703	0.273139	0.784747	0.998403	0.000694134	FALSE
ACSF2	69.571	-2.16782e-06	0.000858502	-0.503622	0.614527	0.998403	0.000694134	FALSE
ACSF3	180.563	3.2061e-06	0.000851262	0.623801	0.532758	0.998403	0.000694134	FALSE
ACSL1	481.688	5.67133e-06	0.000847985	0.556394	0.577941	0.998403	0.000694134	FALSE
ACSL3	940.56	-5.08218e-06	0.000848171	-0.353777	0.723506	0.998403	0.000694134	FALSE
ACSL4	1019.31	2.64069e-05	0.000836972	2.04111	0.0412397	0.998403	0.000694134	FALSE
ACSL5	1.77136	-1.29468e-06	0.000927376	-1.66881	0.0951547	0.998403	0.000694134	FALSE
ACSL6	2.67297	9.23522e-07	0.000824224	0.99242	0.320992	0.998403	0.000694134	FALSE
ACSM3	1.2349	-5.59494e-07	0.000941458	-0.918312	0.358455	0.998403	0.000694134	FALSE
ACSM6	0.513546	-1.23331e-07	0.00110228	-0.203761	0.83854	0.998403	0.000694134	FALSE
ACSS1	59.3503	-1.97057e-06	0.000854891	-0.532322	0.594503	0.998403	0.000694134	FALSE
ACSS2	281.112	2.23927e-06	0.000849482	0.275389	0.783017	0.998403	0.000694134	FALSE
ACSS3	0.294913	-8.19753e-08	0.00110576	0.0982815	0.921709	0.998403	0.000694134	FALSE
ACTA1	4.13747	1.81094e-07	0.000851616	0.16111	0.872007	0.998403	0.000694134	FALSE
ACTA2	114.578	-6.86879e-07	0.000851187	-0.178669	0.858198	0.998403	0.000694134	FALSE
ACTA2-AS1	2.67425	5.4757e-07	0.000840673	0.536744	0.591444	0.998403	0.000694134	FALSE
ACTB	40424	4.40413e-06	0.000831344	0.699582	0.484188	0.998403	0.000694134	FALSE
ACTBP1	0.163974	-7.02973e-08	0.00103201	0.0911555	0.927369	0.998403	0.000694134	FALSE
ACTBP11	0.201522	-1.46928e-07	0.00122195	-0.402247	0.687502	0.998403	0.000694134	FALSE
ACTBP12	0.175484	-9.09706e-09	0.00130314	0.273139	0.784746	0.998403	0.000694134	FALSE
ACTBP2	2.35233	9.25358e-07	0.000832139	1.12254	0.261631	0.998403	0.000694134	FALSE
ACTBP4	0.705747	2.18615e-07	0.000933719	0.459345	0.645986	0.998403	0.000694134	FALSE
ACTBP7	0.311604	-2.21386e-07	0.000970204	-0.390845	0.695911	0.998403	0.000694134	FALSE
ACTBP8	0.121251	-9.44856e-08	0.00110338	0.0619193	0.950627	0.998403	0.000694134	FALSE
ACTBP9	0.0902008	-7.73586e-08	0.00111806	0.091156	0.927369	0.998403	0.000694134	FALSE
ACTG1	37995.2	6.68995e-06	0.000832029	0.760282	0.447086	0.998403	0.000694134	FALSE
ACTG1P1	1.71018	5.65209e-07	0.000813694	0.918775	0.358213	0.998403	0.000694134	FALSE
ACTG1P10	0.369848	9.84172e-08	0.00083413	0.407145	0.683902	0.998403	0.000694134	FALSE
ACTG1P12	0.181898	3.97259e-08	0.000977486	0.306418	0.759287	0.998403	0.000694134	FALSE
ACTG1P14	0.126679	4.5528e-08	0.00103419	0.276904	0.781853	0.998403	0.000694134	FALSE
ACTG1P17	0.26028	4.26168e-08	0.00102537	0.0306436	0.975554	0.998403	0.000694134	FALSE
ACTG1P20	21.569	4.16242e-06	0.000841999	1.50833	0.131469	0.998403	0.000694134	FALSE
ACTG1P24	0.577573	6.39007e-08	0.000843368	0.179261	0.857733	0.998403	0.000694134	FALSE
ACTG1P25	1.29456	9.10403e-07	0.000803586	1.2104	0.226127	0.998403	0.000694134	FALSE
ACTG1P3	0.950464	3.89924e-08	0.00084317	0.0679423	0.945832	0.998403	0.000694134	FALSE
ACTG1P4	0.328948	-9.35071e-09	0.00129342	0.273139	0.784747	0.998403	0.000694134	FALSE
ACTG2	0.661313	3.11102e-07	0.000849834	0.863513	0.387855	0.998403	0.000694134	FALSE
ACTL10	0.493422	-9.37698e-09	0.0012863	0.273138	0.784747	0.998403	0.000694134	FALSE
ACTL6A	461.666	-9.55205e-06	0.000852584	-0.91698	0.359153	0.998403	0.000694134	FALSE
ACTL7B	0.314539	1.91086e-07	0.000903431	0.817648	0.413558	0.998403	0.000694134	FALSE
ACTL8	1.56617	1.91757e-07	0.000833667	0.308805	0.75747	0.998403	0.000694134	FALSE
ACTMAP	69.5623	-1.55294e-06	0.000857791	-0.332522	0.739495	0.998403	0.000694134	FALSE
ACTN1	4835.58	2.00577e-06	0.000837377	0.189094	0.850019	0.998403	0.000694134	FALSE
ACTN1-DT	0.703645	3.78506e-07	0.000767174	0.928961	0.352909	0.998403	0.000694134	FALSE
ACTN3	0.763394	9.80189e-08	0.000935847	0.198093	0.842972	0.998403	0.000694134	FALSE
ACTN4	4800.02	-1.10662e-05	0.000839498	-0.618585	0.53619	0.998403	0.000694134	FALSE
ACTN4P1	0.116615	-7.44644e-08	0.00111765	0.0911559	0.927369	0.998403	0.000694134	FALSE
ACTR10	236.869	-2.03195e-08	0.000855346	-0.00922363	0.992641	0.998949	0.000456703	FALSE
ACTR1A	1847.2	4.66013e-06	0.00084223	0.297756	0.765889	0.998403	0.000694134	FALSE
ACTR1B	429.171	9.58954e-06	0.000841884	1.07349	0.283052	0.998403	0.000694134	FALSE
ACTR2	3201.57	-1.054e-05	0.00084055	-0.705985	0.480198	0.998403	0.000694134	FALSE
ACTR2P2	1.11456	-2.73063e-07	0.000881961	-0.434932	0.663611	0.998403	0.000694134	FALSE
ACTR3	2069.99	-2.16452e-05	0.000845714	-1.2601	0.207633	0.998403	0.000694134	FALSE
ACTR3B	140.661	-2.14228e-06	0.000855909	-0.192701	0.847193	0.998403	0.000694134	FALSE
ACTR3C	6.28619	1.50124e-06	0.000821652	1.04435	0.296322	0.998403	0.000694134	FALSE
ACTR5	173.757	-4.09208e-06	0.000851339	-0.675821	0.499155	0.998403	0.000694134	FALSE
ACTR6	102.579	-6.62318e-07	0.000849476	-0.178965	0.857965	0.998403	0.000694134	FALSE
ACTR8	129.888	-9.25272e-08	0.000855194	-0.00813131	0.993512	0.998949	0.000456703	FALSE
ACTRT3	28.4303	3.03715e-06	0.000853331	0.676028	0.499023	0.998403	0.000694134	FALSE
ACVR1	258.544	-1.26387e-06	0.000853562	-0.197145	0.843714	0.998403	0.000694134	FALSE
ACVR1B	240.864	-4.11405e-06	0.0008532	-0.541169	0.588391	0.998403	0.000694134	FALSE
ACVR1C	1.41251	-3.61291e-07	0.00089782	-0.62177	0.534093	0.998403	0.000694134	FALSE
ACVR2A	47.5893	-3.85716e-06	0.000861743	-1.13329	0.257091	0.998403	0.000694134	FALSE
ACVR2B	232.532	7.66852e-06	0.000854939	0.847018	0.396985	0.998403	0.000694134	FALSE
ACVR2B-AS1	4.17125	-3.81403e-07	0.00086293	-0.360489	0.718482	0.998403	0.000694134	FALSE
ACVRL1	0.496437	2.1273e-07	0.000898878	0.8602	0.389679	0.998403	0.000694134	FALSE
ACY1	148.809	3.14045e-06	0.000849021	0.496137	0.619798	0.998403	0.000694134	FALSE
ACY3	0.3769	-3.41553e-08	0.000870716	0.0322151	0.974301	0.998403	0.000694134	FALSE
ACYP1	61.5432	-1.76594e-07	0.000851917	-0.0506952	0.959568	0.998403	0.000694134	FALSE
ACYP2	32.0662	2.36164e-06	0.000842786	0.785027	0.432438	0.998403	0.000694134	FALSE
ADA	191.662	1.05652e-05	0.000843311	1.43125	0.152357	0.998403	0.000694134	FALSE
ADAD2	0.249257	1.59432e-07	0.000855361	0.486826	0.626381	0.998403	0.000694134	FALSE
ADAL	28.4545	-4.43313e-06	0.000868883	-1.45932	0.144476	0.998403	0.000694134	FALSE
ADAM10	550.748	-2.86509e-07	0.000843509	0.00983857	0.99215	0.998949	0.000456703	FALSE
ADAM11	73.4811	1.58236e-06	0.000854359	0.330786	0.740806	0.998403	0.000694134	FALSE
ADAM12	0.997662	-2.11833e-07	0.000896319	-0.470476	0.638015	0.998403	0.000694134	FALSE
ADAM15	434.998	-7.51274e-08	0.000847255	-0.00881726	0.992965	0.998949	0.000456703	FALSE
ADAM17	539.047	-4.3403e-06	0.000854487	-0.413681	0.679108	0.998403	0.000694134	FALSE
ADAM19	726.75	2.66503e-05	0.000844552	1.99477	0.0460679	0.998403	0.000694134	FALSE
ADAM1A	0.139346	-8.92794e-09	0.00130563	0.273139	0.784746	0.998403	0.000694134	FALSE
ADAM20	0.270244	1.7634e-08	0.000968374	0.0391888	0.96874	0.998403	0.000694134	FALSE
ADAM20P1	0.420935	-1.60935e-08	0.000938431	0.283528	0.776772	0.998403	0.000694134	FALSE
ADAM21	0.446395	-3.03653e-07	0.000953557	-0.520414	0.602775	0.998403	0.000694134	FALSE
ADAM21P1	0.0492559	-9.75162e-08	0.00124032	-0.0218367	0.982578	0.998403	0.000694134	FALSE
ADAM22	23.3787	1.0755e-06	0.000853933	0.37565	0.707177	0.998403	0.000694134	FALSE
ADAM23	37.0852	-1.63775e-06	0.000864375	-0.508102	0.611382	0.998403	0.000694134	FALSE
ADAM28	0.57606	7.0143e-08	0.000936482	0.126512	0.899327	0.998403	0.000694134	FALSE
ADAM32	2.55506	2.78833e-07	0.000844042	0.276988	0.781789	0.998403	0.000694134	FALSE
ADAM33	0.159874	-7.8004e-08	0.000958853	0.0911553	0.927369	0.998403	0.000694134	FALSE
ADAM8	9.42011	1.03819e-06	0.00083631	0.708484	0.478645	0.998403	0.000694134	FALSE
ADAM9	1356.38	-1.45998e-05	0.000851157	-0.816128	0.414427	0.998403	0.000694134	FALSE
ADAMTS1	32.4351	-5.20022e-06	0.000878041	-1.87513	0.0607752	0.998403	0.000694134	FALSE
ADAMTS10	10.894	3.48723e-06	0.000827878	1.79895	0.0720272	0.998403	0.000694134	FALSE
ADAMTS13	5.43104	1.16508e-06	0.00083866	0.881955	0.377801	0.998403	0.000694134	FALSE
ADAMTS14	14.7818	2.21846e-07	0.000855589	0.141719	0.887302	0.998403	0.000694134	FALSE
ADAMTS15	74.4584	-1.39315e-06	0.000852004	0.00765895	0.993889	0.998949	0.000456703	FALSE
ADAMTS16	36.7019	-2.50547e-06	0.00086332	-0.811599	0.417022	0.998403	0.000694134	FALSE
ADAMTS17	0.103156	-1.21966e-07	0.00122408	-0.181046	0.856331	0.998403	0.000694134	FALSE
ADAMTS18	0.479013	2.10602e-07	0.000828693	0.879029	0.379385	0.998403	0.000694134	FALSE
ADAMTS19	0.0492559	-9.75162e-08	0.00124032	-0.0218367	0.982578	0.998403	0.000694134	FALSE
ADAMTS2	0.139346	-8.92794e-09	0.00130563	0.273139	0.784746	0.998403	0.000694134	FALSE
ADAMTS3	2.63657	-5.73515e-07	0.000878809	-0.666499	0.505092	0.998403	0.000694134	FALSE
ADAMTS4	1.19257	1.54615e-07	0.000846166	0.315521	0.752366	0.998403	0.000694134	FALSE
ADAMTS5	0.539612	1.09565e-07	0.000836292	0.248446	0.80379	0.998403	0.000694134	FALSE
ADAMTS6	168.473	2.55697e-06	0.000852213	0.383782	0.70114	0.998403	0.000694134	FALSE
ADAMTS7	8.39202	-6.56877e-07	0.000868291	-0.400834	0.688542	0.998403	0.000694134	FALSE
ADAMTS7P1	0.20399	-1.44014e-07	0.00122136	-0.403606	0.686503	0.998403	0.000694134	FALSE
ADAMTS7P4	0.406794	-2.65473e-07	0.000967436	-0.479381	0.631667	0.998403	0.000694134	FALSE
ADAMTS7P5	0.703672	-3.86632e-07	0.00100591	-0.731173	0.464674	0.998403	0.000694134	FALSE
ADAMTS8	5.62305	1.30799e-06	0.000837375	0.943686	0.34533	0.998403	0.000694134	FALSE
ADAMTS9	0.248297	-6.89249e-08	0.00101689	0.061918	0.950628	0.998403	0.000694134	FALSE
ADAMTSL1	16.9395	3.88282e-06	0.000844255	1.78168	0.0748017	0.998403	0.000694134	FALSE
ADAMTSL2	0.285725	-9.34726e-08	0.00100264	0.0673448	0.946307	0.998403	0.000694134	FALSE
ADAMTSL3	0.230383	1.45485e-07	0.000867429	0.486826	0.626382	0.998403	0.000694134	FALSE
ADAMTSL4	40.3346	2.45235e-06	0.000847862	0.744688	0.456461	0.998403	0.000694134	FALSE
ADAMTSL4-AS1	3.88742	1.28607e-06	0.000823201	1.26209	0.206917	0.998403	0.000694134	FALSE
ADAMTSL4-AS2	0.182074	1.80343e-07	0.000920819	0.674099	0.500249	0.998403	0.000694134	FALSE
ADAMTSL5	68.2536	-2.40245e-06	0.000855192	-0.393682	0.693816	0.998403	0.000694134	FALSE
ADAP1	29.465	2.66843e-06	0.00085228	0.847373	0.396787	0.998403	0.000694134	FALSE
ADAP2	11.1065	-1.34245e-06	0.000869522	-0.760472	0.446973	0.998403	0.000694134	FALSE
ADAR	2218.16	-2.53053e-06	0.000842301	-0.103145	0.917848	0.998403	0.000694134	FALSE
ADARB1	172.01	-4.44606e-06	0.000857724	-0.511941	0.608693	0.998403	0.000694134	FALSE
ADARB2	0.380526	-9.62643e-08	0.00110023	0.0623997	0.950245	0.998403	0.000694134	FALSE
ADAT1	406.331	5.10304e-06	0.000846074	0.5401	0.589128	0.998403	0.000694134	FALSE
ADAT2	70.0077	8.32904e-07	0.000848367	0.199715	0.841703	0.998403	0.000694134	FALSE
ADAT3	37.6877	-3.80511e-06	0.000866842	-1.25334	0.21008	0.998403	0.000694134	FALSE
ADCK1	65.0792	7.94699e-07	0.000855198	0.149696	0.881005	0.998403	0.000694134	FALSE
ADCK2	506.344	-7.89766e-06	0.000847639	-0.870154	0.384216	0.998403	0.000694134	FALSE
ADCK5	28.7137	1.66709e-06	0.000839087	0.705938	0.480227	0.998403	0.000694134	FALSE
ADCY10P1	2.9815	-1.1283e-06	0.000910867	-1.44552	0.148311	0.998403	0.000694134	FALSE
ADCY2	0.220307	-1.35736e-07	0.00111415	-0.311858	0.755148	0.998403	0.000694134	FALSE
ADCY3	843.089	1.99903e-05	0.000851425	1.25399	0.209844	0.998403	0.000694134	FALSE
ADCY5	2.75357	-6.09337e-07	0.000885588	-0.704315	0.481237	0.998403	0.000694134	FALSE
ADCY6	327.318	7.41338e-06	0.000846616	0.800954	0.423159	0.998403	0.000694134	FALSE
ADCY6-DT	0.266838	-1.45816e-07	0.00110396	-0.265382	0.790715	0.998403	0.000694134	FALSE
ADCY7	63.2387	5.6825e-06	0.000847848	1.32915	0.183799	0.998403	0.000694134	FALSE
ADCY8	0.328948	-9.35071e-09	0.00129342	0.273139	0.784747	0.998403	0.000694134	FALSE
ADCY9	151.692	2.3385e-06	0.000851195	0.369889	0.711465	0.998403	0.000694134	FALSE
ADD1	1011.45	-1.14671e-05	0.000847026	-0.906644	0.364595	0.998403	0.000694134	FALSE
ADD2	0.230047	-1.2435e-08	0.00094269	0.273139	0.784746	0.998403	0.000694134	FALSE
ADD3	94.4717	1.84203e-06	0.000842828	0.377389	0.705885	0.998403	0.000694134	FALSE
ADD3-AS1	0.0943009	-7.36639e-08	0.00111713	0.091156	0.927369	0.998403	0.000694134	FALSE
ADGRA2	40.6264	7.80021e-06	0.000845131	1.10276	0.270131	0.998403	0.000694134	FALSE
ADGRA3	483.562	5.61112e-06	0.000850218	0.427106	0.669302	0.998403	0.000694134	FALSE
ADGRA3P1	0.223133	-1.12823e-08	0.00232681	0.273139	0.784746	0.998403	0.000694134	FALSE
ADGRB1	208.677	3.28653e-06	0.000845435	0.503164	0.614849	0.998403	0.000694134	FALSE
ADGRB2	292.87	-3.84717e-06	0.000841251	0.766071	0.443634	0.998403	0.000694134	FALSE
ADGRB3	0.274541	-1.34479e-07	0.000977053	-0.189274	0.849878	0.998403	0.000694134	FALSE
ADGRD1	0.238358	-1.10901e-07	0.00111254	-0.0985982	0.921457	0.998403	0.000694134	FALSE
ADGRD2	0.384342	-1.77339e-07	0.000979869	-0.351403	0.725286	0.998403	0.000694134	FALSE
ADGRE1	0.208821	-1.30343e-07	0.00110883	-0.18064	0.85665	0.998403	0.000694134	FALSE
ADGRE2	0.999208	1.4565e-07	0.000848286	0.514023	0.607236	0.998403	0.000694134	FALSE
ADGRE5	346.401	9.25294e-06	0.000842399	1.08874	0.276268	0.998403	0.000694134	FALSE
ADGRF1	0.649219	-4.45705e-07	0.000961982	-0.852306	0.394044	0.998403	0.000694134	FALSE
ADGRF2P	0.493422	-9.37698e-09	0.0012863	0.273138	0.784747	0.998403	0.000694134	FALSE
ADGRF3	0.595805	2.41411e-07	0.000891274	0.551396	0.581362	0.998403	0.000694134	FALSE
ADGRF5P1	4.57262	1.32952e-06	0.000835023	1.0807	0.27983	0.998403	0.000694134	FALSE
ADGRF5P2	0.376235	1.97002e-07	0.000891885	0.894813	0.370887	0.998403	0.000694134	FALSE
ADGRG1	1138.63	0.118209	0.268223	2.84436	0.00445004	0.998403	0.000694134	FALSE
ADGRG2	0.131146	-5.84279e-09	0.00218099	0.273139	0.784746	0.998403	0.000694134	FALSE
ADGRG3	0.515456	-3.44726e-07	0.00107534	-0.801992	0.422558	0.998403	0.000694134	FALSE
ADGRG5	1.08769	9.25988e-08	0.000924291	0.138036	0.890212	0.998403	0.000694134	FALSE
ADGRG6	2657.44	-8.74818e-06	0.000839041	-0.687472	0.491785	0.998403	0.000694134	FALSE
ADGRL1	628.995	4.06026e-06	0.000846755	0.346908	0.728661	0.998403	0.000694134	FALSE
ADGRL1-AS1	7.21325	1.19186e-06	0.000843895	0.75738	0.448822	0.998403	0.000694134	FALSE
ADGRL2	82.6888	9.56106e-06	0.000838817	1.90813	0.0563739	0.998403	0.000694134	FALSE
ADGRL3	186.503	-4.28507e-06	0.00085786	-1.74175	0.0815525	0.998403	0.000694134	FALSE
ADGRL4	0.172829	-1.27827e-07	0.0011091	-0.181046	0.856332	0.998403	0.000694134	FALSE
ADGRV1	1.0429	3.62159e-07	0.000754506	1.10079	0.27099	0.998403	0.000694134	FALSE
ADH1C	0.179695	-1.14005e-07	0.00111276	-0.0985982	0.921457	0.998403	0.000694134	FALSE
ADH5	685.851	-8.53542e-06	0.000850867	-0.754548	0.45052	0.998403	0.000694134	FALSE
ADH5P4	0.745501	5.45959e-07	0.000778774	1.18598	0.23563	0.998403	0.000694134	FALSE
ADH6	0.328948	-9.35071e-09	0.00129342	0.273139	0.784747	0.998403	0.000694134	FALSE
ADHFE1	0.8575	5.81756e-07	0.000793198	1.12834	0.259176	0.998403	0.000694134	FALSE
ADI1	266.633	1.0663e-06	0.000850239	0.0982656	0.921721	0.998403	0.000694134	FALSE
ADIPOR1	572.518	-7.424e-06	0.000851449	-0.595224	0.551694	0.998403	0.000694134	FALSE
ADIPOR2	1150.81	1.10638e-05	0.000838665	0.888758	0.374133	0.998403	0.000694134	FALSE
ADIRF-AS1	1.52416	1.13808e-07	0.000846994	0.174054	0.861823	0.998403	0.000694134	FALSE
ADISSP	477.757	1.29669e-06	0.000842139	0.154299	0.877374	0.998403	0.000694134	FALSE
ADK	304.741	6.97112e-06	0.000846845	0.780715	0.43497	0.998403	0.000694134	FALSE
ADM	204.859	-4.89353e-06	0.000851456	-0.777876	0.436642	0.998403	0.000694134	FALSE
ADM-DT	0.514919	2.56445e-08	0.0010037	0.0290155	0.976852	0.998403	0.000694134	FALSE
ADM2	47.4794	-6.19791e-06	0.000874681	-1.56037	0.118671	0.998403	0.000694134	FALSE
ADM5	15.6719	-1.0557e-06	0.000862681	-0.469347	0.638821	0.998403	0.000694134	FALSE
ADNP	1058.83	-1.17232e-07	0.000842035	-0.0477889	0.961884	0.998403	0.000694134	FALSE
ADNP-AS1	1.42436	-2.70805e-07	0.000886188	-0.443804	0.657184	0.998403	0.000694134	FALSE
ADNP2	494.873	-1.15148e-06	0.000844937	-0.102366	0.918466	0.998403	0.000694134	FALSE
ADO	331.883	4.79296e-06	0.000849241	0.505396	0.613281	0.998403	0.000694134	FALSE
ADORA1	88.8478	2.82822e-07	0.000851623	0.00670777	0.994648	0.998949	0.000456703	FALSE
ADORA2A	8.79504	9.61107e-08	0.000850832	0.034636	0.97237	0.998403	0.000694134	FALSE
ADORA2B	364.788	5.58496e-06	0.000843716	0.643185	0.520104	0.998403	0.000694134	FALSE
ADPGK	339.791	5.93761e-06	0.000845509	0.678722	0.497314	0.998403	0.000694134	FALSE
ADPGK-AS1	1.18154	1.4736e-07	0.00091947	0.243296	0.807776	0.998403	0.000694134	FALSE
ADPRH	4.9216	9.20794e-07	0.000838599	0.744894	0.456336	0.998403	0.000694134	FALSE
ADPRHL1	7.69264	-1.75165e-06	0.000880732	-1.15516	0.248026	0.998403	0.000694134	FALSE
ADPRM	16.7768	-8.63965e-07	0.000863672	-0.467992	0.639791	0.998403	0.000694134	FALSE
ADPRS	227.744	2.60474e-06	0.000847338	0.410763	0.681246	0.998403	0.000694134	FALSE
ADRA1A	0.394021	-9.68906e-08	0.000936259	0.116906	0.906935	0.998403	0.000694134	FALSE
ADRA1B	225.143	-2.02513e-06	0.000852562	-0.294947	0.768034	0.998403	0.000694134	FALSE
ADRA1D	0.0492559	-9.75162e-08	0.00124032	-0.0218367	0.982578	0.998403	0.000694134	FALSE
ADRA2A	0.418121	-2.66427e-07	0.000948845	-0.382149	0.702351	0.998403	0.000694134	FALSE
ADRA2B	1.51366	6.3585e-07	0.000828536	0.716233	0.473847	0.998403	0.000694134	FALSE
ADRA2C	41.752	-9.9708e-07	0.0008547	0.125766	0.899917	0.998403	0.000694134	FALSE
ADRB1	28.392	2.39311e-06	0.000843655	0.795329	0.426422	0.998403	0.000694134	FALSE
ADRB2	9.16388	1.64602e-06	0.000844027	0.821219	0.411521	0.998403	0.000694134	FALSE
ADRM1	1707.83	-6.52823e-06	0.000841107	-0.567191	0.570584	0.998403	0.000694134	FALSE
ADSL	728.925	5.15845e-06	0.000844244	0.439888	0.660018	0.998403	0.000694134	FALSE
ADSS1	28.1077	-1.04088e-06	0.000859054	-0.350196	0.726192	0.998403	0.000694134	FALSE
ADSS2	356.372	-2.71559e-06	0.000855374	-0.258463	0.79605	0.998403	0.000694134	FALSE
ADTRP	4.39	6.58853e-07	0.000841907	0.526757	0.598362	0.998403	0.000694134	FALSE
AEBP2	389.657	-2.1296e-05	0.000857943	-1.86802	0.0617587	0.998403	0.000694134	FALSE
AEN	535.37	3.30939e-06	0.000846908	0.297416	0.766149	0.998403	0.000694134	FALSE
AFAP1	531.904	1.56475e-05	0.000849034	1.3194	0.187036	0.998403	0.000694134	FALSE
AFAP1-AS1	2.09336	-5.54495e-08	0.000847433	0.145486	0.884327	0.998403	0.000694134	FALSE
AFAP1L1	78.7126	1.50664e-06	0.000851148	0.326178	0.74429	0.998403	0.000694134	FALSE
AFAP1L2	477.363	-1.3324e-05	0.000852931	-1.24864	0.211796	0.998403	0.000694134	FALSE
AFDN	750.634	-1.30049e-06	0.000843099	-0.118323	0.905812	0.998403	0.000694134	FALSE
AFDN-DT	0.750336	-2.16923e-07	0.00107307	-0.329242	0.741973	0.998403	0.000694134	FALSE
AFF1	383.575	-1.73269e-07	0.000847593	-0.0223914	0.982136	0.998403	0.000694134	FALSE
AFF2	0.274061	1.68162e-07	0.000840369	0.674098	0.500249	0.998403	0.000694134	FALSE
AFF3	22.5365	1.57882e-06	0.000845875	0.640092	0.522113	0.998403	0.000694134	FALSE
AFF4	1649.01	-3.63263e-06	0.000839212	-0.362752	0.71679	0.998403	0.000694134	FALSE
AFF4-DT	0.486935	6.6828e-08	0.00098754	0.194183	0.846032	0.998403	0.000694134	FALSE
AFG1L	89.0108	-6.86653e-06	0.000865197	-1.30112	0.193217	0.998403	0.000694134	FALSE
AFG2A	288.6	2.66213e-06	0.000856429	0.251178	0.801676	0.998403	0.000694134	FALSE
AFG2B	158.307	-5.94695e-07	0.000848509	-0.11902	0.90526	0.998403	0.000694134	FALSE
AFG3L1P	45.6995	-3.71236e-06	0.000863947	-0.999328	0.317636	0.998403	0.000694134	FALSE
AFG3L2	877.735	3.86131e-07	0.0008409	0.0472274	0.962332	0.998403	0.000694134	FALSE
AFMID	91.5337	-1.33727e-06	0.000855744	-0.262237	0.793139	0.998403	0.000694134	FALSE
AFP	0.154588	-1.36397e-07	0.00122193	-0.311575	0.755363	0.998403	0.000694134	FALSE
AFTPH	218.314	-8.02404e-07	0.000851213	-0.113258	0.909826	0.998403	0.000694134	FALSE
AFTPH-DT	0.193901	4.57663e-09	0.00105761	0.0291598	0.976737	0.998403	0.000694134	FALSE
AGA	97.0825	4.59849e-07	0.000856531	0.0479967	0.961719	0.998403	0.000694134	FALSE
AGA-DT	45.3565	2.63078e-06	0.000850351	0.689076	0.490775	0.998403	0.000694134	FALSE
AGAP1	360.569	2.66149e-07	0.000855465	-0.01661	0.986748	0.998596	0.000610358	FALSE
AGAP1-IT1	1.453	3.15132e-07	0.0008411	0.451986	0.651279	0.998403	0.000694134	FALSE
AGAP10P	1.0695	7.92062e-07	0.000843262	1.38969	0.164623	0.998403	0.000694134	FALSE
AGAP12P	0.778267	-3.66735e-07	0.00108905	-1.0689	0.285116	0.998403	0.000694134	FALSE
AGAP14P	0.957529	-2.76577e-07	0.000921129	-0.261134	0.793989	0.998403	0.000694134	FALSE
AGAP2	140.521	-3.48671e-06	0.000859355	-0.507886	0.611533	0.998403	0.000694134	FALSE
AGAP2-AS1	159.243	-3.81498e-06	0.000858574	-0.548363	0.583443	0.998403	0.000694134	FALSE
AGAP3	465.519	6.72388e-06	0.000846871	0.636406	0.524512	0.998403	0.000694134	FALSE
AGAP4	7.12783	8.69241e-08	0.000854896	0.0369346	0.970537	0.998403	0.000694134	FALSE
AGAP5	7.22544	-2.07544e-07	0.000864308	-0.0897607	0.928477	0.998403	0.000694134	FALSE
AGAP6	19.7392	-1.20819e-06	0.00086448	-0.715141	0.474522	0.998403	0.000694134	FALSE
AGAP9	6.35031	-5.91149e-07	0.000871137	-0.585217	0.558402	0.998403	0.000694134	FALSE
AGBL1	0.328948	-9.35071e-09	0.00129342	0.273139	0.784747	0.998403	0.000694134	FALSE
AGBL2	21.588	3.63068e-07	0.000852289	0.14022	0.888486	0.998403	0.000694134	FALSE
AGBL3	3.8933	7.71525e-07	0.000843241	0.575907	0.564678	0.998403	0.000694134	FALSE
AGBL5	446.579	-1.51705e-06	0.000850642	-0.0820595	0.934599	0.998403	0.000694134	FALSE
AGER	5.66282	9.66938e-07	0.000843563	0.69108	0.489515	0.998403	0.000694134	FALSE
AGFG1	558.964	2.24568e-06	0.000842161	0.279254	0.78005	0.998403	0.000694134	FALSE
AGFG2	186.51	-9.5822e-06	0.000860859	-1.18285	0.236868	0.998403	0.000694134	FALSE
AGGF1	250.058	6.21061e-06	0.000849492	0.725851	0.46793	0.998403	0.000694134	FALSE
AGGF1P1	2.71361	5.63046e-07	0.000824982	0.65081	0.515169	0.998403	0.000694134	FALSE
AGGF1P2	4.26615	-2.35699e-07	0.000861879	-0.277566	0.781346	0.998403	0.000694134	FALSE
AGK	445.123	-2.99407e-06	0.000851269	-0.278767	0.780424	0.998403	0.000694134	FALSE
AGL	317.897	2.25658e-07	0.000845013	0.0303361	0.975799	0.998403	0.000694134	FALSE
AGMAT	0.209138	-9.49302e-08	0.0011024	0.0619183	0.950628	0.998403	0.000694134	FALSE
AGMO	4.22004	4.09501e-07	0.000854033	0.317473	0.750885	0.998403	0.000694134	FALSE
AGO1	1667.42	2.13216e-05	0.000833297	1.57719	0.114751	0.998403	0.000694134	FALSE
AGO2	1021.82	1.05758e-06	0.000843516	0.0266519	0.978737	0.998403	0.000694134	FALSE
AGO3	289.234	9.16123e-06	0.000841649	1.19054	0.233833	0.998403	0.000694134	FALSE
AGO4	129.323	3.15045e-06	0.000853386	0.579012	0.562581	0.998403	0.000694134	FALSE
AGPAT1	875.823	7.52243e-06	0.000845029	0.594886	0.551919	0.998403	0.000694134	FALSE
AGPAT2	369.089	1.31556e-05	0.000839266	1.52596	0.127021	0.998403	0.000694134	FALSE
AGPAT3	911.274	1.43547e-05	0.00084667	0.950197	0.342012	0.998403	0.000694134	FALSE
AGPAT4	70.9306	-3.54492e-06	0.000861793	-0.753462	0.451172	0.998403	0.000694134	FALSE
AGPAT5	365.693	5.60889e-06	0.000841247	0.721165	0.470808	0.998403	0.000694134	FALSE
AGPS	839.495	1.73577e-06	0.000844426	0.137184	0.890885	0.998403	0.000694134	FALSE
AGRN	1932.15	5.06462e-06	0.000834413	0.461192	0.644661	0.998403	0.000694134	FALSE
AGT	0.524091	-1.73732e-07	0.000957128	-0.214628	0.830058	0.998403	0.000694134	FALSE
AGTPBP1	268.345	-1.90108e-06	0.000853681	-0.213118	0.831235	0.998403	0.000694134	FALSE
AGTR1	5.84249	1.62952e-06	0.000817146	1.22714	0.21977	0.998403	0.000694134	FALSE
AGTRAP	225.741	-3.22729e-07	0.000848914	-0.121709	0.903129	0.998403	0.000694134	FALSE
AHCTF1	1154.93	-1.06343e-05	0.000846382	-0.757476	0.448765	0.998403	0.000694134	FALSE
AHCTF1P1	12.8929	1.46342e-06	0.000834158	0.832017	0.405399	0.998403	0.000694134	FALSE
AHCY	2833.01	8.92194e-06	0.000840846	0.198175	0.842908	0.998403	0.000694134	FALSE
AHCYL1	1188.86	2.78577e-06	0.000842964	0.202595	0.839452	0.998403	0.000694134	FALSE
AHCYL2	147.218	8.28184e-06	0.000848769	1.23407	0.217177	0.998403	0.000694134	FALSE
AHDC1	447.184	-5.92948e-06	0.000852837	-0.556105	0.578139	0.998403	0.000694134	FALSE
AHI1	192.421	2.29272e-06	0.000846843	0.351294	0.725368	0.998403	0.000694134	FALSE
AHI1-DT	4.21449	8.44015e-07	0.000841158	0.677054	0.498372	0.998403	0.000694134	FALSE
AHNAK	33093.5	2.04024e-06	0.000829741	0.805573	0.420489	0.998403	0.000694134	FALSE
AHNAK2	11667.2	-9.78749e-06	0.000836507	-0.583522	0.559542	0.998403	0.000694134	FALSE
AHR	191.878	6.487e-06	0.000844278	0.865829	0.386584	0.998403	0.000694134	FALSE
AHRR	28.2364	2.10458e-06	0.000772359	1.92923	0.0537018	0.998403	0.000694134	FALSE
AHSA1	926.451	-1.94689e-06	0.000845492	-0.150448	0.880411	0.998403	0.000694134	FALSE
AHSA2P	40.2415	-1.56298e-06	0.000857953	-0.462266	0.643891	0.998403	0.000694134	FALSE
AHSG	0.364148	1.96211e-07	0.000893717	0.88109	0.378269	0.998403	0.000694134	FALSE
AIDA	820.387	2.31724e-06	0.000840298	0.208581	0.834775	0.998403	0.000694134	FALSE
AIDAP1	0.888376	4.11631e-07	0.000870828	0.82949	0.406827	0.998403	0.000694134	FALSE
AIDAP2	0.124503	4.33055e-08	0.00104287	0.191796	0.847902	0.998403	0.000694134	FALSE
AIF1	0.308039	-1.10773e-07	0.000949933	0.0688622	0.945099	0.998403	0.000694134	FALSE
AIF1L	223.828	-1.1087e-05	0.000858488	-1.43658	0.150838	0.998403	0.000694134	FALSE
AIFM1	649.811	-1.61175e-06	0.000847041	-0.144123	0.885404	0.998403	0.000694134	FALSE
AIFM2	5.90229	-7.82976e-07	0.000866591	-0.504743	0.61374	0.998403	0.000694134	FALSE
AIFM3	9.79443	-1.51614e-06	0.000873445	-0.885045	0.376133	0.998403	0.000694134	FALSE
AIG1	140.644	3.25998e-06	0.000847695	0.523083	0.600916	0.998403	0.000694134	FALSE
AIMP1	225.404	-1.15779e-05	0.000858987	-1.38873	0.164914	0.998403	0.000694134	FALSE
AIMP2	345.685	1.55983e-06	0.000852801	0.152577	0.878732	0.998403	0.000694134	FALSE
AIP	418.338	-9.10236e-06	0.000850383	-1.12933	0.258759	0.998403	0.000694134	FALSE
AIPL1	0.215906	-8.43744e-08	0.00110281	0.0619192	0.950627	0.998403	0.000694134	FALSE
AIRIM	239.228	1.35392e-05	0.000848269	1.58311	0.113397	0.998403	0.000694134	FALSE
AJAP1	0.139346	-8.92794e-09	0.00130563	0.273139	0.784746	0.998403	0.000694134	FALSE
AJM1	85.4533	-1.35708e-05	0.000871906	-2.57109	0.0101379	0.998403	0.000694134	FALSE
AJUBA	539.41	8.14954e-06	0.000836535	0.945758	0.344272	0.998403	0.000694134	FALSE
AJUBA-DT	1.36408	-3.6081e-07	0.000889972	-0.523931	0.600326	0.998403	0.000694134	FALSE
AK1	230.189	-1.29156e-05	0.000860228	-1.52538	0.127164	0.998403	0.000694134	FALSE
AK2	1715.21	-1.02113e-05	0.000842545	-0.623239	0.533128	0.998403	0.000694134	FALSE
AK3	311.592	6.83901e-07	0.000851327	0.0760867	0.93935	0.998403	0.000694134	FALSE
AK3P3	0.974834	-2.82912e-07	0.000898357	-0.549599	0.582595	0.998403	0.000694134	FALSE
AK4	645.19	-8.46494e-06	0.000847058	-0.9322	0.351233	0.998403	0.000694134	FALSE
AK4P1	66.0397	1.11232e-06	0.000847761	0.321029	0.748188	0.998403	0.000694134	FALSE
AK5	24.5528	1.95871e-06	0.000852167	0.528296	0.597294	0.998403	0.000694134	FALSE
AK6	134.19	-5.73752e-06	0.000857243	-1.08854	0.276356	0.998403	0.000694134	FALSE
AK7	12.9685	3.72127e-06	0.000828949	1.69884	0.0893494	0.998403	0.000694134	FALSE
AK8	2.95677	5.38011e-08	0.000853868	0.0474142	0.962183	0.998403	0.000694134	FALSE
AK9	4.27709	1.41497e-06	0.000802351	1.44895	0.147351	0.998403	0.000694134	FALSE
AKAP1	465.179	9.78489e-07	0.000849872	0.0958708	0.923623	0.998403	0.000694134	FALSE
AKAP1-DT	2.34498	-2.10971e-07	0.000863103	-0.139672	0.888919	0.998403	0.000694134	FALSE
AKAP10	309.637	-2.511e-06	0.000849384	-0.329554	0.741737	0.998403	0.000694134	FALSE
AKAP11	852.842	6.49014e-06	0.000832397	0.900379	0.367918	0.998403	0.000694134	FALSE
AKAP12	6124.19	-3.1701e-05	0.000842802	-2.08248	0.0372988	0.998403	0.000694134	FALSE
AKAP13	881.842	2.06376e-05	0.000839062	1.78589	0.0741172	0.998403	0.000694134	FALSE
AKAP17A	338.843	2.30403e-06	0.000849716	0.25386	0.799604	0.998403	0.000694134	FALSE
AKAP17BP	0.0492559	-9.75162e-08	0.00124032	-0.0218367	0.982578	0.998403	0.000694134	FALSE
AKAP3	26.0306	4.34062e-06	0.000840645	1.39478	0.163083	0.998403	0.000694134	FALSE
AKAP5	15.8596	7.30872e-07	0.000854366	0.294175	0.768624	0.998403	0.000694134	FALSE
AKAP6	5.61451	-4.79328e-07	0.000883355	-1.01774	0.308802	0.998403	0.000694134	FALSE
AKAP7	65.8233	1.30019e-07	0.000857161	0.0177	0.985878	0.998596	0.000610358	FALSE
AKAP8	330.257	-1.10434e-05	0.000854937	-1.26594	0.205533	0.998403	0.000694134	FALSE
AKAP8L	401.516	-7.64914e-06	0.000854798	-0.768143	0.442402	0.998403	0.000694134	FALSE
AKAP9	309.046	-6.31013e-06	0.000850105	-1.11326	0.265599	0.998403	0.000694134	FALSE
AKIP1	158.344	2.18909e-06	0.000850071	0.368661	0.712381	0.998403	0.000694134	FALSE
AKIRIN1	476.521	-7.21386e-06	0.00084853	-0.660848	0.50871	0.998403	0.000694134	FALSE
AKIRIN2	459.138	5.18505e-07	0.000850072	0.186221	0.852271	0.998403	0.000694134	FALSE
AKNA	269.626	3.40508e-06	0.000850627	0.41199	0.680347	0.998403	0.000694134	FALSE
AKNAD1	3.60414	-1.70684e-06	0.00089519	-1.40681	0.159485	0.998403	0.000694134	FALSE
AKR1A1	493.028	-1.18431e-05	0.000844367	-0.436554	0.662435	0.998403	0.000694134	FALSE
AKR1B1	889.502	-1.07035e-05	0.000849908	-0.782849	0.433716	0.998403	0.000694134	FALSE
AKR1B10	0.209019	6.42571e-08	0.00129885	0.273139	0.784746	0.998403	0.000694134	FALSE
AKR1C1	0.469163	-3.07861e-07	0.000952157	-0.476265	0.633886	0.998403	0.000694134	FALSE
AKR1C3	1.11036	-1.18084e-07	0.00097918	-0.197932	0.843098	0.998403	0.000694134	FALSE
AKR1E2	42.7371	-1.06222e-06	0.000864046	-0.540192	0.589065	0.998403	0.000694134	FALSE
AKR7A2	464.484	-1.19401e-05	0.000851744	-1.22614	0.220147	0.998403	0.000694134	FALSE
AKR7A3	0.725348	-2.96573e-07	0.000922177	-0.645443	0.51864	0.998403	0.000694134	FALSE
AKR7L	0.196352	3.81274e-08	0.000939325	0.276903	0.781854	0.998403	0.000694134	FALSE
AKT1	1920.55	-1.10143e-06	0.00084301	-0.0692465	0.944793	0.998403	0.000694134	FALSE
AKT1S1	521.771	-2.00527e-07	0.000847408	0.0369673	0.970511	0.998403	0.000694134	FALSE
AKT2	1055.53	-1.72651e-05	0.000851561	-1.06443	0.287136	0.998403	0.000694134	FALSE
AKT3	448.119	1.98571e-05	0.000845642	1.80936	0.0703952	0.998403	0.000694134	FALSE
AKT3-IT1	0.275961	-9.47878e-09	0.00129931	0.273139	0.784747	0.998403	0.000694134	FALSE
AKTIP	157.429	-5.12247e-06	0.000858252	-0.72197	0.470313	0.998403	0.000694134	FALSE
AKTIPP2	0.103156	-1.21966e-07	0.00122408	-0.181046	0.856331	0.998403	0.000694134	FALSE
ALAD	138.965	-4.75297e-06	0.000859458	-0.686419	0.492449	0.998403	0.000694134	FALSE
ALAS1	692.295	-1.07923e-06	0.000850809	-0.0579122	0.953819	0.998403	0.000694134	FALSE
ALCAM	199.342	-3.95185e-06	0.000854984	-0.582871	0.55998	0.998403	0.000694134	FALSE
ALDH16A1	266.105	9.57519e-06	0.000842103	1.21244	0.225343	0.998403	0.000694134	FALSE
ALDH18A1	1294.13	4.7798e-06	0.000843646	0.323824	0.746071	0.998403	0.000694134	TRUE
ALDH1A1	534.991	-6.74521e-06	0.000848871	-0.351155	0.725472	0.998403	0.000694134	FALSE
ALDH1A2	0.179216	-1.38736e-07	0.00122172	-0.360932	0.71815	0.998403	0.000694134	FALSE
ALDH1A3	125.067	-4.80887e-07	0.000854407	-0.0638894	0.949058	0.998403	0.000694134	FALSE
ALDH1A3-AS1	26.937	1.01196e-06	0.000858836	0.332649	0.739399	0.998403	0.000694134	FALSE
ALDH1B1	641.151	1.0744e-05	0.000844257	0.922349	0.356347	0.998403	0.000694134	FALSE
ALDH1L1	0.753913	5.37437e-08	0.000926366	0.125391	0.900214	0.998403	0.000694134	FALSE
ALDH1L2	10.4439	1.64567e-06	0.000835793	1.08564	0.277637	0.998403	0.000694134	FALSE
ALDH2	44.5993	-5.67691e-06	0.000869369	-1.48972	0.136297	0.998403	0.000694134	FALSE
ALDH3A1	5.47197	4.55756e-07	0.000822979	0.507791	0.6116	0.998403	0.000694134	FALSE
ALDH3A2	721.461	5.60404e-06	0.000845019	0.471674	0.63716	0.998403	0.000694134	FALSE
ALDH3B1	12.8602	-6.31408e-07	0.000861105	-0.308846	0.757439	0.998403	0.000694134	FALSE
ALDH3B2	0.430696	-1.23924e-07	0.00109193	-0.320212	0.748808	0.998403	0.000694134	FALSE
ALDH4A1	217.069	2.4606e-06	0.000843867	0.367814	0.713012	0.998403	0.000694134	FALSE
ALDH5A1	173.703	3.17023e-06	0.000850073	0.441318	0.658982	0.998403	0.000694134	FALSE
ALDH6A1	111.009	3.85346e-06	0.000843464	0.733703	0.46313	0.998403	0.000694134	FALSE
ALDH7A1	361.447	-2.0152e-05	0.000861026	-1.8625	0.0625321	0.998403	0.000694134	FALSE
ALDH7A1P1	1.15252	9.04014e-07	0.000816081	1.88921	0.0588635	0.998403	0.000694134	FALSE
ALDH8A1	4.66294	1.44265e-06	0.000806318	1.36785	0.171359	0.998403	0.000694134	FALSE
ALDH9A1	450.304	-1.15373e-05	0.000856089	-1.0094	0.312784	0.998403	0.000694134	FALSE
ALDOA	5710.26	-2.72674e-05	0.000841713	-1.77542	0.0758287	0.998403	0.000694134	FALSE
ALDOC	4.81743	-5.81764e-07	0.000871363	-0.530756	0.595588	0.998403	0.000694134	FALSE
ALG1	159.538	-3.58031e-06	0.000857371	-0.504452	0.613944	0.998403	0.000694134	FALSE
ALG10	118.027	8.89611e-06	0.000847156	1.3988	0.161873	0.998403	0.000694134	FALSE
ALG10B	135.168	4.49594e-06	0.000836657	0.919261	0.357959	0.998403	0.000694134	FALSE
ALG11	146.565	-2.9535e-07	0.000851712	-0.0460451	0.963274	0.998403	0.000694134	FALSE
ALG12	167.459	4.37122e-06	0.000850388	0.6188	0.536048	0.998403	0.000694134	FALSE
ALG13	152.994	2.03726e-06	0.000850628	0.201207	0.840537	0.998403	0.000694134	FALSE
ALG14	50.3901	-1.04669e-06	0.000854122	-0.302013	0.762642	0.998403	0.000694134	FALSE
ALG1L1P	0.856726	-1.15749e-07	0.000962311	-0.283981	0.776425	0.998403	0.000694134	FALSE
ALG1L2	0.0492559	-9.75162e-08	0.00124032	-0.0218367	0.982578	0.998403	0.000694134	FALSE
ALG1L9P	0.127784	-1.28414e-07	0.0012238	-0.253211	0.800105	0.998403	0.000694134	FALSE
ALG2	276.097	7.57346e-06	0.000853085	0.557398	0.577255	0.998403	0.000694134	FALSE
ALG3	296.594	2.23194e-05	0.000842686	2.42171	0.0154475	0.998403	0.000694134	FALSE
ALG5	85.7538	6.40583e-07	0.000856255	0.401644	0.687946	0.998403	0.000694134	FALSE
ALG6	74.7359	5.05434e-06	0.000847243	0.975758	0.329185	0.998403	0.000694134	FALSE
ALG8	343.419	-3.97608e-06	0.000850216	-0.416703	0.676896	0.998403	0.000694134	FALSE
ALG9	227.675	1.15982e-05	0.000832126	1.88506	0.059422	0.998403	0.000694134	FALSE
ALK	0.209019	6.42571e-08	0.00129885	0.273139	0.784746	0.998403	0.000694134	FALSE
ALKBH1	136.191	2.47076e-06	0.000846833	0.422778	0.672457	0.998403	0.000694134	FALSE
ALKBH2	171.153	1.16809e-05	0.000847808	1.73424	0.0828761	0.998403	0.000694134	FALSE
ALKBH3	126.912	-1.04312e-08	0.00085403	0.00861844	0.993124	0.998949	0.000456703	FALSE
ALKBH4	113.696	-3.3089e-06	0.000853417	-0.647004	0.51763	0.998403	0.000694134	FALSE
ALKBH5	1712.58	-1.79664e-05	0.000848978	-0.955291	0.33943	0.998403	0.000694134	FALSE
ALKBH6	78.1702	2.83773e-06	0.000850525	0.556576	0.577817	0.998403	0.000694134	FALSE
ALKBH7	239.651	4.96505e-06	0.000835848	0.867707	0.385555	0.998403	0.000694134	FALSE
ALKBH8	275.409	1.68233e-06	0.000850893	0.210256	0.833468	0.998403	0.000694134	FALSE
ALMS1	594.552	-4.53848e-07	0.000840445	-0.0216461	0.98273	0.998403	0.000694134	FALSE
ALMS1-IT1	12.0726	1.68286e-06	0.000835318	0.856443	0.391753	0.998403	0.000694134	FALSE
ALMS1P1	0.729891	3.68812e-07	0.000830737	1.088	0.276597	0.998403	0.000694134	FALSE
ALOX12-AS1	15.0904	2.12532e-06	0.000841882	0.987018	0.323634	0.998403	0.000694134	FALSE
ALOX12B	2.50437	-1.28006e-07	0.000895706	-0.190394	0.849	0.998403	0.000694134	FALSE
ALOX12P2	0.0492559	-9.75162e-08	0.00124032	-0.0218367	0.982578	0.998403	0.000694134	FALSE
ALOX15	0.256608	-1.4664e-07	0.00110703	-0.265918	0.790302	0.998403	0.000694134	FALSE
ALOX15P1	0.649325	-6.60803e-08	0.000974633	-0.0710573	0.943352	0.998403	0.000694134	FALSE
ALOX5	0.150494	1.76059e-07	0.000927471	0.631808	0.527513	0.998403	0.000694134	FALSE
ALOX5AP	0.445831	-1.54882e-07	0.000906933	-0.322058	0.747409	0.998403	0.000694134	FALSE
ALOXE3	42.5424	1.13859e-08	0.000848901	0.0206064	0.98356	0.998541	0.000634118	FALSE
ALPK1	83.3374	-3.59026e-06	0.000863471	-0.728923	0.466048	0.998403	0.000694134	FALSE
ALPK2	72.761	-5.10669e-06	0.000862298	-1.34853	0.177487	0.998403	0.000694134	FALSE
ALPK3	1.2805	-6.02202e-08	0.000873021	-0.0829278	0.933909	0.998403	0.000694134	FALSE
ALPL	82.9666	4.44509e-06	0.000837171	1.02345	0.306096	0.998403	0.000694134	FALSE
ALS2	496.643	4.36819e-06	0.000848109	0.417441	0.676356	0.998403	0.000694134	FALSE
ALS2CL	4.84308	-1.4841e-06	0.000884728	-1.14354	0.252816	0.998403	0.000694134	FALSE
ALYREF	1553.21	-4.71147e-06	0.000839978	-0.452151	0.65116	0.998403	0.000694134	FALSE
AMACR	88.3418	-1.07674e-06	0.000857681	-0.202338	0.839652	0.998403	0.000694134	FALSE
AMANZI	0.900973	-2.28472e-07	0.00090016	-0.606231	0.544361	0.998403	0.000694134	FALSE
AMBP	0.321744	1.57803e-07	0.000854886	0.486826	0.626381	0.998403	0.000694134	FALSE
AMBRA1	462.379	-2.31631e-06	0.000851373	-0.125221	0.900349	0.998403	0.000694134	FALSE
AMD1	660.479	-3.92555e-06	0.000848257	-0.310188	0.756418	0.998403	0.000694134	FALSE
AMDHD1	2.15455	-1.09924e-07	0.000873271	-0.35135	0.725326	0.998403	0.000694134	FALSE
AMDHD2	105.312	-2.76623e-07	0.000853305	-0.026617	0.978765	0.998403	0.000694134	FALSE
AMER1	115.547	1.56253e-05	0.000845202	2.48771	0.0128569	0.998403	0.000694134	FALSE
AMER2	0.26763	-1.22001e-07	0.00110865	-0.181046	0.856332	0.998403	0.000694134	FALSE
AMFR	1356.95	1.5949e-05	0.000836018	1.40564	0.159832	0.998403	0.000694134	FALSE
AMH	6.85952	-1.28298e-06	0.000875432	-0.943653	0.345347	0.998403	0.000694134	FALSE
AMHR2	2.71715	-1.30894e-06	0.000917787	-1.60866	0.107691	0.998403	0.000694134	FALSE
AMIGO1	23.8186	1.97911e-06	0.000841006	0.829472	0.406838	0.998403	0.000694134	FALSE
AMIGO2	330.48	-9.36541e-06	0.000852856	-1.09596	0.273094	0.998403	0.000694134	FALSE
AMIGO3	13.2225	-2.15943e-07	0.000864912	-0.337319	0.735876	0.998403	0.000694134	FALSE
AMMECR1	179.113	-1.93129e-07	0.000850278	-0.0330407	0.973642	0.998403	0.000694134	FALSE
AMMECR1-IT1	0.267471	-1.83652e-08	0.000939912	0.289558	0.772155	0.998403	0.000694134	FALSE
AMMECR1L	401.356	9.22578e-06	0.000844531	1.00867	0.313133	0.998403	0.000694134	FALSE
AMN	3.87792	-8.06837e-08	0.000857141	-0.0609122	0.951429	0.998403	0.000694134	FALSE
AMN1	185.696	-1.15551e-06	0.000849472	-0.174653	0.861352	0.998403	0.000694134	FALSE
AMOT	7.68989	-8.44245e-07	0.000862366	-0.335464	0.737275	0.998403	0.000694134	FALSE
AMOTL1	211.442	9.52047e-06	0.000846094	1.18401	0.236408	0.998403	0.000694134	FALSE
AMOTL2	853.797	6.19518e-06	0.000847711	0.409217	0.682381	0.998403	0.000694134	FALSE
AMPD2	1198.71	1.04475e-06	0.000842095	0.105803	0.915738	0.998403	0.000694134	FALSE
AMPD3	12.6643	-1.21706e-06	0.000862509	-0.129852	0.896684	0.998403	0.000694134	FALSE
AMT	1.81639	9.82837e-07	0.000740115	2.21517	0.0267481	0.998403	0.000694134	FALSE
AMY2B	0.785	-3.48899e-07	0.000947173	-0.641267	0.521349	0.998403	0.000694134	FALSE
AMZ1	21.1662	1.9704e-06	0.000840606	0.840087	0.40086	0.998403	0.000694134	FALSE
AMZ2	417.379	-3.17695e-06	0.000850143	-0.324453	0.745595	0.998403	0.000694134	FALSE
AMZ2P1	36.3393	-2.57354e-06	0.000863666	-0.730963	0.464802	0.998403	0.000694134	FALSE
ANAPC1	1392.39	5.35183e-06	0.000841113	0.329343	0.741896	0.998403	0.000694134	FALSE
ANAPC10	74.1755	-1.19687e-05	0.000871591	-2.42058	0.0154959	0.998403	0.000694134	FALSE
ANAPC10P1	0.126825	4.44105e-08	0.00103427	0.276904	0.781853	0.998403	0.000694134	FALSE
ANAPC11	348.113	5.28442e-06	0.000837988	0.873944	0.382149	0.998403	0.000694134	FALSE
ANAPC13	268.193	-1.21818e-05	0.000858494	-1.42429	0.154363	0.998403	0.000694134	FALSE
ANAPC15	254.733	-2.0022e-05	0.000862376	-2.3627	0.0181423	0.998403	0.000694134	FALSE
ANAPC16	287.662	-1.39519e-06	0.000844211	-0.24755	0.804483	0.998403	0.000694134	FALSE
ANAPC1P1	2.73634	2.00765e-07	0.000849944	0.208536	0.834811	0.998403	0.000694134	FALSE
ANAPC1P2	10.2603	3.93964e-08	0.000827428	0.120696	0.903932	0.998403	0.000694134	FALSE
ANAPC1P4	0.411455	-1.58772e-07	0.00121728	-0.627434	0.530374	0.998403	0.000694134	FALSE
ANAPC1P5	3.62454	4.09852e-07	0.000822275	0.498685	0.618001	0.998403	0.000694134	FALSE
ANAPC1P6	0.251747	1.69656e-07	0.000840279	0.674098	0.500249	0.998403	0.000694134	FALSE
ANAPC2	299.474	4.40136e-07	0.000848368	-0.00986913	0.992126	0.998949	0.000456703	FALSE
ANAPC4	128.842	6.9829e-06	0.0008505	0.956341	0.3389	0.998403	0.000694134	FALSE
ANAPC5	1100.79	8.02791e-06	0.000847235	0.525635	0.599142	0.998403	0.000694134	FALSE
ANAPC7	547.004	-9.19039e-06	0.000849024	-0.918866	0.358166	0.998403	0.000694134	FALSE
ANG	14.7911	9.43419e-07	0.000844439	0.396742	0.691558	0.998403	0.000694134	FALSE
ANGEL1	269.452	1.49004e-06	0.000855862	0.179595	0.857471	0.998403	0.000694134	FALSE
ANGEL2	191.277	3.94901e-07	0.000847965	0.0566322	0.954838	0.998403	0.000694134	FALSE
ANGPT1	0.533537	2.05603e-07	0.000926643	0.645494	0.518607	0.998403	0.000694134	FALSE
ANGPTL4	727.196	4.15881e-06	0.000839738	0.403721	0.686418	0.998403	0.000694134	FALSE
ANGPTL5	0.102864	-1.20906e-07	0.00122412	-0.180235	0.856968	0.998403	0.000694134	FALSE
ANGPTL6	1.56975	-1.35635e-06	0.000933788	-1.52466	0.127344	0.998403	0.000694134	FALSE
ANGPTL8	0.117151	-9.45196e-08	0.00110407	0.0619194	0.950627	0.998403	0.000694134	FALSE
ANK1	47.4777	-4.65939e-06	0.000865421	-1.1923	0.233144	0.998403	0.000694134	FALSE
ANK2	106.704	5.30291e-06	0.000844646	1.05018	0.293634	0.998403	0.000694134	FALSE
ANK3	737.628	-8.68703e-06	0.000847324	-0.795395	0.426384	0.998403	0.000694134	FALSE
ANK3-DT	0.936414	6.25702e-07	0.000874747	1.02388	0.305894	0.998403	0.000694134	FALSE
ANKAR	10.8186	-1.05891e-06	0.000864252	-0.484571	0.627981	0.998403	0.000694134	FALSE
ANKDD1A	23.5562	3.68367e-06	0.000842042	1.33844	0.180755	0.998403	0.000694134	FALSE
ANKDD1B	0.0492559	-9.75162e-08	0.00124032	-0.0218367	0.982578	0.998403	0.000694134	FALSE
ANKEF1	42.0762	2.4147e-06	0.000844232	0.642965	0.520247	0.998403	0.000694134	FALSE
ANKFY1	952.103	4.05707e-06	0.000851848	0.385056	0.700196	0.998403	0.000694134	FALSE
ANKH	131.718	3.35544e-06	0.000852365	0.505918	0.612914	0.998403	0.000694134	FALSE
ANKHD1	1300.5	6.38903e-06	0.000828998	0.961211	0.336446	0.998403	0.000694134	FALSE
ANKHD1-DT	2.27184	-5.3427e-07	0.000882725	-0.64532	0.51872	0.998403	0.000694134	FALSE
ANKHD1-EIF4EBP3	326.018	-1.47953e-06	0.000869978	-1.02533	0.305205	0.998403	0.000694134	FALSE
ANKIB1	655.194	-3.11077e-06	0.000850773	-0.244594	0.806771	0.998403	0.000694134	FALSE
ANKLE1	0.693264	4.53753e-07	0.000802759	0.89084	0.373015	0.998403	0.000694134	FALSE
ANKLE2	705.358	-2.07012e-06	0.000851197	-0.187794	0.851038	0.998403	0.000694134	FALSE
ANKMY1	59.6189	-1.40978e-06	0.000859735	-0.322818	0.746833	0.998403	0.000694134	FALSE
ANKMY2	128.171	1.10887e-06	0.000852508	0.171463	0.863859	0.998403	0.000694134	FALSE
ANKRA2	33.9455	5.0165e-06	0.000851565	1.3655	0.172097	0.998403	0.000694134	FALSE
ANKRD10	69.0076	5.65478e-06	0.000850597	1.18389	0.236458	0.998403	0.000694134	FALSE
ANKRD10-IT1	1.39791	-7.01275e-07	0.000899312	-0.959546	0.337284	0.998403	0.000694134	FALSE
ANKRD11	1621.08	-0.146431	0.134069	-2.97782	0.00290311	0.998403	0.000694134	FALSE
ANKRD11P2	3.03717	3.54535e-08	0.000829668	0.134322	0.893148	0.998403	0.000694134	FALSE
ANKRD12	155.135	-4.06082e-06	0.000853562	-0.694265	0.487516	0.998403	0.000694134	FALSE
ANKRD13A	418.75	2.54137e-06	0.000845346	0.260137	0.794758	0.998403	0.000694134	FALSE
ANKRD13B	328.184	8.09817e-06	0.000849328	0.866154	0.386406	0.998403	0.000694134	FALSE
ANKRD13C	266.538	-7.81631e-06	0.000853997	-0.948026	0.343116	0.998403	0.000694134	FALSE
ANKRD13C-DT	74.3392	-2.01151e-06	0.000857585	-0.365836	0.714487	0.998403	0.000694134	FALSE
ANKRD13D	157.269	1.33264e-06	0.000846244	0.193244	0.846768	0.998403	0.000694134	FALSE
ANKRD16	60.3676	4.10673e-06	0.000842082	1.02905	0.303457	0.998403	0.000694134	FALSE
ANKRD17	1553.41	3.45485e-06	0.000836352	0.130198	0.89641	0.998403	0.000694134	FALSE
ANKRD17-DT	0.577086	-9.00958e-08	0.000983179	0.083343	0.933579	0.998403	0.000694134	FALSE
ANKRD18A	35.5078	1.97623e-06	0.00084325	0.712977	0.47586	0.998403	0.000694134	FALSE
ANKRD18B	2.51019	-8.82172e-07	0.00089737	-1.02086	0.307321	0.998403	0.000694134	FALSE
ANKRD18CP	0.231333	-1.26849e-08	0.000940907	0.273138	0.784747	0.998403	0.000694134	FALSE
ANKRD18DP	4.64295	2.774e-07	0.000854261	0.512921	0.608007	0.998403	0.000694134	FALSE
ANKRD19P	0.226943	1.59788e-07	0.000855227	0.486826	0.626381	0.998403	0.000694134	FALSE
ANKRD2	2.2169	2.71353e-07	0.000854238	0.267108	0.789386	0.998403	0.000694134	FALSE
ANKRD20A1	6.39735	-1.10653e-06	0.000916157	-1.25951	0.207845	0.998403	0.000694134	FALSE
ANKRD20A17P	0.150494	1.76059e-07	0.000927471	0.631808	0.527513	0.998403	0.000694134	FALSE
ANKRD20A21P	2.91209	6.57043e-07	0.000808829	0.999076	0.317758	0.998403	0.000694134	FALSE
ANKRD20A2P	3.38068	4.49767e-07	0.000871049	0.588309	0.556325	0.998403	0.000694134	FALSE
ANKRD20A3P	7.69636	2.50735e-07	0.000848978	0.210827	0.833022	0.998403	0.000694134	FALSE
ANKRD20A4P	7.61345	-8.45178e-07	0.000869435	-0.712349	0.476248	0.998403	0.000694134	FALSE
ANKRD20A5P	0.124503	4.33055e-08	0.00104287	0.191796	0.847902	0.998403	0.000694134	FALSE
ANKRD20A7P	4.39489	3.74153e-07	0.00083329	0.378225	0.705263	0.998403	0.000694134	FALSE
ANKRD20A8P	0.44577	-1.76553e-08	0.00244449	0.329491	0.741785	0.998403	0.000694134	FALSE
ANKRD22	1.30617	-1.19183e-07	0.00087095	-0.223821	0.822896	0.998403	0.000694134	FALSE
ANKRD23	4.96079	-7.68427e-07	0.000878004	-0.751577	0.452305	0.998403	0.000694134	FALSE
ANKRD24	1.77904	4.94486e-07	0.000815076	0.699259	0.48439	0.998403	0.000694134	FALSE
ANKRD26	101.029	3.76463e-06	0.000853948	0.637079	0.524073	0.998403	0.000694134	FALSE
ANKRD27	719.904	-3.34569e-06	0.000846527	-0.276618	0.782073	0.998403	0.000694134	FALSE
ANKRD28	1308.18	-1.53116e-05	0.000847698	-1.00141	0.31663	0.998403	0.000694134	FALSE
ANKRD29	33.4124	5.5462e-06	0.000834972	1.64684	0.0995912	0.998403	0.000694134	FALSE
ANKRD30BP2	0.196718	-8.88514e-09	0.0013046	0.273139	0.784746	0.998403	0.000694134	FALSE
ANKRD31	3.10717	1.43766e-06	0.000810878	1.51936	0.128671	0.998403	0.000694134	FALSE
ANKRD33B	470.558	-1.17174e-06	0.000853978	-0.161679	0.871559	0.998403	0.000694134	FALSE
ANKRD33BP1	27.2922	-4.84454e-07	0.00085484	-0.180627	0.856661	0.998403	0.000694134	FALSE
ANKRD34A	26.5626	2.76463e-06	0.000845726	0.907213	0.364294	0.998403	0.000694134	FALSE
ANKRD34B	0.785587	-3.85284e-07	0.000911493	-0.705525	0.480483	0.998403	0.000694134	FALSE
ANKRD35	0.15661	1.46659e-07	0.000868916	0.486826	0.626381	0.998403	0.000694134	FALSE
ANKRD36	103.954	-4.08619e-07	0.000850719	-0.0816575	0.934919	0.998403	0.000694134	FALSE
ANKRD36B	57.9766	1.78519e-06	0.00084017	0.651452	0.514755	0.998403	0.000694134	FALSE
ANKRD36BP2	0.0762061	-1.11507e-07	0.00122904	-0.0918561	0.926812	0.998403	0.000694134	FALSE
ANKRD36C	99.7777	4.733e-07	0.000845505	0.1047	0.916614	0.998403	0.000694134	FALSE
ANKRD37	12.7612	-1.49682e-06	0.000866045	-0.720703	0.471092	0.998403	0.000694134	FALSE
ANKRD39	120.097	3.51277e-06	0.000846382	0.621361	0.534362	0.998403	0.000694134	FALSE
ANKRD40	758.691	-1.12082e-05	0.000848932	-0.963419	0.335337	0.998403	0.000694134	FALSE
ANKRD42	79.4869	-2.19288e-06	0.000854127	-0.44392	0.6571	0.998403	0.000694134	FALSE
ANKRD42-DT	19.677	-2.44616e-06	0.000868395	-1.01581	0.30972	0.998403	0.000694134	FALSE
ANKRD44	41.5295	1.20661e-06	0.000858856	-0.391862	0.69516	0.998403	0.000694134	FALSE
ANKRD45	0.431925	-1.82535e-07	0.000977144	-0.359603	0.719144	0.998403	0.000694134	FALSE
ANKRD46	34.7849	4.43759e-06	0.000850794	1.19657	0.231472	0.998403	0.000694134	FALSE
ANKRD49	32.3929	5.97822e-07	0.000854389	0.171579	0.863769	0.998403	0.000694134	FALSE
ANKRD49P1	2.61246	-2.22407e-08	0.000860994	-0.027959	0.977695	0.998403	0.000694134	FALSE
ANKRD49P2	0.0492559	-9.75162e-08	0.00124032	-0.0218367	0.982578	0.998403	0.000694134	FALSE
ANKRD50	672.851	2.57268e-06	0.000843748	0.244617	0.806753	0.998403	0.000694134	FALSE
ANKRD52	1611.8	1.30993e-06	0.00084723	0.129861	0.896677	0.998403	0.000694134	FALSE
ANKRD54	171.527	-7.15539e-07	0.000852039	-0.102292	0.918525	0.998403	0.000694134	FALSE
ANKRD6	22.5715	-5.27977e-07	0.000866936	-0.716742	0.473533	0.998403	0.000694134	FALSE
ANKRD61	0.826459	-5.95434e-07	0.000940662	-0.873924	0.38216	0.998403	0.000694134	FALSE
ANKRD63	5.51056	5.22166e-07	0.000852144	0.366375	0.714086	0.998403	0.000694134	FALSE
ANKRD65	0.0738838	-1.12331e-07	0.00123282	-0.0985967	0.921458	0.998403	0.000694134	FALSE
ANKRD7	1.45077	-6.65055e-07	0.000888734	-0.663037	0.507307	0.998403	0.000694134	FALSE
ANKRD9	234.18	-1.23827e-06	0.000843747	-0.203781	0.838525	0.998403	0.000694134	FALSE
ANKS1A	308.122	3.20776e-06	0.000848742	0.381803	0.702608	0.998403	0.000694134	FALSE
ANKS1B	2.29419	-3.82555e-07	0.000871199	-0.46303	0.643343	0.998403	0.000694134	FALSE
ANKS3	50.7	2.63857e-06	0.000856054	0.653122	0.513678	0.998403	0.000694134	FALSE
ANKS4B	0.14082	1.41731e-07	0.000873899	0.486826	0.626381	0.998403	0.000694134	FALSE
ANKZF1	116.747	-6.1504e-06	0.000861539	-1.12857	0.259078	0.998403	0.000694134	FALSE
ANLN	4218.94	-6.21943e-06	0.000837223	-0.471012	0.637632	0.998403	0.000694134	FALSE
ANO1	15.7203	-1.35441e-07	0.000852448	-0.0703395	0.943923	0.998403	0.000694134	FALSE
ANO10	221.755	-8.51095e-07	0.000847434	-0.0501064	0.960038	0.998403	0.000694134	FALSE
ANO2	0.143419	-1.07388e-07	0.00110383	0.0619192	0.950627	0.998403	0.000694134	FALSE
ANO3	2.33733	-4.97534e-07	0.000874721	-0.57783	0.563379	0.998403	0.000694134	FALSE
ANO5	0.644824	1.28422e-07	0.0008952	0.311689	0.755277	0.998403	0.000694134	FALSE
ANO6	1509.64	1.03987e-06	0.000836189	0.125536	0.9001	0.998403	0.000694134	FALSE
ANO7	49.1907	2.11556e-06	0.00084738	0.59244	0.553556	0.998403	0.000694134	FALSE
ANO7L1	3.08618	1.13318e-06	0.000816601	1.18447	0.236226	0.998403	0.000694134	FALSE
ANO8	113.904	1.7348e-06	0.000847796	0.332197	0.739741	0.998403	0.000694134	FALSE
ANO9	1.29948	-7.87017e-09	0.000863793	0.0931045	0.925821	0.998403	0.000694134	FALSE
ANOS1	0.651138	1.92441e-07	0.00089725	0.528064	0.597455	0.998403	0.000694134	FALSE
ANP32A	1162.57	-1.53412e-05	0.000849921	-0.967603	0.333243	0.998403	0.000694134	FALSE
ANP32AP1	0.780831	4.00359e-07	0.000789128	1.01407	0.310549	0.998403	0.000694134	FALSE
ANP32B	1832.01	-6.48731e-06	0.000840671	-0.689668	0.490403	0.998403	0.000694134	FALSE
ANP32BP1	1.92893	-1.37266e-06	0.000919813	-1.61062	0.107262	0.998403	0.000694134	FALSE
ANP32E	675.481	-4.83098e-07	0.000842521	-0.0421918	0.966346	0.998403	0.000694134	FALSE
ANPEP	422.176	1.21331e-07	0.000845111	0.0323837	0.974166	0.998403	0.000694134	FALSE
ANTKMT	64.1575	8.73722e-07	0.00084727	0.216164	0.82886	0.998403	0.000694134	FALSE
ANTXR1	215.953	-1.52018e-05	0.000862214	-1.8289	0.0674142	0.998403	0.000694134	FALSE
ANTXR2	493.695	1.07773e-05	0.000849112	0.94135	0.346525	0.998403	0.000694134	FALSE
ANXA1	1423.45	-5.26334e-06	0.000842178	-0.421348	0.673501	0.998403	0.000694134	FALSE
ANXA10	8.68353	4.11939e-07	0.000853199	0.244377	0.806939	0.998403	0.000694134	FALSE
ANXA11	1232.28	6.84627e-06	0.000843238	-0.191437	0.848183	0.998403	0.000694134	FALSE
ANXA2	6689.08	-2.06331e-05	0.000839544	-1.18771	0.234947	0.998403	0.000694134	FALSE
ANXA2P1	1.37687	4.00591e-08	0.000844679	0.0528596	0.957844	0.998403	0.000694134	FALSE
ANXA2P2	59.322	-2.13332e-06	0.000854409	-0.59883	0.549286	0.998403	0.000694134	FALSE
ANXA2R	11.4035	1.9664e-06	0.000846875	0.988122	0.323093	0.998403	0.000694134	FALSE
ANXA2R-AS1	17.6562	9.34077e-08	0.000852185	0.0391757	0.96875	0.998403	0.000694134	FALSE
ANXA2R-OT1	13.4864	1.70393e-06	0.000846075	0.761322	0.446465	0.998403	0.000694134	FALSE
ANXA3	0.179216	-1.38736e-07	0.00122172	-0.360932	0.71815	0.998403	0.000694134	FALSE
ANXA4	290.349	-3.95356e-06	0.000857358	-0.405063	0.685431	0.998403	0.000694134	FALSE
ANXA5	1847.51	-3.83313e-05	0.000850444	-1.83414	0.0666331	0.998403	0.000694134	FALSE
ANXA6	407.218	1.29136e-05	0.000844979	1.25537	0.209344	0.998403	0.000694134	FALSE
ANXA7	972.827	3.48115e-06	0.000850515	0.180794	0.856529	0.998403	0.000694134	FALSE
ANXA8	0.794491	-3.00925e-07	0.000907892	-0.503964	0.614287	0.998403	0.000694134	FALSE
ANXA8L1	0.629078	2.07843e-07	0.000879572	1.06573	0.286544	0.998403	0.000694134	FALSE
ANXA9	1.3668	4.35617e-07	0.000819205	0.854517	0.392819	0.998403	0.000694134	FALSE
AOAH	1.16212	-3.83116e-07	0.000883293	-0.524782	0.599735	0.998403	0.000694134	FALSE
AOC2	22.5482	-9.66882e-07	0.000862267	-0.265545	0.79059	0.998403	0.000694134	FALSE
AOC3	8.78362	-5.0995e-09	0.000851168	0.0321497	0.974353	0.998403	0.000694134	FALSE
AOC4P	0.155774	-7.49905e-08	0.00111627	0.0911555	0.927369	0.998403	0.000694134	FALSE
AOPEP	89.2068	6.42326e-06	0.000838208	1.35564	0.175214	0.998403	0.000694134	FALSE
AOX1	8.24627	-1.87192e-06	0.000878453	-1.11942	0.262963	0.998403	0.000694134	FALSE
AOX2P	0.274248	-1.3448e-07	0.000977032	-0.188398	0.850564	0.998403	0.000694134	FALSE
AP1AR	174.247	-1.44266e-05	0.000866288	-1.80386	0.0712539	0.998403	0.000694134	FALSE
AP1AR-DT	1.90717	-3.93595e-07	0.000879461	-0.417813	0.676084	0.998403	0.000694134	FALSE
AP1B1	1804.06	1.44881e-06	0.000842599	0.0967112	0.922956	0.998403	0.000694134	FALSE
AP1G1	1740.51	4.00072e-06	0.000834057	0.435038	0.663535	0.998403	0.000694134	FALSE
AP1G2	151.25	1.61714e-06	0.000854407	0.222908	0.823607	0.998403	0.000694134	FALSE
AP1G2-AS1	5.63847	2.73568e-07	0.000851112	0.189454	0.849737	0.998403	0.000694134	FALSE
AP1M1	943.803	1.45826e-07	0.000845533	0.0181952	0.985483	0.998596	0.000610358	FALSE
AP1M2	0.552682	-4.35015e-07	0.000945193	-0.716558	0.473647	0.998403	0.000694134	FALSE
AP1S1	1296.49	-2.08815e-07	0.000837418	-0.0195051	0.984438	0.998596	0.000610358	FALSE
AP1S2	125.527	-2.96515e-06	0.000852075	-0.529461	0.596486	0.998403	0.000694134	FALSE
AP1S3	102.713	-2.49504e-06	0.000859518	-0.430121	0.667108	0.998403	0.000694134	FALSE
AP2A1	909.165	-1.05331e-06	0.000846127	-0.0757333	0.939631	0.998403	0.000694134	FALSE
AP2A2	706.945	2.5702e-05	0.000842296	2.03202	0.0421512	0.998403	0.000694134	FALSE
AP2B1	5383.08	1.22998e-05	0.000833417	0.685296	0.493157	0.998403	0.000694134	FALSE
AP2B1P1	0.916452	3.25526e-08	0.000855614	0.0552833	0.955913	0.998403	0.000694134	FALSE
AP2M1	1319.89	-1.15871e-05	0.000848506	-0.767757	0.442631	0.998403	0.000694134	FALSE
AP2S1	527.309	-5.47025e-06	0.000843843	-0.685988	0.492721	0.998403	0.000694134	FALSE
AP3B1	786.893	-1.39721e-05	0.000853671	-0.957489	0.338321	0.998403	0.000694134	FALSE
AP3B2	2.0176	-6.5244e-08	0.000864842	-0.0782559	0.937625	0.998403	0.000694134	FALSE
AP3D1	2463.36	-3.61075e-06	0.000841801	-0.351239	0.725409	0.998403	0.000694134	FALSE
AP3M1	701.357	4.66155e-06	0.000836668	0.507079	0.612099	0.998403	0.000694134	FALSE
AP3M2	324.459	4.2553e-06	0.000855108	0.411347	0.680818	0.998403	0.000694134	FALSE
AP3S1	200.675	3.45406e-06	0.000853237	0.380865	0.703304	0.998403	0.000694134	FALSE
AP3S2	287.335	-3.46124e-06	0.000850601	-0.424455	0.671234	0.998403	0.000694134	FALSE
AP4B1	144.467	-6.97478e-07	0.000850689	-0.109055	0.913159	0.998403	0.000694134	FALSE
AP4E1	184.404	-1.15459e-06	0.000854835	-0.165909	0.868229	0.998403	0.000694134	FALSE
AP4M1	214.718	4.17258e-06	0.000844824	0.61559	0.538165	0.998403	0.000694134	FALSE
AP4S1	44.0446	-1.65482e-06	0.000859911	-0.447003	0.654873	0.998403	0.000694134	FALSE
AP5B1	829.222	9.2973e-06	0.000839988	0.87117	0.383661	0.998403	0.000694134	FALSE
AP5M1	178.45	6.97089e-06	0.000842036	1.1801	0.237961	0.998403	0.000694134	FALSE
AP5S1	132.115	-5.35877e-06	0.000860981	-0.834266	0.404131	0.998403	0.000694134	FALSE
AP5Z1	212.862	7.7613e-06	0.000844839	1.1189	0.263181	0.998403	0.000694134	FALSE
APAF1	339.027	-1.74511e-06	0.000848279	-0.207349	0.835737	0.998403	0.000694134	FALSE
APBA1	1.02496	4.85374e-07	0.000820491	0.962228	0.335935	0.998403	0.000694134	FALSE
APBA3	159.608	-4.78491e-06	0.000855111	-0.800008	0.423706	0.998403	0.000694134	FALSE
APBB1	155.166	-2.91911e-06	0.000851259	-0.500251	0.616898	0.998403	0.000694134	FALSE
APBB1IP	0.640125	2.29266e-07	0.000857676	0.192507	0.847345	0.998403	0.000694134	FALSE
APBB2	607.632	-5.81369e-07	0.000845686	-0.0562955	0.955106	0.998403	0.000694134	FALSE
APBB3	22.9956	2.93388e-06	0.000827383	1.31406	0.188827	0.998403	0.000694134	FALSE
APC	405.96	-2.13394e-06	0.000844168	-0.375317	0.707425	0.998403	0.000694134	FALSE
APC2	477.669	8.10821e-06	0.000845105	0.812407	0.416558	0.998403	0.000694134	FALSE
APCDD1	0.172683	-1.2089e-07	0.00110908	-0.18064	0.85665	0.998403	0.000694134	FALSE
APCDD1L-DT	0.342342	-1.49825e-07	0.000986246	-0.303877	0.761221	0.998403	0.000694134	FALSE
APEH	834.846	-1.98038e-06	0.000845285	-0.160801	0.87225	0.998403	0.000694134	FALSE
APEX1	1292.89	-8.32886e-06	0.000844532	-0.649911	0.51575	0.998403	0.000694134	FALSE
APEX2	869.007	3.72931e-06	0.000839856	0.341072	0.733049	0.998403	0.000694134	FALSE
APH1A	785.417	1.66745e-06	0.000841114	0.190658	0.848794	0.998403	0.000694134	FALSE
APH1B	76.6339	2.44846e-06	0.00084938	0.507926	0.611505	0.998403	0.000694134	FALSE
API5	1017.5	4.76048e-06	0.000839834	0.376718	0.706383	0.998403	0.000694134	FALSE
API5P1	0.377066	-1.75116e-07	0.000945904	-0.118572	0.905614	0.998403	0.000694134	FALSE
APIP	158.775	-1.65849e-05	0.00086521	-2.32915	0.0198509	0.998403	0.000694134	FALSE
APLF	27.0132	1.49517e-07	0.000854402	0.0506065	0.959639	0.998403	0.000694134	FALSE
APLN	6.62202	-4.40657e-07	0.000848601	0.159441	0.873321	0.998403	0.000694134	FALSE
APLP1	561.775	-1.06071e-05	0.000850867	-1.02643	0.304689	0.998403	0.000694134	FALSE
APLP2	2753.27	-2.47295e-05	0.000843652	-1.18152	0.237396	0.998403	0.000694134	FALSE
APMAP	635.076	2.06994e-05	0.000842098	1.67174	0.0945752	0.998403	0.000694134	FALSE
APOA1	0.655838	-1.04551e-07	0.000958684	-0.161055	0.87205	0.998403	0.000694134	FALSE
APOA5	0.19975	9.44989e-08	0.000978063	0.340734	0.733304	0.998403	0.000694134	FALSE
APOBEC3A	0.196718	-8.88514e-09	0.0013046	0.273139	0.784746	0.998403	0.000694134	FALSE
APOBEC3B	842.52	-2.44611e-05	0.000850154	-1.50929	0.131224	0.998403	0.000694134	FALSE
APOBEC3C	148.618	-2.85905e-06	0.000859466	-0.39481	0.692983	0.998403	0.000694134	FALSE
APOBEC3D	129.432	4.47976e-06	0.000839699	0.779878	0.435463	0.998403	0.000694134	FALSE
APOBEC3F	135.448	-4.11254e-06	0.000857098	-0.643354	0.519994	0.998403	0.000694134	FALSE
APOBEC3G	67.7787	-2.85134e-06	0.000859539	-0.722734	0.469843	0.998403	0.000694134	FALSE
APOBEC3H	0.334763	-1.31054e-07	0.00111424	-0.254035	0.799468	0.998403	0.000694134	FALSE
APOBR	0.265162	-1.36179e-07	0.00110366	-0.194005	0.846172	0.998403	0.000694134	FALSE
APOC1	14.5405	2.22991e-06	0.000826796	1.1554	0.247925	0.998403	0.000694134	FALSE
APOC1P1	0.197798	-1.24924e-08	0.000942882	0.273139	0.784746	0.998403	0.000694134	FALSE
APOD	0.15212	-1.34415e-07	0.00122312	-0.310823	0.755935	0.998403	0.000694134	FALSE
APOE	329.445	-7.46064e-07	0.000844272	-0.117604	0.906382	0.998403	0.000694134	FALSE
APOL1	3.62523	4.03372e-07	0.000850318	0.372274	0.709689	0.998403	0.000694134	FALSE
APOL2	140.729	-3.63824e-06	0.000857431	-0.531061	0.595376	0.998403	0.000694134	FALSE
APOL3	1.19823	-4.00504e-07	0.000896305	-0.67425	0.500152	0.998403	0.000694134	FALSE
APOL6	190.173	-1.05712e-05	0.000859782	-1.42535	0.154057	0.998403	0.000694134	FALSE
APOLD1	73.6257	7.12767e-06	0.000844129	1.4597	0.144373	0.998403	0.000694134	FALSE
APOM	4.34137	-2.15777e-07	0.000864509	-0.160611	0.8724	0.998403	0.000694134	FALSE
APOO	262.092	-1.27993e-05	0.000857137	-1.58125	0.113821	0.998403	0.000694134	FALSE
APOOL	332.805	-2.32257e-06	0.000850686	-0.281037	0.778682	0.998403	0.000694134	FALSE
APP	4558.41	-1.55463e-05	0.000840637	-0.661065	0.508571	0.998403	0.000694134	FALSE
APP-DT	0.509832	7.11054e-08	0.000834179	0.388294	0.697798	0.998403	0.000694134	FALSE
APPAT	13.2477	2.19257e-07	0.000848996	0.120799	0.90385	0.998403	0.000694134	FALSE
APPBP2	421.231	-9.39059e-06	0.000855762	-0.815031	0.415055	0.998403	0.000694134	FALSE
APPBP2-DT	3.68221	4.77214e-07	0.000839823	0.499985	0.617086	0.998403	0.000694134	FALSE
APPL1	481.192	-1.61842e-06	0.000848213	-0.155579	0.876365	0.998403	0.000694134	FALSE
APPL2	201.479	-6.54492e-07	0.000854945	-0.0821769	0.934506	0.998403	0.000694134	FALSE
APRG1	2.36493	-8.2644e-08	0.000861019	-0.0959804	0.923536	0.998403	0.000694134	FALSE
APRT	623.122	-8.13575e-06	0.000846127	-0.88143	0.378085	0.998403	0.000694134	FALSE
APTR	37.1558	-3.71378e-06	0.000852199	-0.231587	0.816859	0.998403	0.000694134	FALSE
APTX	251.544	-4.17833e-06	0.000852814	-0.503333	0.61473	0.998403	0.000694134	FALSE
AQP1	0.57501	1.02261e-07	0.000953364	0.195266	0.845184	0.998403	0.000694134	FALSE
AQP10	0.183974	-2.62977e-08	0.00225377	0.273139	0.784746	0.998403	0.000694134	FALSE
AQP11	14.862	-3.81863e-07	0.000856168	-0.163746	0.869931	0.998403	0.000694134	FALSE
AQP5	0.68251	-1.55724e-07	0.000878883	-0.163789	0.869897	0.998403	0.000694134	FALSE
AQR	512.707	5.77282e-06	0.000844876	0.56895	0.56939	0.998403	0.000694134	FALSE
ARAF	820.753	1.92485e-05	0.000843119	1.23903	0.215333	0.998403	0.000694134	FALSE
ARAP1	700.417	1.79422e-06	0.000851212	0.11941	0.904951	0.998403	0.000694134	FALSE
ARAP2	35.6585	1.20049e-06	0.000855587	0.329209	0.741998	0.998403	0.000694134	FALSE
ARAP3	0.102864	-1.20906e-07	0.00122412	-0.180235	0.856968	0.998403	0.000694134	FALSE
ARB2A	205.109	6.75783e-06	0.000844438	0.938016	0.348236	0.998403	0.000694134	FALSE
ARB2BP	0.16071	1.45634e-07	0.000868491	0.486826	0.626381	0.998403	0.000694134	FALSE
ARC	9.9644	9.42375e-09	0.00085557	0.00784398	0.993741	0.998949	0.000456703	FALSE
ARCN1	1973.14	-2.82129e-05	0.000832461	0.890503	0.373196	0.998403	0.000694134	FALSE
AREG	31.889	-9.93137e-07	0.000861639	-0.321985	0.747464	0.998403	0.000694134	FALSE
AREL1	785.878	1.74475e-05	0.000839291	1.55703	0.119462	0.998403	0.000694134	FALSE
ARF1	1870.09	4.30944e-05	0.000841174	2.31907	0.020391	0.998403	0.000694134	FALSE
ARF1P2	0.463978	-1.37509e-08	0.000937226	0.324264	0.745738	0.998403	0.000694134	FALSE
ARF3	1844.91	-1.94723e-05	0.000847067	-1.15323	0.248817	0.998403	0.000694134	FALSE
ARF4	490.609	3.04613e-06	0.000849095	0.217368	0.827922	0.998403	0.000694134	FALSE
ARF4-AS1	2.54254	1.21771e-06	0.000812733	1.35796	0.174478	0.998403	0.000694134	FALSE
ARF4P2	0.0762061	-1.11507e-07	0.00122904	-0.0918561	0.926812	0.998403	0.000694134	FALSE
ARF5	807.909	-3.62592e-06	0.000840972	-0.432218	0.665583	0.998403	0.000694134	FALSE
ARF6	1214.81	1.05808e-05	0.000847137	0.657828	0.510649	0.998403	0.000694134	FALSE
ARFGAP1	532.657	4.09848e-06	0.000840844	0.437982	0.6614	0.998403	0.000694134	TRUE
ARFGAP2	486.86	-4.28832e-06	0.000845054	-0.560626	0.575053	0.998403	0.000694134	FALSE
ARFGAP3	479.631	1.40831e-05	0.000841997	1.41186	0.157991	0.998403	0.000694134	FALSE
ARFGEF1	419.273	1.44616e-06	0.000845435	0.171701	0.863673	0.998403	0.000694134	FALSE
ARFGEF1-DT	1.31398	-1.52272e-07	0.000867284	-0.236838	0.812783	0.998403	0.000694134	FALSE
ARFGEF2	1032.97	-1.21654e-05	0.000845905	-1.04419	0.296398	0.998403	0.000694134	FALSE
ARFGEF3	54.2672	6.19058e-06	0.000838516	1.68266	0.0924402	0.998403	0.000694134	FALSE
ARFIP1	273.145	-5.30353e-06	0.000856326	-0.518495	0.604113	0.998403	0.000694134	FALSE
ARFIP2	231.935	-8.20724e-06	0.000856139	-1.03259	0.301795	0.998403	0.000694134	FALSE
ARFRP1	197.56	-3.13782e-06	0.000854509	-0.437732	0.661581	0.998403	0.000694134	FALSE
ARG2	76.9563	9.03521e-06	0.000843683	1.75302	0.0795991	0.998403	0.000694134	FALSE
ARGLU1	156.917	-7.0233e-06	0.000857553	-1.07379	0.282915	0.998403	0.000694134	FALSE
ARGLU1-DT	1.24732	-6.53289e-07	0.000914269	-0.985759	0.324251	0.998403	0.000694134	FALSE
ARHGAP1	773.089	-5.35799e-06	0.000851809	-0.362746	0.716794	0.998403	0.000694134	FALSE
ARHGAP10	278.007	-9.40053e-06	0.000857919	-0.945442	0.344433	0.998403	0.000694134	FALSE
ARHGAP11A	945.81	-1.65132e-05	0.000851336	-1.06299	0.287784	0.998403	0.000694134	FALSE
ARHGAP11A-DT	1.24258	-9.18852e-08	0.000934889	-0.144361	0.885216	0.998403	0.000694134	FALSE
ARHGAP11B	15.5907	1.09495e-06	0.00083603	0.555353	0.578653	0.998403	0.000694134	FALSE
ARHGAP11B-DT	2.68564	-2.43121e-08	0.000865874	-0.0308487	0.97539	0.998403	0.000694134	FALSE
ARHGAP12	226.834	2.67687e-06	0.000845062	0.371763	0.710069	0.998403	0.000694134	FALSE
ARHGAP17	459.759	7.96179e-07	0.000847073	0.105962	0.915613	0.998403	0.000694134	FALSE
ARHGAP18	126.333	1.05106e-05	0.000853784	-0.0210886	0.983175	0.998403	0.000694134	FALSE
ARHGAP19	599.953	3.43971e-05	0.000844341	2.70874	0.00675392	0.998403	0.000694134	FALSE
ARHGAP19-SLIT1	0.286163	3.98685e-08	0.000844613	0.232125	0.816441	0.998403	0.000694134	FALSE
ARHGAP20	0.929757	1.23531e-07	0.000914342	0.209772	0.833846	0.998403	0.000694134	FALSE
ARHGAP21	458.875	1.18819e-06	0.000841702	0.152299	0.878951	0.998403	0.000694134	FALSE
ARHGAP22	33.9636	-3.70388e-08	0.000854163	-0.0129964	0.989631	0.998949	0.000456703	FALSE
ARHGAP22-IT1	0.314539	1.91086e-07	0.000903431	0.817648	0.413558	0.998403	0.000694134	FALSE
ARHGAP23	431.22	-3.5892e-06	0.000847086	-0.430214	0.66704	0.998403	0.000694134	FALSE
ARHGAP23P1	0.197023	-1.43638e-07	0.00122301	-0.400212	0.689001	0.998403	0.000694134	FALSE
ARHGAP24	3.79969	-1.3517e-06	0.000920485	-1.6638	0.0961531	0.998403	0.000694134	FALSE
ARHGAP25	0.124503	4.33055e-08	0.00104287	0.191796	0.847902	0.998403	0.000694134	FALSE
ARHGAP26	213.118	-2.15361e-06	0.000852594	-0.283211	0.777015	0.998403	0.000694134	FALSE
ARHGAP26-IT1	0.294068	5.75655e-08	0.00100685	0.160984	0.872106	0.998403	0.000694134	FALSE
ARHGAP27	103.458	1.49048e-06	0.00085577	0.255615	0.798248	0.998403	0.000694134	FALSE
ARHGAP27P1-BPTFP1-KPNA2P3	2.39109	-1.11196e-07	0.000860805	-0.146965	0.88316	0.998403	0.000694134	FALSE
ARHGAP28	17.9894	3.58057e-07	0.000854197	0.131042	0.895742	0.998403	0.000694134	FALSE
ARHGAP28-AS1	0.48319	-1.53188e-07	0.00100323	-0.39981	0.689296	0.998403	0.000694134	FALSE
ARHGAP29	2863.41	-8.59145e-06	0.000837848	-0.364832	0.715237	0.998403	0.000694134	FALSE
ARHGAP29-AS1	4.14324	-1.07519e-08	0.000858574	-0.023887	0.980943	0.998403	0.000694134	FALSE
ARHGAP30	0.702533	-1.02868e-07	0.000881304	-0.107353	0.914509	0.998403	0.000694134	FALSE
ARHGAP31	404.548	1.27732e-05	0.000840695	1.40152	0.16106	0.998403	0.000694134	FALSE
ARHGAP31-AS1	1.72724	-3.51406e-07	0.000880236	-0.423131	0.6722	0.998403	0.000694134	FALSE
ARHGAP32	509.413	3.60633e-06	0.000841375	0.424271	0.671368	0.998403	0.000694134	FALSE
ARHGAP33	88.5759	-1.95191e-06	0.000857444	-0.383931	0.701029	0.998403	0.000694134	FALSE
ARHGAP35	1395.68	2.16606e-05	0.000841333	1.3629	0.172913	0.998403	0.000694134	FALSE
ARHGAP36	0.182074	1.80343e-07	0.000920819	0.674099	0.500249	0.998403	0.000694134	FALSE
ARHGAP39	114.761	1.04525e-05	0.00085087	1.58262	0.113508	0.998403	0.000694134	FALSE
ARHGAP4	3.04675	9.59039e-07	0.000828307	0.905311	0.365301	0.998403	0.000694134	FALSE
ARHGAP40	1.03066	6.63233e-08	0.000955141	0.106138	0.915473	0.998403	0.000694134	FALSE
ARHGAP42	16.409	1.13056e-06	0.000850924	0.476836	0.633479	0.998403	0.000694134	FALSE
ARHGAP42-AS1	0.638993	1.367e-07	0.000918928	0.309905	0.756633	0.998403	0.000694134	FALSE
ARHGAP42P5	0.189102	-8.09555e-08	0.0010339	0.0911559	0.927369	0.998403	0.000694134	FALSE
ARHGAP44	52.0085	1.03224e-05	0.000843059	2.27444	0.0229392	0.998403	0.000694134	FALSE
ARHGAP45	123.568	6.62553e-06	0.000848615	1.09424	0.27385	0.998403	0.000694134	FALSE
ARHGAP5	721.394	-2.69666e-07	0.000839863	-0.211682	0.832355	0.998403	0.000694134	FALSE
ARHGAP5-AS1	4.9291	-3.31384e-07	0.000857383	-0.292789	0.769683	0.998403	0.000694134	FALSE
ARHGAP6	2.98485	-8.63578e-07	0.000891487	-1.08896	0.276171	0.998403	0.000694134	FALSE
ARHGAP8	46.2665	4.22662e-06	0.000851823	1.04446	0.296274	0.998403	0.000694134	FALSE
ARHGAP9	2.65777	-3.05822e-07	0.000862743	-0.322115	0.747366	0.998403	0.000694134	FALSE
ARHGDIA	4191.85	-2.73657e-05	0.000842549	-1.73351	0.0830059	0.998403	0.000694134	FALSE
ARHGDIB	29.9509	-7.37135e-07	0.000855823	-0.366131	0.714268	0.998403	0.000694134	FALSE
ARHGDIG	4.22108	-1.59501e-07	0.000856505	-0.134432	0.893061	0.998403	0.000694134	FALSE
ARHGEF1	1093.83	-2.05727e-06	0.000840944	-0.180274	0.856938	0.998403	0.000694134	FALSE
ARHGEF10	419.646	-7.2471e-06	0.000848131	-0.851075	0.394728	0.998403	0.000694134	FALSE
ARHGEF10L	77.0258	2.10309e-06	0.000852228	0.378904	0.704759	0.998403	0.000694134	FALSE
ARHGEF11	509.529	-2.40994e-06	0.000849855	-0.229801	0.818246	0.998403	0.000694134	FALSE
ARHGEF12	2914.3	-6.1584e-06	0.000838062	-0.292802	0.769674	0.998403	0.000694134	FALSE
ARHGEF15	0.215406	-1.16868e-07	0.00110741	-0.0918575	0.926811	0.998403	0.000694134	FALSE
ARHGEF16	94.346	1.60438e-06	0.00084761	0.318674	0.749974	0.998403	0.000694134	FALSE
ARHGEF17	459.241	-8.12881e-06	0.000853706	-0.729927	0.465435	0.998403	0.000694134	FALSE
ARHGEF17-AS1	5.04705	-1.68568e-06	0.000887086	-1.2538	0.209916	0.998403	0.000694134	FALSE
ARHGEF18	749.438	2.98224e-06	0.000845371	0.247264	0.804704	0.998403	0.000694134	FALSE
ARHGEF18-AS1	0.143565	-9.15867e-08	0.00110473	0.0619192	0.950627	0.998403	0.000694134	FALSE
ARHGEF19	25.5829	2.32166e-06	0.00084815	0.211292	0.832659	0.998403	0.000694134	FALSE
ARHGEF2	1005.6	2.41143e-05	0.000838397	1.65884	0.0971481	0.998403	0.000694134	FALSE
ARHGEF2-AS2	3.11898	5.30738e-08	0.000856472	0.0442885	0.964674	0.998403	0.000694134	FALSE
ARHGEF25	107.882	3.96294e-06	0.000851612	0.656395	0.51157	0.998403	0.000694134	FALSE
ARHGEF26	85.1953	1.48253e-06	0.000850479	0.298016	0.765691	0.998403	0.000694134	FALSE
ARHGEF26-AS1	0.443777	-1.78566e-07	0.000954588	-0.029313	0.976615	0.998403	0.000694134	FALSE
ARHGEF28	398.638	1.26608e-05	0.000842274	1.42996	0.152728	0.998403	0.000694134	FALSE
ARHGEF3	66.844	2.04727e-06	0.000846638	0.545172	0.585635	0.998403	0.000694134	FALSE
ARHGEF34P	49.3727	-6.74023e-07	0.000869487	-0.677958	0.497799	0.998403	0.000694134	FALSE
ARHGEF35	46.5085	5.8235e-06	0.000826093	1.81497	0.0695278	0.998403	0.000694134	FALSE
ARHGEF35-AS1	91.6995	-9.50268e-06	0.000866794	-1.73684	0.082415	0.998403	0.000694134	FALSE
ARHGEF37	12.2945	-1.61359e-06	0.000878977	-0.954132	0.340017	0.998403	0.000694134	FALSE
ARHGEF39	97.7458	-3.19641e-06	0.000853334	-0.47548	0.634445	0.998403	0.000694134	FALSE
ARHGEF4	52.7541	1.69867e-06	0.000853304	0.40119	0.68828	0.998403	0.000694134	FALSE
ARHGEF4-AS1	2.69179	6.32466e-08	0.00085647	0.0537475	0.957136	0.998403	0.000694134	FALSE
ARHGEF40	540.025	-2.7382e-06	0.000850374	-0.239226	0.81093	0.998403	0.000694134	FALSE
ARHGEF5	444.794	-0.238613	0.148921	-3.17098	0.00151926	0.998403	0.000694134	FALSE
ARHGEF6	1.76295	8.35164e-07	0.000784925	1.29265	0.196133	0.998403	0.000694134	FALSE
ARHGEF7	279.84	1.88633e-06	0.000846295	0.251073	0.801758	0.998403	0.000694134	FALSE
ARHGEF9	141.583	8.72689e-07	0.000853285	0.131892	0.89507	0.998403	0.000694134	FALSE
ARID1A	2467.27	-6.86774e-06	0.000839728	-0.52241	0.601385	0.998403	0.000694134	FALSE
ARID1B	1268.86	-1.94538e-06	0.000842055	-0.122946	0.90215	0.998403	0.000694134	FALSE
ARID2	752.276	2.57275e-06	0.000836508	0.328629	0.742436	0.998403	0.000694134	FALSE
ARID3A	240.789	8.5218e-06	0.000850572	0.775963	0.437771	0.998403	0.000694134	FALSE
ARID3B	106.621	3.83604e-08	0.000852707	-0.0702205	0.944018	0.998403	0.000694134	FALSE
ARID3BP1	0.222085	-1.38695e-07	0.00111458	-0.312282	0.754826	0.998403	0.000694134	FALSE
ARID3C	0.366519	-2.60569e-07	0.000952519	-0.369485	0.711766	0.998403	0.000694134	FALSE
ARID4A	115.894	-8.18256e-06	0.00085629	-0.737177	0.461015	0.998403	0.000694134	FALSE
ARID4B	210.235	4.45079e-06	0.000849548	0.602932	0.546554	0.998403	0.000694134	FALSE
ARID5A	117.974	4.03643e-06	0.00085062	0.65566	0.512043	0.998403	0.000694134	FALSE
ARID5B	432.607	-8.10555e-07	0.00084689	-0.256617	0.797475	0.998403	0.000694134	FALSE
ARIH1	1077.88	1.41342e-05	0.000842669	0.981592	0.326301	0.998403	0.000694134	FALSE
ARIH2	607.003	7.68007e-07	0.000846922	0.0317512	0.97467	0.998403	0.000694134	FALSE
ARIH2OS	3.91762	5.54346e-07	0.0008217	0.69779	0.485309	0.998403	0.000694134	FALSE
ARIH2P1	0.631566	1.45368e-07	0.000830487	0.445007	0.656315	0.998403	0.000694134	FALSE
ARK2C	1.56717	6.07784e-07	0.00081866	1.00353	0.315607	0.998403	0.000694134	FALSE
ARK2N	312.087	7.46492e-06	0.00083723	1.07628	0.281803	0.998403	0.000694134	FALSE
ARL1	481.035	-9.93134e-06	0.000851263	-0.673173	0.500837	0.998403	0.000694134	FALSE
ARL10	66.8653	-3.16833e-06	0.000860219	-0.711191	0.476966	0.998403	0.000694134	FALSE
ARL13B	143.685	-4.15294e-06	0.000855193	-0.756578	0.449303	0.998403	0.000694134	FALSE
ARL14	1.28758	-2.35761e-07	0.000875328	-0.357852	0.720454	0.998403	0.000694134	FALSE
ARL14EP	133.681	-4.35683e-06	0.000859538	-0.667899	0.504198	0.998403	0.000694134	FALSE
ARL14EP-DT	0.131146	-5.84279e-09	0.00218099	0.273139	0.784746	0.998403	0.000694134	FALSE
ARL15	41.8666	1.67774e-06	0.000838418	0.567884	0.570114	0.998403	0.000694134	FALSE
ARL16	148.131	4.00862e-06	0.000851704	0.593868	0.5526	0.998403	0.000694134	FALSE
ARL17A	100.506	3.5679e-06	0.000843841	0.752199	0.451932	0.998403	0.000694134	FALSE
ARL17B	200.363	6.36788e-07	0.000842527	0.116782	0.907033	0.998403	0.000694134	FALSE
ARL2	875.266	-3.51636e-06	0.000849354	-0.270714	0.786611	0.998403	0.000694134	FALSE
ARL2-SNX15	0.197023	-1.43638e-07	0.00122301	-0.400212	0.689001	0.998403	0.000694134	FALSE
ARL2BP	780.951	1.60716e-05	0.000843276	1.27283	0.203079	0.998403	0.000694134	FALSE
ARL3	225.246	-1.23737e-05	0.000859055	-2.05915	0.0394801	0.998403	0.000694134	FALSE
ARL4A	126.712	4.97889e-06	0.000852959	-0.254185	0.799352	0.998403	0.000694134	FALSE
ARL4AP5	0.817127	-5.3166e-07	0.000966145	-1.03824	0.299157	0.998403	0.000694134	FALSE
ARL4C	2346.63	1.7802e-05	0.000836081	1.32079	0.18657	0.998403	0.000694134	FALSE
ARL4D	51.2085	2.0767e-06	0.000853598	0.491257	0.623245	0.998403	0.000694134	FALSE
ARL5A	421.68	1.06161e-05	0.000838273	1.15974	0.246156	0.998403	0.000694134	FALSE
ARL5B	233.343	3.17e-06	0.000842909	0.470965	0.637665	0.998403	0.000694134	FALSE
ARL5C	0.398621	-1.465e-08	0.00238589	0.283067	0.777126	0.998403	0.000694134	FALSE
ARL6	57.3615	-1.63827e-07	0.000850821	-0.0314704	0.974894	0.998403	0.000694134	FALSE
ARL6IP1	1180.63	1.65863e-06	0.000841543	0.126586	0.899268	0.998403	0.000694134	FALSE
ARL6IP4	570.444	3.57631e-06	0.000839183	0.426515	0.669732	0.998403	0.000694134	FALSE
ARL6IP5	118.821	-1.39185e-06	0.000852031	-0.239039	0.811076	0.998403	0.000694134	FALSE
ARL6IP6	234.267	9.22408e-06	0.000848833	1.09549	0.2733	0.998403	0.000694134	FALSE
ARL8A	154.735	-4.27255e-06	0.000858694	-0.606432	0.544228	0.998403	0.000694134	FALSE
ARL8B	687.688	6.76853e-06	0.000843401	0.602346	0.546944	0.998403	0.000694134	FALSE
ARL9	4.23548	3.75522e-07	0.000843979	0.338212	0.735204	0.998403	0.000694134	FALSE
ARLNC1	1.75693	1.09473e-06	0.000794081	1.71763	0.0858639	0.998403	0.000694134	FALSE
ARMC1	337.703	-6.16355e-06	0.000853401	-0.658374	0.510298	0.998403	0.000694134	FALSE
ARMC10	516.97	1.29419e-05	0.000845025	1.13953	0.254484	0.998403	0.000694134	FALSE
ARMC10P1	0.757094	5.25533e-08	0.000882877	0.322264	0.747253	0.998403	0.000694134	FALSE
ARMC12	2.16234	9.10534e-07	0.000799803	1.14137	0.253715	0.998403	0.000694134	FALSE
ARMC2	21.4442	-1.57518e-07	0.000852452	-0.0921852	0.926551	0.998403	0.000694134	FALSE
ARMC3	1.99717	8.0828e-07	0.000819376	0.920817	0.357146	0.998403	0.000694134	FALSE
ARMC5	142.765	-2.31543e-06	0.000854979	-0.369419	0.711815	0.998403	0.000694134	FALSE
ARMC6	587.869	-1.29699e-06	0.000851513	-0.0784908	0.937438	0.998403	0.000694134	FALSE
ARMC7	89.4527	-4.01823e-06	0.000856218	-0.806771	0.419799	0.998403	0.000694134	FALSE
ARMC8	258.847	7.57842e-06	0.000843956	0.960308	0.3369	0.998403	0.000694134	FALSE
ARMC9	219.227	1.13343e-05	0.000849155	1.38033	0.167484	0.998403	0.000694134	FALSE
ARMCX3	121.622	9.42262e-08	0.000856833	0.0241503	0.980733	0.998403	0.000694134	FALSE
ARMCX4	18.3939	-1.13977e-06	0.000858694	-0.500124	0.616987	0.998403	0.000694134	FALSE
ARMCX5	152.644	-8.02128e-06	0.000864603	-1.49167	0.135785	0.998403	0.000694134	FALSE
ARMCX5-GPRASP2	10.3506	5.46243e-08	0.000833057	0.065321	0.947918	0.998403	0.000694134	FALSE
ARMCX6	41.34	-2.09272e-06	0.000855247	-0.699499	0.48424	0.998403	0.000694134	FALSE
ARMCX7P	3.2101	3.56077e-07	0.000755471	1.11259	0.265885	0.998403	0.000694134	FALSE
ARMH1	0.257957	4.21452e-08	0.00102813	0.0273424	0.978187	0.998403	0.000694134	FALSE
ARMH3	374.4	5.28186e-06	0.000842268	0.489032	0.624819	0.998403	0.000694134	FALSE
ARMH4	33.2309	-3.89942e-08	0.00085344	-0.0431138	0.965611	0.998403	0.000694134	FALSE
ARMT1	134.349	-4.20502e-06	0.000856018	-0.675957	0.499068	0.998403	0.000694134	FALSE
ARNILA	0.424925	-1.21625e-07	0.00107594	0.0765641	0.93897	0.998403	0.000694134	FALSE
ARNT	304.561	9.01994e-06	0.000843058	1.06127	0.288566	0.998403	0.000694134	FALSE
ARNT2	547.143	1.64519e-05	0.000848912	1.32571	0.184935	0.998403	0.000694134	FALSE
ARNT2-DT	40.7784	4.47863e-06	0.00082233	1.58113	0.113849	0.998403	0.000694134	FALSE
ARPC1A	1427.41	-1.04335e-05	0.000843319	-0.827961	0.407693	0.998403	0.000694134	FALSE
ARPC1B	1840.87	-3.41035e-07	0.000837968	-0.0381763	0.969547	0.998403	0.000694134	FALSE
ARPC2	1289.26	-1.8424e-05	0.000847713	-1.2388	0.215421	0.998403	0.000694134	FALSE
ARPC3	846.8	-1.07793e-05	0.000845984	-1.0482	0.294545	0.998403	0.000694134	FALSE
ARPC3P1	0.154296	-1.4054e-07	0.00122195	-0.311014	0.75579	0.998403	0.000694134	FALSE
ARPC3P3	1.90122	-5.06178e-07	0.00091165	-0.946523	0.343882	0.998403	0.000694134	FALSE
ARPC4	1035.11	-1.21403e-06	0.000841064	-0.0496479	0.960403	0.998403	0.000694134	FALSE
ARPC4-TTLL3	13.0863	3.17817e-07	0.000841416	0.214995	0.829771	0.998403	0.000694134	FALSE
ARPC5	528.473	-4.55398e-07	0.00084214	-0.093017	0.92589	0.998403	0.000694134	FALSE
ARPC5L	211.029	-3.28181e-06	0.000853527	-0.372013	0.709883	0.998403	0.000694134	FALSE
ARPIN	77.5266	2.59539e-06	0.000847717	0.561911	0.574176	0.998403	0.000694134	FALSE
ARPIN-AP3S2	82.5306	7.80093e-06	0.000829369	1.84591	0.0649051	0.998403	0.000694134	FALSE
ARPP19	744.303	-1.82292e-06	0.000842822	-0.227478	0.820052	0.998403	0.000694134	FALSE
ARPP21	0.208701	8.90459e-08	0.000995132	0.276904	0.781853	0.998403	0.000694134	FALSE
ARRB1	874.531	-1.92266e-05	0.000850186	-1.42115	0.155274	0.998403	0.000694134	FALSE
ARRB2	524.773	-5.81073e-06	0.000847267	-0.614314	0.539008	0.998403	0.000694134	FALSE
ARRDC1	100.579	6.68022e-06	0.000853293	1.10881	0.267511	0.998403	0.000694134	FALSE
ARRDC1-AS1	128.242	-2.533e-06	0.00085179	-0.45297	0.65057	0.998403	0.000694134	FALSE
ARRDC2	89.9386	2.01758e-06	0.00085308	0.402425	0.687372	0.998403	0.000694134	FALSE
ARRDC3	391.495	-1.77032e-06	0.000847352	-0.198681	0.842512	0.998403	0.000694134	FALSE
ARRDC3-AS1	7.2438	-2.1764e-06	0.000883395	-1.31558	0.188314	0.998403	0.000694134	FALSE
ARRDC4	85.6255	-1.1005e-06	0.000856472	-0.254423	0.799169	0.998403	0.000694134	FALSE
ARRDC5	0.115665	9.3875e-08	0.0010056	0.306418	0.759287	0.998403	0.000694134	FALSE
ARSA	136.778	5.33828e-06	0.000847935	0.858786	0.390459	0.998403	0.000694134	FALSE
ARSB	329.681	2.99509e-05	0.000848971	2.7173	0.00658166	0.998403	0.000694134	FALSE
ARSD	186.354	2.82447e-06	0.000850395	0.411637	0.680606	0.998403	0.000694134	FALSE
ARSD-AS1	0.139346	-8.92794e-09	0.00130563	0.273139	0.784746	0.998403	0.000694134	FALSE
ARSG	19.2783	1.72869e-06	0.000837712	0.797945	0.424903	0.998403	0.000694134	FALSE
ARSI	49.1221	-1.1885e-06	0.000855922	-0.306021	0.759589	0.998403	0.000694134	FALSE
ARSJ	273.486	-8.85042e-06	0.000858364	-0.92672	0.354072	0.998403	0.000694134	FALSE
ARSK	64.0972	7.20227e-07	0.000848327	0.165107	0.86886	0.998403	0.000694134	FALSE
ART5	0.253504	5.11049e-08	0.00100479	0.18414	0.853904	0.998403	0.000694134	FALSE
ARTN	2.56952	8.0234e-07	0.00083718	0.94992	0.342153	0.998403	0.000694134	FALSE
ARV1	59.8505	4.55803e-06	0.000839334	1.14721	0.251296	0.998403	0.000694134	FALSE
ARVCF	92.3506	-2.20047e-06	0.000854432	-0.421276	0.673553	0.998403	0.000694134	FALSE
AS3MT	0.761852	3.36306e-07	0.000770818	0.929314	0.352726	0.998403	0.000694134	FALSE
ASAH1	106.853	8.83267e-06	0.000847078	1.51472	0.129842	0.998403	0.000694134	FALSE
ASAH1-AS1	1.64635	-8.76219e-07	0.000916625	-1.25984	0.207728	0.998403	0.000694134	FALSE
ASAH2	11.0472	-1.17408e-06	0.000869904	-0.656651	0.511406	0.998403	0.000694134	FALSE
ASAH2B	36.5226	-1.9126e-07	0.000845136	-0.0329138	0.973743	0.998403	0.000694134	FALSE
ASAP1	1232.16	-1.78944e-06	0.000838934	-0.181291	0.856139	0.998403	0.000694134	FALSE
ASAP1-IT2	2.23179	-1.26541e-07	0.000861888	-0.147896	0.882425	0.998403	0.000694134	FALSE
ASAP2	534.175	-7.68554e-06	0.00084958	-0.739207	0.459782	0.998403	0.000694134	FALSE
ASAP3	183.766	3.13636e-07	0.000853769	-0.194794	0.845554	0.998403	0.000694134	FALSE
ASB1	360.25	-6.7055e-07	0.000854746	-0.0494577	0.960555	0.998403	0.000694134	FALSE
ASB12	0.130439	-7.55973e-08	0.00111666	0.0911559	0.927369	0.998403	0.000694134	FALSE
ASB13	86.1495	-1.59864e-06	0.000857115	-0.317828	0.750616	0.998403	0.000694134	FALSE
ASB16	0.319208	-1.33486e-07	0.00111348	-0.311858	0.755148	0.998403	0.000694134	FALSE
ASB16-AS1	58.8244	-3.37969e-06	0.00086506	-0.87135	0.383563	0.998403	0.000694134	FALSE
ASB2	3.41536	-4.75526e-07	0.000886549	-0.690133	0.49011	0.998403	0.000694134	FALSE
ASB3	107.101	1.17411e-05	0.000836048	2.15407	0.0312349	0.998403	0.000694134	FALSE
ASB5	42.5022	-3.68286e-06	0.000867814	-1.21942	0.222684	0.998403	0.000694134	FALSE
ASB6	308.732	1.5424e-06	0.000842785	0.201511	0.840299	0.998403	0.000694134	FALSE
ASB7	137.208	-5.72149e-06	0.000858903	-0.950297	0.341961	0.998403	0.000694134	FALSE
ASB8	114.95	3.11479e-06	0.000841649	0.644636	0.519163	0.998403	0.000694134	FALSE
ASB9	2.09715	-9.1121e-07	0.000879675	-0.488152	0.625442	0.998403	0.000694134	FALSE
ASCC1	261.173	-8.67347e-06	0.000856186	-1.00596	0.314436	0.998403	0.000694134	FALSE
ASCC2	658.046	-1.81069e-05	0.000853133	-1.46881	0.141883	0.998403	0.000694134	FALSE
ASCC3	1063.28	3.68141e-06	0.000839384	0.347235	0.728415	0.998403	0.000694134	FALSE
ASCL1	0.131146	-5.84279e-09	0.00218099	0.273139	0.784746	0.998403	0.000694134	FALSE
ASCL5	0.275961	-9.47878e-09	0.00129931	0.273139	0.784747	0.998403	0.000694134	FALSE
ASDURF	3.96038	9.57999e-07	0.000776847	1.49982	0.133662	0.998403	0.000694134	FALSE
ASF1A	255.692	-3.23022e-06	0.000851931	-0.402308	0.687457	0.998403	0.000694134	FALSE
ASF1B	746.346	-1.71773e-05	0.000851043	-1.45258	0.146341	0.998403	0.000694134	FALSE
ASGR1	8.07841	-5.92021e-08	0.00085634	-0.0551004	0.956058	0.998403	0.000694134	FALSE
ASGR2	0.190499	-1.22571e-07	0.00111456	-0.185586	0.852769	0.998403	0.000694134	FALSE
ASH1L	674.641	1.04994e-05	0.000836286	1.01253	0.311286	0.998403	0.000694134	FALSE
ASH1L-AS1	4.9574	-3.72793e-07	0.000864158	-0.324216	0.745774	0.998403	0.000694134	FALSE
ASH1L-IT1	0.0492559	-9.75162e-08	0.00124032	-0.0218367	0.982578	0.998403	0.000694134	FALSE
ASH2L	221.791	-5.0994e-06	0.000856053	-0.626559	0.530948	0.998403	0.000694134	FALSE
ASH2LP3	0.328948	-9.35071e-09	0.00129342	0.273139	0.784747	0.998403	0.000694134	FALSE
ASIC1	93.6701	1.24997e-06	0.000850791	0.244274	0.807019	0.998403	0.000694134	FALSE
ASIC2	2.75094	3.48483e-07	0.000827543	0.442337	0.658245	0.998403	0.000694134	FALSE
ASIC3	7.04285	5.21475e-07	0.000848902	0.38162	0.702743	0.998403	0.000694134	FALSE
ASIC4	0.911717	8.24698e-08	0.000913387	0.163844	0.869854	0.998403	0.000694134	FALSE
ASL	289.773	1.14385e-05	0.000845638	1.52294	0.127774	0.998403	0.000694134	FALSE
ASMER1	0.509025	-4.45977e-07	0.00106705	-0.911036	0.362276	0.998403	0.000694134	FALSE
ASMTL	576.849	-2.56996e-06	0.000846113	-0.349557	0.726671	0.998403	0.000694134	FALSE
ASMTL-AS1	2.62779	5.14184e-07	0.000849412	0.509527	0.610383	0.998403	0.000694134	FALSE
ASNS	1499.76	8.32868e-06	0.000840375	0.671439	0.501941	0.998403	0.000694134	TRUE
ASNSD1	350.045	1.83442e-06	0.000843643	0.232713	0.815984	0.998403	0.000694134	FALSE
ASPH	296.842	-1.85777e-06	0.000846145	-0.265678	0.790487	0.998403	0.000694134	FALSE
ASPHD1	103.996	-6.40517e-06	0.000860234	-1.43441	0.151455	0.998403	0.000694134	FALSE
ASPHD2	25.7791	-1.90875e-06	0.000865177	-0.59252	0.553502	0.998403	0.000694134	FALSE
ASPM	1063.34	-5.22139e-06	0.000840228	-0.481838	0.629921	0.998403	0.000694134	FALSE
ASPRV1	1.1976	6.46497e-08	0.000859436	0.105839	0.91571	0.998403	0.000694134	FALSE
ASPSCR1	260.668	3.38478e-06	0.000845193	0.456767	0.647838	0.998403	0.000694134	FALSE
ASRGL1	183.863	-6.6778e-07	0.000846983	-0.124956	0.900559	0.998403	0.000694134	FALSE
ASS1	67.6974	-2.2951e-06	0.000861682	-0.354882	0.722678	0.998403	0.000694134	FALSE
ASS1P2	0.731263	8.06148e-08	0.000921019	0.126554	0.899293	0.998403	0.000694134	FALSE
ASTE1	45.6174	-6.28347e-07	0.000856242	-0.124399	0.900999	0.998403	0.000694134	FALSE
ASTILCS	0.301818	-8.7014e-08	0.000951226	0.0984338	0.921588	0.998403	0.000694134	FALSE
ASTL	0.127492	-1.28334e-07	0.0012237	-0.252553	0.800614	0.998403	0.000694134	FALSE
ASTN2	110.63	-3.51967e-06	0.000859346	-0.639815	0.522293	0.998403	0.000694134	FALSE
ASXL1	1219.93	-2.3464e-05	0.00085452	-1.3019	0.19295	0.998403	0.000694134	FALSE
ASXL2	990.172	-6.77387e-06	0.000843945	-0.787997	0.430699	0.998403	0.000694134	FALSE
ASXL3	0.558995	-1.34527e-08	0.000937455	0.301668	0.762905	0.998403	0.000694134	FALSE
ATAD1	370.748	-5.90434e-06	0.000848597	-0.707665	0.479153	0.998403	0.000694134	FALSE
ATAD2	2258.33	-2.09841e-05	0.000844915	-1.88065	0.0600191	0.998403	0.000694134	FALSE
ATAD2B	108.255	1.08548e-06	0.000856392	0.203667	0.838614	0.998403	0.000694134	FALSE
ATAD3A	686.821	2.06239e-06	0.000839026	0.237323	0.812407	0.998403	0.000694134	FALSE
ATAD3B	435.154	1.75469e-05	0.000835587	1.98184	0.0474974	0.998403	0.000694134	FALSE
ATAD3C	3.1209	1.73045e-06	0.000802588	1.69264	0.0905243	0.998403	0.000694134	FALSE
ATAD5	298.472	-1.25138e-05	0.000856155	-1.77848	0.0753254	0.998403	0.000694134	FALSE
ATAT1	69.5395	-1.05225e-05	0.000871487	-2.23856	0.0251847	0.998403	0.000694134	FALSE
ATCAY	138.73	-5.17918e-06	0.000862112	-0.77001	0.441294	0.998403	0.000694134	FALSE
ATE1	399.438	9.35348e-06	0.000843855	0.993428	0.320502	0.998403	0.000694134	FALSE
ATE1OSP	4.7211	-6.08456e-07	0.000866695	-0.497097	0.61912	0.998403	0.000694134	FALSE
ATF1	200.682	-4.57707e-06	0.000854076	-0.549169	0.582889	0.998403	0.000694134	FALSE
ATF2	316.49	-4.02078e-06	0.000849346	-0.484754	0.627851	0.998403	0.000694134	FALSE
ATF3	97.207	2.44097e-06	0.000861209	0.510598	0.609633	0.998403	0.000694134	TRUE
ATF4	2014.45	-1.02525e-05	0.000842094	-0.990131	0.32211	0.998403	0.000694134	TRUE
ATF4P3	0.0902008	-7.73586e-08	0.00111806	0.091156	0.927369	0.998403	0.000694134	FALSE
ATF4P4	0.964136	-3.01275e-07	0.000914425	-0.164136	0.869624	0.998403	0.000694134	FALSE
ATF5	447.718	-2.77096e-06	0.000848268	-0.288985	0.772593	0.998403	0.000694134	FALSE
ATF6	363.766	-3.75187e-06	0.000846519	-0.475671	0.634309	0.998403	0.000694134	TRUE
ATF6B	538.03	-9.4135e-06	0.000850273	-0.910897	0.36235	0.998403	0.000694134	FALSE
ATF7	411.535	-6.35101e-06	0.000850793	-0.799103	0.42423	0.998403	0.000694134	FALSE
ATF7-NPFF	7.87164	1.71935e-07	0.000739983	1.08342	0.278623	0.998403	0.000694134	FALSE
ATF7IP	1099.65	9.59039e-06	0.000835568	0.926748	0.354057	0.998403	0.000694134	FALSE
ATF7IP2	48.3604	5.3134e-06	0.000847156	1.28852	0.197564	0.998403	0.000694134	FALSE
ATG10	69.8809	-3.38891e-07	0.000855935	-0.0722949	0.942367	0.998403	0.000694134	FALSE
ATG101	507.223	2.40844e-06	0.00083963	0.379479	0.704332	0.998403	0.000694134	FALSE
ATG12	196.895	6.58347e-06	0.00084211	1.0079	0.313501	0.998403	0.000694134	FALSE
ATG12P1	0.0943009	-7.36639e-08	0.00111713	0.091156	0.927369	0.998403	0.000694134	FALSE
ATG13	714.985	4.33078e-06	0.000851735	0.287631	0.77363	0.998403	0.000694134	FALSE
ATG14	127.907	-2.52469e-07	0.000852971	0.020933	0.983299	0.998403	0.000694134	FALSE
ATG16L1	278.963	8.92952e-06	0.000848682	1.07535	0.282217	0.998403	0.000694134	FALSE
ATG16L2	30.0088	2.19286e-06	0.000837204	1.10302	0.270019	0.998403	0.000694134	FALSE
ATG2A	630.87	-1.02383e-05	0.000850132	-0.909351	0.363165	0.998403	0.000694134	FALSE
ATG2B	437.312	-1.38263e-06	0.000849255	-0.175018	0.861066	0.998403	0.000694134	FALSE
ATG3	391.792	-5.99836e-08	0.000850228	0.00415924	0.996681	0.99919	0.000351816	FALSE
ATG4A	34.9605	-1.29033e-06	0.000858786	-0.298712	0.76516	0.998403	0.000694134	FALSE
ATG4B	355.59	-9.34626e-07	0.000849938	-0.10326	0.917757	0.998403	0.000694134	FALSE
ATG4C	63.9345	2.5087e-06	0.000838406	0.693667	0.487891	0.998403	0.000694134	FALSE
ATG4D	271.481	2.47969e-06	0.000849171	0.283749	0.776603	0.998403	0.000694134	FALSE
ATG5	267.996	1.39767e-05	0.000853296	1.40284	0.160664	0.998403	0.000694134	FALSE
ATG7	695.623	1.4262e-05	0.00084513	1.12059	0.26246	0.998403	0.000694134	FALSE
ATG9A	529.032	1.07817e-05	0.000851254	0.869716	0.384456	0.998403	0.000694134	FALSE
ATG9B	1.0115	6.33538e-07	0.000796072	1.17532	0.239868	0.998403	0.000694134	FALSE
ATIC	1772.77	9.98069e-06	0.000846512	0.483398	0.628813	0.998403	0.000694134	FALSE
ATL1	17.5015	1.61481e-06	0.000844143	0.725298	0.468269	0.998403	0.000694134	FALSE
ATL2	622.789	-1.1054e-05	0.000852674	-0.904644	0.365654	0.998403	0.000694134	FALSE
ATL3	1928.83	1.63215e-05	0.000835406	0.628185	0.529883	0.998403	0.000694134	FALSE
ATM	823.254	1.54863e-05	0.000837239	1.41885	0.155942	0.998403	0.000694134	FALSE
ATMIN	472.754	1.66168e-05	0.000842032	1.6296	0.103187	0.998403	0.000694134	FALSE
ATN1	2850.09	5.49739e-06	0.000836723	0.344055	0.730805	0.998403	0.000694134	FALSE
ATOH7	0.334163	-2.47075e-08	0.00105651	-0.20861	0.834753	0.998403	0.000694134	FALSE
ATOH8	5.86185	-1.43694e-06	0.00088569	-1.18697	0.23524	0.998403	0.000694134	FALSE
ATOSA	18.3722	-3.26898e-06	0.000871535	-1.30411	0.192196	0.998403	0.000694134	FALSE
ATOSB	187.208	-7.82605e-07	0.000854978	-0.0998593	0.920456	0.998403	0.000694134	FALSE
ATOX1	170.522	1.46837e-06	0.000846823	0.23185	0.816655	0.998403	0.000694134	FALSE
ATP10A	0.131146	-5.84279e-09	0.00218099	0.273139	0.784746	0.998403	0.000694134	FALSE
ATP10B	0.328948	-9.35071e-09	0.00129342	0.273139	0.784747	0.998403	0.000694134	FALSE
ATP10D	98.3644	-3.51273e-06	0.000854699	-0.452541	0.650879	0.998403	0.000694134	FALSE
ATP11A	1058.14	2.65506e-05	0.000838977	1.9625	0.0497038	0.998403	0.000694134	FALSE
ATP11B	316.397	6.07741e-06	0.000846494	0.679572	0.496776	0.998403	0.000694134	FALSE
ATP11B-DT	0.562846	2.71957e-07	0.000879551	1.16132	0.245511	0.998403	0.000694134	FALSE
ATP11C	413.247	1.76002e-05	0.000836389	1.88551	0.0593606	0.998403	0.000694134	FALSE
ATP13A1	735.9	7.84262e-08	0.000850248	0.00218235	0.998259	0.999798	8.75204e-05	FALSE
ATP13A2	1395.66	7.19576e-06	0.000840147	0.516558	0.605464	0.998403	0.000694134	FALSE
ATP13A3	1279.45	2.72701e-06	0.000834216	0.386087	0.699432	0.998403	0.000694134	FALSE
ATP13A3-DT	2.59807	4.36488e-07	0.000838171	0.550059	0.582279	0.998403	0.000694134	FALSE
ATP13A4	0.178111	-4.4877e-09	0.0010691	0.0291598	0.976737	0.998403	0.000694134	FALSE
ATP13A5	0.26018	-1.20843e-07	0.00110144	-0.0959038	0.923597	0.998403	0.000694134	FALSE
ATP13A5-AS1	0.165448	7.57714e-08	0.000919629	0.306417	0.759287	0.998403	0.000694134	FALSE
ATP1A1	3022.12	-3.8634e-06	0.000838	0.200952	0.840736	0.998403	0.000694134	FALSE
ATP1A1-AS1	17.2169	4.79104e-07	0.000872366	-1.10396	0.269611	0.998403	0.000694134	FALSE
ATP1A3	170.675	-6.05732e-06	0.000854793	-1.37035	0.170578	0.998403	0.000694134	FALSE
ATP1B1	215.928	-1.13201e-06	0.000853073	-0.15697	0.875269	0.998403	0.000694134	FALSE
ATP1B1P1	1.29514	1.27733e-07	0.000843032	0.176285	0.86007	0.998403	0.000694134	FALSE
ATP1B2	2.64556	-6.29765e-07	0.00088438	-0.676815	0.498524	0.998403	0.000694134	FALSE
ATP1B3	731.812	2.02045e-05	0.00084477	1.51814	0.12898	0.998403	0.000694134	FALSE
ATP23	45.2575	-1.84397e-06	0.000860899	-0.478042	0.632621	0.998403	0.000694134	FALSE
ATP2A1	4.93099	2.10839e-07	0.000849596	0.195543	0.844968	0.998403	0.000694134	FALSE
ATP2A1-AS1	12.332	-1.05809e-06	0.000866028	-0.527226	0.598037	0.998403	0.000694134	FALSE
ATP2A2	3579.1	-2.17546e-06	0.00083892	-0.220271	0.82566	0.998403	0.000694134	FALSE
ATP2A3	68.5652	-3.51299e-06	0.000859052	-0.80307	0.421934	0.998403	0.000694134	FALSE
ATP2B1	272.628	-1.38215e-06	0.000848164	-0.251834	0.80117	0.998403	0.000694134	FALSE
ATP2B1-AS1	2.01784	2.68691e-07	0.000846719	0.307446	0.758504	0.998403	0.000694134	FALSE
ATP2B2	0.703469	2.05889e-07	0.000906259	0.377454	0.705836	0.998403	0.000694134	FALSE
ATP2B3	1.01309	2.996e-07	0.000904382	0.680017	0.496493	0.998403	0.000694134	FALSE
ATP2B4	1389.38	1.80088e-05	0.000839776	1.23376	0.217294	0.998403	0.000694134	FALSE
ATP2C1	810.575	9.15475e-06	0.000844086	0.705934	0.480229	0.998403	0.000694134	FALSE
ATP2C2-AS1	3.92193	-2.08489e-07	0.000864835	-0.194235	0.845992	0.998403	0.000694134	FALSE
ATP5F1A	3266.24	3.1868e-07	0.000837337	-0.101563	0.919104	0.998403	0.000694134	FALSE
ATP5F1AP1	0.495578	-2.55205e-07	0.000961866	-0.430544	0.6668	0.998403	0.000694134	FALSE
ATP5F1AP10	0.488918	-1.26323e-07	0.00110201	-0.108865	0.913309	0.998403	0.000694134	FALSE
ATP5F1AP7	0.631292	1.64622e-07	0.000821278	0.442301	0.658271	0.998403	0.000694134	FALSE
ATP5F1B	6138.08	1.95339e-05	0.000836433	0.746294	0.45549	0.998403	0.000694134	FALSE
ATP5F1C	548.408	-7.597e-06	0.000848582	-0.713752	0.47538	0.998403	0.000694134	FALSE
ATP5F1D	761.903	-8.05917e-06	0.000844414	-1.0373	0.299596	0.998403	0.000694134	FALSE
ATP5F1E	500.623	-7.50523e-06	0.000848918	-0.777997	0.436571	0.998403	0.000694134	FALSE
ATP5IF1	154.927	-5.6715e-06	0.000857272	-0.850394	0.395106	0.998403	0.000694134	FALSE
ATP5MC1	577.595	-2.32519e-06	0.000847035	-0.236741	0.812858	0.998403	0.000694134	FALSE
ATP5MC1P2	0.348358	1.98236e-07	0.000894722	0.873801	0.382227	0.998403	0.000694134	FALSE
ATP5MC2	1130.26	2.05861e-05	0.000834905	1.70168	0.0888163	0.998403	0.000694134	FALSE
ATP5MC3	985.652	-1.30695e-05	0.000845822	-1.24545	0.212968	0.998403	0.000694134	FALSE
ATP5ME	312.407	2.15149e-06	0.000834923	0.430583	0.666771	0.998403	0.000694134	FALSE
ATP5MF	475.312	-1.21394e-05	0.000851324	-1.68422	0.0921392	0.998403	0.000694134	FALSE
ATP5MF-PTCD1	103.932	-1.45276e-06	0.000851699	-0.292905	0.769595	0.998403	0.000694134	FALSE
ATP5MG	867.168	-1.27197e-05	0.000850485	-1.92333	0.0544387	0.998403	0.000694134	FALSE
ATP5MGL	0.269417	-2.14759e-07	0.00109151	-0.49083	0.623547	0.998403	0.000694134	FALSE
ATP5MJ	264.56	1.62587e-06	0.000842104	0.246901	0.804985	0.998403	0.000694134	FALSE
ATP5MK	420.506	-3.62862e-06	0.000845273	-0.456023	0.648373	0.998403	0.000694134	FALSE
ATP5PB	1126.27	-9.84722e-06	0.000850078	-0.57462	0.565548	0.998403	0.000694134	FALSE
ATP5PBP1	0.409957	-1.41199e-07	0.000927613	0.0864633	0.931098	0.998403	0.000694134	FALSE
ATP5PBP5	0.432963	-4.99811e-08	0.000974751	-0.274019	0.78407	0.998403	0.000694134	FALSE
ATP5PD	819.17	-4.33785e-06	0.000843613	-0.434323	0.664054	0.998403	0.000694134	FALSE
ATP5PDP2	0.394357	1.14007e-07	0.000915512	0.361834	0.717476	0.998403	0.000694134	FALSE
ATP5PDP4	0.317749	-1.54253e-08	0.000970601	0.0329768	0.973693	0.998403	0.000694134	FALSE
ATP5PF	495.002	-4.9854e-06	0.000844938	-0.597652	0.550072	0.998403	0.000694134	FALSE
ATP5PO	739.529	-3.75923e-06	0.0008452	-0.19173	0.847954	0.998403	0.000694134	FALSE
ATP6AP1	341.958	-4.34487e-06	0.000851291	-0.47663	0.633626	0.998403	0.000694134	FALSE
ATP6AP1-DT	3.30206	-5.67123e-07	0.000868815	-0.453999	0.64983	0.998403	0.000694134	FALSE
ATP6AP1L	2.93891	-2.82957e-07	0.000863562	-0.153053	0.878356	0.998403	0.000694134	FALSE
ATP6AP2	195.642	-2.13293e-06	0.000849304	-0.282761	0.77736	0.998403	0.000694134	FALSE
ATP6V0A1	500.44	-1.09076e-06	0.00084833	-0.100119	0.92025	0.998403	0.000694134	FALSE
ATP6V0A2	175.742	3.77607e-06	0.000852136	0.451749	0.65145	0.998403	0.000694134	FALSE
ATP6V0B	476.683	7.04167e-06	0.000840085	0.797125	0.425378	0.998403	0.000694134	FALSE
ATP6V0C	789.725	-6.97256e-06	0.000843669	-0.696527	0.486099	0.998403	0.000694134	FALSE
ATP6V0CP4	0.518721	3.8033e-07	0.000752748	1.05999	0.289151	0.998403	0.000694134	FALSE
ATP6V0D1	679.558	-1.09159e-05	0.000849223	-0.744267	0.456715	0.998403	0.000694134	TRUE
ATP6V0D1-DT	7.22893	1.29324e-06	0.000839501	0.769557	0.441562	0.998403	0.000694134	FALSE
ATP6V0D2	5.5477	1.78805e-06	0.00083104	1.4869	0.137041	0.998403	0.000694134	FALSE
ATP6V0E1	418.767	9.68767e-06	0.000844393	0.906868	0.364477	0.998403	0.000694134	FALSE
ATP6V0E2	330.996	4.93101e-06	0.000846901	0.554649	0.579135	0.998403	0.000694134	FALSE
ATP6V0E2-AS1	24.8053	2.11042e-06	0.000843941	0.744258	0.45672	0.998403	0.000694134	FALSE
ATP6V1A	710.356	-3.38996e-06	0.000849747	-0.204789	0.837737	0.998403	0.000694134	FALSE
ATP6V1B1	0.734109	-1.55042e-07	0.000908054	-0.52648	0.598555	0.998403	0.000694134	FALSE
ATP6V1B1-AS1	6.05591	-1.3154e-06	0.000882876	-1.06502	0.286866	0.998403	0.000694134	FALSE
ATP6V1B2	558.958	-4.02054e-06	0.000847942	-0.366501	0.713991	0.998403	0.000694134	FALSE
ATP6V1C1	332.587	8.525e-07	0.000851966	0.0923037	0.926457	0.998403	0.000694134	FALSE
ATP6V1C2	0.389388	-1.74751e-07	0.000947468	-0.118489	0.90568	0.998403	0.000694134	FALSE
ATP6V1D	365.085	6.27988e-07	0.00084336	0.128533	0.897727	0.998403	0.000694134	FALSE
ATP6V1E1	469.484	-9.36864e-06	0.000856189	-0.89719	0.369618	0.998403	0.000694134	FALSE
ATP6V1E1P1	0.157243	-9.46738e-08	0.00110308	0.0619192	0.950627	0.998403	0.000694134	FALSE
ATP6V1E1P3	0.139346	-8.92794e-09	0.00130563	0.273139	0.784746	0.998403	0.000694134	FALSE
ATP6V1E2	108.857	-3.983e-06	0.000859797	-0.628375	0.529758	0.998403	0.000694134	FALSE
ATP6V1F	632.064	-1.74704e-06	0.000842345	-0.191384	0.848225	0.998403	0.000694134	FALSE
ATP6V1G1	395.224	-1.01738e-05	0.000850708	-0.880393	0.378647	0.998403	0.000694134	FALSE
ATP6V1G2	0.545541	-2.61015e-07	0.000959627	-0.436693	0.662334	0.998403	0.000694134	FALSE
ATP6V1G2-DDX39B	23.5774	-9.98374e-07	0.000857079	-0.553564	0.579877	0.998403	0.000694134	FALSE
ATP6V1H	226.116	3.05686e-06	0.000847671	0.340112	0.733772	0.998403	0.000694134	FALSE
ATP7A	142.876	3.24404e-06	0.000851846	0.481292	0.630309	0.998403	0.000694134	FALSE
ATP7B	31.5003	2.85864e-06	0.000852776	0.8286	0.407331	0.998403	0.000694134	FALSE
ATP8A1	2.89074	-1.19953e-07	0.000863965	-0.122755	0.902301	0.998403	0.000694134	FALSE
ATP8A2	0.894375	-1.48804e-07	0.00097667	-0.367328	0.713374	0.998403	0.000694134	FALSE
ATP8B1	129.506	-5.34191e-06	0.000857164	-0.869262	0.384704	0.998403	0.000694134	FALSE
ATP8B1-AS1	16.627	-2.52263e-06	0.000870825	-1.04366	0.296643	0.998403	0.000694134	FALSE
ATP8B2	654.876	3.48095e-06	0.000853255	0.251197	0.801662	0.998403	0.000694134	FALSE
ATP8B3	81.7879	-3.01436e-06	0.000859919	-0.387567	0.698337	0.998403	0.000694134	FALSE
ATP8B4	0.139346	-8.92794e-09	0.00130563	0.273139	0.784746	0.998403	0.000694134	FALSE
ATP9A	1008.89	5.19661e-06	0.000840648	0.457144	0.647568	0.998403	0.000694134	FALSE
ATP9B	124.81	-1.12025e-06	0.000854305	-0.201254	0.8405	0.998403	0.000694134	FALSE
ATPAF1	382.858	1.58137e-05	0.000848412	1.43871	0.150232	0.998403	0.000694134	FALSE
ATPAF2	80.1819	-5.40079e-06	0.000861643	-1.11677	0.264091	0.998403	0.000694134	FALSE
ATPSCKMT	127.418	4.80495e-06	0.000852372	0.695918	0.48648	0.998403	0.000694134	FALSE
ATR	746.744	1.96632e-05	0.000829833	2.14956	0.03159	0.998403	0.000694134	FALSE
ATRAID	325.512	-2.51153e-06	0.00085073	-0.28034	0.779217	0.998403	0.000694134	FALSE
ATRIP	113.93	-2.08308e-06	0.000851483	-0.325838	0.744547	0.998403	0.000694134	FALSE
ATRN	435.679	2.21163e-06	0.000844628	0.254098	0.79942	0.998403	0.000694134	FALSE
ATRNL1	2.94928	6.38094e-07	0.000835601	0.633855	0.526175	0.998403	0.000694134	FALSE
ATRX	827.352	-9.74328e-06	0.000846028	-0.992914	0.320752	0.998403	0.000694134	FALSE
ATXN1	271.919	9.03884e-06	0.000842518	1.19874	0.23063	0.998403	0.000694134	FALSE
ATXN1-AS1	5.85088	-2.59121e-06	0.000880247	-1.05023	0.293614	0.998403	0.000694134	FALSE
ATXN10	664.654	1.65398e-05	0.000846714	1.34305	0.179256	0.998403	0.000694134	FALSE
ATXN1L	723.295	1.05331e-05	0.000840488	0.977179	0.328481	0.998403	0.000694134	FALSE
ATXN2	752.547	-3.0345e-06	0.000842675	-0.344961	0.730124	0.998403	0.000694134	FALSE
ATXN2-AS	1.90368	1.35358e-08	0.000850816	0.0755259	0.939796	0.998403	0.000694134	FALSE
ATXN2L	2288.66	2.67663e-06	0.000836639	0.221258	0.824892	0.998403	0.000694134	FALSE
ATXN3	120.353	5.91766e-06	0.000851001	0.924715	0.355114	0.998403	0.000694134	FALSE
ATXN7	309.383	-5.21772e-06	0.000853032	-0.596034	0.551152	0.998403	0.000694134	FALSE
ATXN7L1	64.8384	6.2943e-06	0.000846853	1.37483	0.169185	0.998403	0.000694134	FALSE
ATXN7L2	83.3192	-1.66377e-06	0.000856231	-0.334763	0.737804	0.998403	0.000694134	FALSE
ATXN7L3	545.103	-1.32002e-05	0.000856029	-1.0822	0.279162	0.998403	0.000694134	FALSE
ATXN7L3B	647.544	9.46452e-06	0.000842496	0.842238	0.399655	0.998403	0.000694134	FALSE
AUH	41.0794	2.97981e-07	0.000850956	0.0864653	0.931097	0.998403	0.000694134	FALSE
AUNIP	78.6153	2.91917e-06	0.000850995	0.616057	0.537857	0.998403	0.000694134	FALSE
AUP1	795.098	1.06227e-05	0.000845501	0.828282	0.407511	0.998403	0.000694134	FALSE
AURKA	1287.5	-1.03867e-05	0.000847624	-0.665065	0.506009	0.998403	0.000694134	FALSE
AURKAIP1	983.216	1.79084e-06	0.00083365	0.293635	0.769037	0.998403	0.000694134	FALSE
AURKAP1	1.33204	2.3005e-07	0.000810103	0.560576	0.575086	0.998403	0.000694134	FALSE
AURKB	646.213	-8.14415e-06	0.000848768	-0.691144	0.489475	0.998403	0.000694134	FALSE
AURKC	2.56457	8.39851e-07	0.000823626	0.936186	0.349178	0.998403	0.000694134	FALSE
AUTS2	38.1421	1.3897e-06	0.000852495	0.400374	0.688881	0.998403	0.000694134	FALSE
AVEN	59.2266	-9.83694e-07	0.000858316	0.166912	0.867439	0.998403	0.000694134	FALSE
AVIL	2.68124	-6.8965e-07	0.000891337	-0.857614	0.391106	0.998403	0.000694134	FALSE
AVL9	584.298	-3.296e-07	0.000850506	-0.027037	0.97843	0.998403	0.000694134	FALSE
AVPI1	72.613	-1.49665e-06	0.000853609	-0.360926	0.718155	0.998403	0.000694134	FALSE
AXDND1	2.10253	-7.29622e-07	0.000891145	-0.892842	0.371942	0.998403	0.000694134	FALSE
AXIN1	279.812	-1.3964e-06	0.000852892	-0.147033	0.883106	0.998403	0.000694134	FALSE
AXIN2	175.27	7.83745e-06	0.000852241	0.986471	0.323902	0.998403	0.000694134	FALSE
AXL	2533.62	3.35366e-05	0.000833351	2.20746	0.0272817	0.998403	0.000694134	FALSE
AZGP1P2	0.14492	1.39827e-07	0.000873421	0.486826	0.626381	0.998403	0.000694134	FALSE
AZI2	268.688	-4.79754e-06	0.000854378	-0.60996	0.541889	0.998403	0.000694134	FALSE
AZIN1	1407.1	3.1935e-06	0.000836555	0.329624	0.741684	0.998403	0.000694134	FALSE
AZIN2	53.8197	-5.78119e-06	0.000867939	-1.70233	0.0886939	0.998403	0.000694134	FALSE
AZU1	0.650547	3.05717e-08	0.000962239	0.203448	0.838785	0.998403	0.000694134	FALSE
B2M	945.547	7.64521e-06	0.000842471	0.573215	0.566499	0.998403	0.000694134	FALSE
B3GALNT1	92.3271	-6.38754e-07	0.000854049	-0.1478	0.882501	0.998403	0.000694134	FALSE
B3GALNT2	397.733	-1.41121e-05	0.000856588	-1.36833	0.17121	0.998403	0.000694134	FALSE
B3GALNT2P1	0.154734	-1.03289e-07	0.00122191	-0.31186	0.755147	0.998403	0.000694134	FALSE
B3GALT1	85.3739	-1.35747e-06	0.000850507	-0.329693	0.741632	0.998403	0.000694134	FALSE
B3GALT4	18.5804	-1.24233e-06	0.000854201	-0.261365	0.793811	0.998403	0.000694134	FALSE
B3GALT5	1.7452	1.36509e-06	0.000797495	1.77534	0.0758416	0.998403	0.000694134	FALSE
B3GALT5-AS1	1.10905	1.47496e-07	0.000828642	0.367167	0.713495	0.998403	0.000694134	FALSE
B3GALT6	211.892	-1.1852e-05	0.000858019	-1.66653	0.0956075	0.998403	0.000694134	FALSE
B3GALT9	80.5828	7.13513e-06	0.000849324	1.38176	0.167044	0.998403	0.000694134	FALSE
B3GAT1	19.2916	1.20353e-06	0.000842326	0.504723	0.613754	0.998403	0.000694134	FALSE
B3GAT1-DT	0.47296	-5.87292e-08	0.000879679	-0.0850602	0.932214	0.998403	0.000694134	FALSE
B3GAT2	0.658025	-3.78587e-08	0.000948808	-0.0849206	0.932325	0.998403	0.000694134	FALSE
B3GAT3	327.774	2.92093e-06	0.000835526	0.867444	0.385699	0.998403	0.000694134	FALSE
B3GLCT	63.2869	-1.2173e-06	0.000859409	-0.265286	0.790789	0.998403	0.000694134	FALSE
B3GNT2	171.067	2.72818e-07	0.000849816	0.023095	0.981575	0.998403	0.000694134	FALSE
B3GNT3	9.26194	2.47105e-07	0.000851264	0.135556	0.892172	0.998403	0.000694134	FALSE
B3GNT4	6.34058	1.54769e-07	0.000859888	0.094604	0.924629	0.998403	0.000694134	FALSE
B3GNT5	333.046	6.74929e-06	0.000842519	0.70796	0.47897	0.998403	0.000694134	FALSE
B3GNT6	0.0738838	-1.12331e-07	0.00123282	-0.0985967	0.921458	0.998403	0.000694134	FALSE
B3GNT7	48.6053	3.27266e-06	0.000854391	0.7523	0.451871	0.998403	0.000694134	FALSE
B3GNT9	13.7093	9.17585e-07	0.000844332	0.471353	0.637389	0.998403	0.000694134	FALSE
B3GNTL1	70.1251	-2.37721e-06	0.000860355	-0.500043	0.617045	0.998403	0.000694134	FALSE
B4GALNT1	370.454	-1.00325e-05	0.000858417	-0.943044	0.345658	0.998403	0.000694134	FALSE
B4GALNT2	0.357538	-2.0625e-07	0.000961776	-0.319193	0.74958	0.998403	0.000694134	FALSE
B4GALNT3	12.5162	-2.5998e-08	0.000859737	-0.0215644	0.982795	0.998403	0.000694134	FALSE
B4GALNT4	162.348	-3.07621e-06	0.000860337	-0.396117	0.692019	0.998403	0.000694134	FALSE
B4GALT1	1139.14	2.89743e-05	0.000846195	1.76816	0.0770342	0.998403	0.000694134	FALSE
B4GALT1-AS1	1.13825	5.72853e-08	0.000851502	0.102179	0.918615	0.998403	0.000694134	FALSE
B4GALT2	562.664	1.15188e-05	0.000849626	0.921305	0.356891	0.998403	0.000694134	FALSE
B4GALT3	244.84	1.67113e-06	0.000848855	0.231677	0.816789	0.998403	0.000694134	FALSE
B4GALT4	110.591	2.89517e-06	0.000856628	0.460845	0.64491	0.998403	0.000694134	FALSE
B4GALT5	514.524	1.81654e-05	0.000851113	1.40346	0.160481	0.998403	0.000694134	FALSE
B4GALT6	221.059	8.81408e-06	0.000848627	1.09015	0.275648	0.998403	0.000694134	FALSE
B4GALT7	154.669	2.43909e-06	0.000849953	0.38174	0.702654	0.998403	0.000694134	FALSE
B4GAT1	202.72	-6.08415e-08	0.000846733	-0.00708963	0.994343	0.998949	0.000456703	FALSE
B4GAT1-DT	25.1093	-2.4277e-06	0.000864031	-0.957578	0.338276	0.998403	0.000694134	FALSE
B9D1	182.505	1.05527e-05	0.000834103	2.07675	0.0378247	0.998403	0.000694134	FALSE
B9D2	45.7992	-6.94346e-07	0.000859186	-0.186644	0.85194	0.998403	0.000694134	FALSE
BAALC-AS1	4.39877	1.25381e-07	0.00085815	0.100881	0.919645	0.998403	0.000694134	FALSE
BAAT	2.67884	2.23034e-07	0.00084383	0.54901	0.582998	0.998403	0.000694134	FALSE
BABAM1	608.568	2.17272e-06	0.000839809	0.302889	0.761974	0.998403	0.000694134	FALSE
BABAM2	270.467	1.03715e-05	0.000849356	1.17479	0.24008	0.998403	0.000694134	FALSE
BACE1	333.828	-3.83505e-06	0.000853455	-0.380296	0.703726	0.998403	0.000694134	FALSE
BACE1-AS	76.6825	1.15208e-06	0.000855109	0.189847	0.849429	0.998403	0.000694134	FALSE
BACE2	180.096	3.35857e-06	0.000851155	0.468244	0.63961	0.998403	0.000694134	FALSE
BACE2-IT1	0.278374	8.82159e-08	0.000909515	0.297027	0.766446	0.998403	0.000694134	FALSE
BACH1	493.487	1.83606e-06	0.000843868	0.197979	0.843062	0.998403	0.000694134	FALSE
BACH1-IT1	2.51329	-8.34174e-07	0.000894348	-0.965474	0.334307	0.998403	0.000694134	FALSE
BACH1-IT2	1.02947	-4.73703e-07	0.000903034	-0.74924	0.453713	0.998403	0.000694134	FALSE
BACH2	34.7584	4.40563e-06	0.000849745	0.739622	0.45953	0.998403	0.000694134	FALSE
BAD	296.505	-1.74227e-06	0.00084771	-0.217962	0.827459	0.998403	0.000694134	FALSE
BAG1	245.035	7.15341e-07	0.000845428	-0.297968	0.765727	0.998403	0.000694134	FALSE
BAG2	208.197	-2.20448e-05	0.000867052	-2.59632	0.00942273	0.998403	0.000694134	FALSE
BAG3	2526.61	-8.44402e-06	0.00084363	-1.14424	0.252525	0.998403	0.000694134	TRUE
BAG4	356.076	1.10471e-05	0.000841292	1.11359	0.265456	0.998403	0.000694134	FALSE
BAG5	419.051	-2.10144e-06	0.000847415	-0.192754	0.847152	0.998403	0.000694134	FALSE
BAG6	3720.88	-1.23998e-05	0.000840696	-0.745111	0.456205	0.998403	0.000694134	FALSE
BAGE2	0.165871	-2.12779e-07	0.0011133	-0.0985982	0.921457	0.998403	0.000694134	FALSE
BAHCC1	397.279	-2.88049e-05	0.000859351	-2.34153	0.0192051	0.998403	0.000694134	FALSE
BAHD1	346.222	-1.70951e-06	0.000855152	-0.169924	0.86507	0.998403	0.000694134	FALSE
BAIAP2	243.781	7.98064e-06	0.000847004	1.05215	0.292733	0.998403	0.000694134	FALSE
BAIAP2-DT	134.342	5.60567e-06	0.000847344	0.910002	0.362821	0.998403	0.000694134	FALSE
BAIAP2L1	914.113	-8.4903e-06	0.000849604	-0.61314	0.539784	0.998403	0.000694134	FALSE
BAIAP2L2	0.665538	4.11188e-07	0.000858114	0.959659	0.337227	0.998403	0.000694134	FALSE
BAIAP3	12.1442	1.23964e-06	0.000854908	0.588238	0.556373	0.998403	0.000694134	FALSE
BAK1	285.908	-1.20547e-05	0.000856094	-1.3949	0.163047	0.998403	0.000694134	FALSE
BAK1P1	0.194193	3.68898e-09	0.00105772	0.0283223	0.977405	0.998403	0.000694134	FALSE
BAMBI	2.20302	-5.88449e-07	0.000879164	-0.653454	0.513464	0.998403	0.000694134	FALSE
BANF1	1557.77	-7.4275e-06	0.000840788	-0.651207	0.514913	0.998403	0.000694134	TRUE
BANF1P2	0.313853	7.17573e-08	0.000830351	0.351759	0.725019	0.998403	0.000694134	FALSE
BANF1P3	1.2473	4.21233e-07	0.000791079	0.820521	0.411919	0.998403	0.000694134	FALSE
BANK1	7.75465	-1.96217e-06	0.000877383	-1.12985	0.25854	0.998403	0.000694134	FALSE
BANP	171.404	-4.05385e-06	0.00085682	-0.634992	0.525434	0.998403	0.000694134	FALSE
BAP1	648.157	-5.1618e-06	0.000849501	-0.426006	0.670104	0.998403	0.000694134	FALSE
BARD1	354.26	5.88962e-06	0.000841938	0.706425	0.479924	0.998403	0.000694134	FALSE
BARX1-DT	0.373493	-7.59576e-09	0.00145709	0.280169	0.779348	0.998403	0.000694134	FALSE
BARX2	8.68696	-2.80931e-06	0.000890801	-1.74626	0.0807653	0.998403	0.000694134	FALSE
BASP1	491.246	-5.68754e-06	0.000848902	-0.568577	0.569643	0.998403	0.000694134	FALSE
BASP1-AS1	2.54488	3.41181e-07	0.000854085	0.367953	0.712909	0.998403	0.000694134	FALSE
BATF2	5.45957	-4.34388e-07	0.00086566	-0.368097	0.712801	0.998403	0.000694134	FALSE
BATF3	52.2777	4.8832e-06	0.000842653	1.24831	0.211918	0.998403	0.000694134	FALSE
BAX	355.763	-1.22258e-05	0.00085484	-1.36038	0.173711	0.998403	0.000694134	FALSE
BAZ1A	640.413	1.00901e-05	0.000849171	0.768443	0.442224	0.998403	0.000694134	FALSE
BAZ1A-AS1	35.3537	-3.74071e-06	0.000869424	-1.22664	0.219956	0.998403	0.000694134	FALSE
BAZ1B	2700.08	-3.33611e-05	0.000846659	-1.65088	0.0987628	0.998403	0.000694134	FALSE
BAZ2A	1714.76	-1.03953e-05	0.000847258	-0.580168	0.561801	0.998403	0.000694134	FALSE
BAZ2B	200.673	-4.12596e-06	0.000852399	-0.60628	0.544329	0.998403	0.000694134	FALSE
BAZ2B-AS1	13.0802	-9.5907e-07	0.000866601	-0.656131	0.51174	0.998403	0.000694134	FALSE
BBC3	34.7871	-1.91414e-06	0.000864103	-0.642708	0.520414	0.998403	0.000694134	FALSE
BBIP1	69.8327	-2.53185e-06	0.000859412	-0.559135	0.57607	0.998403	0.000694134	FALSE
BBLN	226.602	1.98919e-06	0.000842656	0.314935	0.752811	0.998403	0.000694134	FALSE
BBOF1	14.798	-1.23707e-06	0.000865217	-0.509535	0.610377	0.998403	0.000694134	FALSE
BBS1	104.55	3.03275e-06	0.000851569	0.502509	0.61531	0.998403	0.000694134	FALSE
BBS10	121.309	-7.8868e-07	0.000846816	0.0513233	0.959068	0.998403	0.000694134	FALSE
BBS12	24.2669	-8.63941e-07	0.000858063	-0.27268	0.785099	0.998403	0.000694134	FALSE
BBS2	424.61	-8.09035e-06	0.000850441	-1.11508	0.264817	0.998403	0.000694134	FALSE
BBS4	174.373	-1.08742e-05	0.000861589	-1.47803	0.139399	0.998403	0.000694134	FALSE
BBS5	58.5959	-3.25819e-06	0.000860846	-0.824387	0.40972	0.998403	0.000694134	FALSE
BBS7	116.161	-6.96017e-06	0.000860312	-1.19237	0.233118	0.998403	0.000694134	FALSE
BBS9	64.9657	1.86907e-06	0.000855925	0.332174	0.739758	0.998403	0.000694134	FALSE
BBX	706.663	-4.18839e-07	0.000841371	-0.0312425	0.975076	0.998403	0.000694134	FALSE
BCAM	45.0343	-3.10816e-06	0.000860699	-0.897912	0.369232	0.998403	0.000694134	FALSE
BCAN	0.310368	1.55303e-07	0.000782888	0.577327	0.563718	0.998403	0.000694134	FALSE
BCAN-AS1	2.61425	9.17543e-07	0.000834479	0.81839	0.413135	0.998403	0.000694134	FALSE
BCAN-AS2	5.8027	-1.08109e-06	0.000888039	-1.01763	0.308856	0.998403	0.000694134	FALSE
BCAP29	471.548	-5.29957e-06	0.000846091	-0.674333	0.5001	0.998403	0.000694134	FALSE
BCAP31	1113.25	-4.23827e-08	0.00083794	0.0576175	0.954053	0.998403	0.000694134	FALSE
BCAR1	1548.04	-1.45014e-05	0.000844747	-1.01587	0.30969	0.998403	0.000694134	FALSE
BCAR3	545.428	2.03987e-05	0.000842429	1.99345	0.0462119	0.998403	0.000694134	FALSE
BCAS1	0.686011	3.39383e-07	0.000844881	1.04644	0.295359	0.998403	0.000694134	FALSE
BCAS2	294.23	-5.91903e-06	0.000850524	-0.681209	0.495739	0.998403	0.000694134	FALSE
BCAS3	122.058	2.10943e-06	0.000847927	0.393648	0.693841	0.998403	0.000694134	FALSE
BCAS4	143.345	-1.29661e-06	0.000850449	-0.224474	0.822388	0.998403	0.000694134	FALSE
BCAT1	1239.72	1.72635e-05	0.000833013	1.61843	0.10557	0.998403	0.000694134	FALSE
BCAT2	182.629	-4.54143e-07	0.000851553	-0.0694168	0.944658	0.998403	0.000694134	FALSE
BCCIP	797.57	-2.51002e-05	0.000853305	-1.81745	0.0691476	0.998403	0.000694134	FALSE
BCDIN3D	24.3471	1.52554e-06	0.000848731	0.521191	0.602234	0.998403	0.000694134	FALSE
BCDIN3D-AS1	8.6631	1.03648e-07	0.000855494	0.126832	0.899073	0.998403	0.000694134	FALSE
BCHE	88.311	-4.45657e-06	0.000855405	-0.821469	0.411379	0.998403	0.000694134	FALSE
BCKDHA	218.786	-4.86521e-06	0.000851911	-0.680756	0.496026	0.998403	0.000694134	FALSE
BCKDHB	79.5822	3.74781e-07	0.000851939	0.0766932	0.938868	0.998403	0.000694134	FALSE
BCKDK	426.881	-6.97067e-06	0.000850379	-0.693731	0.487851	0.998403	0.000694134	FALSE
BCL10	497.949	5.80487e-06	0.000840413	0.662732	0.507502	0.998403	0.000694134	FALSE
BCL10-AS1	0.783514	3.20647e-07	0.000873413	0.629693	0.528895	0.998403	0.000694134	FALSE
BCL11A	6.67468	-1.54473e-06	0.000884279	-1.03772	0.299401	0.998403	0.000694134	FALSE
BCL11B	41.9136	-3.4011e-07	0.000857361	-0.0954487	0.923958	0.998403	0.000694134	FALSE
BCL2	103.428	2.59178e-06	0.000855089	0.460915	0.644859	0.998403	0.000694134	FALSE
BCL2A1	42.5133	2.93127e-06	0.000844035	0.806718	0.419829	0.998403	0.000694134	FALSE
BCL2L1	1220.6	2.90173e-05	0.000838374	2.06035	0.0393649	0.998403	0.000694134	FALSE
BCL2L11	163.399	-8.69327e-07	0.000850653	-0.192653	0.847231	0.998403	0.000694134	FALSE
BCL2L12	263.482	1.09998e-06	0.000844529	0.158638	0.873954	0.998403	0.000694134	FALSE
BCL2L13	630.73	-1.81922e-06	0.000854278	-0.141881	0.887174	0.998403	0.000694134	FALSE
BCL2L15	0.747622	-3.8348e-07	0.000950652	-0.639695	0.522371	0.998403	0.000694134	FALSE
BCL2L2	490.893	1.90455e-06	0.000846368	0.188259	0.850674	0.998403	0.000694134	FALSE
BCL2L2-PABPN1	47.5817	-1.95582e-06	0.000856071	-0.758325	0.448256	0.998403	0.000694134	FALSE
BCL3	346.812	-8.98697e-07	0.000844551	-0.0507247	0.959545	0.998403	0.000694134	FALSE
BCL6	34.3404	-2.12992e-06	0.000857243	-0.409696	0.682029	0.998403	0.000694134	FALSE
BCL6B	0.791638	-4.36067e-09	0.000938958	-0.0203045	0.9838	0.998596	0.000610358	FALSE
BCL7A	197.691	-5.2718e-07	0.000853426	-0.0811343	0.935335	0.998403	0.000694134	FALSE
BCL7B	610.595	-1.25456e-05	0.000853002	-1.01377	0.310692	0.998403	0.000694134	FALSE
BCL7C	233.143	-8.22627e-06	0.00085611	-1.04212	0.297356	0.998403	0.000694134	FALSE
BCL9	292.595	-8.24547e-06	0.00085504	-1.01167	0.311698	0.998403	0.000694134	FALSE
BCL9L	4366.94	-1.96324e-05	0.000840891	-1.2433	0.213758	0.998403	0.000694134	FALSE
BCLAF1	1917.64	-8.34857e-06	0.000840856	-0.762214	0.445932	0.998403	0.000694134	FALSE
BCLAF1P1	0.0760598	-1.09798e-07	0.00122909	-0.0918561	0.926812	0.998403	0.000694134	FALSE
BCLAF1P2	3.08754	3.46046e-07	0.000838518	0.426418	0.669804	0.998403	0.000694134	FALSE
BCLAF3	70.4632	3.21472e-06	0.000842955	0.815504	0.414784	0.998403	0.000694134	FALSE
BCO1	0.258784	-1.79523e-07	0.00108742	-0.29899	0.764948	0.998403	0.000694134	FALSE
BCO2	5.42531	-1.91275e-06	0.000891105	-1.23638	0.216318	0.998403	0.000694134	FALSE
BCOR	536.988	-7.34425e-06	0.00084955	-0.646738	0.517801	0.998403	0.000694134	FALSE
BCORL1	435.867	-1.42466e-06	0.000850288	-0.12547	0.900151	0.998403	0.000694134	FALSE
BCR	695.706	1.04661e-05	0.000839724	0.978375	0.327889	0.998403	0.000694134	FALSE
BCRP2	13.1397	-2.21594e-06	0.000869511	-0.876534	0.38074	0.998403	0.000694134	FALSE
BCRP3	5.2327	1.5772e-06	0.000832929	1.09127	0.275156	0.998403	0.000694134	FALSE
BCS1L	272.567	3.15416e-06	0.0008427	0.450047	0.652677	0.998403	0.000694134	FALSE
BCYRN1	667.12	1.04263e-06	0.00082895	0.298643	0.765213	0.998403	0.000694134	FALSE
BDH1	50.2549	1.6957e-06	0.000847479	0.465145	0.641828	0.998403	0.000694134	FALSE
BDH2	3.89431	-1.1523e-06	0.000888029	-1.02757	0.304151	0.998403	0.000694134	FALSE
BDH2P1	0.371991	-5.73995e-09	0.000939641	0.275943	0.782592	0.998403	0.000694134	FALSE
BDNF	24.1678	-1.64112e-06	0.000865433	-0.682604	0.494857	0.998403	0.000694134	FALSE
BDNF-AS	4.60926	-2.80567e-07	0.000864975	-0.227793	0.819807	0.998403	0.000694134	FALSE
BDP1	439.441	-1.33061e-05	0.000853568	-1.62261	0.104673	0.998403	0.000694134	FALSE
BEAN1	22.1838	1.79931e-06	0.000847724	0.655125	0.512387	0.998403	0.000694134	FALSE
BECN1	308.984	5.1745e-07	0.000850847	0.0120469	0.990388	0.998949	0.000456703	FALSE
BECN2	0.257159	-1.47821e-07	0.00121985	-0.475926	0.634127	0.998403	0.000694134	FALSE
BEGAIN	18.1897	-1.91184e-06	0.000867818	-0.756137	0.449567	0.998403	0.000694134	FALSE
BEND3	178.221	-5.86843e-06	0.000860444	-0.776721	0.437323	0.998403	0.000694134	FALSE
BEND4	4.86696	3.00524e-07	0.00086033	0.212444	0.83176	0.998403	0.000694134	FALSE
BEND6	48.2094	-2.4631e-05	0.000856367	-0.225903	0.821277	0.998403	0.000694134	FALSE
BEND7	71.5166	-3.63109e-06	0.000863185	-0.756983	0.44906	0.998403	0.000694134	FALSE
BEST1	2.81031	3.77561e-07	0.000860693	0.210291	0.83344	0.998403	0.000694134	FALSE
BEST3	9.97359	-1.70239e-06	0.000873075	-0.988869	0.322727	0.998403	0.000694134	FALSE
BET1	93.3731	-6.38661e-06	0.000861569	-1.23838	0.215577	0.998403	0.000694134	FALSE
BET1L	264.442	-1.93021e-06	0.000856531	-0.215979	0.829004	0.998403	0.000694134	FALSE
BEX1	0.911399	5.03668e-08	0.000881127	-0.110303	0.912169	0.998403	0.000694134	FALSE
BEX2	17.001	-3.49584e-07	0.000874534	-0.167887	0.866672	0.998403	0.000694134	FALSE
BEX3	237.09	1.63384e-07	0.000841881	0.112858	0.910143	0.998403	0.000694134	FALSE
BEX5	0.273111	1.90556e-07	0.000903665	0.788001	0.430696	0.998403	0.000694134	FALSE
BFAR	404.555	9.13148e-08	0.000849006	0.0105499	0.991583	0.998949	0.000456703	FALSE
BFSP1	15.8814	-9.74006e-07	0.000867687	-0.39287	0.694416	0.998403	0.000694134	FALSE
BGLAP	1.89812	-3.00049e-07	0.00090233	-0.621185	0.534478	0.998403	0.000694134	FALSE
BGN	1.2309	-5.33121e-07	0.000902908	-0.874913	0.381621	0.998403	0.000694134	FALSE
BHLHA15	14.1028	5.68749e-07	0.00085376	0.269369	0.787646	0.998403	0.000694134	FALSE
BHLHE40	2259.82	4.35893e-06	0.000840598	0.210751	0.833081	0.998403	0.000694134	FALSE
BHLHE40-AS1	8.6002	9.97079e-07	0.000841897	0.621792	0.534078	0.998403	0.000694134	FALSE
BHLHE41	303.45	3.57851e-06	0.000849842	0.375601	0.707213	0.998403	0.000694134	FALSE
BICC1	103.745	-1.59821e-06	0.000848619	-0.376196	0.706771	0.998403	0.000694134	FALSE
BICD1	485.305	-8.06901e-06	0.000854714	-0.694233	0.487536	0.998403	0.000694134	FALSE
BICD2	603.838	-1.8147e-06	0.000850756	-0.151891	0.879273	0.998403	0.000694134	FALSE
BICDL1	27.3987	-3.35192e-06	0.00087111	-1.30316	0.192521	0.998403	0.000694134	FALSE
BICDL2	0.387625	-4.00258e-08	0.0010654	-0.282252	0.777751	0.998403	0.000694134	FALSE
BICDL3P	0.348304	1.58151e-08	0.000958664	-0.0658555	0.947493	0.998403	0.000694134	FALSE
BICRA	216.764	-1.30536e-06	0.000853515	-0.17511	0.860993	0.998403	0.000694134	FALSE
BICRA-AS2	0.858355	2.39366e-08	0.000932971	0.0327921	0.97384	0.998403	0.000694134	FALSE
BICRAL	299.957	3.01077e-06	0.000839881	0.465556	0.641533	0.998403	0.000694134	FALSE
BID	217.004	2.80489e-06	0.000847506	0.259516	0.795237	0.998403	0.000694134	FALSE
BIK	3.68422	-1.57997e-08	0.000857475	-0.0209468	0.983288	0.998403	0.000694134	FALSE
BIN1	618.474	1.14439e-05	0.000842766	1.0391	0.298757	0.998403	0.000694134	FALSE
BIN2	0.253246	-1.48699e-07	0.00122054	-0.474173	0.635376	0.998403	0.000694134	FALSE
BIN3	74.2212	4.24577e-06	0.000843618	0.939507	0.347471	0.998403	0.000694134	FALSE
BIRC2	413.992	3.32073e-06	0.00084788	0.351183	0.725451	0.998403	0.000694134	FALSE
BIRC3	289.97	-1.89644e-05	0.000859295	-1.9337	0.0531496	0.998403	0.000694134	FALSE
BIRC5	1605.78	-3.89713e-06	0.000841137	-0.359443	0.719263	0.998403	0.000694134	FALSE
BIRC6	2014.05	8.53442e-06	0.000834175	0.769077	0.441848	0.998403	0.000694134	FALSE
BIRC7	0.295262	-6.11482e-08	0.000989101	-0.128181	0.898006	0.998403	0.000694134	FALSE
BISPR	0.854285	-1.81369e-07	0.000907181	0.120178	0.904342	0.998403	0.000694134	FALSE
BIVM	133.504	7.79169e-07	0.000843926	0.172706	0.862883	0.998403	0.000694134	FALSE
BIVM-ERCC5	7.284	-9.28515e-08	0.000881416	-0.25047	0.802224	0.998403	0.000694134	FALSE
BLACAT1	10.6485	1.52232e-06	0.000820755	0.958631	0.337745	0.998403	0.000694134	FALSE
BLACE	0.226943	1.59788e-07	0.000855227	0.486826	0.626381	0.998403	0.000694134	FALSE
BLCAP	205.855	-1.62317e-06	0.000850403	-0.176249	0.860099	0.998403	0.000694134	FALSE
BLID	3.92039	6.33663e-07	0.000851471	0.631282	0.527856	0.998403	0.000694134	FALSE
BLM	269.851	-1.26056e-06	0.000845263	-0.248197	0.803982	0.998403	0.000694134	FALSE
BLMH	371.715	-1.38716e-05	0.000857724	-1.43701	0.150715	0.998403	0.000694134	FALSE
BLOC1S1	195.761	-1.08745e-06	0.000848273	-0.178463	0.858359	0.998403	0.000694134	FALSE
BLOC1S2	146.925	2.01994e-06	0.000854027	0.278793	0.780404	0.998403	0.000694134	FALSE
BLOC1S3	112.278	3.25365e-06	0.000851092	0.569344	0.569123	0.998403	0.000694134	FALSE
BLOC1S4	58.1943	1.28488e-06	0.000841017	0.397317	0.691133	0.998403	0.000694134	FALSE
BLOC1S5	128.06	7.44568e-07	0.00085369	0.116111	0.907564	0.998403	0.000694134	FALSE
BLOC1S5-TXNDC5	49.7301	5.43438e-07	0.000812853	0.507179	0.612029	0.998403	0.000694134	FALSE
BLOC1S6	333.794	-3.5127e-06	0.000850517	-0.398281	0.690423	0.998403	0.000694134	FALSE
BLTP1	277.35	5.3961e-06	0.000835298	0.923288	0.355857	0.998403	0.000694134	FALSE
BLTP2	4347.66	2.09159e-05	0.000834195	1.11433	0.265139	0.998403	0.000694134	FALSE
BLTP3A	820.288	1.66038e-05	0.000833105	1.73671	0.0824386	0.998403	0.000694134	FALSE
BLTP3B	362.91	3.26409e-06	0.000844951	0.391757	0.695237	0.998403	0.000694134	FALSE
BLTP3B-DT	0.0985117	-1.21704e-07	0.00122902	-0.18559	0.852766	0.998403	0.000694134	FALSE
BLVRA	396.044	-6.49417e-06	0.000851703	-0.678415	0.497508	0.998403	0.000694134	FALSE
BLVRB	242.59	-5.73644e-07	0.00084849	-0.09402	0.925093	0.998403	0.000694134	FALSE
BLZF1	129.6	4.79861e-07	0.000856444	0.00766626	0.993883	0.998949	0.000456703	FALSE
BLZF2P	0.15739	-9.45322e-08	0.00110304	0.0619192	0.950627	0.998403	0.000694134	FALSE
BMAL1	35.9722	-2.51361e-06	0.000866568	-0.842171	0.399693	0.998403	0.000694134	FALSE
BMAL2	1419.22	2.06994e-05	0.000838098	1.48068	0.138692	0.998403	0.000694134	FALSE
BMERB1	113.857	-5.98556e-06	0.000859422	-1.17626	0.23949	0.998403	0.000694134	FALSE
BMF	22.4591	-1.73891e-06	0.000860523	-0.598671	0.549393	0.998403	0.000694134	FALSE
BMI1	296.094	-4.98843e-06	0.000852087	-0.599213	0.549031	0.998403	0.000694134	FALSE
BMP1	91.8513	-1.15125e-06	0.00085545	-0.211122	0.832792	0.998403	0.000694134	FALSE
BMP2	6.07284	-6.36591e-07	0.000866576	-0.520366	0.602808	0.998403	0.000694134	FALSE
BMP2K	218.99	7.40094e-06	0.00083557	1.26336	0.20646	0.998403	0.000694134	FALSE
BMP2K-DT	1.42188	2.8109e-07	0.000836074	0.453178	0.650421	0.998403	0.000694134	FALSE
BMP4	0.500291	-1.74277e-07	0.000998745	-0.3939	0.693655	0.998403	0.000694134	FALSE
BMP5	116.393	-7.02536e-06	0.000860327	-1.10717	0.26822	0.998403	0.000694134	FALSE
BMP6	306.662	8.58661e-07	0.000854554	0.0661031	0.947296	0.998403	0.000694134	FALSE
BMP7	166.107	1.82283e-06	0.000852731	0.268427	0.78837	0.998403	0.000694134	FALSE
BMP8A	6.14593	1.17874e-06	0.000856013	0.691485	0.489261	0.998403	0.000694134	FALSE
BMP8B	18.265	3.59655e-06	0.000835072	1.44204	0.149292	0.998403	0.000694134	FALSE
BMPER	0.206816	-8.75256e-08	0.00111159	-0.0218377	0.982577	0.998403	0.000694134	FALSE
BMPR1A	448.586	7.66214e-06	0.000846166	0.794285	0.427029	0.998403	0.000694134	FALSE
BMPR1AP1	0.559495	-2.09114e-08	0.000947804	-0.0842067	0.932892	0.998403	0.000694134	FALSE
BMPR1AP2	1.22513	1.28329e-07	0.000780407	0.52519	0.599451	0.998403	0.000694134	FALSE
BMPR1B	0.364788	-6.48748e-08	0.000889704	-0.131902	0.895061	0.998403	0.000694134	FALSE
BMPR2	827.285	9.27903e-06	0.000839807	0.495344	0.620357	0.998403	0.000694134	FALSE
BMS1	1253.51	-1.15392e-05	0.000845859	-0.794603	0.426845	0.998403	0.000694134	FALSE
BMS1P1	6.89247	-9.44076e-07	0.000871297	-0.7845	0.432747	0.998403	0.000694134	FALSE
BMS1P2	3.29331	-9.31522e-07	0.000887621	-1.01038	0.312314	0.998403	0.000694134	FALSE
BMS1P20	113.629	-4.53329e-07	0.000850391	-0.121949	0.902939	0.998403	0.000694134	FALSE
BMS1P23	15.9877	-5.15163e-06	0.000888621	-2.28067	0.0225678	0.998403	0.000694134	FALSE
BMS1P4	2.06532	-8.50659e-07	0.000919307	-1.21961	0.222612	0.998403	0.000694134	FALSE
BMS1P4-AGAP5	1.63033	-1.66623e-07	0.00112239	-0.783595	0.433278	0.998403	0.000694134	FALSE
BMS1P7	0.447947	-1.89513e-07	0.00120795	-0.70888	0.478399	0.998403	0.000694134	FALSE
BMS1P8	7.5928	-6.65864e-08	0.000853541	-0.00281508	0.997754	0.999766	0.000101524	FALSE
BMT2	52.4377	3.93946e-07	0.000851175	0.0872521	0.930471	0.998403	0.000694134	FALSE
BNAT1	2.4326	3.72422e-08	0.000855694	0.0358507	0.971401	0.998403	0.000694134	FALSE
BNC1	0.585409	-1.39255e-08	0.000936704	0.305094	0.760295	0.998403	0.000694134	FALSE
BNC2	851.957	-1.02335e-05	0.000845552	-1.04503	0.296007	0.998403	0.000694134	FALSE
BNC2-AS1	2.50328	-5.1861e-07	0.0008758	-0.618473	0.536263	0.998403	0.000694134	FALSE
BNIP1	100.057	-4.06621e-06	0.000858581	-0.739883	0.459371	0.998403	0.000694134	FALSE
BNIP2	607.232	-1.21656e-05	0.000848521	-1.242	0.214236	0.998403	0.000694134	FALSE
BNIP3	124.686	-1.62187e-05	0.000868306	-2.66688	0.00765592	0.998403	0.000694134	FALSE
BNIP3L	388.188	-1.33357e-05	0.000853837	-1.42744	0.153454	0.998403	0.000694134	FALSE
BNIP3P5	0.500323	-1.46571e-08	0.000936714	0.366255	0.714175	0.998403	0.000694134	FALSE
BNIPL	2.76094	5.76958e-07	0.0008265	0.624344	0.532402	0.998403	0.000694134	FALSE
BOC	2.85052	-2.70172e-07	0.000872612	-0.345419	0.729779	0.998403	0.000694134	FALSE
BOD1	516.158	-6.55473e-06	0.000853448	-0.567789	0.570178	0.998403	0.000694134	FALSE
BOD1L1	448.561	-2.16187e-05	0.000858085	-2.5979	0.00937948	0.998403	0.000694134	FALSE
BOK	442.86	3.94386e-06	0.000845506	0.415424	0.677831	0.998403	0.000694134	FALSE
BOK-AS1	0.480255	1.38483e-08	0.000956822	0.166271	0.867944	0.998403	0.000694134	FALSE
BOLA1	48.1367	-6.07931e-06	0.00086898	-1.46246	0.143615	0.998403	0.000694134	FALSE
BOLA2	9.96877	-1.07889e-06	0.000871867	-0.866595	0.386164	0.998403	0.000694134	FALSE
BOLA2-SMG1P6	210.458	1.11096e-05	0.000848723	1.35093	0.176718	0.998403	0.000694134	FALSE
BOLA2B	293.676	-1.96973e-06	0.000842324	-0.383619	0.701261	0.998403	0.000694134	FALSE
BOLA3	182.283	-8.86129e-06	0.000856434	-1.08851	0.27637	0.998403	0.000694134	FALSE
BOLA3-DT	42.1515	2.89608e-06	0.000847826	0.799732	0.423866	0.998403	0.000694134	FALSE
BOP1	1235.75	6.61139e-06	0.000836801	0.580702	0.561441	0.998403	0.000694134	FALSE
BORA	136.7	5.78661e-06	0.000850402	0.530041	0.596083	0.998403	0.000694134	FALSE
BORCS5	149.713	1.10318e-05	0.000842697	1.71606	0.0861512	0.998403	0.000694134	FALSE
BORCS6	85.5174	-5.21841e-06	0.000864025	-1.01309	0.311016	0.998403	0.000694134	FALSE
BORCS7	64.4446	-5.87316e-07	0.000855103	-0.125039	0.900492	0.998403	0.000694134	FALSE
BORCS8	139.237	2.38979e-06	0.000848938	0.380959	0.703234	0.998403	0.000694134	FALSE
BORCS8-MEF2B	39.2579	-1.87185e-06	0.000856656	-0.766778	0.443213	0.998403	0.000694134	FALSE
BPGM	116.993	3.38478e-06	0.00084427	0.64961	0.515944	0.998403	0.000694134	FALSE
BPHL	79.8598	-1.54238e-06	0.000855929	-0.263935	0.79183	0.998403	0.000694134	FALSE
BPNT1	125.415	-1.90312e-06	0.000853831	-0.326076	0.744367	0.998403	0.000694134	FALSE
BPNT2	774.208	1.52752e-05	0.000840464	1.30806	0.190853	0.998403	0.000694134	FALSE
BPTF	876.459	-1.69512e-05	0.000849024	-1.69444	0.0901825	0.998403	0.000694134	FALSE
BPTFP1	0.80246	-3.93489e-07	0.000952701	-0.651203	0.514915	0.998403	0.000694134	FALSE
BRAF	381.871	7.62305e-06	0.000845385	0.815698	0.414673	0.998403	0.000694134	FALSE
BRAP	246.051	-3.05644e-06	0.000853856	-0.377845	0.705546	0.998403	0.000694134	FALSE
BRAT1	676.713	-2.80532e-07	0.000839333	-0.00504302	0.995976	0.999015	0.00042787	FALSE
BRCA1	882.215	-1.18146e-05	0.000851116	-0.830043	0.406514	0.998403	0.000694134	FALSE
BRCA2	336.665	2.68611e-06	0.000842954	0.355718	0.722052	0.998403	0.000694134	FALSE
BRCC3	199.454	-2.20558e-06	0.000853193	-0.441656	0.658738	0.998403	0.000694134	FALSE
BRCC3P1	1.66674	1.90974e-08	0.00085948	0.0319835	0.974485	0.998403	0.000694134	FALSE
BRD1	321.401	1.84304e-06	0.000849665	0.191601	0.848055	0.998403	0.000694134	FALSE
BRD10	194.646	-4.84184e-07	0.000850304	-0.0379059	0.969763	0.998403	0.000694134	FALSE
BRD2	2117.32	5.54259e-06	0.000839124	0.427844	0.668764	0.998403	0.000694134	FALSE
BRD3	701.776	-4.11472e-06	0.000850436	-0.416395	0.677121	0.998403	0.000694134	FALSE
BRD3OS	271.961	-2.84655e-06	0.000849019	-0.371906	0.709963	0.998403	0.000694134	FALSE
BRD4	2651.63	1.14224e-05	0.000835723	0.83007	0.406499	0.998403	0.000694134	FALSE
BRD7	597.074	-1.84664e-05	0.000852843	-1.63562	0.101919	0.998403	0.000694134	FALSE
BRD7P2	2.98766	-2.78015e-07	0.000875742	-0.350607	0.725883	0.998403	0.000694134	FALSE
BRD7P4	0.208188	4.94352e-08	0.000931341	0.276903	0.781854	0.998403	0.000694134	FALSE
BRD7P5	0.0492559	-9.75162e-08	0.00124032	-0.0218367	0.982578	0.998403	0.000694134	FALSE
BRD8	488.561	-6.40007e-06	0.00085525	-0.475423	0.634486	0.998403	0.000694134	FALSE
BRD9	299.626	1.51084e-05	0.000843273	1.72516	0.0844983	0.998403	0.000694134	FALSE
BRF1	240.211	3.95859e-06	0.000840352	0.603738	0.546018	0.998403	0.000694134	FALSE
BRF2	101.432	1.86864e-05	0.000855816	-0.618816	0.536038	0.998403	0.000694134	FALSE
BRI3	595.761	-1.18742e-05	0.000848569	-1.28298	0.1995	0.998403	0.000694134	FALSE
BRI3BP	582.908	-9.93365e-06	0.000849523	-0.906907	0.364456	0.998403	0.000694134	FALSE
BRICD5	0.91632	6.53603e-07	0.000878956	1.09046	0.275511	0.998403	0.000694134	FALSE
BRINP2	8.1337	1.02623e-06	0.000850011	0.565798	0.571531	0.998403	0.000694134	FALSE
BRINP3	75.5312	-1.31068e-06	0.000854545	-0.278037	0.780984	0.998403	0.000694134	FALSE
BRINP3-DT	2.38148	6.37182e-08	0.000850013	0.0536632	0.957203	0.998403	0.000694134	FALSE
BRIP1	308.878	3.19025e-06	0.000838026	0.498917	0.617838	0.998403	0.000694134	FALSE
BRIX1	490.995	9.64998e-06	0.000841949	0.975497	0.329314	0.998403	0.000694134	FALSE
BRK1	685.45	-3.01618e-06	0.000842912	-0.319428	0.749402	0.998403	0.000694134	FALSE
BRME1	26.9547	1.89232e-06	0.000865627	-1.09127	0.275152	0.998403	0.000694134	FALSE
BRMS1	530.448	-9.93998e-06	0.000852973	-0.831388	0.405754	0.998403	0.000694134	FALSE
BRMS1L	78.0168	-0.42749	0.313948	-3.05845	0.00222487	0.998403	0.000694134	FALSE
BROX	326.972	1.40916e-06	0.000839349	0.269184	0.787788	0.998403	0.000694134	FALSE
BRPF1	457.397	-3.31407e-06	0.000855931	-0.255483	0.79835	0.998403	0.000694134	FALSE
BRPF3	433.033	6.14392e-06	0.000848497	0.563198	0.5733	0.998403	0.000694134	FALSE
BRPF3-AS1	1.47753	5.77303e-07	0.000843867	1.12403	0.261001	0.998403	0.000694134	FALSE
BRSK1	61.1312	2.92527e-07	0.000850405	0.0735167	0.941395	0.998403	0.000694134	FALSE
BRSK2	88.1309	5.35523e-07	0.000858342	0.0977903	0.922099	0.998403	0.000694134	FALSE
BRWD1	517.009	1.0374e-05	0.000839399	1.14926	0.25045	0.998403	0.000694134	FALSE
BRWD1-AS2	5.11491	-1.12898e-06	0.000874318	-0.816225	0.414372	0.998403	0.000694134	FALSE
BRWD1-IT1	0.15661	1.46659e-07	0.000868916	0.486826	0.626381	0.998403	0.000694134	FALSE
BRWD3	166.909	4.24154e-07	0.000843911	0.0719764	0.942621	0.998403	0.000694134	FALSE
BSCL2	321.544	3.87966e-06	0.000841367	0.521445	0.602057	0.998403	0.000694134	FALSE
BSDC1	389.733	5.48951e-06	0.000846224	0.67301	0.500941	0.998403	0.000694134	FALSE
BSG	2794.51	4.81596e-07	0.000838729	-0.0288623	0.976974	0.998403	0.000694134	FALSE
BSG-AS1	4.50919	7.39716e-07	0.000828702	0.731832	0.464271	0.998403	0.000694134	FALSE
BSN	46.7202	1.71103e-06	0.000848663	0.661896	0.508038	0.998403	0.000694134	FALSE
BSN-DT	1.61671	-2.02347e-07	0.000873584	-0.303562	0.761462	0.998403	0.000694134	FALSE
BSPRY	0.690992	-4.08003e-07	0.000950586	-0.701288	0.483123	0.998403	0.000694134	FALSE
BST1	11.8163	-7.85318e-07	0.000864823	-0.686628	0.492317	0.998403	0.000694134	FALSE
BTAF1	447.419	3.51066e-06	0.000842295	0.413932	0.678924	0.998403	0.000694134	FALSE
BTBD1	482.453	5.15289e-07	0.000850483	0.033382	0.97337	0.998403	0.000694134	FALSE
BTBD10	282.658	-7.01456e-08	0.00085406	0.0225983	0.981971	0.998403	0.000694134	FALSE
BTBD10P2	0.495732	-1.85554e-07	0.00108251	-0.308009	0.758075	0.998403	0.000694134	FALSE
BTBD16	0.117005	-9.42984e-08	0.00110411	0.0619194	0.950627	0.998403	0.000694134	FALSE
BTBD17	0.340409	-2.27197e-08	0.000972015	0.0311825	0.975124	0.998403	0.000694134	FALSE
BTBD19	1.64507	3.78846e-07	0.000845369	0.380141	0.703841	0.998403	0.000694134	FALSE
BTBD2	813.551	3.04812e-05	0.000842336	2.27823	0.0227132	0.998403	0.000694134	FALSE
BTBD3	265.904	1.11551e-05	0.000850349	1.21841	0.223067	0.998403	0.000694134	FALSE
BTBD6P1	0.103156	-1.21966e-07	0.00122408	-0.181046	0.856331	0.998403	0.000694134	FALSE
BTBD7	447.878	1.1359e-05	0.000844598	1.1272	0.259658	0.998403	0.000694134	FALSE
BTBD7P1	1.17184	-4.64225e-07	0.000911611	-0.768205	0.442366	0.998403	0.000694134	FALSE
BTBD8	27.3968	-1.60735e-07	0.000857298	-0.057612	0.954058	0.998403	0.000694134	FALSE
BTBD9	213.582	2.85046e-06	0.000856052	0.337956	0.735397	0.998403	0.000694134	FALSE
BTC	0.840594	1.46363e-07	0.000845344	0.490459	0.623809	0.998403	0.000694134	FALSE
BTD	164.541	5.12447e-06	0.000851979	0.690719	0.489742	0.998403	0.000694134	FALSE
BTF3	3580.17	-1.17845e-05	0.000840089	-1.06094	0.288717	0.998403	0.000694134	FALSE
BTF3-DT	2.89952	-1.0674e-07	0.000859198	-0.11611	0.907565	0.998403	0.000694134	FALSE
BTF3L4	407.01	1.23756e-06	0.000842415	0.160398	0.872568	0.998403	0.000694134	FALSE
BTF3L4P1	0.16166	-1.06207e-08	0.000943971	0.273139	0.784746	0.998403	0.000694134	FALSE
BTF3L4P2	49.2929	-4.13301e-06	0.000863874	-1.42323	0.154668	0.998403	0.000694134	FALSE
BTF3P10	0.70068	-4.20497e-07	0.000938895	-0.610738	0.541373	0.998403	0.000694134	FALSE
BTF3P13	0.323706	1.17396e-07	0.00089868	0.40542	0.685169	0.998403	0.000694134	FALSE
BTF3P16	0.226943	1.59788e-07	0.000855227	0.486826	0.626381	0.998403	0.000694134	FALSE
BTF3P2	0.15661	1.46659e-07	0.000868916	0.486826	0.626381	0.998403	0.000694134	FALSE
BTF3P3	0.115665	9.3875e-08	0.0010056	0.306418	0.759287	0.998403	0.000694134	FALSE
BTF3P4	0.449966	1.74674e-07	0.00093513	0.277046	0.781745	0.998403	0.000694134	FALSE
BTF3P5	0.232637	3.93834e-08	0.000938747	0.281859	0.778052	0.998403	0.000694134	FALSE
BTF3P6	1.15701	7.58867e-07	0.000746454	1.80176	0.0715832	0.998403	0.000694134	FALSE
BTF3P7	0.206525	8.64089e-08	0.0010002	0.191796	0.847902	0.998403	0.000694134	FALSE
BTG1	229.278	1.65211e-05	0.000852516	1.94675	0.0515642	0.998403	0.000694134	FALSE
BTG1-DT	0.484707	-1.30482e-08	0.000938321	0.291735	0.770489	0.998403	0.000694134	FALSE
BTG2	39.6326	2.34383e-06	0.000854187	0.621705	0.534136	0.998403	0.000694134	FALSE
BTG2-DT	0.609743	1.98092e-07	0.00095021	0.473807	0.635637	0.998403	0.000694134	FALSE
BTG3	324.152	1.7297e-08	0.000845071	0.0225281	0.982027	0.998403	0.000694134	FALSE
BTG3-AS1	6.01098	-2.37326e-06	0.000905771	-1.92913	0.053715	0.998403	0.000694134	FALSE
BTG4	0.488506	-3.37867e-07	0.00107614	-0.756731	0.449211	0.998403	0.000694134	FALSE
BTK	2.77187	-1.42603e-09	0.0008627	-0.102266	0.918546	0.998403	0.000694134	FALSE
BTLA	0.205727	-1.54409e-07	0.0012208	-0.403902	0.686285	0.998403	0.000694134	FALSE
BTN1A1	0.182074	1.80343e-07	0.000920819	0.674099	0.500249	0.998403	0.000694134	FALSE
BTN2A1	164.683	-3.22356e-06	0.000853735	-0.47373	0.635693	0.998403	0.000694134	FALSE
BTN2A2	85.3118	-5.01577e-07	0.000846319	-0.123991	0.901323	0.998403	0.000694134	FALSE
BTN2A3P	12.0926	7.0804e-07	0.000855745	0.390541	0.696136	0.998403	0.000694134	FALSE
BTN3A1	58.3203	1.69491e-06	0.000855444	0.365411	0.714805	0.998403	0.000694134	FALSE
BTN3A2	112.667	8.97969e-07	0.000850707	0.183638	0.854298	0.998403	0.000694134	FALSE
BTN3A3	24.3996	-1.14151e-07	0.000854888	-0.0105632	0.991572	0.998949	0.000456703	FALSE
BTNL12P	0.117005	-9.42984e-08	0.00110411	0.0619194	0.950627	0.998403	0.000694134	FALSE
BTNL9	5.06865	4.10965e-07	0.000845139	0.329355	0.741887	0.998403	0.000694134	FALSE
BTRC	364.06	1.07382e-05	0.000839226	1.2062	0.227741	0.998403	0.000694134	FALSE
BUB1	1369.58	3.75119e-06	0.000838068	0.313753	0.753709	0.998403	0.000694134	FALSE
BUB1B	567.274	-6.33887e-06	0.000852092	-1.26524	0.205787	0.998403	0.000694134	FALSE
BUB1B-PAK6	0.484474	1.71319e-07	0.000871257	0.531609	0.594997	0.998403	0.000694134	FALSE
BUB3	1527.46	-1.75487e-05	0.000848142	-1.02255	0.306519	0.998403	0.000694134	FALSE
BUB3P1	0.400192	-2.01037e-07	0.00107512	-0.243357	0.807729	0.998403	0.000694134	FALSE
BUD13	273.752	5.72456e-06	0.000844649	0.730062	0.465352	0.998403	0.000694134	FALSE
BUD23	772.383	-2.14733e-06	0.00084087	-0.364524	0.715467	0.998403	0.000694134	FALSE
BUD31	618.749	-9.79602e-06	0.000850038	-0.859886	0.389852	0.998403	0.000694134	FALSE
BYSL	548.342	-9.20925e-06	0.000852985	-0.804728	0.420977	0.998403	0.000694134	FALSE
BZW1	3658.45	-1.77407e-05	0.000841212	-0.969931	0.332081	0.998403	0.000694134	FALSE
BZW1-AS1	0.263201	-9.51236e-08	0.00110156	0.061918	0.950628	0.998403	0.000694134	FALSE
BZW1P2	19.7934	-3.15285e-08	0.000847334	0.0959361	0.923571	0.998403	0.000694134	FALSE
BZW2	416.752	-4.19298e-06	0.000849118	-0.480679	0.630745	0.998403	0.000694134	FALSE
C10orf143	6.46054	-7.36242e-07	0.00086369	-0.540996	0.58851	0.998403	0.000694134	FALSE
C10orf55	13.9681	-7.2141e-07	0.000866371	-0.327747	0.743103	0.998403	0.000694134	FALSE
C10orf67	0.328948	-9.35071e-09	0.00129342	0.273139	0.784747	0.998403	0.000694134	FALSE
C10orf67-AS1	0.154296	-1.4054e-07	0.00122195	-0.311014	0.75579	0.998403	0.000694134	FALSE
C10orf88	117.522	5.76775e-06	0.000843248	1.07187	0.283777	0.998403	0.000694134	FALSE
C10orf88B	16.7402	-3.62123e-06	0.000884686	-1.79833	0.0721247	0.998403	0.000694134	FALSE
C10orf90	0.539303	-2.43176e-08	0.000863394	0.0529232	0.957793	0.998403	0.000694134	FALSE
C10orf95	1.02201	-1.18352e-07	0.000941708	-0.205464	0.83721	0.998403	0.000694134	FALSE
C10orf95-AS1	49.0432	2.00514e-06	0.00085313	0.530843	0.595528	0.998403	0.000694134	FALSE
C11orf24	304.4	-7.45136e-06	0.000854458	-0.838204	0.401916	0.998403	0.000694134	FALSE
C11orf54	152.886	1.08682e-05	0.000849745	1.49957	0.133727	0.998403	0.000694134	FALSE
C11orf58	783.055	-1.68325e-05	0.000850816	-1.33776	0.180975	0.998403	0.000694134	FALSE
C11orf65	5.71768	4.30892e-07	0.000839876	0.394836	0.692964	0.998403	0.000694134	FALSE
C11orf68	610.419	-6.39465e-07	0.000845533	-0.0901776	0.928146	0.998403	0.000694134	FALSE
C11orf71	54.3711	5.13014e-06	0.000842471	0.938751	0.347858	0.998403	0.000694134	FALSE
C11orf86	2.78291	-9.63601e-07	0.000889516	-0.98983	0.322257	0.998403	0.000694134	FALSE
C11orf91	3.2139	1.1589e-06	0.000822918	1.03706	0.299709	0.998403	0.000694134	FALSE
C11orf96	2.81061	-1.10229e-06	0.00090506	-1.30473	0.191985	0.998403	0.000694134	FALSE
C11orf98	339.338	-4.54066e-06	0.000847179	-0.67648	0.498736	0.998403	0.000694134	FALSE
C12orf43	160.101	-7.80361e-06	0.000856095	-1.29386	0.195714	0.998403	0.000694134	FALSE
C12orf56	2.25359	-1.84259e-07	0.000858161	-0.217252	0.828012	0.998403	0.000694134	FALSE
C12orf57	748.268	6.61652e-07	0.000839291	0.0699167	0.94426	0.998403	0.000694134	FALSE
C12orf60	10.6246	1.94537e-07	0.000857437	0.00127702	0.998981	0.999948	2.26868e-05	FALSE
C12orf75	250.563	-7.38431e-06	0.000855272	-0.790439	0.429271	0.998403	0.000694134	FALSE
C12orf75-AS1	0.139346	-8.92794e-09	0.00130563	0.273139	0.784746	0.998403	0.000694134	FALSE
C12orf76	31.9746	-4.00958e-06	0.000867679	-1.1616	0.245399	0.998403	0.000694134	FALSE
C13orf46	15.9953	8.11406e-07	0.000847596	0.367087	0.713554	0.998403	0.000694134	FALSE
C14orf119	323.61	7.86708e-07	0.000844927	0.129511	0.896953	0.998403	0.000694134	FALSE
C14orf132	15.8729	-2.23779e-07	0.000861397	-0.094181	0.924965	0.998403	0.000694134	FALSE
C14orf178	0.163974	-7.02973e-08	0.00103201	0.0911555	0.927369	0.998403	0.000694134	FALSE
C14orf180	0.215906	-8.43744e-08	0.00110281	0.0619192	0.950627	0.998403	0.000694134	FALSE
C14orf28	7.09929	4.29562e-07	0.000853827	0.270755	0.78658	0.998403	0.000694134	FALSE
C14orf93	44.6074	4.59255e-06	0.000844842	1.11334	0.265563	0.998403	0.000694134	FALSE
C15orf39	397.764	2.47953e-06	0.000851223	0.268774	0.788103	0.998403	0.000694134	FALSE
C15orf40	51.4921	-5.32374e-08	0.000856278	-0.0163387	0.986964	0.998596	0.000610358	FALSE
C15orf48	285.722	-2.18434e-05	0.000861443	-2.36191	0.018181	0.998403	0.000694134	FALSE
C15orf61	67.16	3.14944e-06	0.000852703	0.386925	0.698812	0.998403	0.000694134	FALSE
C15orf62	0.792732	3.60623e-08	0.000854405	0.0602925	0.951923	0.998403	0.000694134	FALSE
C16orf46	8.0962	-9.9311e-07	0.000872405	-0.820262	0.412067	0.998403	0.000694134	FALSE
C16orf46-DT	0.815406	-2.26284e-08	0.000858348	-0.021383	0.98294	0.998403	0.000694134	FALSE
C16orf74	58.5878	3.62336e-06	0.000845419	0.867992	0.385399	0.998403	0.000694134	FALSE
C16orf86	0.860803	-1.13997e-07	0.000958424	-0.254468	0.799134	0.998403	0.000694134	FALSE
C16orf87	79.8251	2.59051e-06	0.000851495	0.528138	0.597404	0.998403	0.000694134	FALSE
C16orf95	60.3897	5.93741e-06	0.000841966	1.39561	0.162833	0.998403	0.000694134	FALSE
C16orf95-DT	3.6598	-5.72634e-07	0.000873653	-0.454235	0.649659	0.998403	0.000694134	FALSE
C16orf96	0.761085	3.2917e-07	0.000814819	0.704956	0.480838	0.998403	0.000694134	FALSE
C17orf100	14.0751	8.11504e-07	0.000846664	0.438687	0.660888	0.998403	0.000694134	FALSE
C17orf107	3.61269	6.73398e-08	0.000857417	0.0653501	0.947895	0.998403	0.000694134	FALSE
C17orf113	7.9253	-2.90352e-07	0.000862087	-0.172127	0.863338	0.998403	0.000694134	FALSE
C17orf114	2.5089	1.5457e-07	0.000854762	0.176314	0.860048	0.998403	0.000694134	FALSE
C17orf49	275.419	-6.24397e-06	0.000852911	-0.731111	0.464711	0.998403	0.000694134	FALSE
C17orf58	93.6964	3.91307e-06	0.000841313	0.858719	0.390496	0.998403	0.000694134	FALSE
C17orf67	9.76742	9.88995e-08	0.000854388	0.0151745	0.987893	0.998867	0.000492142	FALSE
C17orf75	154.115	-1.39793e-06	0.000858398	-0.191872	0.847842	0.998403	0.000694134	FALSE
C18orf21	56.429	-7.87628e-08	0.000857861	-0.0161148	0.987143	0.998596	0.000610358	FALSE
C18orf32	36.991	5.63312e-07	0.000855676	0.172526	0.863024	0.998403	0.000694134	FALSE
C18orf54	211.685	2.06834e-06	0.000851132	0.270754	0.78658	0.998403	0.000694134	FALSE
C19orf12	185.469	8.59876e-06	0.000851712	1.11715	0.263928	0.998403	0.000694134	FALSE
C19orf18	0.102864	-1.20906e-07	0.00122412	-0.180235	0.856968	0.998403	0.000694134	FALSE
C19orf25	183.622	-5.08224e-07	0.000848135	-0.0979732	0.921954	0.998403	0.000694134	FALSE
C19orf33	159.657	1.88788e-07	0.00083979	0.0991373	0.921029	0.998403	0.000694134	FALSE
C19orf38	1.17659	-4.22247e-07	0.000889382	-0.621395	0.53434	0.998403	0.000694134	FALSE
C19orf44	50.0189	-5.90205e-06	0.000869497	-1.35799	0.174467	0.998403	0.000694134	FALSE
C19orf47	208.879	-1.8259e-06	0.000855789	-0.246422	0.805356	0.998403	0.000694134	FALSE
C19orf48P	566.319	-1.04319e-05	0.000850976	-1.00611	0.314362	0.998403	0.000694134	FALSE
C19orf53	297.217	2.69167e-06	0.000841965	0.386419	0.699187	0.998403	0.000694134	FALSE
C19orf73	4.55238	6.62949e-07	0.000833155	0.573814	0.566094	0.998403	0.000694134	FALSE
C19orf81	0.581153	2.23418e-07	0.000915526	0.543167	0.587015	0.998403	0.000694134	FALSE
C19orf84	0.457556	-6.92344e-08	0.000880244	-0.0962182	0.923347	0.998403	0.000694134	FALSE
C1D	78.2608	2.03427e-06	0.000848231	0.440745	0.659397	0.998403	0.000694134	FALSE
C1DP1	1.1429	5.03968e-07	0.000854635	1.03017	0.30293	0.998403	0.000694134	FALSE
C1GALT1	205.799	6.61694e-06	0.000843849	0.925567	0.354671	0.998403	0.000694134	FALSE
C1GALT1C1	120.916	-2.05964e-06	0.000856093	-0.420844	0.673869	0.998403	0.000694134	FALSE
C1QB	0.0492559	-9.75162e-08	0.00124032	-0.0218367	0.982578	0.998403	0.000694134	FALSE
C1QBP	2296.22	-1.00705e-05	0.000840238	-0.469759	0.638527	0.998403	0.000694134	FALSE
C1QBPP2	0.389906	2.03227e-07	0.000877819	0.689402	0.49057	0.998403	0.000694134	FALSE
C1QL1	76.0902	1.72906e-06	0.000840012	0.449603	0.652997	0.998403	0.000694134	FALSE
C1QL3	0.300589	-7.51845e-08	0.00111508	0.0911549	0.927369	0.998403	0.000694134	FALSE
C1QL4	62.7533	-2.23472e-06	0.000859817	-0.516979	0.605171	0.998403	0.000694134	FALSE
C1QTNF1	37.4809	-2.63838e-06	0.000848076	-0.255387	0.798424	0.998403	0.000694134	FALSE
C1QTNF12	2.78459	-3.46522e-07	0.000866424	-0.382679	0.701958	0.998403	0.000694134	FALSE
C1QTNF2	4.87835	-8.53443e-07	0.000873892	-0.737132	0.461042	0.998403	0.000694134	FALSE
C1QTNF4	0.15212	-1.34415e-07	0.00122312	-0.310823	0.755935	0.998403	0.000694134	FALSE
C1QTNF5	0.793487	-6.78159e-08	0.000948669	-0.17347	0.862282	0.998403	0.000694134	FALSE
C1QTNF6	36.2253	1.05363e-06	0.000846281	0.333796	0.738533	0.998403	0.000694134	FALSE
C1QTNF8	0.254675	-8.16625e-08	0.000954734	0.0947824	0.924488	0.998403	0.000694134	FALSE
C1R	4.13829	-6.2432e-07	0.000873391	-0.543729	0.586628	0.998403	0.000694134	FALSE
C1RL	47.3794	-4.98887e-06	0.000863183	-0.950949	0.341631	0.998403	0.000694134	FALSE
C1RL-AS1	10.4597	-1.54753e-06	0.000876956	-0.908434	0.363649	0.998403	0.000694134	FALSE
C1S	12.2229	-2.00287e-06	0.000876605	-1.16914	0.242348	0.998403	0.000694134	FALSE
C1orf115	10.582	-1.01201e-06	0.000872197	-0.711566	0.476733	0.998403	0.000694134	FALSE
C1orf116	0.206702	1.39272e-07	0.000946537	0.498497	0.618134	0.998403	0.000694134	FALSE
C1orf122	207.777	-1.86537e-06	0.0008445	-0.427662	0.668897	0.998403	0.000694134	FALSE
C1orf131	38.0428	-3.27347e-06	0.000866862	-0.897484	0.369461	0.998403	0.000694134	FALSE
C1orf159	106.713	-4.11041e-06	0.000857259	-0.79097	0.428961	0.998403	0.000694134	FALSE
C1orf162	0.0762061	-1.11507e-07	0.00122904	-0.0918561	0.926812	0.998403	0.000694134	FALSE
C1orf174	273.897	4.36592e-06	0.000850233	0.498759	0.617949	0.998403	0.000694134	FALSE
C1orf198	173.593	4.59137e-06	0.000853186	0.601648	0.547409	0.998403	0.000694134	FALSE
C1orf202	0.413731	2.15119e-07	0.000769517	0.575653	0.564849	0.998403	0.000694134	FALSE
C1orf21	4.66002	-1.91934e-06	0.000899064	-1.60495	0.108505	0.998403	0.000694134	FALSE
C1orf21-DT	0.545385	2.91623e-07	0.000825924	1.02055	0.307468	0.998403	0.000694134	FALSE
C1orf210	0.336369	2.73926e-08	0.00101615	0.0842325	0.932872	0.998403	0.000694134	FALSE
C1orf216	301.059	2.05615e-06	0.000854796	0.199301	0.842028	0.998403	0.000694134	FALSE
C1orf220	2.49939	-1.81191e-07	0.000872759	-0.316225	0.751832	0.998403	0.000694134	FALSE
C1orf226	3.24011	-4.6503e-07	0.000881977	-0.54682	0.584503	0.998403	0.000694134	FALSE
C1orf35	82.6533	5.62912e-06	0.000838058	1.27181	0.20344	0.998403	0.000694134	FALSE
C1orf43	1144.05	-6.67329e-06	0.000846711	-0.464906	0.641999	0.998403	0.000694134	FALSE
C1orf50	36.2431	9.24786e-06	0.000831433	2.79934	0.00512066	0.998403	0.000694134	FALSE
C1orf52	111.587	1.7316e-06	0.000851137	0.309596	0.756868	0.998403	0.000694134	FALSE
C1orf53	9.8917	-4.14554e-07	0.000865687	-0.214089	0.830478	0.998403	0.000694134	FALSE
C1orf54	0.118929	-9.9331e-08	0.00111261	-0.0218372	0.982578	0.998403	0.000694134	FALSE
C1orf56	40.1355	-7.26795e-07	0.00085142	-0.250575	0.802143	0.998403	0.000694134	FALSE
C1orf74	47.4721	-3.27456e-06	0.000863407	-0.819813	0.412322	0.998403	0.000694134	FALSE
C2	3.25988	-3.59701e-07	0.000868666	-0.329272	0.74195	0.998403	0.000694134	FALSE
C20orf141	0.483686	-6.09579e-09	0.000860046	0.0505178	0.95971	0.998403	0.000694134	FALSE
C20orf144	1.6218	-3.05818e-08	0.000863997	-0.016522	0.986818	0.998596	0.000610358	FALSE
C20orf203	0.223133	-1.12823e-08	0.00232681	0.273139	0.784746	0.998403	0.000694134	FALSE
C20orf204	7.30197	-1.20893e-06	0.000878216	-0.773881	0.439001	0.998403	0.000694134	FALSE
C20orf96	39.7332	1.96211e-06	0.000847232	0.716138	0.473906	0.998403	0.000694134	FALSE
C21orf58	125.823	-3.77624e-06	0.000852542	-0.707521	0.479243	0.998403	0.000694134	FALSE
C21orf91	95.3029	6.91769e-07	0.000847198	0.156891	0.875331	0.998403	0.000694134	FALSE
C22orf15	0.256461	-1.267e-08	0.000941798	0.273139	0.784746	0.998403	0.000694134	FALSE
C22orf23	4.5604	-1.57308e-06	0.000903726	-1.64709	0.0995386	0.998403	0.000694134	FALSE
C22orf39	172.008	2.59388e-06	0.000847304	0.381349	0.702944	0.998403	0.000694134	FALSE
C22orf46P	141.405	-1.94059e-05	0.000871275	-2.70667	0.00679617	0.998403	0.000694134	FALSE
C2CD2	619.606	2.61465e-06	0.000848872	0.409697	0.682028	0.998403	0.000694134	FALSE
C2CD2L	144.112	2.97806e-06	0.000856065	0.402022	0.687668	0.998403	0.000694134	FALSE
C2CD3	768.088	1.08472e-05	0.000838802	1.00756	0.313665	0.998403	0.000694134	FALSE
C2CD4A	0.423859	-3.2901e-07	0.00108224	-0.806666	0.419859	0.998403	0.000694134	FALSE
C2CD4C	110.26	-6.41043e-07	0.000852064	-0.132915	0.894261	0.998403	0.000694134	FALSE
C2CD4D	3.08882	-1.75828e-07	0.000867805	-0.183134	0.854693	0.998403	0.000694134	FALSE
C2CD4D-AS1	0.173759	-9.58504e-09	0.00107628	0.0236325	0.981146	0.998403	0.000694134	FALSE
C2CD5	409.271	-3.55996e-06	0.000849346	-0.345359	0.729824	0.998403	0.000694134	FALSE
C2CD5-AS1	0.181058	1.17721e-07	0.000872993	0.486826	0.626381	0.998403	0.000694134	FALSE
C2CD6	0.172829	-1.27827e-07	0.0011091	-0.181046	0.856332	0.998403	0.000694134	FALSE
C2orf15	2.13121	3.32804e-07	0.000856085	0.257342	0.796915	0.998403	0.000694134	FALSE
C2orf42	89.752	-2.39916e-06	0.000859014	-0.746766	0.455205	0.998403	0.000694134	FALSE
C2orf49	148.365	-5.15004e-06	0.00085482	-0.86679	0.386057	0.998403	0.000694134	FALSE
C2orf49-DT	5.54115	-9.52991e-07	0.000879802	-0.814947	0.415103	0.998403	0.000694134	FALSE
C2orf50	3.35189	4.38674e-07	0.000855221	0.396891	0.691448	0.998403	0.000694134	FALSE
C2orf66	0.380526	-9.62643e-08	0.00110023	0.0623997	0.950245	0.998403	0.000694134	FALSE
C2orf68	118.906	6.11694e-06	0.000845143	1.05392	0.291918	0.998403	0.000694134	FALSE
C2orf69	222.395	-1.51903e-06	0.000848406	-0.226483	0.820825	0.998403	0.000694134	FALSE
C2orf72	7.81045	6.75408e-07	0.000843056	0.42185	0.673135	0.998403	0.000694134	FALSE
C2orf74	13.6969	-5.92205e-07	0.000861838	-0.280043	0.779445	0.998403	0.000694134	FALSE
C2orf74-DT	88.3026	-7.35281e-07	0.000859825	-0.142692	0.886534	0.998403	0.000694134	FALSE
C2orf76	15.2037	-2.39159e-06	0.000869095	-1.01083	0.312097	0.998403	0.000694134	FALSE
C2orf78	0.529328	1.75627e-08	0.000941287	0.0430934	0.965627	0.998403	0.000694134	FALSE
C2orf81	35.7362	9.6717e-07	0.000840369	0.374963	0.707688	0.998403	0.000694134	FALSE
C2orf88	1.30547	8.78079e-07	0.000791336	1.47271	0.140829	0.998403	0.000694134	FALSE
C2orf92	1.81282	1.50412e-08	0.000864332	0.027597	0.977984	0.998403	0.000694134	FALSE
C3	18.8827	6.15639e-06	0.000825172	2.27454	0.0229333	0.998403	0.000694134	FALSE
C3AR1	6.49439	-1.15312e-06	0.000870796	-0.759735	0.447413	0.998403	0.000694134	FALSE
C3orf18	2.70548	4.79491e-07	0.00084796	0.433434	0.6647	0.998403	0.000694134	FALSE
C3orf20	1.1873	4.01769e-07	0.000821364	0.647506	0.517304	0.998403	0.000694134	FALSE
C3orf33	15.598	8.73024e-07	0.000848107	0.4	0.689157	0.998403	0.000694134	FALSE
C3orf36	0.25828	9.09341e-08	0.0009798	0.328848	0.742271	0.998403	0.000694134	FALSE
C3orf38	169.522	3.01387e-06	0.000857007	0.295378	0.767705	0.998403	0.000694134	FALSE
C3orf52	87.1194	2.72519e-06	0.000852757	0.479806	0.631365	0.998403	0.000694134	FALSE
C3orf62	15.8105	1.18911e-06	0.000844643	0.529882	0.596193	0.998403	0.000694134	FALSE
C3orf70	1.49706	-5.96908e-07	0.00091688	-0.969511	0.33229	0.998403	0.000694134	FALSE
C3orf80	0.948919	-5.56504e-07	0.000960017	-1.01065	0.312186	0.998403	0.000694134	FALSE
C4A	5.29991	6.25829e-07	0.000824296	0.561059	0.574757	0.998403	0.000694134	FALSE
C4B	5.11079	1.24927e-07	0.000857806	0.0934658	0.925534	0.998403	0.000694134	FALSE
C4orf17	0.493422	-9.37698e-09	0.0012863	0.273138	0.784747	0.998403	0.000694134	FALSE
C4orf19	1.05513	1.23763e-07	0.000847442	0.216581	0.828535	0.998403	0.000694134	FALSE
C4orf3	113.353	-4.21601e-06	0.000852558	-0.88212	0.377712	0.998403	0.000694134	FALSE
C4orf33	8.62988	9.17641e-08	0.000862264	-0.121016	0.903678	0.998403	0.000694134	FALSE
C4orf36	1.78591	8.03623e-07	0.000814851	1.0944	0.273779	0.998403	0.000694134	FALSE
C4orf46	257.41	-2.06234e-06	0.000847949	-0.212183	0.831964	0.998403	0.000694134	FALSE
C4orf46P2	1.65256	-3.54529e-07	0.000888981	-0.518024	0.604442	0.998403	0.000694134	FALSE
C4orf50	0.0492559	-9.75162e-08	0.00124032	-0.0218367	0.982578	0.998403	0.000694134	FALSE
C5	34.5168	1.63327e-06	0.000847799	0.498392	0.618208	0.998403	0.000694134	FALSE
C5AR1	3.05545	-2.58204e-07	0.000866013	-0.260115	0.794775	0.998403	0.000694134	FALSE
C5AR2	0.29743	1.59791e-07	0.000841916	0.718131	0.472676	0.998403	0.000694134	FALSE
C5orf15	221.712	1.72538e-06	0.000851996	0.171284	0.864	0.998403	0.000694134	FALSE
C5orf22	273.281	4.78293e-06	0.000838014	0.746092	0.455612	0.998403	0.000694134	FALSE
C5orf24	493.165	1.74384e-06	0.000839163	0.206871	0.836111	0.998403	0.000694134	FALSE
C5orf34	75.6582	-3.55213e-06	0.000857782	-0.748868	0.453937	0.998403	0.000694134	FALSE
C5orf46	0.176748	-1.39011e-07	0.00122252	-0.35977	0.719019	0.998403	0.000694134	FALSE
C5orf63	0.775624	-3.8473e-07	0.0010498	-0.590054	0.555154	0.998403	0.000694134	FALSE
C6orf120	351.243	8.52243e-06	0.000843961	0.930515	0.352104	0.998403	0.000694134	FALSE
C6orf132	1.22503	-2.52551e-07	0.000888286	-0.411936	0.680386	0.998403	0.000694134	FALSE
C6orf136	138.212	-6.24622e-06	0.000857401	-1.08548	0.277708	0.998403	0.000694134	FALSE
C6orf141	11.8684	-1.47284e-06	0.000876752	-0.814572	0.415317	0.998403	0.000694134	FALSE
C6orf163	3.49222	7.9468e-07	0.000837328	0.7119	0.476526	0.998403	0.000694134	FALSE
C6orf226	12.5745	-1.14472e-06	0.000865226	-0.659782	0.509394	0.998403	0.000694134	FALSE
C6orf47	259.884	5.05397e-06	0.00084653	0.604427	0.54556	0.998403	0.000694134	FALSE
C6orf47-AS1	0.365971	1.39348e-07	0.00093551	0.618253	0.536409	0.998403	0.000694134	FALSE
C6orf52	37.2904	-1.94719e-06	0.000859788	-0.504128	0.614172	0.998403	0.000694134	FALSE
C6orf58	1.19657	-1.08774e-07	0.00087014	-0.166729	0.867583	0.998403	0.000694134	FALSE
C6orf62	885.167	-4.01752e-07	0.000840314	-0.0743366	0.940743	0.998403	0.000694134	FALSE
C6orf89	426.3	-4.89952e-06	0.000852691	-0.491351	0.623178	0.998403	0.000694134	FALSE
C7	0.482777	-1.41008e-07	0.00108502	-0.0321049	0.974388	0.998403	0.000694134	FALSE
C7orf25	39.5429	-2.71627e-06	0.000859392	-1.04792	0.294674	0.998403	0.000694134	FALSE
C7orf50	618.788	1.1253e-07	0.000839122	-0.0102706	0.991805	0.998949	0.000456703	FALSE
C7orf57	12.646	-8.87196e-07	0.000864834	-0.404849	0.685588	0.998403	0.000694134	FALSE
C8G	0.476398	-3.28404e-07	0.00106229	-0.541994	0.587823	0.998403	0.000694134	FALSE
C8orf33	293.159	3.88014e-06	0.000851678	0.404648	0.685736	0.998403	0.000694134	FALSE
C8orf44	5.96727	1.84097e-06	0.000832185	1.27175	0.203463	0.998403	0.000694134	FALSE
C8orf44-SGK3	2.31441	-6.75701e-07	0.000932403	-0.94412	0.345108	0.998403	0.000694134	FALSE
C8orf48	7.15152	7.31532e-07	0.000848723	0.437263	0.66192	0.998403	0.000694134	FALSE
C8orf58	103.183	2.05493e-06	0.000848692	0.388894	0.697354	0.998403	0.000694134	FALSE
C8orf76	177.506	-2.36851e-06	0.00085111	-0.326888	0.743753	0.998403	0.000694134	FALSE
C8orf82	100.343	1.7072e-06	0.000844327	0.350452	0.726	0.998403	0.000694134	FALSE
C8orf88	3.78354	6.92684e-08	0.000861379	0.0751241	0.940116	0.998403	0.000694134	FALSE
C9orf163	5.82661	-1.66281e-07	0.000858595	-0.262778	0.792722	0.998403	0.000694134	FALSE
C9orf40	256.16	-8.88491e-07	0.000854781	-0.168564	0.866139	0.998403	0.000694134	FALSE
C9orf43	4.96228	1.04436e-06	0.000838462	0.739957	0.459326	0.998403	0.000694134	FALSE
C9orf50	0.29562	-1.30969e-08	0.000939652	0.273138	0.784747	0.998403	0.000694134	FALSE
C9orf72	66.3572	1.62057e-06	0.000849619	0.382737	0.701915	0.998403	0.000694134	FALSE
C9orf78	347.836	-6.46238e-06	0.00085181	-0.750021	0.453242	0.998403	0.000694134	FALSE
C9orf85	35.2519	-2.26907e-06	0.000863503	-0.665426	0.505778	0.998403	0.000694134	FALSE
CA10	0.16071	1.45634e-07	0.000868491	0.486826	0.626381	0.998403	0.000694134	FALSE
CA11	94.4949	7.6745e-06	0.00085107	0.216446	0.82864	0.998403	0.000694134	FALSE
CA12	13.4825	-3.8444e-07	0.000861503	-0.188489	0.850494	0.998403	0.000694134	FALSE
CA13	7.88753	-3.78601e-06	0.000914331	-2.70135	0.00690585	0.998403	0.000694134	FALSE
CA14	2.6179	1.06548e-06	0.000817776	1.13025	0.258369	0.998403	0.000694134	FALSE
CA15P1	0.574078	3.22488e-07	0.000823913	1.06296	0.287799	0.998403	0.000694134	FALSE
CA2	1.65715	2.97046e-08	0.00085655	0.0456607	0.963581	0.998403	0.000694134	FALSE
CA5B	40.2699	-4.80111e-07	0.000851568	-0.169046	0.86576	0.998403	0.000694134	FALSE
CA5BP1	117.308	1.76553e-06	0.000848283	0.316354	0.751734	0.998403	0.000694134	FALSE
CA8	0.263201	-9.51236e-08	0.00110156	0.061918	0.950628	0.998403	0.000694134	FALSE
CAAP1	188.746	2.08124e-06	0.000851594	0.277499	0.781397	0.998403	0.000694134	FALSE
CAB39	472.18	-7.53705e-07	0.000850569	-0.0680506	0.945745	0.998403	0.000694134	FALSE
CAB39L	57.6217	4.82849e-06	0.000845571	1.14817	0.250897	0.998403	0.000694134	FALSE
CABCOCO1	1.61636	-2.81168e-07	0.000871665	-0.360061	0.718802	0.998403	0.000694134	FALSE
CABIN1	873.532	1.24724e-05	0.000846012	0.873295	0.382502	0.998403	0.000694134	FALSE
CABLES1	88.8349	-6.49311e-06	0.000862453	-1.17897	0.238411	0.998403	0.000694134	FALSE
[truncated: 18,131 more rows]

## Sheet: ExtFig5j
KP4 (9p21.3 Short Deletion/MSS)		n=1	n=2
	DOX	sXBP1	sXBP1
Ch2	DOX-	0.959414	0.951468
Ch2	DOX-	0.979184	1.0558
Ch2	DOX-	1.06446	0.995458
FOCAD#2	DOX-	0.894782	0.954129
FOCAD#2	DOX-	0.973385	0.930333
FOCAD#2	DOX-	1.14815	1.12656
Ch2	DOX+	0.905056	1.05638
Ch2	DOX+	0.988133	1.04187
Ch2	DOX+	0.86355	0.94035
FOCAD#2	DOX+	2.47002	1.38131
FOCAD#2	DOX+	1.82295	1.40023
FOCAD#2	DOX+	2.01301	1.63237
